# Supplementary material for: Quantifying side-chain conformational variations in protein structure
Source: Sci Rep. 2016 Nov 15;6:37024. doi: 10.1038/srep37024 (PMC5109468; doi:10.1038/srep37024)
Supplement: Supplementary Data S1 [file srep37024-s2.zip]

Archive with 16 entries (16 files):
- TableS16.set5.txt
- TableS1.txt
- TableS2.txt
- TableS3.txt
- TableS4.txt
- TableS5.txt
- TableS6.txt
- TableS7.txt
- TableS8.txt
- TableS9.txt
- TableS10.txt
- TableS11.txt
- TableS12_Table2_all.txt
- TableS13_Table2_aa
- TableS14.set3.txt
- TableS15.set4.txt
