# Supplementary material for: Quantifying side-chain conformational variations in protein structure
Source: Sci Rep. 2016 Nov 15;6:37024. doi: 10.1038/srep37024 (PMC5109468; doi:10.1038/srep37024)
Supplement: Supplementary Data S1 [file srep37024-s2.zip › TableS16.set5.txt]

ID1    ID2     Reso1  Len1  Reso2  Len2 SeqId RMSD  SeqID_aligned TMscore1 TMscore2 N-mut mid-mut C-mut
1f86_A 4qxv_A  1.10    115  1.12    116  99.1  0.17  0.99  1.00  0.99    0    0    1
1jz7_A 1jyw_A  1.50   1010  1.55   1011  99.8  0.23  1.00  1.00  1.00    1    1    0
4a7u_A 2wyt_A  0.98    153  1.00    153  98.7  0.27  0.99  1.00  1.00    1    0    1
2wur_A 4as8_A  0.90    227  1.02    228  96.4  0.63  0.96  0.99  0.98    1    5    2
1a6m_A 1naz_A  1.00    151  1.04    154  97.4  0.54  0.97  0.99  0.97    1    2    1
3w07_A 3m47_A  1.03    215  1.20    209  99.5  0.76  0.99  0.93  0.95    0    0    1
1h05_A 2y71_A  1.50    138  1.50    138  98.5  0.82  0.98  0.97  0.97    2    0    0
4cvr_A 2y3q_A  1.10    156  1.55    158  98.1  1.58  0.98  0.94  0.94    2    0    1
2gj4_A 1a8i_A  1.60    803  1.78    812  99.9  0.43  1.00  1.00  0.99    0    1    0
2eut_A 1z53_A  1.12    291  1.13    293  99.0  0.26  0.99  1.00  0.99    1    2    0
1rg8_A 2j3p_A  1.10    141  1.40    134  96.9  1.33  0.97  0.89  0.94    0    3    1
4hfi_A 3tlw_A  2.40    311  2.60    311  99.0  1.02  0.99  0.98  0.98    2    0    1
2z6r_A 2ehl_A  1.50    264  1.60    265  99.2  0.30  0.99  1.00  0.99    1    1    0
2g50_A 1zjh_A  1.65    519  2.20    507  93.1  2.42  0.93  0.91  0.93    5    5   25
2ij2_A 4hgh_A  1.20    450  1.40    455  99.3  0.83  1.00  0.99  0.98    1    2    0
4eqp_A 4hmj_A  1.35    129  1.35    129  98.4  0.16  0.98  1.00  1.00    1    1    0
4b1y_B 2fxu_A  1.29    364  1.35    360  99.4  0.85  0.99  0.96  0.97    2    0    0
3g46_A 2z8a_A  0.91    146  1.06    145  99.3  0.25  0.99  0.99  1.00    1    0    0
3d06_A 3zme_A  1.20    179  1.35    195  96.6  0.50  0.97  0.99  0.91    1    2    3
4z6m_A 5bwh_A  1.35    359  1.46    357  99.7  0.13  1.00  0.99  1.00    0    1    0
4mz7_A 4bzb_A  1.80    481  1.83    481  99.4  0.37  0.99  1.00  1.00    3    0    0
2fzs_A 3mt6_A  1.90    186  1.90    192  99.5  0.63  1.00  0.99  0.96    1    0    0
2q7w_A 4f5l_A  1.40    378  1.40    398  95.0  0.64  0.95  0.99  0.94   10    7    2
3ak8_A 1f33_A  1.25    154  2.60    156  96.1  0.20  0.96  1.00  0.99    2    1    3
1a2p_A 2za4_A  1.50    108  1.58    108  99.1  0.39  0.99  0.99  0.99    0    0    1
4u8i_A 4gde_A  2.05    505  2.20    504  99.8  0.12  1.00  1.00  1.00    1    0    0
1z6b_A 1zhg_A  2.09    142  2.40    133  99.2  1.75  0.98  0.85  0.90    0    1    0
2jhf_A 4nfs_A  1.00    374  1.10    374  99.7  0.27  1.00  1.00  1.00    0    1    0
3tg0_A 3bdf_A  1.20    440  1.40    434  99.8  0.37  0.99  0.96  0.98    0    1    0
1p5z_B 2no7_A  1.60    229  1.70    242  98.7  0.68  0.99  0.99  0.93    2    1    0
1q6z_A 2fn3_A  1.00    524  1.00    524  99.6  0.22  1.00  1.00  1.00    2    0    0
2h2t_B 4j6j_A  1.30    124  1.90    135  99.2  0.73  0.99  0.98  0.90    0    1    0
3m0m_A 3itv_A  1.45    421  1.60    421  99.8  0.10  1.00  1.00  1.00    0    0    1
3f6y_A 2o3s_A  1.45    235  1.50    252  99.6  2.08  1.00  0.90  0.85    0    0    1
1oh0_A 3cpo_A  1.10    125  1.24    122  99.2  0.62  0.99  0.96  0.98    1    0    0
3cww_A 3p7l_A  1.96    953  2.08    954  94.5  0.60  0.94  1.00  1.00   15   19   18
4dx5_A 4u95_A  1.90   1044  2.00   1044  99.9  0.35  1.00  1.00  1.00    0    0    1
4hl2_A 4tyf_A  1.05    243  1.10    230  99.1  0.65  0.99  0.94  0.99    1    1    0
3a6f_A 1q3k_A  1.78    258  2.10    259  96.5  0.55  0.96  0.99  0.99    2    3    4
4ua6_A 2p74_A  0.79    262  0.88    262  99.6  0.15  1.00  1.00  1.00    0    0    1
4ck4_A 4tlj_A  1.12    160  1.17    162  98.8  0.64  0.98  0.98  0.97    1    0    1
4nua_A 4nke_A  1.43    338  1.46    338  99.7  0.49  1.00  1.00  1.00    1    0    0
3lb2_A 4hsx_A  1.06    137  1.12    137  99.3  0.18  0.99  1.00  1.00    0    0    1
5d1c_A 4qa5_A  1.42    364  1.76    364  99.5  0.21  0.99  1.00  1.00    0    2    0
3g3k_A 2xxu_A  1.24    254  1.50    248  97.2  0.36  0.97  0.97  1.00    1    2    4
2ov0_A 2qdv_A  0.75    105  0.89    105  99.0  0.27  0.99  1.00  1.00    0    1    0
2v2p_A 4z3b_A  1.15    170  1.42    174  95.9  0.46  0.96  0.99  0.97    4    3    0
4wdc_A 4tsn_A  1.29    177  1.57    178  99.4  0.44  0.99  0.99  0.99    1    0    0
2yv0_X 3aa4_A  1.40    155  1.79    152  96.1  1.41  0.96  0.92  0.93    1    4    1
2rk3_A 1p5f_A  1.05    187  1.10    186  99.5  0.14  0.99  0.99  1.00    0    1    0
4wz8_B 3k8x_A  2.23    698  2.30    688  98.7  0.87  0.99  0.97  0.98    0    6    3
1cip_A 1svs_A  1.50    316  1.50    316  99.7  0.22  1.00  1.00  1.00    0    1    0
3kuv_A 3kv7_A  1.50    132  1.56    133  99.2  0.10  0.99  1.00  0.99    1    0    0
3bvx_A 2ow6_A  1.10   1016  1.19   1016  99.9  0.19  1.00  1.00  1.00    1    0    0
3u7q_A 4tku_A  1.00    477  1.43    477  99.8  0.06  1.00  1.00  1.00    0    0    1
4h4d_A 3szu_A  1.35    309  1.40    309  99.7  0.33  1.00  1.00  1.00    0    1    0
4ht3_A 1qop_A  1.30    268  1.40    265  99.6  0.26  0.99  0.99  1.00    1    0    0
3bon_A 4el4_A  1.20    416  1.20    425  99.3  0.43  0.99  1.00  0.98    2    1    0
4ba1_A 3l7z_A  1.80    272  2.41    251  99.6  0.68  1.00  0.90  0.98    1    0    0
4ba1_B 3l7z_B  1.80    234  2.41    232  99.6  0.51  1.00  0.98  0.99    0    0    1
4n0k_A 4ye1_A  1.05    108  1.39    108  99.1  0.28  0.99  0.99  0.99    0    0    1
2dxu_A 2e10_A  1.28    231  1.35    217  99.5  0.44  1.00  0.92  0.98    0    0    1
3i96_A 3ia0_A  1.65    109  2.50    111  99.1  0.77  0.98  0.96  0.94    1    0    0
1of8_A 1hfb_A  1.50    339  1.90    339  99.7  0.25  1.00  1.00  1.00    0    0    1
1w8s_A 1ojx_A  1.85    250  1.90    251  99.2  0.29  0.99  1.00  1.00    0    2    0
1cex_A 1agy_A  1.00    197  1.15    197  99.5  0.07  0.99  1.00  1.00    1    0    0
5cta_A 1isp_A  1.24    179  1.30    179  97.8  0.27  0.98  0.99  0.99    3    0    1
3u9w_A 3b7s_A  1.25    608  1.47    610  99.8  0.21  1.00  1.00  1.00    0    1    0
2v9l_A 1ojr_A  1.23    274  1.35    274  99.6  0.35  1.00  1.00  1.00    1    0    0
2e8v_A 2z4v_A  1.80    292  1.86    314  99.3  0.97  1.00  0.98  0.91    0    0    2
4oo4_A 3m9j_A  0.97    105  1.10    105  99.0  0.50  0.99  0.98  0.98    0    1    0
2sqc_A 1ump_A  2.00    623  2.13    620  99.7  0.45  1.00  0.99  1.00    0    1    1
2woj_A 4xtr_A  1.99    301  2.05    305  99.7  0.76  0.99  0.97  0.96    1    0    0
3tds_A 3te0_A  1.98    257  2.09    257  99.2  0.18  0.99  1.00  1.00    0    1    1
3nn1_A 4m05_A  1.85    238  2.28    238  99.6  0.47  1.00  0.99  0.99    0    0    1
3su6_A 3m5l_A  1.10    199  1.25    198  99.5  0.25  0.99  0.99  1.00    0    0    1
1w9i_A 3myk_X  1.75    703  1.84    706  99.6  2.47  0.97  0.93  0.93    1    1    1
2xve_A 2xlt_A  1.99    445  2.20    446  99.6  0.67  1.00  0.99  0.99    0    2    0
2veb_A 3qzx_A  1.30    190  1.30    190  99.5  0.18  0.99  1.00  1.00    1    0    0
5bt3_A 4nyx_A  1.05    114  1.10    116  96.5  0.58  0.96  0.98  0.96    0    2    2
2v3z_A 2bwv_A  1.56    439  1.70    439  99.5  0.09  0.99  1.00  1.00    0    0    2
1oq4_A 2j2f_A  2.40    346  2.65    348  99.7  0.37  1.00  1.00  0.99    0    1    0
2yic_A 3zhr_A  1.96    814  2.10    822  99.6  0.22  1.00  1.00  0.99    2    1    0
4gmu_A 3moe_A  1.20    610  1.25    618  99.8  0.74  1.00  0.99  0.98    0    0    1
2awi_A 2axu_A  2.25    298  2.90    303  99.7  0.35  1.00  1.00  0.98    0    1    0
1kee_A 1m6v_A  2.10   1058  2.10   1059  99.9  0.19  1.00  1.00  1.00    1    0    0
1kee_B 1m6v_B  2.10    378  2.10    375  99.7  0.79  0.99  0.98  0.99    0    1    0
1yyq_A 2ps5_A  2.10    353  2.10    353  99.4  0.12  0.99  1.00  1.00    0    1    1
1gwu_A 7atj_A  1.31    307  1.47    305  99.7  0.26  1.00  1.00  1.00    0    1    0
3akq_A 4hkl_A  0.97    189  1.10    189  99.5  0.58  0.99  0.99  0.99    1    0    0
1k7w_A 1tjv_A  1.96    449  2.00    449  99.3  0.37  0.99  1.00  1.00    1    1    1
1ijg_A 1fou_A  2.90    257  3.20    257  98.1  1.31  0.98  0.97  0.97    0    0    5
2noo_A 3mvx_A  1.65    494  1.70    497  98.8  2.87  0.97  0.89  0.89    4    0    2
2c12_A 3d9d_A  2.07    430  2.10    432  99.8  0.23  1.00  1.00  0.99    0    0    1
1n40_A 3cxz_A  1.06    395  1.08    395  99.7  0.11  1.00  1.00  1.00    0    0    1
1nsx_A 1mmu_A  1.75    339  1.80    339  99.7  0.22  1.00  1.00  1.00    0    1    0
2hft_A 3th2_T  1.69    205  1.72    198  99.5  1.34  0.99  0.92  0.95    0    1    0
2flu_X 3wn7_A  1.50    285  1.57    286  96.8  0.47  0.97  0.99  0.99    3    2    4
3zsj_A 4bm8_A  0.86    138  0.96    138  99.3  0.19  0.99  1.00  1.00    1    0    0
1kmt_A 1qvy_A  1.30    138  1.60    138  97.1  0.51  0.97  0.97  0.97    0    2    2
2bm8_A 2br4_A  2.50    232  2.59    231  99.1  0.89  0.99  0.98  0.98    1    0    1
1nww_A 4xbx_A  1.20    145  1.53    149  95.1  0.64  0.95  0.98  0.95    0    2    5
1on2_A 2ev0_A  1.61    135  1.65    131  99.2  0.46  0.99  0.96  0.99    1    0    0
3hxa_A 1f93_A  1.80    100  2.60    103  99.0  0.62  0.99  0.97  0.95    0    1    0
4kqi_A 1l5o_A  1.40    340  1.60    346  99.4  0.22  0.99  1.00  0.98    1    0    1
3mmj_A 3moz_A  1.60    314  1.60    314  99.7  0.11  1.00  1.00  1.00    0    0    1
5ae0_A 4wcb_A  1.04    217  1.57    214  99.5  1.52  0.99  0.95  0.96    0    0    1
4bb9_A 4px2_A  1.47    596  2.15    585  99.5  1.69  0.98  0.94  0.95    1    2    0
3k6m_A 1ooy_A  1.50    465  1.70    463  99.8  0.94  1.00  0.98  0.98    0    1    0
4ttw_A 4to7_A  1.20    132  1.25    139  96.9  1.34  0.93  0.92  0.88    0    2    2
3uqs_A 3sfg_A  2.00    478  2.21    480  99.6  1.03  0.99  0.98  0.98    0    0    2
3q46_A 3r6e_A  0.99    178  1.18    175  99.4  0.72  0.99  0.97  0.98    1    0    0
4bby_A 5ae2_A  1.90    555  2.00    561  99.8  0.74  1.00  1.00  0.99    0    1    0
3wgt_A 1ve9_A  1.88    341  2.50    340  99.4  0.56  0.99  0.99  0.99    0    0    2
4o59_O 1u8f_O  1.52    332  1.75    333  94.9  0.46  0.95  1.00  0.99    7    5    5
4ohj_A 2ij0_A  1.28    194  2.25    191  99.5  1.37  0.99  0.95  0.96    0    1    0
3rzn_A 4gh0_A  1.10    206  1.35    200  99.5  0.79  0.99  0.95  0.98    1    0    0
3sj5_A 3tf0_A  1.67    185  1.74    186  99.5  1.31  0.99  0.94  0.94    1    0    0
3qho_A 4dm1_A  1.65    377  1.75    377  99.5  0.50  0.99  1.00  1.00    0    0    2
3ziw_A 2xh6_A  1.90    286  2.69    285  98.2  0.80  0.98  0.98  0.99    5    0    0
4xep_A 4xj7_A  1.50    255  1.60    263  99.6  0.76  1.00  0.99  0.96    0    0    1
4bk7_A 4a8u_A  1.14    159  1.16    159  95.6  0.30  0.96  1.00  1.00    2    2    3
2y4z_A 3bp9_A  2.00    135  2.60    131  97.7  0.75  0.98  0.94  0.97    1    0    2
3zss_A 4u31_A  1.80    649  1.85    649  99.8  0.58  1.00  1.00  1.00    0    1    0
1xgk_A 1k6x_A  1.40    325  1.50    324  99.4  0.27  0.99  1.00  1.00    2    0    0
5a71_A 3icv_A  0.91    316  1.49    288  99.2  0.63  0.98  0.81  0.89    1    1    0
3aof_A 3amc_A  1.29    308  1.40    308  99.4  0.14  0.99  1.00  1.00    0    1    1
3acx_A 3vjd_A  1.31    284  1.48    284  99.6  0.92  1.00  0.98  0.98    0    0    1
3tfg_A 4iam_A  1.90    183  1.99    182  98.4  0.31  0.98  0.99  1.00    0    2    1
1vh5_A 4k49_A  1.34    138  1.89    136  99.3  0.44  0.99  0.98  0.99    1    0    0
2i39_A 2uxe_A  2.20    117  2.90    115  99.1  1.03  0.99  0.94  0.97    0    1    0
1t6u_A 3g4z_A  1.30    117  1.87    117  98.3  0.69  0.98  0.99  0.99    1    0    1
1o7n_A 2hmj_A  1.40    448  1.50    446  99.8  0.13  1.00  1.00  1.00    0    0    1
2v3i_A 4uwt_A  1.05    433  1.20    433  99.5  0.29  0.99  1.00  1.00    1    1    0
1xlq_A 1oqq_A  1.45    106  1.47    106  99.1  0.42  0.99  0.99  0.99    0    0    1
2v8h_A 2vl1_A  2.00    431  2.15    433  99.8  0.11  1.00  1.00  1.00    1    0    0
3iek_A 3a4y_A  2.05    431  2.50    431  99.8  0.48  1.00  1.00  1.00    1    0    0
1vyr_A 2abb_A  0.90    363  1.00    361  99.7  0.17  1.00  0.99  1.00    0    1    0
2z26_A 1j79_A  1.29    343  1.70    342  99.1  0.24  0.99  1.00  1.00    2    0    1
3bl9_A 1st0_A  1.80    286  1.90    300  99.7  1.07  1.00  0.98  0.93    0    0    1
2nw8_A 3e08_A  1.60    266  1.90    280  99.6  1.09  1.00  0.98  0.93    1    0    0
4cs4_A 3qtc_A  1.35    268  1.75    257  98.0  0.94  0.98  0.94  0.98    0    4    1
4oy3_A 4ojt_A  1.20    230  1.50    231  99.6  0.11  1.00  1.00  1.00    0    0    1
3a8g_B 3wvd_B  1.11    212  1.18    212  99.5  0.10  0.99  1.00  1.00    1    0    0
3a8g_A 3wvd_A  1.11    195  1.18    194  99.5  0.14  0.99  0.99  1.00    0    1    0
4uxa_A 4bif_A  2.10    131  2.46    131  97.7  0.32  0.98  0.99  0.99    2    0    1
4a8t_A 4am8_A  1.59    317  1.99    337  99.7  0.85  1.00  0.99  0.93    1    0    0
3fst_A 1zp3_A  1.65    286  1.85    284  99.6  0.48  1.00  0.99  0.99    0    0    1
3qu5_A 3qxg_A  1.24    221  1.24    222  99.5  0.74  0.99  0.99  0.98    1    0    0
2grr_A 2uyz_A  1.30    157  1.40    156  98.7  0.46  0.99  0.98  0.98    0    1    1
4cbu_G 3cip_G  1.30    125  1.60    128  97.6  0.78  0.97  0.98  0.95    1    0    2
1wpv_A 1wrn_A  1.70    147  2.30    146  99.3  0.40  1.00  0.99  0.99    1    0    0
3a6r_A 1flm_A  1.20    122  1.30    122  99.2  0.27  0.99  1.00  1.00    1    0    0
1vqq_A 4cjn_A  1.80    635  1.95    642  99.8  0.76  1.00  0.99  0.98    0    1    0
3iav_A 3ib9_A  1.75    521  2.00    521  99.8  0.37  1.00  1.00  1.00    0    0    1
3sg8_A 4dfb_A  1.80    298  1.95    297  99.7  0.84  1.00  0.98  0.98    0    0    1
4l8f_A 4l7q_A  1.97    287  2.10    287  99.7  0.36  1.00  1.00  1.00    0    1    0
3uxj_A 4iqi_A  1.40    261  1.50    259  99.6  0.62  1.00  0.98  0.99    0    0    1
3aa0_B 3lk4_2  1.70    243  1.99    238  99.6  0.91  1.00  0.96  0.98    0    1    0
4pof_A 4ywl_A  2.65    255  3.20    254  99.6  1.08  1.00  0.97  0.98    0    0    1
2hfn_A 3mzi_A  1.80    149  2.30    140  99.3  1.16  0.99  0.89  0.94    1    0    0
3pgu_A 3dwn_A  1.70    408  2.50    421  99.3  1.96  0.99  0.92  0.89    3    0    0
4ud4_A 4nkt_A  1.74    324  1.90    319  98.1  1.03  0.98  0.95  0.97    2    1    3
2bfd_A 1x7y_A  1.39    374  1.57    369  99.7  0.30  1.00  0.98  1.00    1    0    0
1i88_A 1bi5_A  1.45    388  1.56    388  99.7  0.22  1.00  1.00  1.00    0    1    0
4oag_A 4nxt_A  2.00    328  2.12    337  98.5  1.07  0.97  0.97  0.95    1    3    1
2hsg_A 2nzu_G  2.50    328  2.50    275  99.6  2.34  0.91  0.75  0.88    1    0    0
4jk8_A 3enb_A  1.15    220  1.85    219  99.5  0.45  0.99  0.99  0.99    0    1    0
2y7p_A 2y84_A  1.85    215  2.80    213  99.5  2.04  0.99  0.87  0.88    1    0    0
3bod_A 3b3q_E  1.70    178  2.40    187  97.8  1.31  0.98  0.96  0.91    4    0    0
2xov_A 3b44_A  1.65    181  1.70    180  99.4  0.14  0.99  0.99  1.00    1    0    0
3qzr_A 3r0f_A  1.04    180  1.31    181  98.9  0.51  0.99  0.99  0.99    0    1    1
3ku3_B 3qqb_B  1.60    172  1.97    172  99.4  0.18  0.99  1.00  1.00    0    1    0
2nvh_A 1l2h_A  1.53    152  1.54    144  98.6  0.41  0.99  0.94  0.99    1    0    1
4rrq_A 2hl0_A  1.79    141  1.86    143  99.3  0.39  0.99  0.99  0.98    0    0    1
1gk9_B 1gm7_B  1.30    557  1.45    557  99.8  0.17  1.00  1.00  1.00    0    1    0
4eu9_A 4fac_A  1.48    513  2.05    504  99.8  0.13  1.00  0.98  1.00    0    1    0
4fcc_A 4bht_A  2.00    442  2.50    442  99.3  2.30  0.99  0.92  0.92    1    1    1
4lan_A 4hk5_A  1.75    370  1.90    358  99.7  1.21  0.97  0.94  0.97    0    1    0
3v5w_B 2trc_B  2.07    339  2.40    340  99.7  1.64  1.00  0.96  0.96    1    0    0
2dg1_A 2dso_A  1.72    321  2.10    322  99.7  0.16  1.00  1.00  1.00    0    1    0
2cw6_A 3mp4_A  2.10    296  2.20    296  99.7  0.24  1.00  1.00  1.00    1    0    0
2qul_A 4q7i_A  1.79    290  1.80    298  97.2  0.25  0.97  1.00  0.97    0    4    4
3rf3_A 1zvz_A  1.61    257  1.80    253  98.0  1.50  0.98  0.94  0.95    1    2    2
1swv_A 1rql_A  2.30    257  2.40    257  99.2  1.96  0.96  0.92  0.92    1    1    0
5dec_A 5f2v_O  2.00    188  2.80    184  98.9  0.85  0.98  0.95  0.97    2    0    0
2vfx_A 1go4_A  1.95    203  2.05    196  97.9  1.24  0.97  0.91  0.94    1    3    0
1uuy_A 1eav_A  1.45    161  2.60    160  99.4  0.49  0.99  0.98  0.99    0    0    1
2wdq_C 2wu2_C  2.40    121  2.50    122  99.2  0.25  0.99  1.00  0.99    0    1    0
3ei3_A 3e0c_A  2.30   1105  2.41   1011  99.7  3.01  0.92  0.85  0.93    2    0    1
1s0i_A 2ah2_A  1.60    623  1.60    624  99.8  0.29  1.00  1.00  1.00    1    0    0
4axd_A 2xam_A  2.05    433  2.20    417  99.5  1.59  0.98  0.92  0.96    1    0    1
4y67_A 3au8_A  1.60    410  1.86    399  99.7  1.21  1.00  0.95  0.98    0    1    0
3v0d_A 3awf_A  1.10    325  1.99    304  99.7  0.70  0.98  0.92  0.99    0    1    0
5fjz_A 5fk0_A  1.90    262  3.00    263  99.6  1.28  1.00  0.97  0.96    0    1    0
4k0n_A 4jzq_A  1.25    234  1.35    237  99.6  0.64  1.00  0.99  0.98    1    0    0
3tj8_A 3l9z_A  1.59    149  2.08    149  99.3  0.79  0.99  0.98  0.98    1    0    0
1obo_A 1rcf_A  1.20    169  1.40    169  98.8  1.00  0.99  0.98  0.98    1    1    0
1r29_A 3e4u_A  1.30    122  2.10    119  97.5  1.01  0.97  0.93  0.96    1    2    0
2gte_A 3b7a_A  1.40    124  1.90    124  99.2  0.63  0.99  0.98  0.98    0    1    0
4hat_C 4hb2_C  1.78   1017  1.80   1017  99.9  0.69  1.00  1.00  1.00    1    0    0
2zuv_A 3wfz_A  1.85    741  2.60    746  99.7  1.17  1.00  0.98  0.98    2    0    0
4a57_A 4kh6_A  2.00    594  2.40    594  97.1  2.19  0.95  0.94  0.94    5    5    7
3ge3_A 3dhi_A  1.52    491  1.68    498  99.8  0.29  1.00  1.00  0.98    0    1    0
2y2m_A 2bg1_A  1.62    471  1.90    456  99.3  0.46  1.00  0.96  1.00    2    0    1
1tzz_A 2dw6_A  1.86    374  2.30    388  99.7  0.89  1.00  0.99  0.95    0    1    0
3qns_A 4hov_A  1.40    311  2.20    308  99.7  0.22  1.00  0.99  1.00    0    0    1
4h2w_A 3mf2_A  1.95    295  2.15    299  97.6  0.49  0.98  0.99  0.98    0    0    7
3b35_A 2dea_A  1.10    291  1.24    291  99.7  0.31  1.00  1.00  1.00    0    1    0
4iya_A 1t5r_A  1.55    283  2.00    265  99.2  0.88  1.00  0.92  0.98    0    0    2
1otk_A 3pvt_B  2.00    244  2.03    237  99.6  0.47  1.00  0.97  0.99    1    0    0
3f9x_A 1zkk_A  1.25    160  1.45    160  99.4  0.20  0.99  1.00  1.00    0    0    1
1pqh_A 4cry_G  1.29    118  1.61    101  97.8  0.58  0.98  0.76  0.88    1    1    0
3gax_A 3nx0_A  1.70    107  2.04    109  97.2  0.61  0.97  0.98  0.96    1    2    0
2yi9_A 3zed_A  2.20    771  2.20    765  99.2  0.57  1.00  0.98  0.99    4    0    2
3sdb_A 3szg_A  2.00    647  2.25    650  99.8  0.28  1.00  1.00  0.99    0    0    1
4c2o_A 4bzr_A  1.80    586  1.84    581  99.8  0.26  1.00  0.99  1.00    0    0    1
3arx_A 3b9e_A  1.16    575  1.70    581  99.8  1.10  0.99  0.98  0.97    0    1    0
1y0p_A 1q9i_A  1.50    568  1.60    568  99.6  0.13  1.00  1.00  1.00    0    1    1
3m89_A 2xka_A  2.00    393  3.00    399  99.7  0.71  1.00  0.97  0.95    1    0    0
3v5c_A 3p3b_A  1.53    386  1.65    377  99.7  0.31  1.00  0.97  1.00    0    1    0
2i2c_A 2q5f_A  1.85    264  1.90    259  99.6  0.20  1.00  0.98  1.00    0    0    1
3n79_A 3vcd_A  1.50    183  2.35    184  95.1  0.54  0.95  0.99  0.98    1    1    7
4fa8_E 3uf2_A  2.20    145  2.75    140  99.3  0.72  0.99  0.94  0.97    1    0    0
4j4z_A 4jll_A  1.26    161  1.36    161  98.8  0.25  0.99  1.00  1.00    0    0    2
5adu_L 5a4i_L  1.10    580  1.23    580  99.8  0.31  1.00  1.00  1.00    1    0    0
4rek_A 3gyj_A  0.74    499  0.92    498  99.8  0.11  1.00  1.00  1.00    0    0    1
4mza_A 1v3e_A  1.65    432  1.89    431  97.9  0.70  0.98  0.99  0.99    2    2    5
2a9g_A 2aaf_A  2.30    405  2.30    404  99.8  0.89  1.00  0.99  0.99    0    0    1
4v24_A 3vzb_A  1.80    351  2.00    360  99.4  1.63  0.99  0.97  0.95    2    0    0
1so7_A 2f26_A  1.49    361  1.58    362  99.4  0.10  0.99  1.00  0.99    2    0    0
3epw_A 3b9g_A  1.30    326  1.40    317  99.4  0.47  0.99  0.96  0.99    0    0    2
3r40_A 3r3y_A  1.05    291  1.15    296  99.7  0.23  0.99  1.00  0.98    0    0    1
3vav_A 3ez4_A  1.80    260  2.10    242  97.1  0.44  0.97  0.93  0.99    6    1    0
4wh9_A 2a2k_A  1.50    177  1.52    171  99.4  0.26  0.99  0.96  1.00    1    0    0
2dtj_A 3ab4_B  1.58    164  2.47    157  98.7  1.10  0.99  0.93  0.97    1    1    0
4wwf_A 2y39_A  1.10    111  1.41    110  99.1  0.94  0.99  0.94  0.95    0    0    1
1n7o_A 1lxk_A  1.50    721  1.53    719  99.7  0.39  1.00  1.00  1.00    2    0    0
5c69_A 4mms_B  2.30    447  2.40    370  99.2  0.77  0.99  0.82  0.99    2    1    0
4lcl_A 3hlc_A  1.80    400  2.00    416  95.0  1.35  0.94  0.98  0.94    4   11    5
4mpc_A 3crk_A  1.70    363  2.30    370  97.5  1.25  0.97  0.97  0.95    0    6    3
3vwn_X 2dcf_A  1.20    384  1.40    384  99.2  0.53  0.99  1.00  1.00    1    1    1
1r3s_A 3gw3_A  1.65    356  1.70    357  99.4  0.26  0.99  1.00  1.00    1    0    1
1zi8_A 4p92_A  1.40    233  1.65    233  98.3  0.45  0.98  0.99  0.99    1    1    2
2qmh_A 1kkl_A  2.60    161  2.80    167  98.8  1.94  0.95  0.88  0.85    0    1    1
3qzm_A 2ite_A  1.25    124  1.60    121  99.2  0.57  0.99  0.96  0.98    1    0    0
3o1c_A 3qgz_A  1.08    115  1.10    114  99.1  0.09  0.99  0.99  1.00    1    0    0
4wfo_A 1f8n_A  1.14    826  1.40    818  99.8  0.49  1.00  0.99  1.00    2    0    0
3hww_A 2jlc_A  1.95    539  2.50    554  99.8  0.98  1.00  0.98  0.96    1    0    0
2vk8_A 2w93_A  1.42    562  1.60    544  99.1  1.07  0.99  0.96  0.99    1    4    0
2ii0_A 4us0_S  2.02    463  2.17    455  99.8  2.00  0.98  0.90  0.92    1    0    0
4og4_A 4gpq_A  1.45    469  1.46    468  99.8  0.35  1.00  0.99  1.00    0    0    1
4u72_A 5ek3_A  2.00    375  2.21    374  99.7  0.74  1.00  0.99  0.99    0    1    0
3zje_A 3dkb_A  1.84    328  2.50    352  99.7  1.63  0.97  0.96  0.90    1    0    0
4iiy_A 3tla_A  1.20    335  1.20    335  99.7  0.26  1.00  1.00  1.00    0    1    0
1v39_A 1vpt_A  1.80    291  1.80    291  99.7  0.25  1.00  1.00  1.00    0    1    0
4lj9_A 4fcw_A  1.70    332  2.35    311  97.7  2.12  0.94  0.86  0.91    3    3    1
2fd6_U 3u74_U  1.90    249  2.39    263  99.2  1.87  0.98  0.92  0.87    1    0    1
3znv_A 4ksj_A  1.30    269  1.60    259  99.2  0.54  0.99  0.96  1.00    2    0    0
4kkr_A 4be6_A  2.00    224  2.05    225  99.6  0.67  1.00  0.99  0.99    1    0    0
4r2x_A 4yjk_A  0.93    241  1.68    245  99.6  0.21  1.00  1.00  0.98    0    0    1
3w6s_A 3w91_A  1.90    225  2.10    226  99.6  0.33  1.00  1.00  0.99    0    1    0
2tps_A 1g67_A  1.25    226  1.40    225  99.6  0.23  1.00  0.99  1.00    0    1    0
3p0y_A 3b2u_A  1.80    194  2.58    195  99.5  0.57  0.99  0.98  0.98    1    0    0
4yz0_A 4z03_A  1.15    198  1.40    195  99.5  0.18  0.99  0.98  1.00    1    0    0
3zho_A 4dy4_A  1.20    193  1.20    194  99.5  0.69  0.99  1.00  0.99    0    0    1
1zck_A 1xm2_A  1.90    150  2.70    149  99.3  0.93  0.99  0.94  0.95    0    1    0
3sp7_A 4qvf_A  1.40    150  1.53    141  99.3  1.76  0.94  0.85  0.90    1    0    0
3r62_A 3kzj_A  1.52    125  1.65    125  98.4  0.99  0.98  0.94  0.94    0    1    1
4w7k_A 4au9_A  1.05    446  2.10    448  99.3  0.49  0.99  1.00  0.99    3    0    0
4k8g_A 4k1w_A  1.25    386  1.65    395  99.7  0.16  1.00  1.00  0.98    0    0    1
4xh4_A 2e1z_A  1.80    394  1.98    394  99.7  0.42  1.00  1.00  1.00    1    0    0
4rv5_A 4nqr_A  1.04    364  1.09    364  99.7  0.09  1.00  1.00  1.00    0    1    0
1dcs_A 1hjg_A  1.30    279  1.50    264  99.2  0.46  0.99  0.94  0.99    1    0    1
2cxa_A 2dps_A  1.60    229  2.40    228  99.6  0.68  1.00  0.98  0.98    0    1    0
5bv8_A 1ijb_A  1.59    209  1.80    202  98.5  0.21  0.98  0.97  1.00    2    1    0
3i94_A 4eoe_A  1.04    243  1.20    242  99.6  0.19  1.00  0.99  0.99    1    0    0
4md5_B 1d5m_B  1.65    190  2.00    181  98.3  0.88  0.98  0.93  0.97    0    2    1
1e4c_P 1dzv_P  1.66    206  1.86    206  99.0  0.42  0.99  0.99  0.99    0    2    0
2d48_A 2b8x_A  1.65    129  1.70    129  98.4  0.49  0.98  0.99  0.99    1    1    0
4d6g_A 4d71_A  1.24    587  1.77    586  99.7  0.11  1.00  1.00  1.00    2    0    0
4ywt_A 4bwe_A  2.38    411  2.46    402  99.5  0.52  1.00  0.97  0.99    0    1    1
4clf_A 4cm2_A  1.70    460  1.80    460  99.8  0.34  1.00  1.00  1.00    0    1    0
2c61_A 3ssa_A  1.50    432  1.70    436  99.8  0.16  1.00  1.00  0.99    1    0    0
4yiv_A 2y8t_A  1.93    374  1.95    388  98.9  1.04  0.99  0.98  0.94    0    0    4
4rzy_A 4s00_A  1.95    439  2.10    439  99.8  0.11  1.00  1.00  1.00    0    0    1
2hqs_A 2w8b_A  1.50    412  1.86    409  99.8  0.38  1.00  0.99  1.00    0    0    1
3sx6_A 3sy4_A  1.80    421  1.91    421  99.5  0.39  0.99  1.00  1.00    1    0    1
3ugu_A 4zrg_A  1.85    345  2.70    343  99.7  0.31  1.00  0.99  1.00    0    1    0
3s44_A 2ex0_A  1.45    388  1.65    392  99.7  0.50  1.00  1.00  0.99    1    0    0
2yob_A 4kyo_A  1.90    385  2.20    387  98.7  0.41  0.99  0.99  0.99    0    0    5
1onw_A 2aqo_A  1.65    375  1.95    377  99.7  0.25  1.00  1.00  0.99    1    0    0
2v8q_E 4eai_C  2.10    304  2.29    289  99.7  0.43  1.00  0.95  1.00    0    0    1
2xwv_A 2xa5_A  1.05    309  1.09    310  99.7  0.10  1.00  1.00  1.00    1    0    0
2h1v_A 3goq_A  1.20    309  1.60    307  99.3  0.63  0.99  0.98  0.99    2    0    0
3ujc_A 4r6w_A  1.19    258  1.59    258  99.2  0.29  0.99  1.00  1.00    0    2    0
2qcx_A 1to9_A  2.20    222  2.40    225  99.5  0.89  0.99  0.96  0.95    0    1    0
3ixl_A 3ip8_A  1.45    234  1.50    232  99.1  0.43  0.99  0.98  0.99    1    0    1
1p9l_A 1yl5_A  2.30    245  2.30    247  99.2  2.98  0.94  0.82  0.82    2    0    0
3ov9_A 3lyf_A  1.60    245  1.93    244  98.8  1.14  0.99  0.86  0.86    2    1    0
1fsg_A 1qk5_A  1.05    233  1.60    215  99.5  0.38  0.99  0.92  1.00    0    1    0
2bhw_A 4lcz_A  2.50    223  2.60    208  97.1  0.38  0.97  0.93  1.00    3    2    1
2gxq_A 3mwj_A  1.20    207  1.40    207  99.5  0.84  0.99  0.98  0.98    1    0    0
3u3z_A 3sht_A  1.50    189  1.95    188  99.5  0.66  0.99  0.98  0.99    0    1    0
1dg6_A 1d0g_A  1.30    149  2.40    151  98.6  1.27  0.99  0.94  0.93    1    1    0
1qkr_A 3myi_A  1.80    181  2.20    163  93.9  1.47  0.94  0.85  0.94    9    1    0
4o6u_A 3mol_A  0.89    182  1.20    183  98.9  1.62  0.98  0.90  0.89    1    1    0
1roc_A 2hue_A  1.50    155  1.70    164  99.4  1.65  0.95  0.91  0.87    1    0    0
1gwm_A 1w8u_A  1.15    153  1.30    141  99.3  0.59  0.99  0.91  0.99    0    1    0
1bms_A 1mva_A  2.70    129  3.00    129  98.4  0.18  0.98  1.00  1.00    0    2    0
1u36_A 1u41_A  1.89    100  2.20    103  97.0  0.26  0.97  0.98  0.96    1    2    0
3tew_A 4h2a_A  1.45    701  1.62    704  99.6  0.83  1.00  0.99  0.99    0    3    0
3ueq_A 1zs2_A  1.85    632  2.16    628  99.5  0.29  0.99  0.99  1.00    1    1    1
3v1t_C 3lls_A  1.88    407  2.40    404  99.8  0.91  1.00  0.88  0.89    0    0    1
4s39_A 4g9p_A  1.30    400  1.55    405  99.0  0.38  0.99  1.00  0.99    1    3    0
3tut_A 3kgd_A  1.58    336  1.68    336  99.4  1.21  0.99  0.97  0.97    0    0    2
2ixm_A 2g62_A  1.50    300  1.60    302  99.7  0.41  1.00  0.98  0.97    1    0    0
1l9v_A 2r7j_A  2.60    313  2.60    307  99.7  0.73  1.00  0.97  0.99    0    0    1
1mix_A 4f7g_A  1.75    206  2.05    192  96.9  1.32  0.96  0.89  0.95    3    3    0
4emt_A 4qxo_A  1.50    175  1.88    182  97.7  1.48  0.98  0.93  0.90    0    4    0
1i4u_A 1s2p_A  1.15    181  1.30    180  98.9  0.53  0.99  0.99  0.99    1    1    0
4zie_A 4bd2_A  1.80    147  2.21    147  98.0  1.49  0.99  0.90  0.90    2    0    1
1e50_A 2j6w_A  2.60    115  2.60    124  97.4  1.30  0.96  0.94  0.87    2    0    1
4xy5_A 4zrf_A  1.80    121  1.86    119  99.2  0.34  0.99  0.98  0.99    0    1    0
3dd7_A 3k33_A  1.70    123  2.40    124  99.2  0.44  0.99  0.99  0.98    0    1    0
1h16_A 1cm5_A  1.53    759  2.30    759  99.7  0.32  1.00  1.00  1.00    0    2    0
2dew_X 3b1u_A  2.10    629  2.10    628  99.7  0.45  1.00  1.00  1.00    1    0    1
3lpf_A 5czk_A  2.26    603  2.39    600  99.8  0.88  1.00  0.99  0.99    0    1    0
3hkw_A 2xi3_A  1.55    561  1.70    562  98.2  0.57  0.98  0.99  0.99    5    2    3
4p04_A 3elq_A  1.95    567  2.00    564  99.6  0.26  1.00  0.99  1.00    0    1    1
2jc9_A 2xcw_A  1.50    467  1.90    470  99.8  0.21  1.00  1.00  0.99    1    0    0
4ufr_A 4kng_A  2.20    459  2.50    461  99.6  1.50  0.97  0.97  0.96    0    0    2
1w1o_A 3s1d_A  1.70    479  1.75    498  99.4  0.40  0.99  1.00  0.96    1    1    1
3g4n_A 3c0n_A  2.10    449  2.20    450  99.3  2.19  0.98  0.93  0.92    1    1    1
4mso_A 4n0w_A  1.40    383  1.65    416  99.7  2.16  0.98  0.93  0.86    1    0    0
2wzk_A 4jgh_D  2.05    369  3.00    368  97.8  1.61  0.98  0.95  0.95    6    0    2
4v28_A 4utf_A  1.20    349  1.30    349  99.7  0.41  1.00  1.00  1.00    0    0    1
3gdo_A 3gfg_A  2.03    338  2.59    340  99.4  0.70  0.99  0.99  0.98    2    0    0
5agd_A 4d4b_A  1.20    333  1.30    333  99.7  0.21  1.00  1.00  1.00    1    0    0
4xgw_A 2o18_A  1.75    304  2.20    307  99.7  0.39  0.98  0.97  0.96    0    1    0
4up3_A 4ccq_A  1.44    312  1.50    313  99.4  0.16  0.99  1.00  1.00    0    1    1
4i90_A 3v1h_A  1.65    302  1.90    306  99.7  0.62  1.00  0.99  0.98    0    0    1
4qek_A 4mql_A  1.30    281  1.30    282  99.3  0.34  0.99  1.00  0.99    0    1    1
3tk2_A 4esm_A  1.35    277  1.35    276  98.6  0.38  0.99  0.99  1.00    2    1    1
3aj6_A 1qxm_A  1.48    283  1.70    283  99.6  0.12  1.00  1.00  1.00    0    1    0
3iiq_A 3s04_A  2.00    217  2.44    209  99.5  0.89  0.99  0.94  0.98    0    1    0
3otm_A 3oup_A  1.50    205  1.65    205  99.5  0.09  0.99  1.00  1.00    1    0    0
4g1i_A 3gr0_A  1.85    189  2.30    186  97.3  1.54  0.98  0.92  0.94    5    0    0
4zo0_A 5dcx_A  2.30    202  2.60    209  99.5  0.78  0.99  0.97  0.94    1    0    0
4ynm_A 4ype_A  2.19    215  2.20    217  99.5  0.91  0.99  0.98  0.97    0    1    0
3phx_A 3prp_A  1.60    162  1.70    161  99.4  0.74  1.00  0.96  0.97    0    0    1
4jhl_A 4jj6_A  1.70    219  1.80    219  99.5  0.36  0.99  1.00  1.00    0    0    1
4qbb_A 1qmy_A  1.60    159  1.90    156  98.7  0.37  0.99  0.98  0.99    1    1    0
1btk_A 1b55_A  1.60    160  2.40    163  99.4  1.49  0.99  0.95  0.93    1    0    0
1j3w_A 3t1s_A  1.50    134  1.67    133  98.5  0.53  0.98  0.97  0.98    0    1    1
2w3g_A 2y79_A  1.40    150  1.80    150  99.3  0.17  0.99  1.00  1.00    1    0    0
4muv_A 1vp6_A  1.25    142  1.70    133  98.5  1.32  0.97  0.89  0.95    0    2    0
3h99_A 1f4l_A  1.40    544  1.85    545  99.4  0.22  0.99  1.00  1.00    1    2    0
1g8f_A 1jec_A  1.95    510  2.50    510  99.6  0.40  1.00  1.00  1.00    1    0    1
3hy0_A 3hxv_A  1.90    441  1.93    441  99.8  0.15  1.00  1.00  1.00    0    1    0
4uci_A 4ud0_B  2.21    361  3.20    350  99.1  1.21  0.98  0.94  0.97    0    0    3
1j58_A 2v09_A  1.75    372  1.80    377  98.9  0.36  0.99  1.00  0.98    0    4    0
1vlo_A 3a8k_A  1.70    364  1.95    363  99.7  0.69  0.99  0.98  0.99    1    0    0
3qn1_B 3kb3_B  1.80    295  1.95    294  99.3  0.50  0.99  0.97  0.97    2    0    0
4oe8_A 3d85_D  1.74    302  1.90    290  99.7  1.22  1.00  0.93  0.97    0    1    0
3m73_A 4ycr_A  1.15    313  2.30    299  99.7  0.36  0.99  0.95  1.00    0    0    1
1ro7_A 2x61_A  1.80    258  1.95    245  99.6  0.58  0.99  0.94  0.99    0    0    1
4yqd_A 4yvg_A  1.45    244  1.55    239  99.6  0.51  0.99  0.97  0.99    0    0    1
4crw_A 4ct4_A  1.75    226  2.30    236  99.5  1.27  0.99  0.93  0.89    1    0    0
4mu3_A 4qnj_A  1.12    186  1.30    184  99.5  0.14  0.99  0.99  1.00    1    0    0
1sl9_A 4mry_A  1.17    186  1.30    187  98.9  2.26  0.96  0.83  0.83    0    0    2
3mea_A 5c0m_A  1.26    162  1.60    174  98.1  1.50  0.97  0.95  0.88    3    0    0
4uf7_C 2vsm_B  1.70    138  1.80    137  98.5  0.57  0.98  0.97  0.98    0    0    2
3wjd_A 2a13_A  1.10    153  1.32    153  96.1  0.34  0.96  1.00  1.00    1    3    2
3l0f_A 3o18_A  1.35    162  1.35    162  99.4  0.13  0.99  1.00  1.00    0    1    0
1q1f_A 4o1t_A  1.50    148  1.60    148  99.3  0.66  0.99  0.99  0.99    0    0    1
2ewi_A 2yyx_A  1.00    107  1.00    107  98.1  0.23  0.98  1.00  1.00    1    1    0
2x3j_A 2w02_A  2.00    586  2.20    575  99.8  0.62  1.00  0.98  0.99    1    0    0
3edf_A 1h3g_A  1.65    597  2.10    598  99.7  0.65  1.00  0.99  0.99    1    1    0
3mwp_A 3mx5_A  1.79    512  1.90    516  99.8  0.27  1.00  1.00  0.99    0    1    0
4coo_A 4l28_A  2.00    493  2.63    493  99.8  0.65  1.00  0.99  0.99    0    0    1
5a2v_A 5a30_A  1.82    470  2.75    463  99.8  0.82  0.99  0.97  0.99    0    0    1
4zwo_A 3l24_A  2.14    425  2.30    425  98.6  0.79  0.98  0.98  0.98    0    3    3
4zac_A 4s13_A  1.65    503  2.35    472  99.8  0.72  1.00  0.93  0.99    0    1    0
4x7r_A 4wac_A  2.15    493  2.40    498  99.8  1.79  1.00  0.95  0.94    1    0    0
4ub9_A 4wgx_A  2.27    467  2.29    465  99.8  0.29  1.00  0.99  1.00    1    0    0
3w4t_A 4mlb_A  2.10    446  2.35    453  99.6  0.68  0.99  0.99  0.98    1    1    0
3gh1_A 2pmb_A  1.90    448  1.99    437  99.5  0.49  1.00  0.97  0.99    2    0    0
2xep_A 2xf3_A  1.50    419  1.55    423  99.5  0.88  0.99  0.99  0.98    2    0    0
1ra0_A 1r9z_A  1.12    423  1.32    423  99.8  1.11  1.00  0.98  0.98    0    0    1
4e6n_A 3ty5_A  2.39    407  2.40    381  99.2  2.36  0.92  0.78  0.83    3    0    0
2zbl_A 2afa_A  1.60    416  2.15    408  99.5  0.56  0.99  0.98  0.99    1    1    0
4m82_A 3n9k_A  1.59    393  1.70    394  99.7  0.22  1.00  1.00  1.00    0    1    0
1ryi_A 1ng4_A  1.80    364  2.30    364  99.7  0.33  1.00  1.00  1.00    0    0    1
2ahf_A 2d5j_A  1.52    377  1.60    377  99.7  0.18  1.00  1.00  1.00    1    0    0
2wxu_A 1ca1_A  1.80    361  1.90    370  98.6  1.03  0.99  0.99  0.96    1    3    1
4x9k_A 4wzu_A  1.61    358  1.88    358  99.7  0.54  1.00  0.99  0.99    1    0    0
4aqn_A 4arl_A  1.98    340  2.00    342  99.7  1.55  1.00  0.95  0.95    0    1    0
1m15_A 1rl9_A  1.20    356  1.45    356  99.4  0.51  0.99  0.99  0.99    2    0    0
4tmx_A 4tn1_A  1.50    342  2.75    330  99.7  0.66  1.00  0.96  0.99    1    0    0
2hyv_A 1w7b_A  1.42    308  1.52    319  99.7  0.67  1.00  0.99  0.96    1    0    0
1lnq_A 3rbz_A  3.30    301  3.40    289  99.3  0.94  1.00  0.94  0.98    2    0    0
4m0w_A 2fe8_A  1.40    317  1.85    315  99.7  1.19  0.99  0.96  0.97    0    1    0
1nnf_A 1mrp_A  1.10    308  1.60    309  99.7  2.44  0.94  0.88  0.88    1    0    0
4ri5_A 2b49_A  1.26    284  1.54    259  99.6  0.95  1.00  0.90  0.98    0    1    0
4n2x_A 3wj8_A  1.70    298  2.70    298  99.3  0.48  0.99  0.99  0.99    1    1    0
4g9e_A 4g8c_A  1.09    275  1.11    275  99.6  0.28  1.00  1.00  1.00    0    0    1
3f1l_A 3f5s_A  0.95    245  1.36    226  99.1  0.47  0.99  0.92  0.99    0    2    0
4fc5_A 4dwz_A  2.30    259  2.70    258  99.6  0.24  1.00  0.99  1.00    0    0    1
3tm0_A 2bkk_A  2.10    263  2.15    247  99.6  1.55  0.95  0.89  0.95    1    0    0
4phz_C 3rfr_C  2.59    214  2.68    210  96.7  0.60  0.92  0.97  0.99    2    2    3
4phz_B 3rfr_B  2.59    244  2.68    242  95.9  0.31  0.96  0.99  1.00    3    3    4
2i5v_O 2g8c_O  1.10    246  1.15    246  97.6  0.30  0.98  1.00  1.00    0    5    1
2bgc_A 2beo_A  2.30    234  2.70    226  99.6  1.63  0.98  0.89  0.92    0    1    0
3ro0_A 1aug_A  1.50    207  2.00    210  99.0  0.43  0.99  0.99  0.98    1    0    1
3f0p_A 3f2g_A  1.64    208  1.78    205  99.5  0.84  0.99  0.97  0.98    0    0    1
1pp0_A 1vcy_A  1.42    191  2.60    193  95.3  0.71  0.95  0.99  0.98    2    7    0
1sz7_A 1wc9_A  1.55    159  1.60    161  98.1  0.42  0.98  0.99  0.99    2    0    1
2car_A 2i5d_A  1.09    196  1.63    195  99.5  0.45  0.99  0.99  1.00    1    0    0
1gs9_A 1or3_A  1.70    144  1.73    136  99.3  1.56  0.98  0.88  0.93    0    1    0
2jg6_A 4ai4_A  1.70    186  1.73    186  99.5  0.20  0.99  1.00  1.00    1    0    0
3k7p_A 3k8c_A  1.40    153  2.10    152  99.3  0.26  0.99  0.99  1.00    0    1    0
4gei_A 4gfx_A  1.50    144  1.60    151  95.8  2.33  0.88  0.85  0.81    4    1    1
5bpb_A 5bqe_C  2.20    119  2.30    120  99.1  0.78  1.00  0.96  0.95    0    0    1
3ivv_A 3hsv_A  1.25    140  1.43    133  99.2  1.33  0.99  0.91  0.96    0    0    1
4o9g_A 4zu7_A  1.90    138  2.30    137  97.8  0.28  0.98  0.99  1.00    1    1    1
4hi6_A 3f1j_A  2.20    138  2.65    140  99.3  1.38  0.99  0.95  0.94    0    0    1
1m0d_A 1fzr_A  1.90    129  2.10    129  99.2  0.53  0.99  0.98  0.98    0    1    0
1ou8_A 1twb_A  1.60    106  1.90    106  99.1  0.41  0.99  0.99  0.99    0    1    0
2ge7_A 2ca1_A  2.00    107  2.60    111  95.0  0.51  0.95  0.92  0.89    2    1    2
1twf_A 1k83_A  2.30   1419  2.80   1366  99.9  0.42  1.00  0.96  1.00    1    0    0
2guf_A 1nqe_A  1.95    551  2.00    549  99.8  2.31  1.00  0.92  0.92    1    0    0
4afk_A 3rbh_A  1.90    430  2.30    428  99.8  0.53  1.00  0.95  0.96    1    0    0
2osx_A 2oyk_A  1.10    449  1.50    434  99.8  0.41  0.99  0.96  1.00    0    0    1
3tpd_A 3dnu_A  1.50    396  1.54    410  99.5  0.47  0.99  1.00  0.96    0    1    1
2w8t_A 2jg2_A  1.25    398  1.30    399  99.7  0.21  1.00  1.00  1.00    1    0    0
1ht6_A 2qpu_A  1.50    404  1.70    404  99.8  0.40  1.00  1.00  1.00    0    0    1
4l9b_A 4rga_A  1.75    369  2.10    390  99.5  0.90  0.99  0.98  0.93    1    1    0
3kb9_A 3lg5_A  1.60    340  1.64    340  99.7  0.11  1.00  1.00  1.00    0    1    0
3wzy_A 3vmj_A  1.55    364  1.56    364  99.7  0.39  1.00  1.00  1.00    0    0    1
4zzx_A 3kjd_A  1.65    351  1.95    350  98.5  1.13  0.98  0.96  0.96    4    1    0
2h85_A 2rhb_A  2.60    347  2.80    345  98.8  0.60  0.99  0.99  0.99    1    0    3
2ddr_A 2uyr_X  1.40    288  2.40    299  99.3  0.43  1.00  1.00  0.96    1    1    0
1kyf_A 2vj0_A  1.22    247  1.60    246  96.3  1.41  0.98  0.94  0.94    8    1    0
4b5o_A 3vwd_A  1.05    192  1.25    196  99.5  1.65  0.99  0.95  0.93    0    0    1
3ci3_A 3gah_A  1.11    188  1.17    186  99.5  0.34  0.99  0.99  1.00    0    1    0
4nt9_A 4ox5_A  1.71    184  1.80    184  97.8  0.75  0.98  0.97  0.97    2    1    1
1r8s_E 4jxh_A  1.46    187  1.47    195  97.3  1.91  0.97  0.90  0.87    0    1    4
3mvs_A 4apx_A  1.10    210  1.65    208  99.0  1.48  0.99  0.92  0.93    0    0    2
3ikv_A 1xcb_A  2.40    206  2.90    205  99.5  2.17  0.94  0.89  0.90    0    1    0
3v4k_A 4row_A  1.38    186  1.70    191  97.3  1.56  0.97  0.96  0.93    2    1    2
1z2w_A 1w24_A  2.00    182  2.10    180  99.4  1.82  0.97  0.90  0.91    0    0    1
3ncx_A 2zqk_A  2.60    188  2.80    183  99.5  0.57  0.99  0.96  0.99    0    0    1
3k7i_B 3n1f_A  1.44    157  1.60    151  99.3  0.53  0.99  0.95  0.99    0    1    0
3dmb_A 3u35_A  2.30    146  2.50    142  95.8  1.93  0.95  0.86  0.89    2    1    3
2w00_A 4be7_B  2.60    842  2.74    837  99.5  0.81  1.00  0.99  1.00    3    0    1
3s9z_A 3sad_A  1.79    715  1.82    709  99.7  0.46  1.00  0.99  1.00    1    1    0
3udf_A 3ue0_A  1.70    596  2.60    598  99.8  0.52  1.00  1.00  0.99    1    0    0
1gqi_A 1h41_A  1.48    708  1.50    700  99.9  0.11  1.00  0.99  1.00    0    1    0
2zt5_A 4kqe_A  2.50    530  2.74    597  99.4  1.98  0.99  0.95  0.84    1    2    0
3hq1_A 3hps_A  1.70    573  1.80    575  99.8  0.34  1.00  1.00  0.99    0    0    1
1ji1_A 1uh4_A  1.60    637  1.80    637  99.7  0.25  1.00  1.00  1.00    0    2    0
2vtf_A 3fha_A  1.79    616  2.00    598  98.7  0.28  0.99  0.97  1.00    3    0    5
3bb0_A 1idq_A  1.50    575  2.03    574  99.8  0.73  1.00  0.99  0.99    0    0    1
1mw9_X 1ecl_A  1.67    556  1.90    552  99.3  0.41  1.00  0.99  1.00    1    1    2
3ven_A 3vf4_A  1.57    571  2.40    566  99.6  0.23  1.00  0.99  1.00    1    0    1
1uwk_A 2v7g_A  1.19    554  2.00    553  99.1  0.23  0.99  1.00  1.00    0    4    1
2r0c_A 4eip_A  1.80    509  2.33    521  98.0  1.05  0.98  0.97  0.95    6    4    0
1h9a_A 1e7y_A  2.16    485  2.48    485  99.6  0.72  1.00  0.99  0.99    0    1    1
2nvw_A 3e1k_A  2.10    413  3.00    395  99.7  0.61  1.00  0.93  0.97    0    0    1
3ls9_A 4lh8_A  1.40    453  1.80    456  99.3  0.37  0.99  1.00  0.99    2    1    0
5ccl_A 3qwp_A  1.50    425  1.53    425  99.8  0.65  1.00  0.99  0.99    1    0    0
4m5e_A 4luq_A  1.49    405  1.77    409  99.0  1.38  0.99  0.97  0.97    0    0    4
4lv5_B 1tq4_A  1.70    396  1.95    396  99.0  1.85  0.99  0.94  0.94    3    1    0
2wnh_A 2wu0_A  1.68    399  2.57    395  99.7  0.57  1.00  0.99  1.00    1    0    0
4e2x_A 3ndi_A  1.40    405  1.50    405  99.8  0.15  1.00  1.00  1.00    0    1    0
3r9m_A 3zxp_A  1.95    376  2.50    394  99.2  0.88  0.99  0.99  0.94    3    0    0
3o72_A 2y4d_A  1.95    375  2.00    372  99.2  0.45  0.99  0.99  0.99    1    0    2
2gak_A 3otk_A  2.00    374  2.30    369  99.7  0.50  1.00  0.98  0.99    0    1    0
1yrr_A 2p53_A  2.00    381  2.10    382  99.7  1.22  1.00  0.97  0.96    0    0    1
3nmw_A 3au3_A  1.60    331  2.10    301  98.6  1.68  0.96  0.84  0.92    4    0    0
5d9o_A 3vdh_A  1.55    347  1.62    346  99.7  0.30  1.00  1.00  1.00    0    0    1
3c9u_A 1vqv_A  1.48    308  2.65    292  99.7  1.05  0.98  0.92  0.97    1    0    0
3it3_A 4e3w_A  1.50    337  1.75    329  99.7  0.23  1.00  0.98  1.00    1    0    0
3vgi_A 3wr0_A  1.07    270  1.16    270  99.6  0.14  1.00  1.00  1.00    0    0    1
2h9b_A 3k1m_A  1.80    216  2.29    300  99.5  0.95  0.99  0.96  0.69    0    1    0
4i1o_B 4iru_A  2.70    280  3.20    296  98.9  1.27  0.97  0.97  0.92    0    3    0
4xly_A 4w4r_A  1.82    263  1.92    270  99.6  0.39  1.00  0.99  0.96    1    0    0
3agc_A 2zxl_A  2.00    271  2.40    279  99.6  1.30  0.99  0.95  0.92    0    1    0
1w5r_A 1gx3_A  1.45    273  1.70    276  99.6  0.51  1.00  0.99  0.98    1    0    0
4qos_A 4qnr_A  1.42    241  1.54    243  99.6  0.25  1.00  1.00  0.99    1    0    0
2c0g_A 1ovn_A  1.75    228  1.90    229  99.6  0.55  1.00  0.99  0.99    1    0    0
1s5d_A 2a5d_B  1.75    218  1.80    187  98.3  1.72  0.95  0.77  0.89    0    2    1
3vzx_A 1viz_A  1.54    227  1.85    225  99.6  0.80  1.00  0.97  0.98    1    0    0
3abd_A 4ext_C  1.90    180  1.90    198  98.9  0.81  0.99  0.97  0.88    0    2    0
2wnp_F 2jhm_F  1.21    217  1.52    217  99.1  0.08  0.99  1.00  1.00    0    1    1
1q16_C 1y5i_C  1.90    223  1.90    216  99.5  0.12  0.99  0.97  1.00    0    1    0
4qas_A 4qfb_A  1.25    197  1.99    195  99.5  1.82  0.99  0.92  0.93    0    0    1
2xvm_A 4dq0_A  1.48    198  2.20    195  98.5  1.31  0.98  0.94  0.96    0    2    1
3cry_A 2i5t_A  1.70    169  2.01    169  99.4  0.29  0.99  1.00  1.00    0    1    0
4h7y_A 4b94_A  1.80    141  2.20    141  97.9  0.74  0.98  0.98  0.98    3    0    0
4x45_A 1zn8_A  1.75    179  1.76    178  99.4  0.85  0.99  0.97  0.98    0    0    1
2arc_A 1xja_A  1.50    161  2.40    165  99.4  1.48  0.97  0.93  0.91    1    0    0
2ri7_A 2fsa_A  1.45    168  1.90    168  99.4  1.39  0.99  0.93  0.93    1    0    0
4rdn_A 4wqn_A  2.10    149  2.12    151  94.6  1.37  0.96  0.95  0.94    8    0    0
3pyi_A 4geu_A  2.10    142  2.65    138  99.3  0.75  0.99  0.95  0.98    0    0    1
1n2m_A 2qqd_C  1.90    159  2.00    159  98.7  0.89  0.97  0.97  0.97    2    0    0
4fgc_A 4f8b_A  2.50    139  2.50    139  99.3  0.38  0.99  0.99  0.99    1    0    0
1x6z_A 2py0_A  0.78    120  1.35    120  97.5  1.01  0.97  0.96  0.95    1    0    2
3zcc_A 3zrx_A  1.25    110  1.25    111  98.2  0.96  0.98  0.98  0.97    1    1    0
3f7f_A 3h7n_A  2.60    701  3.00    706  99.9  0.86  0.99  0.99  0.98    1    0    0
4xk8_A 4y28_A  2.80    742  2.80    742  99.3  0.48  0.98  1.00  1.00    3    0    2
3e7j_A 2fuq_A  2.10    743  2.15    746  99.7  0.41  1.00  1.00  0.99    2    0    0
4eql_A 4epm_A  1.80    494  2.10    554  99.6  0.37  1.00  1.00  0.89    0    0    2
2vbk_A 4urr_A  1.25    511  1.95    509  99.6  0.28  1.00  0.99  1.00    0    2    0
1gkm_A 1eb4_A  1.00    506  2.00    506  99.8  0.39  1.00  1.00  1.00    0    1    0
4f2d_A 2ajt_A  2.30    498  2.60    498  99.8  0.50  1.00  1.00  1.00    1    0    0
4pvk_A 3tsh_A  1.30    490  1.90    490  99.4  0.17  0.99  1.00  1.00    3    0    0
2j9a_A 2ewb_A  1.73    485  1.85    486  99.8  0.27  1.00  1.00  1.00    0    0    1
2e01_A 2dzz_A  1.73    445  2.15    447  99.6  0.48  1.00  1.00  0.99    0    0    2
1j78_A 1ma9_A  2.31    433  2.40    442  99.8  1.97  0.97  0.91  0.90    0    0    1
4wck_A 4q6o_A  1.40    420  1.41    417  97.6  0.38  0.98  0.99  1.00    4    5    1
4wnd_A 3ro2_A  1.50    329  2.30    328  98.1  1.34  0.98  0.95  0.95    2    3    1
4d9s_A 4dnu_A  1.70    383  1.76    372  99.7  0.33  1.00  0.96  0.99    0    0    1
2rfv_A 3jwa_A  1.35    389  1.45    394  99.7  0.27  1.00  1.00  0.99    1    0    0
2xn6_A 2riv_A  1.29    338  1.50    339  99.7  0.34  1.00  1.00  0.99    0    1    0
4rag_A 1a6q_A  1.85    362  2.00    363  99.7  0.30  1.00  1.00  1.00    1    0    0
3eie_A 2qp9_X  2.70    303  2.90    288  98.6  1.84  0.98  0.89  0.94    1    2    1
2zih_A 4tu3_A  2.80    282  3.19    258  99.6  0.72  1.00  0.90  0.99    0    1    0
3rtx_A 3s24_A  2.81    262  3.01    328  94.5  1.27  0.94  0.94  0.76    4    9    1
3zeu_B 4wq4_A  1.65    337  2.33    336  95.5  0.41  0.95  0.99  1.00    5    3    7
4nhe_A 4iq0_A  1.95    325  2.00    305  99.7  0.57  1.00  0.93  0.99    0    1    0
2fvy_A 2ipm_A  0.92    305  1.12    307  99.3  0.97  0.99  0.98  0.97    1    0    1
1xub_A 1u1w_A  1.30    278  1.35    278  99.6  1.22  1.00  0.96  0.96    1    0    0
1c8x_A 1c3f_A  2.00    265  2.10    265  99.6  0.56  1.00  0.99  0.99    0    1    0
3g91_A 3w2x_A  1.23    260  1.60    256  99.2  0.56  0.99  0.98  0.99    1    1    0
3ocu_A 3sf0_A  1.35    247  1.35    247  99.2  0.08  0.99  1.00  1.00    2    0    0
4wqd_A 4v2k_A  1.22    227  1.29    234  99.6  0.32  1.00  0.99  0.96    0    0    1
4tw3_A 4kvs_A  1.60    222  1.67    221  99.1  0.16  0.99  0.99  1.00    1    1    0
3h0o_A 3axd_A  1.40    240  1.53    241  98.3  0.46  0.98  0.99  0.99    3    0    1
4qyx_A 1qvz_A  1.69    235  1.85    235  97.9  0.56  0.98  0.99  0.99    1    2    2
1es9_A 3dt8_A  1.30    212  1.85    211  99.1  0.46  0.99  0.99  1.00    2    0    0
1eej_A 1jzo_A  1.90    216  1.92    215  99.5  0.43  0.99  0.99  0.99    0    1    0
2ccm_A 4ndb_A  1.80    190  2.00    187  99.5  0.23  0.99  0.98  1.00    1    0    0
4hbq_A 4hd9_A  1.40    206  1.70    198  97.5  0.86  0.97  0.94  0.98    0    0    5
3zjb_A 4k8u_A  1.84    172  2.30    178  99.4  0.85  0.97  0.94  0.91    0    0    1
1j1f_A 1bk7_A  1.60    191  1.75    190  98.9  0.31  0.99  0.99  1.00    0    1    1
3hny_M 1iqd_C  1.07    156  2.00    156  99.4  0.57  0.99  0.98  0.98    0    0    1
3x2m_A 4zm7_A  0.64    180  0.70    180  99.4  0.75  0.99  0.99  0.99    0    1    0
1ni0_A 1h56_A  2.50    157  3.00    156  99.4  1.12  0.99  0.94  0.95    0    1    0
3zqx_A 4c8x_A  1.04    146  2.00    144  98.6  0.73  0.99  0.96  0.98    0    1    1
2h88_C 2fbw_C  1.74    139  2.10    140  97.1  0.27  0.97  1.00  0.99    0    1    3
3u5s_A 3tk0_A  1.50    126  1.61    126  95.2  0.14  0.95  1.00  1.00    1    2    3
3bp6_A 3rnq_A  1.60    112  1.60    112  98.2  0.88  0.98  0.97  0.97    0    0    2
2h7w_A 2nnr_A  1.70    108  1.70    110  99.1  0.57  0.99  0.98  0.96    0    0    1
3po1_C 1ucy_E  1.65    102  2.20    109  94.1  0.44  0.94  0.99  0.92    3    2    1
4lgy_A 3ugj_A  1.48   1287  1.78   1284  99.8  0.20  1.00  1.00  1.00    1    0    1
3w3w_A 4zj7_A  2.20   1028  2.40   1017  99.5  0.89  0.99  0.98  0.99    0    0    5
4ok4_A 4nei_A  1.70    704  1.85    705  99.9  0.22  1.00  1.00  1.00    1    0    0
2xex_A 3zz0_A  1.90    664  2.80    649  99.5  3.44  0.86  0.86  0.88    2    1    0
3lig_A 3lf7_A  1.80    634  2.00    633  99.8  0.20  1.00  1.00  1.00    1    0    0
5e5n_A 5e6k_A  2.00    563  2.16    527  99.6  0.74  1.00  0.92  0.99    0    2    0
2wdc_A 4uwq_A  1.50    542  3.28    548  99.8  0.37  1.00  1.00  0.99    1    0    0
2cja_A 2cim_A  2.20    477  2.51    487  99.8  0.59  1.00  0.99  0.97    0    0    1
1qw9_A 1pz3_A  1.20    497  1.75    497  99.8  0.15  1.00  1.00  1.00    0    1    0
4uf0_A 3zli_A  1.78    443  1.80    443  99.8  0.21  1.00  1.00  1.00    0    0    1
4fbw_A 4fcx_A  2.20    379  3.00    366  99.7  1.31  1.00  0.90  0.94    1    0    0
2xi9_A 4bug_A  1.90    304  2.80    424  99.7  1.33  0.97  0.96  0.69    1    0    0
4wk0_B 4wjk_B  1.78    427  1.85    424  99.5  1.13  0.99  0.97  0.98    2    0    0
3i16_A 3gwp_A  2.00    424  2.90    423  99.8  0.41  1.00  0.99  1.00    0    1    0
2uvj_A 3u1o_A  1.80    404  2.49    411  97.0  3.38  0.85  0.82  0.81    1    6    5
1h12_A 1xwt_A  1.20    404  1.30    404  99.8  0.17  1.00  1.00  1.00    0    0    1
3rfa_A 4pl2_A  2.05    333  2.20    350  99.7  0.63  1.00  0.99  0.94    1    0    0
4dth_A 4e1f_A  1.78    356  2.10    355  99.7  0.14  1.00  1.00  1.00    1    0    0
3wwc_A 3wl5_A  1.49    335  1.60    337  99.7  0.10  1.00  1.00  0.99    0    1    0
4qrv_A 3tnx_A  1.98    301  2.62    310  99.3  0.62  0.98  0.97  0.94    2    0    0
3w0o_A 3tyk_A  1.50    295  1.95    295  98.3  0.33  0.98  0.99  0.99    1    1    3
4qit_A 4q4k_A  1.40    350  1.44    351  99.7  0.51  1.00  1.00  0.99    0    1    0
1qaz_A 4e1y_A  1.78    351  2.10    353  99.4  0.76  0.99  0.99  0.98    0    1    1
4cfp_A 4c5f_A  2.15    327  2.34    330  99.7  0.52  0.99  0.99  0.98    0    1    0
1tv8_A 2fb2_A  2.20    327  2.25    327  99.1  0.24  0.99  1.00  1.00    1    0    2
4xdu_A 4ig1_A  1.35    330  1.43    328  99.7  0.19  1.00  0.99  1.00    1    0    0
3wjp_A 2z1e_A  1.53    335  1.55    298  99.7  1.27  0.99  0.86  0.96    1    0    0
2o2z_A 2hzb_A  2.60    310  2.80    311  99.7  0.42  1.00  0.99  0.99    1    0    0
1y08_A 2avw_A  1.93    286  2.00    290  99.6  0.64  0.99  0.98  0.97    1    0    0
4eu0_A 4etx_A  1.70    285  2.00    300  99.3  0.78  0.99  0.98  0.93    1    1    0
1zl0_A 1zrs_A  1.10    306  1.50    294  99.3  0.74  0.99  0.95  0.99    2    0    0
4wnz_A 4w8w_A  2.80    237  2.80    251  99.6  0.34  1.00  1.00  0.94    0    1    0
2dsk_A 3a4x_A  1.50    300  1.76    300  99.7  0.12  1.00  1.00  1.00    0    1    0
2giv_A 4dnc_A  1.94    257  2.05    271  99.2  1.12  0.98  0.97  0.92    1    0    1
4ewe_A 4hlt_A  1.56    288  1.70    288  99.7  0.49  1.00  0.99  0.99    1    0    0
4zev_A 4qjb_A  1.80    290  2.05    288  99.7  0.18  1.00  0.99  1.00    1    0    0
3prn_A 1bh3_A  1.90    289  2.19    289  99.3  0.20  0.99  1.00  1.00    0    2    0
1xru_A 1x8m_A  1.94    281  2.60    259  99.2  0.65  0.99  0.91  0.99    2    0    0
2qmq_A 2xmr_A  1.70    278  2.00    281  94.2  1.02  0.94  0.97  0.96    7    5    4
4fda_A 4hbg_A  2.10    243  2.27    257  98.3  1.23  0.98  0.97  0.91    3    0    1
3dff_A 2xad_A  1.60    266  1.70    259  99.6  0.79  1.00  0.96  0.98    0    1    0
4cru_B 4ct7_B  1.65    270  1.90    269  98.9  0.23  0.99  0.99  1.00    3    0    0
4kn8_A 4ift_A  1.50    255  2.00    255  99.2  0.17  0.99  1.00  1.00    0    2    0
5agi_A 2wfg_A  1.47    252  2.20    250  99.6  0.36  1.00  0.99  1.00    0    0    1
3dha_A 4j5h_A  0.95    254  1.45    250  99.6  0.36  1.00  0.98  1.00    0    1    0
1qq5_A 1aq6_A  1.52    245  1.95    245  99.6  0.49  1.00  1.00  1.00    1    0    0
4k0w_A 4x55_A  1.20    234  1.94    243  99.1  0.66  0.99  0.98  0.95    1    0    1
3ngy_A 2is3_A  2.20    204  3.10    203  99.5  1.20  0.96  0.93  0.94    0    1    0
2zfy_A 4i6l_A  1.69    226  2.49    217  99.5  0.95  0.99  0.93  0.97    1    0    0
2yc3_A 4nai_A  1.40    219  1.50    214  99.5  1.46  0.99  0.93  0.95    1    0    0
3r2v_A 2vy6_A  1.30    192  1.95    196  97.9  0.74  0.98  0.97  0.95    3    0    1
4lwl_A 4u66_A  1.60    204  2.90    204  99.5  1.10  0.99  0.96  0.96    1    0    0
4h9n_C 4hga_A  1.95    205  2.80    207  99.0  1.59  0.99  0.94  0.93    2    0    0
3ih6_A 3ivl_A  2.15    180  2.20    187  95.5  0.91  0.99  0.93  0.90    7    0    1
1s99_A 1s7h_A  1.65    186  2.20    186  98.9  0.41  0.99  0.97  0.97    2    0    0
3cqv_A 2v0v_A  1.90    196  2.40    181  98.9  2.20  0.94  0.81  0.88    0    2    0
1d7b_A 1pl3_A  1.90    185  1.90    185  99.5  0.25  0.99  1.00  1.00    0    1    0
2qmc_B 3fnm_B  1.55    186  1.70    188  99.5  0.23  0.99  1.00  0.99    1    0    0
2q5x_A 3tkn_C  1.90    151  3.40    147  97.9  0.77  0.98  0.92  0.95    1    2    0
3ajv_B 3p1z_B  1.70    180  2.80    180  99.4  0.51  0.99  0.99  0.99    0    0    1
2zou_A 3coo_A  1.45    135  2.00    143  98.5  1.61  0.96  0.92  0.87    2    0    0
1yz1_A 3ebm_A  2.00    146  2.60    147  99.3  0.66  0.99  0.96  0.95    1    0    0
1zk5_A 1oio_A  1.40    172  1.70    178  99.4  0.93  0.99  0.98  0.94    1    0    0
5a34_A 5bmu_B  2.60    168  2.60    166  98.2  0.77  0.98  0.97  0.98    0    2    1
1h4a_X 1hk0_X  1.15    173  1.25    173  99.4  0.34  0.99  1.00  1.00    0    1    0
4uu3_A 3nx2_A  1.15    168  2.01    162  96.3  0.95  0.96  0.94  0.97    4    1    1
2ikb_A 2is5_A  1.70    163  1.85    160  99.4  1.23  0.97  0.93  0.95    1    0    0
4bsx_A 4c0m_A  2.23    144  2.80    140  98.6  0.27  0.99  0.97  1.00    0    1    1
3bjk_A 1yli_A  1.90    140  1.95    142  99.3  1.73  0.98  0.89  0.88    1    0    0
3hhl_A 3dca_A  2.65    132  3.35    130  99.2  0.44  0.99  0.96  0.98    0    1    0
1th8_B 1tid_B  2.40    115  2.50    119  99.1  0.59  0.99  0.98  0.95    0    1    0
1nyc_A 1qwx_A  1.40    111  1.50    108  98.1  1.18  0.98  0.92  0.94    1    1    0
1ih7_A 3cfo_A  2.21    897  2.60    906  99.6  1.52  1.00  0.98  0.97    0    3    1
4ivg_A 4ipe_A  1.75    477  2.29    588  98.9  1.92  0.96  0.94  0.77    1    1    3
2x6w_A 2vji_A  1.35    597  1.38    598  99.8  0.27  1.00  1.00  1.00    0    1    0
4wmu_A 4wgi_A  1.55    516  1.85    513  99.8  0.40  1.00  0.99  1.00    0    0    1
4wby_A 4wc0_A  1.50    372  3.10    364  98.9  1.23  0.99  0.94  0.96    1    0    3
3eb8_A 3ee1_A  2.40    334  3.01    341  97.6  1.55  0.95  0.95  0.93    5    2    1
2fp4_B 1euc_B  2.08    393  2.10    393  99.7  2.51  0.94  0.90  0.90    1    0    0
1pe9_A 1jta_A  1.60    361  1.80    361  98.9  0.57  0.99  0.99  0.99    0    4    0
2wb0_X 2waz_X  1.95    314  2.30    315  99.7  0.27  0.99  1.00  1.00    0    0    1
2r7g_A 3pom_A  1.67    336  2.50    342  99.7  0.94  0.99  0.97  0.96    0    1    0
2wqp_A 4ipi_A  1.75    348  1.75    351  99.4  0.19  0.99  1.00  0.99    1    0    1
2zod_A 2zau_A  1.98    315  2.00    307  95.4  1.57  0.98  0.91  0.93   14    0    0
4mfk_A 4q38_A  1.90    323  1.99    323  99.7  0.10  1.00  1.00  1.00    0    1    0
1srq_A 3brw_A  2.90    330  3.40    336  99.7  1.14  1.00  0.97  0.95    0    1    0
2bjf_A 2rg2_A  1.67    328  1.80    327  99.7  0.59  1.00  0.99  0.99    1    0    0
3rrc_A 4nuu_A  1.95    276  1.95    282  99.3  0.44  0.99  0.99  0.97    2    0    0
2x55_A 4dcb_A  1.85    274  2.03    277  98.9  1.23  0.98  0.95  0.94    1    0    2
3t7h_A 4gsj_A  1.60    280  1.70    288  97.9  0.63  0.98  0.99  0.96    4    0    2
1es5_A 1j9m_A  1.40    260  1.65    257  99.2  0.17  0.99  0.99  1.00    1    0    1
4pq0_A 2gcl_A  1.65    233  2.21    230  98.7  1.28  0.98  0.93  0.95    3    0    0
1zww_A 2d4c_A  2.30    199  2.40    224  99.0  2.94  0.86  0.82  0.74    0    2    0
3axj_A 2qva_A  2.10    225  3.40    182  99.5  1.04  0.99  0.78  0.96    0    0    1
2y88_A 3zs4_A  1.33    244  1.90    244  99.6  0.33  1.00  1.00  1.00    1    0    0
4mzg_B 4h75_A  1.70    196  2.10    199  99.0  0.99  0.99  0.97  0.95    2    0    0
3oiq_A 3nws_A  2.40    183  2.50    195  98.4  0.97  0.98  0.96  0.90    0    1    2
2e9x_D 2q9q_B  2.30    197  2.36    196  99.5  0.93  0.99  0.98  0.98    1    0    0
3im6_A 4kek_A  1.70    175  2.15    167  98.8  0.52  0.98  0.94  0.98    0    0    2
2vpa_A 2x1k_A  1.20    204  1.55    206  99.5  0.20  0.99  0.95  0.94    0    1    0
1d4o_A 1pt9_A  1.21    177  2.42    182  99.4  0.62  0.99  0.99  0.96    1    0    0
4l1j_A 4dmb_A  1.82    188  1.90    188  99.5  0.37  0.99  0.99  0.99    0    0    1
4wbj_A 4txo_B  1.30    157  2.20    158  99.4  1.34  0.97  0.94  0.93    1    0    0
4fak_A 1vh0_A  1.70    163  2.31    157  99.4  0.63  0.99  0.95  0.99    1    0    0
4qbs_A 3a1b_A  1.80    138  2.29    148  97.8  0.89  0.98  0.97  0.90    2    1    0
4yym_A 3uv4_A  1.50    132  1.89    125  99.2  0.89  0.99  0.91  0.96    1    0    0
4uey_A 1yax_A  1.90    140  2.40    153  98.6  1.60  0.99  0.91  0.83    0    2    0
1w1g_A 2vki_A  1.45    144  1.80    140  99.3  0.69  0.99  0.95  0.98    0    1    0
3zui_A 2cm4_A  1.71    146  1.90    145  98.6  0.68  0.99  0.97  0.98    0    2    0
4tkd_A 1hh1_A  2.01    120  2.15    125  98.3  1.60  0.98  0.91  0.88    1    1    0
3d3b_A 3imq_A  1.30    139  2.50    137  99.3  1.18  0.99  0.94  0.96    0    0    1
2gm5_A 2rsl_A  2.10    122  2.30    115  94.7  1.67  0.92  0.83  0.88    1    2    3
2bsj_A 2bho_A  1.83    128  2.60    110  99.1  1.85  0.99  0.78  0.90    0    1    0
1xw3_A 3cyi_A  1.65    110  1.80    107  99.1  0.27  0.99  0.97  1.00    0    1    0
4l3t_A 4rpu_A  2.03    938  2.27    951  99.7  0.18  1.00  1.00  0.98    3    0    0
4bxh_A 3zge_A  2.24    929  2.49    916  99.9  0.25  1.00  0.98  1.00    0    0    1
1w7c_A 1n9e_A  1.23    736  1.65    734  98.8  0.16  0.99  0.99  1.00    0    3    6
2nut_A 3efo_A  2.30    708  2.70    716  99.6  1.02  1.00  0.99  0.98    2    0    1
3ung_C 3ur3_C  2.31    548  2.40    548  99.8  1.04  1.00  0.98  0.98    0    0    1
1vg0_A 1ltx_R  2.20    481  2.70    494  98.3  1.47  0.98  0.97  0.95    0    2    6
3ogz_A 3oh3_A  2.03    578  2.03    585  99.8  0.64  1.00  0.99  0.98    0    0    1
4hhj_A 2j7u_A  1.79    588  1.85    573  99.5  0.79  1.00  0.97  0.99    3    0    0
4wu3_A 3f41_A  2.20    590  2.30    590  99.7  0.49  1.00  1.00  1.00    0    1    1
4a0p_A 3s2k_A  1.90    609  2.80    610  99.5  1.07  0.99  0.99  0.98    0    0    3
2hs3_A 2hru_A  2.30    602  2.80    581  99.8  1.11  1.00  0.95  0.99    1    0    0
3mmp_F 4q7j_C  2.50    549  2.90    547  99.3  1.16  0.98  0.97  0.97    0    1    3
4mb4_A 4hme_A  1.48    528  2.07    528  99.8  0.98  1.00  0.99  0.99    1    0    0
4zw9_A 5c65_A  1.50    470  2.65    457  99.8  1.15  0.99  0.95  0.98    1    0    0
2ptr_A 3gzh_A  1.85    454  1.90    469  99.1  0.65  0.99  0.99  0.96    2    2    0
2zb6_A 2rkc_A  2.60    427  2.70    399  99.5  0.80  0.98  0.93  0.99    1    0    1
4wyw_A 3nky_A  1.80    479  2.28    476  99.2  0.58  0.99  0.99  0.99    2    0    2
3ues_A 3mo4_A  1.60    457  1.90    455  99.6  1.28  1.00  0.97  0.98    0    2    0
1b6a_A 1qzy_A  1.60    355  1.60    355  99.7  0.21  1.00  1.00  1.00    0    1    0
2zfn_A 2rim_A  1.90    375  2.20    374  99.7  0.62  1.00  0.99  0.99    1    0    0
1vh4_A 2zu0_A  1.75    410  2.20    416  99.8  0.76  0.99  0.99  0.98    1    0    0
1twi_A 1tuf_A  2.00    434  2.40    433  99.8  0.33  1.00  1.00  1.00    1    0    0
4bwx_A 4czy_B  2.85    395  3.40    403  98.2  2.43  0.94  0.92  0.90    0    0    7
4bkr_A 3zu3_A  1.80    404  1.80    405  99.8  0.36  0.99  1.00  1.00    0    0    1
4m83_A 2iyf_A  1.70    393  1.70    384  99.7  0.51  1.00  0.97  1.00    1    0    0
3g02_A 1qo7_A  1.50    387  1.80    385  97.7  0.35  0.98  0.99  1.00    0    4    5
1z6r_A 3bp8_A  2.70    382  2.85    381  99.5  2.33  0.99  0.90  0.91    2    0    0
2cy7_A 2z0d_A  1.90    333  1.90    309  99.0  1.43  0.99  0.87  0.94    0    0    3
2xxp_A 3tel_A  1.69    374  1.80    372  99.7  0.52  1.00  0.99  0.99    0    1    0
2vd8_A 3ha1_A  1.47    369  1.95    385  98.9  0.31  1.00  0.99  0.95    1    3    0
4zzi_A 5btr_A  2.73    335  3.20    370  98.8  2.76  0.95  0.82  0.75    2    0    2
4x83_A 4x9g_A  1.90    389  3.40    390  97.4  2.16  0.97  0.92  0.92    4    6    0
4xj5_A 4u0n_A  1.55    367  2.10    373  99.7  1.04  1.00  0.98  0.96    0    1    0
4hvk_A 4r5f_A  1.43    369  1.90    369  99.7  0.17  1.00  1.00  1.00    0    1    0
2z1d_A 3vyt_B  2.07    365  2.25    368  99.7  0.90  0.99  0.99  0.98    1    0    0
2ydt_A 2w5n_A  1.60    359  1.85    365  99.7  0.40  1.00  1.00  0.98    0    1    0
2b0j_A 3daf_A  1.75    344  1.75    344  99.7  3.15  0.84  0.82  0.82    0    0    1
2b5w_A 2vwg_A  1.60    357  2.00    357  99.7  0.85  1.00  0.99  0.99    1    0    0
4dw1_A 3h9v_A  2.80    324  3.10    329  99.7  2.05  0.97  0.93  0.92    1    0    0
1y8q_A 3kyc_A  2.25    313  2.45    313  99.7  0.79  1.00  0.99  0.99    0    1    0
5ag3_A 5a3k_A  1.90    333  2.75    335  99.7  0.94  0.98  0.98  0.98    0    0    1
3rhz_A 3qkw_A  1.90    330  2.29    328  99.7  0.58  1.00  0.99  0.99    1    0    0
1in4_A 1j7k_A  1.60    298  1.80    299  99.7  0.29  1.00  0.99  0.99    0    1    0
4ino_A 4ls3_A  1.65    302  1.70    302  99.3  0.62  0.99  0.99  0.99    1    0    1
4lgj_A 4q3j_A  1.55    256  1.86    259  98.8  0.74  0.99  0.99  0.98    1    2    0
4wlr_A 4uel_A  2.00    296  2.30    302  97.6  0.97  0.97  0.99  0.97    2    1    4
2qy1_A 2qx3_A  1.90    330  2.00    330  99.4  0.16  0.99  1.00  1.00    1    1    0
3ur8_A 4gzj_A  1.26    321  1.55    315  99.7  0.48  1.00  0.98  1.00    0    0    1
3cu9_A 3d5y_A  1.06    314  1.22    314  99.4  0.21  0.99  1.00  1.00    1    1    0
3bgv_A 3epp_A  2.30    269  2.41    265  99.2  0.53  0.99  0.98  0.99    2    0    0
2v8t_A 2cwl_A  0.98    302  1.65    299  99.3  0.19  0.99  0.99  1.00    1    1    0
1vi9_A 1td2_A  1.96    287  2.22    287  99.7  1.36  1.00  0.97  0.97    1    0    0
2dqw_A 2dza_A  1.65    250  1.90    245  99.6  0.76  1.00  0.97  0.99    1    0    0
2v3g_A 2cip_A  1.20    273  1.40    273  99.6  0.22  1.00  0.99  0.99    0    0    1
4izu_A 3hkx_A  1.40    254  1.66    263  99.2  0.22  1.00  0.99  0.96    1    0    1
1kcm_A 1t27_A  2.00    256  2.20    269  99.6  2.74  0.93  0.87  0.83    0    1    0
4cnd_A 4xbo_A  1.50    169  2.60    228  99.4  1.58  0.99  0.92  0.69    1    0    0
1gzh_B 5ecg_C  2.60    225  3.00    227  99.5  0.82  0.99  0.92  0.91    1    0    0
4d8b_A 2uzj_A  1.06    254  1.55    249  99.6  1.05  1.00  0.96  0.98    1    0    0
1twd_A 1x7i_A  1.70    234  1.70    236  99.6  0.85  1.00  0.99  0.98    0    0    1
4ba1_I 3l7z_C  1.80    204  2.41    222  99.5  0.73  0.87  0.98  0.90    1    0    0
1iz5_A 1ge8_A  1.80    240  2.10    238  99.2  1.33  0.99  0.94  0.95    0    2    0
1lvm_A 1q31_A  1.80    229  2.70    227  99.1  0.56  0.99  0.94  0.95    0    0    2
2wlp_A 1x36_A  2.65    187  2.70    198  99.5  0.73  0.99  0.98  0.93    0    1    0
2cws_A 2zac_A  1.00    227  1.50    227  99.6  0.29  1.00  0.99  0.99    0    0    1
2qm4_A 2r9a_A  2.30    232  2.50    219  98.6  1.29  0.96  0.91  0.96    0    0    3
1xly_A 4wnl_A  1.95    224  2.80    227  98.6  0.72  0.97  0.96  0.95    0    2    1
1k7c_A 3c1u_A  1.12    233  1.33    231  99.6  0.44  1.00  0.99  0.99    0    0    1
3umh_A 4yn0_B  2.00    180  2.20    202  99.4  2.51  0.90  0.83  0.75    0    1    0
2bkr_A 1xt9_A  1.90    212  2.20    208  98.6  1.03  0.99  0.96  0.97    1    1    1
2ovj_A 3wpq_A  1.49    201  1.84    200  98.0  0.87  0.98  0.98  0.98    3    0    1
4f1j_A 4hqk_A  1.73    200  2.25    200  95.0  0.51  0.95  0.99  0.99    6    3    1
3wtd_A 4wja_A  2.35    127  2.60    128  99.2  0.65  0.99  0.97  0.97    0    1    0
4w4k_B 2g38_B  1.95    173  2.20    173  99.4  0.64  0.99  0.99  0.99    1    0    0
2wee_A 2yes_A  1.65    188  1.90    183  99.5  1.08  1.00  0.94  0.97    0    1    0
2nut_C 1ifq_A  2.30    135  2.40    127  99.2  0.76  0.98  0.88  0.93    1    0    0
4cni_C 4j4l_C  2.20    171  2.30    155  98.1  1.05  0.95  0.87  0.96    3    0    0
3wjt_A 1iwm_A  1.55    178  1.90    177  99.4  0.99  0.99  0.96  0.97    0    1    0
1zwy_A 1zno_A  1.90    165  2.00    165  98.8  0.99  0.97  0.95  0.95    0    0    2
1ut7_A 4dul_A  1.90    147  3.00    139  95.7  1.44  0.98  0.85  0.90    6    0    0
1xsq_A 1yqc_A  1.60    154  1.71    160  99.4  0.74  0.99  0.98  0.95    1    0    0
2gx5_A 2b18_A  1.74    157  1.80    155  99.3  2.60  0.94  0.81  0.82    0    1    0
2z16_A 3md2_A  2.02    153  2.20    142  97.2  0.68  0.97  0.91  0.98    2    0    2
4ouh_A 2vt8_A  2.00    149  2.60    141  99.3  0.96  0.98  0.89  0.94    1    0    0
1yb0_A 2ar3_A  1.86    157  2.20    157  99.4  0.23  0.99  1.00  1.00    0    1    0
1x91_A 1x8z_A  1.50    149  2.86    151  99.3  1.50  0.99  0.81  0.80    1    0    0
4gwi_A 3lei_A  1.60    144  1.90    143  99.3  0.12  0.99  0.99  0.99    1    0    0
4lqc_A 4c7m_A  2.30    129  2.57    132  96.8  1.14  0.89  0.94  0.91    4    0    0
4xk8_D 4y28_D  2.80    141  2.80    141  97.2  0.61  0.97  0.98  0.98    1    1    2
4kg3_A 4k6e_A  1.70    138  2.10    144  99.3  0.36  0.99  0.99  0.95    0    1    0
4lqk_A 4m0s_A  1.99    132  2.58    142  98.5  0.42  0.98  0.98  0.91    0    0    2
2nwf_A 2nuk_A  1.10    141  1.20    141  99.3  0.11  0.99  1.00  1.00    0    0    1
4xef_A 3u3f_A  2.50    136  3.10    130  99.2  0.65  0.99  0.94  0.98    0    0    1
1jpy_A 3jvf_A  2.85    121  3.30    104  99.0  1.04  1.00  0.78  0.90    0    0    1
1oi0_A 1r5x_A  1.50    108  2.30    103  98.0  1.04  0.98  0.90  0.94    2    0    0
1xwv_A 2f08_A  1.83    129  2.20    129  96.9  1.21  0.97  0.93  0.93    0    1    3
2gkg_A 2nt4_A  1.00    122  1.02    126  99.2  0.55  0.99  0.98  0.95    0    0    1
3zxn_A 2vy9_A  1.90    117  2.30    115  99.1  0.38  0.99  0.97  0.98    0    1    0
3ee7_A 1qz8_A  2.60    106  2.70    111  99.1  1.66  0.98  0.90  0.87    0    0    1
2xod_A 2x2o_A  0.96    118  1.13    117  97.4  0.16  0.97  0.99  1.00    1    1    1
3qy2_A 4lpa_A  2.59    105  2.90    112  99.0  0.85  0.99  0.91  0.85    0    0    1
3s51_A 3s4w_A  3.30   1134  3.41   1206  99.9  3.62  0.97  0.91  0.86    0    0    1
4lix_A 3pya_A  1.55    677  2.25    688  99.9  0.29  1.00  1.00  0.98    0    0    1
2z63_A 4g8a_A  2.00    570  2.40    601  90.2  2.53  0.90  0.93  0.89    0    2   54
2gk6_A 2gjk_A  2.40    602  2.60    614  99.8  3.06  0.97  0.89  0.88    0    1    0
3aj7_A 3axi_A  1.30    586  1.40    586  99.8  0.07  1.00  1.00  1.00    0    1    0
2xhn_A 3njx_A  1.52    508  1.94    508  99.6  0.10  1.00  1.00  1.00    1    1    0
5a3t_A 5a1f_A  1.90    454  2.10    450  99.8  0.87  1.00  0.98  0.99    1    0    0
1lqt_A 2c7g_A  1.05    452  1.80    453  99.8  0.54  1.00  1.00  0.99    1    0    0
5cec_A 3v39_A  1.36    401  1.45    402  99.8  0.91  1.00  0.99  0.99    1    0    0
4g22_A 4g0b_A  1.70    417  3.00    421  99.8  1.24  1.00  0.98  0.97    0    1    0
1cvr_A 4ief_B  2.00    432  2.30    422  96.9  0.99  0.97  0.97  0.99    3    8    2
4ytb_A 5ak7_A  1.40    422  1.46    419  99.5  0.62  0.99  0.99  0.99    2    0    0
4mew_A 4i5l_B  1.99    348  2.43    356  99.1  2.30  1.00  0.90  0.88    3    0    0
3qtm_A 3msv_A  2.15    328  2.18    352  98.8  0.81  1.00  0.98  0.91    3    1    0
3iu0_A 1iu4_A  1.90    354  2.40    331  99.4  1.06  1.00  0.92  0.99    2    0    0
4z9p_A 4zta_A  1.79    293  2.40    340  99.3  1.63  0.98  0.87  0.75    1    1    0
2blf_A 2c9x_A  1.80    373  1.80    373  99.7  0.32  1.00  1.00  1.00    0    1    0
3tvy_A 3tw0_A  2.00    365  2.00    361  99.4  1.41  0.96  0.96  0.97    0    0    2
3zuz_A 3uah_A  1.50    315  1.60    312  99.0  0.66  0.99  0.98  0.99    0    1    2
4qpm_A 4r8q_A  2.20    329  2.31    332  99.7  0.66  0.99  0.99  0.98    1    0    0
2c3f_A 3eka_A  1.81    322  3.10    332  99.7  0.71  1.00  0.99  0.96    0    1    0
4lf0_A 4kzf_A  1.10    340  1.85    339  99.7  0.20  1.00  1.00  1.00    0    1    0
3u65_A 4di4_B  1.40    314  2.71    300  99.7  0.87  1.00  0.94  0.98    0    1    0
4hdo_A 4dxa_B  1.67    310  1.95    302  99.7  0.66  1.00  0.97  0.99    1    0    0
1eg2_A 1nw6_A  1.75    270  1.94    271  99.6  0.12  1.00  1.00  1.00    0    0    1
3tjm_A 2px6_A  1.48    275  2.30    253  98.8  0.54  0.98  0.90  0.98    0    0    3
1t6c_A 2j4r_A  1.53    306  2.71    300  99.7  0.81  0.99  0.96  0.98    1    0    0
1gtk_A 1pda_A  1.66    294  1.76    296  99.3  0.29  0.99  0.98  0.97    0    0    2
2y7l_A 2ylh_A  1.49    312  1.70    311  99.4  1.25  0.99  0.93  0.93    1    0    1
4ccw_A 2r11_A  1.75    285  1.96    283  97.9  0.62  0.98  0.98  0.99    1    2    3
3h7i_A 3h8j_A  1.50    302  1.80    297  99.7  0.23  1.00  0.98  1.00    0    1    0
4di9_A 4d8l_A  1.35    293  2.00    294  99.7  1.06  1.00  0.98  0.98    0    0    1
2ov8_A 4eec_A  2.58    241  2.70    253  99.6  0.77  1.00  0.98  0.94    1    0    0
4yxp_A 5bqk_A  1.92    268  2.00    267  99.3  0.88  0.99  0.98  0.98    1    1    0
1gv9_A 1r1z_A  1.46    223  2.40    247  99.6  1.00  0.99  0.97  0.88    1    0    0
2rbk_A 2rav_A  1.00    261  1.07    261  99.6  0.41  1.00  1.00  1.00    1    0    0
1z9t_A 1xaf_A  1.54    240  2.01    242  98.3  0.44  0.98  0.99  0.99    1    2    1
1vyb_A 2v0s_A  1.80    236  1.80    229  97.8  0.36  0.98  0.97  1.00    0    0    5
2r31_A 2zd2_A  1.00    236  1.80    234  99.6  0.82  0.99  0.97  0.98    0    0    1
2dho_A 2icj_A  1.60    215  1.70    219  99.5  1.10  0.99  0.98  0.96    0    0    1
1g8a_A 1pry_A  1.40    227  1.97    226  94.7  0.97  0.95  0.98  0.98    4    3    5
4esu_A 4ert_A  1.59    183  1.95    182  99.5  0.33  0.99  0.99  1.00    1    0    0
3b21_A 4ip3_A  2.01    192  2.30    192  99.5  0.97  0.99  0.97  0.97    1    0    0
4ekf_A 4pid_A  0.98    191  1.59    204  99.5  1.74  0.93  0.93  0.87    0    1    0
4dxt_A 3unp_A  2.22    198  2.39    193  99.5  0.66  0.91  0.96  0.99    1    0    0
2w15_A 1nd1_A  1.05    201  1.93    201  99.5  0.58  0.99  0.99  0.99    0    0    1
2fp7_B 2ggv_B  1.68    147  1.80    169  96.6  1.06  0.97  0.96  0.84    1    3    1
1ivn_A 1jrl_A  1.90    179  1.95    178  99.4  0.55  0.99  0.99  0.99    0    1    0
4nyh_A 4jmj_A  1.20    182  2.38    181  99.4  0.44  0.99  0.97  0.98    1    0    0
4x2h_B 4wp5_B  1.80    175  2.90    171  99.4  0.94  0.98  0.94  0.96    0    0    1
3lx3_A 3lze_A  1.55    163  1.90    163  99.4  0.21  0.99  1.00  1.00    1    0    0
4cih_A 2xl4_A  2.22    146  2.30    147  97.9  0.44  0.98  0.99  0.98    0    1    2
2x5y_A 4x52_A  1.05    171  2.08    171  98.8  0.65  0.97  0.98  0.98    0    2    0
4m91_A 4m8g_A  1.10    153  2.00    139  99.3  0.79  0.92  0.90  0.98    0    1    0
2e9x_A 2eho_B  2.30    144  3.00    145  99.3  0.76  0.99  0.98  0.97    0    0    1
4pdc_E 4ffe_X  1.99    150  2.25    150  98.7  1.01  0.99  0.96  0.96    1    1    0
3mf8_A 2flt_A  2.01    117  2.10    117  99.1  0.17  0.99  1.00  1.00    0    1    0
3s4e_A 4d3p_A  1.26    144  1.27    147  99.3  0.25  0.99  0.99  0.97    0    1    0
3ub2_A 4lqd_A  2.40    125  2.45    123  98.3  0.47  0.98  0.94  0.96    2    0    0
2jli_A 2w0r_A  1.13    100  1.55    122  98.0  1.14  0.98  0.87  0.72    1    1    0
1vet_A 3cpt_A  1.90    122  1.90    119  97.5  1.22  0.97  0.92  0.94    1    0    2
1pko_A 3csp_A  1.45    124  1.70    121  98.3  1.12  0.98  0.93  0.95    0    0    2
2y78_A 4dz2_A  0.91    122  2.00    113  98.2  0.64  0.98  0.91  0.99    1    0    1
1vet_B 3cpt_B  1.90    118  1.90    116  99.1  1.20  0.99  0.94  0.96    0    1    0
3ma2_B 2j0t_D  2.05    117  2.54    124  97.4  0.96  0.97  0.96  0.91    2    0    1
1xrk_A 2zhp_A  1.50    120  1.60    120  96.7  0.56  0.97  0.99  0.99    2    1    1
1p9y_A 1oms_A  2.15    117  2.30    115  99.1  1.72  0.98  0.89  0.91    0    1    0
3ne5_A 4dnt_A  2.90   1028  3.10   1031  99.9  0.27  1.00  1.00  1.00    0    1    0
4pa0_A 4p7h_A  2.25    974  3.20    971  99.7  1.16  0.99  0.97  0.98    1    1    1
3m62_A 2qiz_A  2.40    955  2.56    943  99.8  1.89  0.97  0.95  0.97    2    0    0
1c7s_A 1qba_A  1.80    858  1.85    858  99.7  0.39  1.00  1.00  1.00    0    3    0
1pj5_A 3gsi_A  1.61    827  2.00    827  99.9  0.21  1.00  1.00  1.00    0    1    0
3ott_A 3va6_A  2.30    737  2.80    747  99.5  0.39  1.00  1.00  0.99    0    0    4
3aml_A 3vu2_A  1.70    693  2.23    692  99.9  1.05  1.00  0.99  0.99    0    1    0
2nut_B 3egd_B  2.30    729  2.70    731  99.9  0.27  1.00  1.00  1.00    0    0    1
3f6k_A 4po7_A  2.00    657  2.66    658  99.8  0.82  1.00  0.98  0.98    1    0    0
4yj1_A 4yix_A  2.05    600  2.60    579  99.7  0.78  1.00  0.96  0.99    1    0    1
3au4_A 3pzd_A  1.90    524  2.50    498  99.4  1.90  0.97  0.90  0.95    3    0    0
4k3j_B 4o3t_B  2.80    499  2.99    499  99.8  2.03  0.96  0.93  0.93    0    1    0
3pqs_A 4o49_A  2.10    504  2.50    500  99.8  0.39  1.00  0.99  1.00    1    0    0
4b0t_A 4bjr_A  2.16    470  2.80    500  99.6  1.58  1.00  0.89  0.84    1    1    0
3fip_A 2vqi_A  3.15    436  3.20    477  99.1  1.01  0.99  0.98  0.90    2    1    1
1dbg_A 1ofl_A  1.70    481  1.70    480  99.8  0.27  1.00  1.00  1.00    0    1    0
1gwe_A 1hbz_A  0.88    498  1.50    498  99.8  0.18  1.00  1.00  1.00    0    1    0
4wxp_A 3rvb_A  2.08    445  2.20    443  98.9  0.32  0.99  0.99  1.00    2    0    3
3qne_A 3qo8_A  2.00    441  2.00    441  99.8  0.44  0.99  0.99  0.99    0    0    1
1wd3_A 2d44_A  1.75    482  2.30    482  99.8  0.21  1.00  1.00  1.00    0    1    0
4l2h_A 4epp_A  1.46    436  1.95    439  99.8  0.39  0.99  1.00  0.99    0    1    0
3drw_A 1u2x_A  1.90    460  2.00    450  99.8  0.58  1.00  0.97  0.99    1    0    0
4qdi_A 4ziy_A  1.80    457  1.85    446  99.5  0.82  0.99  0.96  0.98    0    1    1
4n75_A 4c4v_A  2.60    379  3.00    445  98.9  1.08  0.98  0.93  0.80    1    2    1
3guu_A 2veo_A  2.10    431  2.20    430  99.1  0.34  0.99  1.00  1.00    0    2    2
4x4w_A 1ou5_A  1.90    398  3.40    344  99.4  1.39  0.95  0.81  0.94    2    0    0
3nrs_A 3n2a_A  1.80    401  1.90    406  99.7  0.59  1.00  0.99  0.98    0    0    1
4w4t_A 4u7w_A  1.84    390  1.90    390  99.7  0.60  1.00  0.99  0.99    0    0    1
4ja8_A 1lwd_A  1.55    416  1.85    413  96.8  3.21  0.95  0.86  0.87    4    7    2
4hpq_C 4p1w_C  3.06    396  3.20    399  99.2  1.17  0.96  0.98  0.97    0    3    0
3kd8_A 3idd_A  2.60    367  2.80    364  99.7  0.95  1.00  0.97  0.98    0    0    1
2hy7_A 3cv3_A  1.90    373  2.25    369  99.7  0.42  1.00  0.99  1.00    0    1    0
5c1z_A 5c23_A  1.79    384  2.37    384  99.7  0.58  1.00  0.99  0.99    1    0    0
2oln_A 3hzl_A  1.15    385  1.55    394  99.7  1.71  1.00  0.95  0.93    0    1    0
3m31_A 1rp4_A  1.85    357  2.20    374  99.2  0.61  0.99  0.99  0.95    2    1    0
1qo0_A 1qnl_A  2.25    373  2.70    368  99.7  1.04  1.00  0.97  0.98    1    0    0
2ztj_A 3a9i_A  1.80    312  1.80    347  98.4  1.72  0.99  0.93  0.84    2    0    3
3cbl_A 3bkb_A  1.75    356  1.78    373  99.7  1.04  1.00  0.97  0.93    1    0    0
4auk_A 4atn_A  1.90    355  1.95    356  99.7  0.78  1.00  0.99  0.99    0    1    0
1o2d_A 1vhd_A  1.30    359  1.60    361  99.7  0.49  1.00  1.00  0.99    1    0    0
2nyd_A 3lnl_A  2.00    300  2.00    307  99.7  0.26  1.00  1.00  0.98    0    1    0
1jl0_A 1msv_A  1.50    310  1.75    319  99.0  0.52  0.99  0.99  0.96    1    1    1
2foz_A 2g4k_A  1.60    339  1.82    339  99.7  0.28  1.00  1.00  1.00    1    0    0
4yl8_A 1ef1_A  1.50    296  1.90    294  99.7  1.11  0.99  0.96  0.97    1    0    0
3b4n_A 3b8y_A  1.45    314  2.30    304  99.7  0.54  0.99  0.96  0.99    1    0    0
3rui_A 3vh3_A  1.91    328  2.00    320  99.4  1.10  0.99  0.96  0.99    1    1    0
1y3t_A 2h0v_A  2.40    330  2.60    335  99.4  0.78  0.92  0.98  0.97    0    1    1
4bfa_A 3w9z_A  1.65    317  2.10    290  99.7  0.57  0.98  0.91  0.99    0    0    1
2pig_A 2f9c_A  2.38    310  2.80    320  99.7  0.47  1.00  0.99  0.96    0    1    0
4i1f_A 4bm9_A  1.58    306  2.25    301  99.7  3.19  0.93  0.80  0.81    1    0    0
2xm5_A 2xlq_A  1.85    311  2.22    316  99.7  0.26  1.00  0.99  0.98    0    0    1
3pms_A 1pgs_A  1.57    312  1.80    311  98.1  0.49  0.98  0.99  1.00    1    2    3
1h1n_A 1gzj_A  1.12    305  1.62    304  98.7  0.22  0.99  1.00  1.00    0    2    2
4ydr_A 5avo_A  1.60    304  1.80    299  99.7  0.27  1.00  0.98  1.00    0    1    0
4kvg_B 3tca_A  1.65    246  2.35    246  99.6  0.71  1.00  0.99  0.99    1    0    0
3uue_A 4zre_A  1.45    279  2.00    279  99.6  0.40  1.00  1.00  1.00    0    0    1
3c5n_A 2fim_A  1.80    231  1.90    224  99.6  0.51  1.00  0.96  0.99    0    1    0
4kt6_A 3pnt_A  1.71    254  2.80    250  98.8  0.55  0.99  0.98  0.99    2    1    0
4z3t_A 4ayn_A  1.62    249  2.06    125  99.2  0.83  0.97  0.48  0.94    0    0    1
3def_A 3bb4_A  1.96    244  2.85    240  99.2  0.57  0.99  0.97  0.99    0    1    1
4a29_A 4pa8_A  1.10    247  1.20    236  93.6  1.16  0.94  0.92  0.96    5    3    7
4cru_A 4ct7_A  1.65    242  1.90    237  98.3  0.59  0.98  0.97  0.99    4    0    0
2vqp_A 4v23_A  1.60    255  1.70    255  99.2  0.47  0.99  0.99  0.99    0    1    1
1vhy_A 1nxz_A  1.90    241  2.00    246  99.2  0.71  0.99  0.99  0.97    0    0    2
4i9x_A 4jm0_A  2.10    187  3.25    175  98.8  0.92  0.99  0.90  0.96    0    0    2
1zat_A 2hkl_A  2.40    248  2.60    248  99.6  0.40  1.00  1.00  1.00    0    0    1
4olt_A 4qwp_A  1.59    236  1.70    237  99.6  0.40  1.00  1.00  0.99    1    0    0
4e9j_A 4ec5_A  2.03    217  2.20    218  99.5  0.26  0.99  1.00  0.99    0    0    1
2hje_A 1zhh_B  1.70    210  1.94    208  99.5  0.74  0.99  0.97  0.98    1    0    0
2yhc_A 3q5m_A  1.80    209  2.60    210  99.5  1.28  0.99  0.91  0.91    0    1    0
3dgs_A 3knq_A  1.90    186  2.13    189  96.7  0.69  0.97  0.96  0.95    0    3    3
5brl_A 1jss_A  2.00    210  2.20    199  98.5  1.00  0.96  0.92  0.97    2    1    0
2wz1_A 3uvj_B  1.63    197  2.08    196  99.0  0.46  0.99  0.98  0.98    1    1    0
2b5i_B 4gs7_B  2.30    196  2.35    192  99.5  0.61  1.00  0.97  0.99    0    0    1
3ea6_A 2ntt_A  0.92    215  1.56    217  99.1  0.29  0.99  1.00  0.99    0    1    1
3ano_A 3wo5_A  1.89    158  2.79    158  99.4  0.24  0.99  1.00  1.00    0    0    1
4oki_A 1pqw_A  1.50    181  2.66    183  99.4  0.34  0.99  1.00  0.98    0    0    1
4wve_A 3tiq_A  1.60    214  1.87    210  92.4  2.04  0.92  0.87  0.89   13    1    2
2eng_A 1hd5_A  1.50    206  1.66    205  98.5  0.35  0.98  1.00  1.00    2    1    0
2w1j_A 2wts_A  1.24    195  1.30    197  99.5  0.32  0.99  1.00  0.99    0    1    0
3toj_A 4x8n_A  2.07    196  2.10    176  99.4  0.34  0.99  0.89  1.00    0    1    0
2rj2_A 2e33_A  1.70    185  2.70    175  98.9  1.05  0.98  0.92  0.97    2    0    0
4glq_A 3vv4_A  1.77    149  2.00    153  99.3  2.37  0.99  0.88  0.86    0    0    1
3l9q_A 3q36_A  1.70    171  2.50    178  98.8  1.97  0.90  0.86  0.83    1    1    0
1iam_A 1ic1_A  2.10    185  3.00    190  98.4  1.06  0.98  0.97  0.95    0    2    1
1pxv_A 1y4h_A  1.80    183  1.93    173  99.4  0.50  0.99  0.94  0.99    1    0    0
2vty_A 4d2m_A  2.10    144  2.10    135  99.2  2.03  0.98  0.80  0.85    0    1    0
2f5j_A 2aql_A  2.20    157  2.30    158  99.4  0.70  0.99  0.98  0.97    1    0    0
5dd8_A 2fbk_A  2.05    156  2.30    156  99.4  0.49  0.99  0.99  0.99    1    0    0
4dui_A 4lnu_D  1.16    164  2.19    157  99.4  1.27  1.00  0.91  0.94    0    1    0
1vjl_A 1sj5_A  1.90    143  2.80    143  99.3  0.40  0.99  0.99  0.99    1    0    0
3fh3_A 3fgg_A  2.10    146  2.30    147  96.6  2.12  0.82  0.85  0.85    0    3    2
3urr_A 4gqx_A  1.40    152  3.00    151  99.3  0.90  0.99  0.98  0.98    1    0    0
2wmm_A 4mn4_C  2.30    162  2.30    159  98.1  0.94  0.98  0.95  0.96    3    0    0
3ii2_A 3ild_A  2.00    150  3.10    148  99.3  0.67  0.99  0.97  0.98    0    1    0
4xk8_F 3lw5_F  2.80    151  3.30    154  98.7  2.34  0.95  0.84  0.83    1    0    1
3f08_A 3cnw_A  2.20    137  2.48    142  96.4  0.57  0.96  0.98  0.95    1    1    3
1x99_A 1xi0_A  1.40    145  2.00    143  97.9  0.33  0.98  0.98  0.99    1    2    0
4nbx_A 2f6e_A  1.75    143  1.85    125  99.2  1.43  0.97  0.78  0.88    0    1    0
1z1a_A 1zbx_B  2.50    117  2.50    120  99.1  0.85  0.98  0.95  0.93    0    0    1
2v8f_A 2vk3_A  1.10    138  1.70    142  96.4  0.79  0.96  0.97  0.94    0    5    0
1nu0_A 1nmn_A  1.60    131  2.30    120  98.3  0.89  0.98  0.89  0.97    1    0    1
4xpx_A 4xq1_A  1.03    130  1.40    131  99.2  0.14  0.99  1.00  0.99    0    0    1
2frh_A 2fnp_A  2.50    127  2.60    122  99.2  1.31  0.98  0.90  0.94    0    1    0
1xbi_A 3paf_A  1.45    118  1.70    117  95.7  0.46  0.96  0.98  0.99    1    0    4
3wuz_A 4nfb_A  1.30    120  1.60    120  99.2  0.42  0.99  0.99  0.99    0    1    0
3lui_A 3fog_A  1.80    104  2.80    102  98.0  0.64  0.98  0.96  0.98    0    0    2
4g9s_B 4dxz_A  0.95    111  1.25    111  98.2  0.70  0.98  0.97  0.97    0    1    1
4j2c_A 1lvf_A  1.80    108  2.10    106  96.2  1.23  0.96  0.90  0.91    1    1    2
4u4j_A 4u59_A  2.90   1538  3.09   1537  99.8  0.46  1.00  1.00  1.00    0    0    3
4pjw_A 4pk7_A  2.85    905  2.95    903  99.8  0.62  1.00  0.99  0.99    0    1    1
3a0o_A 3afl_A  2.11    764  2.99    766  99.9  1.66  1.00  0.97  0.97    0    0    1
4rpe_A 4g32_A  1.60    658  1.75    630  99.7  0.79  1.00  0.95  0.99    2    0    0
4gmo_A 5aff_A  2.10    556  3.40    568  99.6  2.20  0.97  0.91  0.89    0    0    2
4ry3_A 4rid_A  2.80    593  3.30    615  99.0  2.51  0.95  0.93  0.89    2    3    1
4tnd_A 4wnk_A  1.80    529  2.42    499  96.6  2.83  0.96  0.85  0.89    9    2    6
3b0x_A 3au2_A  1.36    575  1.40    575  99.8  0.10  1.00  1.00  1.00    0    1    0
2i0k_A 1i19_A  1.60    536  1.70    541  99.8  0.41  1.00  1.00  0.99    1    0    0
1zr6_A 3hsu_A  1.55    479  1.69    475  99.8  0.24  1.00  0.99  1.00    1    0    0
3pxl_A 3fpx_A  1.20    499  1.80    499  99.8  0.26  1.00  1.00  1.00    0    1    0
1qe3_A 1c7j_A  1.50    467  1.60    485  98.5  0.84  0.98  0.99  0.95    2    2    3
5cr6_D 4qqq_A  1.98    467  2.50    483  99.4  3.85  0.97  0.84  0.81    0    0    3
3me5_A 3lx6_A  1.75    414  2.29    368  99.7  1.15  0.96  0.85  0.95    0    0    1
5cez_G 4tvp_G  3.03    452  3.10    453  99.8  0.91  0.97  0.98  0.98    1    0    0
2vch_A 2vg8_A  1.45    463  1.75    466  99.8  0.33  1.00  1.00  0.99    0    1    0
4z0v_A 4z2b_A  1.78    434  1.80    449  99.8  0.86  1.00  0.99  0.95    1    0    0
1d5t_A 1lv0_A  1.04    433  2.00    433  99.8  0.71  1.00  0.99  0.99    0    0    1
4oel_A 3pdf_A  1.40    281  1.85    351  99.6  0.35  1.00  0.99  0.80    0    1    0
3vl1_A 3acp_A  1.60    416  2.00    417  99.8  1.59  0.99  0.97  0.97    0    0    1
4zkq_A 4zlt_A  1.90    388  3.00    376  98.9  1.32  0.99  0.94  0.97    0    0    4
3ghm_A 3vn4_A  2.60    369  2.80    375  99.5  0.41  0.99  1.00  0.98    0    2    0
3h1d_A 3g1n_A  1.89    382  2.60    374  98.4  2.36  0.96  0.86  0.88    5    1    0
3gni_B 2wtk_B  2.35    304  2.65    311  99.3  0.87  0.96  0.93  0.90    0    0    2
3mmi_A 4ll6_A  2.30    326  2.30    346  99.4  0.94  0.97  0.96  0.91    1    0    1
2d8l_A 2gh4_A  1.70    363  1.90    363  99.7  0.19  1.00  1.00  1.00    0    1    0
3gqv_A 3b6z_A  1.74    352  1.88    352  99.7  0.78  1.00  0.98  0.98    1    0    0
4u1e_I 3zwl_B  2.00    330  2.20    339  99.7  0.83  1.00  0.99  0.96    0    0    1
5dz2_A 5dw7_A  2.11    322  3.20    309  99.7  1.38  0.98  0.92  0.96    0    1    0
2eqa_A 3aje_A  1.80    330  1.80    329  99.7  0.38  1.00  0.99  0.99    0    1    0
2oex_A 2ojq_A  2.58    342  2.87    343  99.7  1.95  0.97  0.93  0.93    0    1    0
2z72_A 2zbm_A  1.10    338  1.50    331  99.4  0.27  0.99  0.98  1.00    1    1    0
3k3f_A 3m6e_A  2.30    332  2.65    333  99.7  0.20  1.00  1.00  1.00    1    0    0
4exv_A 4av9_A  3.00    311  3.00    320  99.7  0.45  0.99  0.99  0.96    0    0    1
4x33_B 4d4q_A  1.45    324  2.40    329  99.7  0.84  1.00  0.98  0.97    0    0    1
1al3_A 4gwo_A  1.80    237  2.39    239  93.7  1.07  0.94  0.97  0.97    1    6    8
3qt2_A 3va2_C  2.55    307  2.70    307  98.0  1.04  0.98  0.98  0.98    2    2    2
3n3u_A 4itr_A  1.85    291  2.30    299  99.7  0.85  1.00  0.98  0.96    0    0    1
3ws7_A 3w6z_A  1.18    293  1.44    296  99.7  0.14  1.00  1.00  0.99    0    1    0
1m93_B 1f0c_A  1.65    245  2.26    297  97.6  0.49  0.98  0.99  0.82    2    1    3
4hsa_C 3jvf_C  3.15    272  3.30    270  99.3  1.02  0.99  0.97  0.97    0    1    1
2wnf_A 2wml_A  1.25    272  1.90    276  99.6  0.30  0.99  1.00  0.98    1    0    0
3pev_B 3rrm_B  2.50    295  2.90    295  99.7  0.35  1.00  1.00  1.00    1    0    0
1u5h_A 1z6k_A  1.65    223  2.30    223  97.8  0.29  0.98  1.00  1.00    3    0    2
3zn6_A 3zmn_A  1.53    221  2.26    228  99.5  0.89  1.00  0.98  0.95    0    0    1
3ljx_A 3p3q_A  2.30    252  2.40    240  98.3  1.41  0.94  0.89  0.93    2    1    1
1sr4_B 2f2f_B  2.00    258  2.40    261  97.7  0.89  0.98  0.99  0.98    0    3    3
3nuq_A 3opx_A  1.70    268  1.70    247  98.8  2.56  0.98  0.83  0.89    2    0    1
4phr_A 4pfx_A  1.34    277  1.66    277  99.3  0.26  0.99  1.00  1.00    2    0    0
4o8s_A 4ok0_A  2.10    232  2.17    225  98.7  0.96  0.98  0.95  0.98    0    0    3
4z3u_B 5e8c_A  2.71    252  2.90    238  98.7  0.89  0.93  0.91  0.96    2    1    0
3vu9_A 4eq6_B  1.75    215  1.80    210  99.5  0.41  1.00  0.95  0.97    0    1    0
1rz2_A 2oqz_A  1.60    214  1.60    214  99.1  0.45  0.99  0.99  0.99    0    0    2
2xgr_A 2xh3_A  1.70    197  2.49    179  98.3  0.46  0.99  0.88  0.97    2    1    0
1j1t_A 4q8l_A  2.00    228  2.10    227  99.6  0.48  1.00  0.99  0.99    0    0    1
2g7e_A 2vnd_A  1.60    207  1.70    207  99.5  0.19  0.99  1.00  1.00    1    0    0
3edu_A 3f57_A  2.10    191  2.90    190  97.8  1.34  0.95  0.89  0.90    2    0    2
3nbi_A 4cgy_B  2.00    193  2.85    205  94.3  1.40  0.98  0.86  0.81    0   11    0
3sxy_A 3fms_A  1.65    201  2.20    209  98.5  1.93  0.90  0.90  0.87    0    3    0
2wwx_B 3jz9_A  1.50    200  1.80    197  98.5  0.98  0.98  0.95  0.97    3    0    0
1ro2_A 1rni_A  1.60    210  1.85    210  98.6  1.07  0.99  0.97  0.97    2    1    0
1hh8_A 1wm5_A  1.80    192  1.95    205  99.5  0.58  0.99  0.99  0.93    0    0    1
2fsu_A 4xb6_B  1.70    170  1.70    192  99.4  0.93  0.99  0.96  0.85    0    0    1
5e1l_A 5fo3_A  2.15    173  2.90    168  99.4  0.66  1.00  0.95  0.98    1    0    0
3gfp_A 3pev_A  1.80    180  2.50    178  99.4  1.42  0.94  0.90  0.91    1    0    0
2vok_A 3zo0_B  1.30    186  1.99    180  99.4  0.48  0.99  0.96  0.99    0    1    0
3l4q_C 3mtt_A  2.30    163  3.30    163  98.8  2.34  0.99  0.83  0.83    0    1    1
3bci_A 3bd2_A  1.81    165  1.81    164  99.4  0.14  0.99  0.99  1.00    0    1    0
4z3u_A 5e8c_B  2.71    168  2.90    168  99.4  0.48  0.99  0.99  0.99    0    0    1
3ga4_A 3g9b_A  1.30    156  1.96    148  99.3  1.00  1.00  0.93  0.98    0    0    1
3r9z_A 3n1h_A  1.75    154  2.20    161  99.3  0.86  0.99  0.96  0.92    1    0    0
3my2_A 4b54_A  2.20    126  2.80    125  99.2  0.63  0.99  0.96  0.97    0    0    1
2a19_A 1q46_A  2.50    165  2.86    174  99.4  0.96  0.98  0.98  0.93    1    0    0
4nyq_A 5epq_A  1.20    153  1.75    153  96.1  0.16  0.96  1.00  1.00    1    4    1
4w9z_A 4txv_B  1.30    138  2.00    142  98.6  2.09  0.91  0.89  0.87    1    0    1
3bs2_A 3bu1_A  1.15    146  1.40    144  99.3  0.09  0.99  0.99  1.00    0    0    1
1h97_A 1kfr_A  1.17    147  1.85    147  98.6  0.86  0.99  0.97  0.97    0    1    1
4dad_A 4dn6_A  2.50    134  2.80    126  95.2  0.99  0.95  0.90  0.96    0    2    4
2jk1_A 2vuh_B  2.10    138  2.50    135  99.3  1.48  0.99  0.89  0.91    0    1    0
1z3e_A 3ihq_A  1.50    119  1.90    115  99.1  1.03  0.99  0.92  0.95    1    0    0
1ijy_A 4f0a_A  1.35    122  3.25    118  97.5  0.96  0.97  0.94  0.97    1    0    2
2y9m_B 4bwf_B  2.60    117  3.23    117  99.1  0.32  1.00  0.98  0.98    0    0    1
3cnu_A 3bn8_A  1.90    110  2.11    116  98.2  1.21  0.97  0.94  0.89    0    2    0
2h8e_A 1q8r_A  1.20    120  1.90    118  99.2  1.09  0.99  0.93  0.94    0    1    0
4pkl_A 5czg_A  1.25    110  1.45    115  96.4  0.87  0.96  0.96  0.92    4    0    0
1i4j_A 1bxe_A  1.80    110  1.90    110  99.1  1.69  0.89  0.90  0.90    0    1    0
2brf_A 2w3o_A  1.40    100  1.85    100  99.0  0.51  0.99  0.97  0.97    0    0    1
4pbd_A 4pck_A  1.68    102  2.40    106  99.0  0.50  0.99  0.92  0.88    1    0    0
1kcq_A 4s10_C  1.65    104  2.61    101  98.0  0.63  0.98  0.96  0.98    0    1    1
3tg7_A 1p30_A  1.57    889  2.50    891  99.9  0.34  1.00  1.00  0.99    1    0    0
4fvm_A 4b08_A  2.30    829  2.67    827  99.9  0.58  1.00  0.99  1.00    0    1    0
2o36_A 1s4b_P  1.95    654  2.00    654  99.7  0.18  1.00  1.00  1.00    0    0    2
2ewf_A 4wl5_A  1.84    587  3.15    594  99.8  1.38  1.00  0.98  0.97    0    0    1
2uxw_A 3b96_A  1.45    567  1.91    554  99.6  0.12  1.00  0.98  1.00    2    0    0
1w99_A 4moa_A  1.75    558  2.00    602  99.8  0.78  1.00  0.99  0.92    1    0    0
3wqb_A 3hjr_A  1.41    597  1.65    593  99.8  0.52  1.00  0.99  1.00    0    1    0
2veq_A 2quq_A  2.49    520  2.80    517  99.4  0.72  1.00  0.97  0.98    0    3    0
4gax_A 4fjq_A  1.99    525  2.00    521  98.3  0.71  0.98  0.99  0.99    1    0    8
4fca_A 5ev7_A  2.06    482  2.35    482  99.8  0.45  1.00  1.00  1.00    0    1    0
4ov8_A 4oej_A  2.15    465  2.20    464  99.4  0.46  0.97  0.99  0.99    1    1    1
2wsw_A 4m8j_A  2.29    508  3.29    495  99.8  0.36  1.00  0.97  1.00    0    1    0
3u0r_A 3v6a_A  2.50    425  2.60    424  99.8  0.32  1.00  1.00  1.00    0    1    0
4i6m_A 3wee_B  2.80    399  3.10    409  99.5  1.27  0.99  0.92  0.90    0    1    1
3h6j_A 2w38_A  1.60    438  1.90    432  99.3  0.28  0.99  0.98  1.00    0    2    1
3hr6_A 3htl_X  1.60    420  1.80    422  99.8  0.53  1.00  1.00  0.99    1    0    0
4m51_A 3v7p_A  1.08    402  1.35    409  99.8  0.27  1.00  1.00  0.98    0    1    0
4p40_A 4p3z_A  1.20    285  1.77    288  99.6  1.37  1.00  0.95  0.94    0    1    0
5bv7_A 4xwg_A  2.45    377  2.65    369  98.4  1.62  0.99  0.93  0.95    1    5    0
1fkm_A 2g77_A  1.90    322  2.26    331  99.7  0.97  1.00  0.98  0.96    0    1    0
2q8k_A 2v6c_A  1.60    354  2.50    353  98.6  0.44  0.99  0.99  0.99    1    2    2
3szv_A 2y0k_A  1.45    364  2.29    364  98.9  0.42  0.99  0.98  0.98    4    0    0
1dyk_A 1okq_A  2.00    374  2.80    374  99.5  0.42  0.99  1.00  1.00    1    1    0
3r1m_A 1umg_A  1.50    356  1.80    359  99.1  1.52  0.98  0.94  0.94    0    0    3
4b87_A 5ahr_A  2.16    335  2.19    330  99.4  1.18  0.99  0.96  0.97    2    0    0
3eoj_A 4bcl_A  1.30    359  1.90    350  99.7  0.32  1.00  0.98  1.00    0    1    0
4cdp_A 1u9t_A  1.45    333  2.16    327  98.8  1.37  0.98  0.94  0.95    1    2    1
3mk4_A 3ajb_A  2.42    285  2.50    293  98.9  1.36  0.99  0.93  0.91    0    3    0
3ug9_A 4yzi_A  2.30    280  2.50    289  99.3  0.69  0.99  0.99  0.95    0    2    0
2o0a_A 4etp_B  1.60    270  2.30    287  96.5  1.03  0.96  0.93  0.87    4    2    3
4g3n_A 3uc1_A  1.40    302  1.65    300  99.3  1.00  0.99  0.97  0.98    2    0    0
3tcq_A 4ld8_A  1.60    239  1.83    235  99.6  0.82  1.00  0.97  0.99    0    0    1
1r4x_A 1pzd_A  1.90    273  2.31    271  95.2  1.10  0.95  0.97  0.97    7    3    3
3jxp_A 1xto_A  2.20    304  2.80    304  99.7  0.62  0.99  0.99  0.99    0    0    1
3hsl_X 3i2m_X  2.80    287  2.81    288  99.0  0.87  0.99  0.99  0.98    1    1    1
3wj1_A 4p9n_A  1.50    304  1.80    304  99.3  0.22  0.99  1.00  1.00    0    0    2
2vdj_A 2ghr_A  2.00    268  2.40    269  99.6  0.32  1.00  1.00  0.99    0    1    0
3s88_I 3ve0_I  3.35    249  3.35    245  98.4  1.06  0.90  0.96  0.97    0    0    4
1hq0_A 1hzg_A  1.83    295  1.86    295  99.7  0.18  1.00  1.00  1.00    0    1    0
4trk_A 4tzj_A  1.75    242  2.85    242  94.6  0.77  0.98  0.96  0.96    0    0   13
3f0z_A 3f10_A  2.20    285  2.30    292  99.6  0.87  1.00  0.98  0.96    0    0    1
3oc7_A 4knp_A  1.50    251  1.90    251  98.4  0.64  0.98  0.98  0.98    1    0    3
4ate_A 3ilf_A  1.10    256  1.80    257  98.0  0.31  0.98  1.00  0.99    2    3    0
1mml_A 1nnd_A  1.80    251  2.30    251  99.6  1.21  1.00  0.96  0.96    0    1    0
4xsj_A 5bz6_A  1.80    253  2.75    253  99.6  1.95  1.00  0.91  0.91    0    0    1
4fbj_A 3gqj_A  1.60    250  1.85    248  99.6  0.86  1.00  0.97  0.98    1    0    0
3c5w_A 4lac_A  2.80    228  2.82    229  97.4  0.75  0.97  0.98  0.98    5    1    0
2vdf_A 1k24_A  1.95    225  2.03    249  99.6  2.09  1.00  0.87  0.79    0    0    1
1jkg_B 1jn5_B  1.90    180  2.80    182  99.4  0.26  1.00  1.00  0.99    1    0    0
5a9p_A 4otv_A  1.48    248  1.70    248  99.6  0.07  1.00  1.00  1.00    1    0    0
4atm_A 3sog_A  1.78    221  2.30    197  99.5  0.86  0.96  0.87  0.98    0    1    0
4x8q_A 3l9t_A  1.73    207  2.21    201  99.0  0.36  0.99  0.97  1.00    1    1    0
4bl7_A 4bvy_A  1.89    208  1.99    211  99.0  0.52  0.99  0.99  0.98    1    0    1
3tg2_A 3tb4_A  1.10    205  1.35    205  99.5  0.58  0.99  0.99  0.99    1    0    0
2nnu_A 1dto_A  1.59    201  1.90    200  99.5  0.62  0.99  0.98  0.98    1    0    0
4kx4_A 4ksm_A  1.60    217  2.40    216  98.6  1.16  0.99  0.98  0.98    2    1    0
3syy_A 3sz4_A  1.90    194  2.59    195  99.5  0.43  1.00  0.99  0.99    1    0    0
5a4a_A 5cd9_A  1.70    208  2.10    209  99.0  0.33  0.99  1.00  0.99    2    0    0
3d9a_H 3hfm_H  1.20    210  3.00    215  99.0  1.60  0.98  0.93  0.90    0    0    2
5bq1_A 4rxy_A  1.60    209  1.90    209  99.5  0.34  0.99  1.00  1.00    1    0    0
3shg_A 3zcb_A  1.50    198  1.94    185  99.5  0.24  1.00  0.93  1.00    0    1    0
4igi_A 4ihk_A  1.20    197  1.20    193  99.5  0.63  0.99  0.96  0.98    1    0    0
1am2_A 4oz6_A  2.20    181  2.79    171  97.0  0.60  0.97  0.91  0.96    2    0    3
1ywm_A 2o0i_1  1.86    180  3.10    180  99.4  0.27  0.99  1.00  1.00    0    0    1
4nxy_A 4u5y_A  1.45    176  1.93    165  99.4  0.81  0.99  0.92  0.98    1    0    0
3rx6_A 4dvd_A  2.04    187  3.00    187  98.4  0.20  0.98  1.00  1.00    1    2    0
1lg7_A 4owr_C  1.96    163  3.15    176  98.8  0.91  0.99  0.97  0.90    0    1    1
4fhr_A 2hp7_A  1.93    182  2.00    179  99.4  0.69  0.99  0.96  0.98    1    0    0
4g9s_A 3mgw_A  0.95    187  1.75    181  99.4  0.96  0.99  0.94  0.97    1    0    0
4dvc_A 1bed_A  1.20    184  2.00    181  98.9  0.63  0.99  0.97  0.99    0    0    2
4u3s_B 4wi0_B  1.64    156  1.93    156  98.7  0.43  0.99  0.99  0.99    0    0    2
2qg8_A 2bdd_A  2.00    137  2.28    127  98.4  0.30  0.98  0.92  0.99    2    0    0
5d5n_A 5dob_B  2.44    162  2.47    165  99.4  1.11  0.98  0.93  0.92    0    1    0
1x6o_A 1xtd_A  1.60    143  2.70    149  95.8  0.38  0.96  0.99  0.95    1    3    2
2zyc_A 3k3t_A  1.74    156  1.75    152  99.3  0.32  0.99  0.97  1.00    1    0    0
2wp7_A 3ebq_A  1.90    159  1.90    144  97.2  0.49  0.97  0.90  0.99    1    2    1
4xwj_A 2p7v_A  2.10    153  2.60    151  99.3  0.76  0.99  0.92  0.93    0    0    1
2h30_A 2fy6_A  1.60    151  1.90    143  95.8  0.54  0.96  0.93  0.99    3    1    2
4hvy_A 3gg6_A  1.46    135  2.10    144  98.5  0.90  0.98  0.97  0.91    1    1    0
2bk9_A 2g3h_A  1.20    153  1.40    153  99.3  0.75  0.99  0.98  0.98    0    0    1
4eo7_A 4dom_A  1.45    143  1.80    134  98.5  0.63  1.00  0.91  0.97    0    1    1
4gf3_A 1ttw_A  1.90    123  2.38    118  99.2  0.79  1.00  0.92  0.96    0    0    1
2hnf_A 2ho0_A  1.80    130  2.50    128  99.2  0.39  0.99  0.98  0.99    0    0    1
4osn_A 4ot1_A  1.76    110  2.11    113  98.2  1.09  0.97  0.95  0.93    0    2    0
3me0_B 2wmp_B  2.03    128  2.30    123  99.2  1.43  0.97  0.90  0.93    1    0    0
3mwz_A 3lh4_A  1.52    115  1.80    115  96.5  0.59  0.96  0.98  0.98    1    1    2
1wpa_A 3g7c_A  1.50    107  2.00    109  99.1  0.24  0.99  1.00  0.98    0    0    1
1mg4_A 1mfw_A  1.50    101  1.60    106  99.0  0.31  0.99  0.99  0.95    0    0    1
