# Supplementary material for: Quantifying side-chain conformational variations in protein structure
Source: Sci Rep. 2016 Nov 15;6:37024. doi: 10.1038/srep37024 (PMC5109468; doi:10.1038/srep37024)
Supplement: Supplementary Data S1 [file srep37024-s2.zip › TableS1.txt]

ID	resolution	length
2vb1_A  0.65    129 
1swy_A  1.06    164 
3k34_A  0.90    258 
1f86_A  1.10    115 
4i8h_A  0.75    223 
2f01_A  0.85    121 
4r17_M  2.10    233 
1dy5_A  0.87    123 
1jz7_A  1.50   1010 
4a7u_A  0.98    153 
2wur_A  0.90    227 
3fsa_A  0.98    122 
1a6m_A  1.00    151 
3w07_A  1.03    215 
1h05_A  1.50    138 
4cvr_A  1.10    156 
4a5s_A  1.62    728 
2gj4_A  1.60    803 
2eut_A  1.12    291 
1nls_A  0.94    237 
1rg8_A  1.10    141 
4eoj_B  1.65    257 
4hfi_A  2.40    311 
4whs_A  1.35    200 
2z6r_A  1.50    264 
3mi0_1  2.20    215 
2g50_A  1.65    519 
2ij2_A  1.20    450 
2ce2_X  1.00    166 
4eqp_A  1.35    129 
1djr_D  1.30    103 
4b1y_B  1.29    364 
3g46_A  0.91    146 
1us0_A  0.66    314 
4qb3_A  0.94    127 
4ywa_A  1.19    121 
3ioh_A  1.25    283 
3d06_A  1.20    179 
4z6m_A  1.35    359 
4fyy_B  1.94    147 
1n5u_A  1.90    583 
4n4e_E  1.13    316 
4mz7_A  1.80    481 
2fzs_A  1.90    186 
2q7w_A  1.40    378 
3ak8_A  1.25    154 
1a2p_A  1.50    108 
4acf_A  2.00    475 
4lvf_A  1.50    469 
1nuw_A  1.30    328 
4pss_A  0.85    158 
4u8i_A  2.05    505 
1z6b_A  2.09    142 
4q8w_A  1.14    370 
3bqz_A  2.17    186 
2jhf_A  1.00    374 
3gj0_A  1.48    207 
1rzh_L  1.80    281 
1rzh_H  1.80    238 
3cov_A  1.50    286 
3vj8_A  1.52    335 
2aef_A  1.70    221 
4ce8_A  0.90    114 
4ery_A  1.30    304 
1gk8_I  1.40    125 
3tg0_A  1.20    440 
2ob3_A  1.04    329 
4avs_A  1.40    204 
4nbi_A  1.86    163 
5am2_A  1.70    537 
2r4f_A  1.70    420 
1p5z_B  1.60    229 
4ajy_V  1.73    148 
3war_A  1.04    334 
4k3l_A  1.50    353 
3rqw_A  2.91    307 
1q6z_A  1.00    524 
4gt9_A  1.39    214 
2h2t_B  1.30    124 
2vhk_A  0.94    206 
4mik_A  1.95    255 
1y93_A  1.03    158 
2y26_A  2.70    504 
3m0m_A  1.45    421 
3f6y_A  1.45    235 
1dw9_A  1.65    156 
1oh0_A  1.10    125 
1tf7_A  2.80    484 
3cww_A  1.96    953 
1k3y_A  1.30    221 
4dx5_A  1.90   1044 
3wa2_X  1.08    620 
3q9k_A  1.70    594 
4hl2_A  1.05    243 
1oew_A  0.90    328 
4hww_A  1.30    314 
3a6f_A  1.78    258 
4jea_A  1.22    106 
4ua6_A  0.79    262 
4ck4_A  1.12    160 
2qee_A  1.65    415 
4nua_A  1.43    338 
1yar_O  1.90    218 
1yar_A  1.90    221 
1yar_H  1.90    203 
2q3e_A  2.00    460 
4blr_A  1.90    297 
4ene_A  2.40    444 
4u0c_A  1.77    210 
3lb2_A  1.06    137 
5d1c_A  1.42    364 
4f01_A  1.40    218 
4c6a_A  1.25    151 
2nt0_A  1.79    497 
2ov0_A  0.75    105 
1e2k_A  1.70    308 
2v2p_A  1.15    170 
4i4t_A  1.80    447 
4bcu_A  2.29    188 
1nwz_A  0.82    125 
4uql_A  1.22    262 
4wdc_A  1.29    177 
2yv0_X  1.40    155 
3ot9_A  1.75    390 
4zur_A  1.13    341 
2rk3_A  1.05    187 
5c5r_A  1.55    161 
2fyg_A  1.80    128 
4wz8_B  2.23    698 
4ht3_B  1.30    393 
1cip_A  1.50    316 
2dko_A  1.06    146 
3kuv_A  1.50    132 
3bvx_A  1.10   1016 
3u7q_B  1.00    522 
3u7q_A  1.00    477 
4d3t_A  1.55    362 
4mi4_A  1.85    170 
3f0d_A  1.20    155 
3ze3_A  2.05    116 
1xvb_A  1.80    510 
4x9y_A  1.07    495 
2oiz_A  1.05    360 
1xvb_C  1.80    388 
3sjl_A  1.63    338 
3lt0_A  1.96    287 
4h4d_A  1.35    309 
4ht3_A  1.30    268 
4m5r_A  1.40    201 
4x9r_A  1.40    220 
1xvb_E  1.80    166 
2oiz_D  1.05    109 
2a65_A  1.65    509 
2xu3_A  0.90    220 
2c92_A  1.60    147 
3ppm_A  1.78    546 
3wg7_A  1.90    513 
3bon_A  1.20    416 
2zfg_A  1.59    339 
1qv9_A  1.54    282 
4ba1_A  1.80    272 
3wg7_C  1.90    259 
4r8h_A  1.46    200 
4ba1_B  1.80    234 
3wg7_B  1.90    226 
3wg7_D  1.90    144 
4n0k_A  1.05    108 
2xap_A  2.10    727 
2dxu_A  1.28    231 
1q23_A  2.18    214 
3wg7_E  1.90    105 
4bn4_A  1.30    272 
2h5c_A  0.82    198 
3i96_A  1.65    109 
2dgk_A  1.90    438 
1of8_A  1.50    339 
1m4l_A  1.25    307 
4fev_A  1.89    263 
1w8s_A  1.85    250 
3iqu_A  1.05    235 
1cex_A  1.00    197 
5cta_A  1.24    179 
3ip0_A  0.89    158 
3u9w_A  1.25    608 
1f8d_A  1.40    388 
2de6_A  1.80    389 
1i6k_A  1.72    326 
2v9l_A  1.23    274 
1xeo_A  1.30    165 
1x8p_A  0.85    184 
4gyw_A  1.70    695 
3fo3_A  1.40    519 
5dx1_A  1.93    344 
4d9b_A  1.67    328 
2e8v_A  1.80    292 
2gg2_A  1.00    263 
3cyp_B  1.60    129 
2dko_B  1.06    103 
4cw6_A  1.28    300 
2ddf_A  1.70    253 
4od8_A  1.85    220 
4xqa_A  1.41    184 
4x5p_A  1.00    158 
2peq_A  1.90    109 
4oo4_A  0.97    105 
3n5k_A  2.20    994 
1yph_C  1.34    131 
2sqc_A  2.00    623 
2woj_A  1.99    301 
2afw_A  1.56    323 
3tds_A  1.98    257 
3nn1_A  1.85    238 
4r3n_A  1.35    357 
4kwd_A  1.86    304 
3su6_A  1.10    199 
2qj2_A  1.81    174 
1w9i_A  1.75    703 
2xve_A  1.99    445 
2fy7_A  1.70    268 
2veb_A  1.30    190 
1ut1_A  1.70    140 
5bt3_A  1.05    114 
2cho_A  1.85    641 
2v3z_A  1.56    439 
4brc_A  1.30    360 
1oq4_A  2.40    346 
1yki_A  1.70    216 
1mr7_A  1.80    203 
1ix9_A  0.90    205 
4aff_A  1.05    110 
2yic_A  1.96    814 
4gmu_A  1.20    610 
2awi_A  2.25    298 
1v37_A  1.40    171 
2ykz_A  0.84    126 
1kee_A  2.10   1058 
1kee_B  2.10    378 
1yyq_A  2.10    353 
4m23_A  1.76    332 
1odm_A  1.15    329 
1gwu_A  1.31    307 
3u81_A  1.13    218 
1wzd_A  1.35    209 
3akq_A  0.97    189 
2bl2_A  2.10    156 
1k7w_A  1.96    449 
4oqv_A  1.23    353 
1vf7_A  2.40    237 
1ijg_A  2.90    257 
4h8w_C  1.85    176 
2noo_A  1.65    494 
2c12_A  2.07    430 
1n40_A  1.06    395 
1nsx_A  1.75    339 
2hft_A  1.69    205 
2flu_X  1.50    285 
3mng_A  1.45    161 
3zsj_A  0.86    138 
4jif_A  1.70    130 
1kmt_A  1.30    138 
3fke_A  1.40    123 
3zds_A  1.70    425 
2bo4_A  1.95    381 
2bm8_A  2.50    232 
3bwu_C  1.76    200 
3wu4_A  1.70    178 
2j2j_A  1.50    182 
1ei7_A  2.45    158 
1nww_A  1.20    145 
1on2_A  1.61    135 
4nej_A  1.92    118 
3lhc_A  1.34    100 
4rd4_A  1.30    414 
4kqi_A  1.40    340 
3mmj_A  1.60    314 
3dcl_A  2.25    283 
4u60_A  1.50    271 
3tos_A  1.55    251 
5ae0_A  1.04    217 
2iih_A  1.75    146 
2wvx_A  1.90    736 
4bb9_A  1.47    596 
3k6m_A  1.50    465 
5fiw_C  1.70    463 
1h6d_A  2.05    383 
2qfp_A  2.20    424 
3wt4_A  2.30    425 
4uv2_A  2.80    234 
2xpw_A  1.44    207 
2bnm_A  1.70    194 
3b08_A  1.70    151 
4ttw_A  1.20    132 
4lhp_A  2.02    131 
5fiw_A  1.70    105 
3uqs_A  2.00    478 
1oz2_A  1.55    324 
1h2i_A  2.70    186 
1yc6_1  2.90    154 
3q46_A  0.99    178 
1eaj_A  1.35    124 
3thd_A  1.79    605 
4bby_A  1.90    555 
3wgt_A  1.88    341 
3n3m_A  1.47    328 
4o59_O  1.52    332 
1ryo_A  1.20    324 
4phq_A  1.94    291 
4bvn_A  2.10    289 
4pf3_A  1.10    249 
2ii3_A  2.17    234 
4j4h_A  1.80    259 
1ho1_A  2.00    235 
1t60_A  1.50    223 
4ohj_A  1.28    194 
3rzn_A  1.10    206 
3sj5_A  1.67    185 
1wpb_A  2.00    168 
3log_A  1.73    435 
3qho_A  1.65    377 
1u7g_A  1.40    383 
3ziw_A  1.90    286 
1pjx_A  0.85    314 
4xep_A  1.50    255 
3o22_A  1.40    157 
2cua_A  1.60    122 
4bk7_A  1.14    159 
2y4z_A  2.00    135 
2f2h_A  1.95    773 
3zss_A  1.80    649 
2r5i_A  3.40    423 
5akr_A  0.87    337 
1xgk_A  1.40    325 
5a71_A  0.91    316 
4i7e_A  2.00    319 
3aof_A  1.29    308 
3acx_A  1.31    284 
1k5n_A  1.09    276 
3s1x_A  1.65    223 
1l3i_A  1.95    186 
3tfg_A  1.90    183 
2uvo_A  1.40    169 
1vh5_A  1.34    138 
4k2j_A  2.05    138 
2i39_A  2.20    117 
1t6u_A  1.30    117 
2xdw_A  1.35    710 
3s8f_A  1.80    554 
4e9s_A  1.06    476 
1o7n_A  1.40    448 
2v3i_A  1.05    433 
2qtr_A  1.70    189 
1o7n_B  1.40    193 
1n8o_E  2.00    136 
1wlu_A  1.45    117 
1xlq_A  1.45    106 
4xz2_A  2.67    708 
3dk9_A  0.95    462 
2v8h_A  2.00    431 
3iek_A  2.05    431 
2wzb_A  1.47    405 
2p9h_A  2.00    269 
1vyr_A  0.90    363 
2yim_A  1.41    355 
2z26_A  1.29    343 
3bl9_A  1.80    286 
3qt5_A  1.85    327 
1o7j_A  1.00    325 
4o0c_A  1.50    296 
4yaa_A  1.05    282 
2nw8_A  1.60    266 
4cs4_A  1.35    268 
2jdi_G  1.90    184 
4xtv_A  1.45    264 
4oy3_A  1.20    230 
3eed_A  2.80    183 
3a8g_B  1.11    212 
3a8g_A  1.11    195 
4jl5_A  1.24    203 
2iyv_A  1.35    179 
4ybm_A  1.46    177 
3vyg_B  1.72    152 
4uxa_A  2.10    131 
1rdl_1  1.70    111 
4dyn_A  2.40    437 
4c7i_A  1.30    411 
1muw_A  0.86    386 
1oi2_A  1.75    336 
4a8t_A  1.59    317 
3vyp_A  1.40    268 
3fst_A  1.65    286 
3qu5_A  1.24    221 
3ix3_A  1.40    163 
2grr_A  1.30    157 
2yf4_A  1.70    150 
4cbu_G  1.30    125 
1wpv_A  1.70    147 
3a6r_A  1.20    122 
2h62_A  1.85    104 
1tr0_A  1.80    106 
1vqq_A  1.80    635 
3iav_A  1.75    521 
3sg8_A  1.80    298 
4l8f_A  1.97    287 
1ls1_A  1.10    289 
3uxj_A  1.40    261 
3aa0_A  1.70    270 
3aa0_B  1.70    243 
3rm3_A  1.20    246 
4xlz_A  1.51    267 
4pof_A  2.65    255 
4geh_A  1.95    198 
4phj_A  1.60    173 
4cdj_A  1.50    153 
2vxt_I  1.49    156 
2hfn_A  1.80    149 
4kxl_A  1.69    135 
5amh_A  1.20    106 
3s6e_A  0.95    113 
3pgu_A  1.70    408 
4ud4_A  1.74    324 
2bfd_A  1.39    374 
1i88_A  1.45    388 
1n25_A  2.80    362 
2bfd_B  1.39    332 
4oag_A  2.00    328 
2hsg_A  2.50    328 
2wqt_A  2.80    262 
4jk8_A  1.15    220 
3q0w_A  1.60    193 
4wpk_A  0.98    228 
2y7p_A  1.85    215 
3bod_A  1.70    178 
1xtt_A  1.80    215 
1gtv_A  1.55    208 
2xov_A  1.65    181 
3qzr_A  1.04    180 
3ku3_B  1.60    172 
3nbk_A  1.58    158 
2nvh_A  1.53    152 
4rrq_A  1.79    141 
2o5u_A  1.91    144 
4o0a_A  1.20    123 
1k32_A  2.00   1023 
5e6z_A  1.88    587 
4kgd_A  1.06    586 
5ajo_A  1.48    495 
1gk9_B  1.30    557 
3pot_A  1.20    543 
4eu9_A  1.48    513 
3wco_A  2.40    384 
4fcc_A  2.00    442 
3pot_B  1.20    442 
4lan_A  1.75    370 
1w23_A  1.08    360 
3q1c_A  1.60    351 
3h5n_A  1.90    338 
3v5w_B  2.07    339 
2dg1_A  1.72    321 
2cb2_A  1.70    306 
2cw6_A  2.10    296 
2qul_A  1.79    290 
4c9s_A  1.80    259 
3p3c_A  1.25    272 
3rf3_A  1.61    257 
3wbz_A  2.39    244 
1swv_A  2.30    257 
1gk9_A  1.30    208 
3bex_A  1.51    248 
3pot_C  1.20    246 
4jxe_A  1.45    188 
5dec_A  2.00    188 
2vfx_A  1.95    203 
4ieu_A  1.25    186 
2brj_A  1.50    174 
1uuy_A  1.45    161 
2rl8_A  1.45    148 
2wvf_A  1.60    134 
4i4t_E  1.80    123 
4lle_A  1.68    116 
2wdq_C  2.40    121 
3kp1_E  2.01    109 
2wdq_D  2.40    105 
3ei3_A  2.30   1105 
1hhs_A  2.00    664 
1s0i_A  1.60    623 
4axd_A  2.05    433 
4y67_A  1.60    410 
1sg6_A  1.70    377 
3nvw_B  1.60    334 
3v0d_A  1.10    325 
1mj5_A  0.95    298 
3awu_A  1.16    278 
5fjz_A  1.90    262 
4k0n_A  1.25    234 
2ghv_C  2.20    183 
4xbd_A  1.45    163 
3tj8_A  1.59    149 
1obo_A  1.20    169 
3pcv_A  1.90    146 
1r29_A  1.30    122 
2gte_A  1.40    124 
2hqt_A  1.90    115 
4hat_C  1.78   1017 
2zuv_A  1.85    741 
3o0q_A  1.80    617 
4a57_A  2.00    594 
3wli_A  1.45    606 
3pbt_A  1.64    501 
1p1j_A  1.70    525 
3ge3_A  1.52    491 
2y2m_A  1.62    471 
4ido_A  2.09    412 
4cga_A  1.74    354 
2ez2_A  1.85    456 
2rio_A  2.40    396 
4i6y_A  1.45    374 
3alj_A  1.48    369 
1tzz_A  1.86    374 
3qns_A  1.40    311 
4h2w_A  1.95    295 
3ku3_A  1.60    324 
2zxe_B  2.40    265 
3b35_A  1.10    291 
4iya_A  1.55    283 
1otk_A  2.00    244 
4y5v_C  2.60    206 
2b82_A  1.25    211 
2qg6_A  1.50    182 
2x78_A  2.00    171 
4p09_A  1.70    177 
3vvy_A  1.63    184 
1u11_A  1.55    159 
3f9x_A  1.25    160 
3n4i_B  1.56    165 
1cxq_A  1.02    143 
2e7s_A  3.00    114 
1pqh_A  1.29    118 
1fr2_B  1.60    131 
3gax_A  1.70    107 
2wxf_A  1.90    822 
2yi9_A  2.20    771 
3sdb_A  2.00    647 
2vfm_A  1.50    555 
4c2o_A  1.80    586 
3arx_A  1.16    575 
1y0p_A  1.50    568 
3rta_A  1.95    489 
2qts_A  1.90    417 
2h21_A  2.45    424 
3m89_A  2.00    393 
3v5c_A  1.53    386 
3mvi_A  1.60    349 
1w5q_A  1.40    321 
1t2d_A  1.10    315 
7a3h_A  0.95    300 
1v4e_A  2.28    280 
3b8m_A  2.70    255 
2i2c_A  1.85    264 
3u55_A  1.90    227 
2wf7_A  1.05    218 
4k84_A  1.90    206 
3n79_A  1.50    183 
1gu9_A  1.90    172 
4fa8_E  2.20    145 
4j4z_A  1.26    161 
4amw_A  1.90   1024 
2je8_A  1.70    837 
5adu_L  1.10    580 
4rek_A  0.74    499 
3ce6_A  1.60    486 
4mza_A  1.65    432 
2x5o_A  1.46    438 
3hhw_K  2.70    421 
4l7i_A  2.19    404 
1evl_A  1.55    401 
1gu7_A  1.70    364 
4i4t_F  1.80    357 
4v24_A  1.80    351 
1zz1_A  1.57    367 
3n2w_A  1.45    367 
4i0u_A  2.70    347 
4miy_A  1.42    339 
3epw_A  1.30    326 
3h63_A  1.30    315 
3mjo_A  1.36    296 
3r40_A  1.05    291 
2v5j_A  1.60    269 
3sc0_A  1.95    237 
4x7y_A  1.40    250 
3vav_A  1.80    260 
3ijw_A  1.90    265 
4bqy_A  1.53    221 
4wh9_A  1.50    177 
4ysx_C  2.25    153 
2dtj_A  1.58    164 
5e0i_A  1.95    154 
4ysx_D  2.25    129 
4wwf_A  1.10    111 
1xe0_A  1.70    108 
3hpw_A  1.45    101 
1n7o_A  1.50    721 
3x0d_A  2.15    624 
5c69_A  2.30    447 
3o8m_A  1.42    472 
3zn0_B  2.80    133 
4lcl_A  1.80    400 
4mpc_A  1.70    363 
3vwn_X  1.20    384 
1r3s_A  1.65    356 
3us3_A  1.74    353 
2wjn_C  1.86    332 
3dss_A  1.80    313 
4e4z_A  1.98    312 
3u2u_A  1.45    263 
3c6x_A  1.05    256 
2e3n_A  1.40    231 
1zi8_A  1.40    233 
1wbh_A  1.55    213 
4zhe_A  2.50    205 
2qmh_A  2.60    161 
4ca1_A  1.58    189 
3jum_A  1.45    157 
4l8a_A  1.20    159 
1k04_A  1.95    142 
1mz4_A  1.80    131 
4hat_B  1.78    121 
3qzm_A  1.25    124 
3sfj_A  1.24    103 
3o1c_A  1.08    115 
2g3r_A  1.25    119 
1uku_A  1.45    102 
4wfo_A  1.14    826 
4kty_A  1.98    695 
1oao_C  1.90    729 
3fg1_A  1.85    684 
3ju4_A  0.98    670 
1thz_A  1.80    590 
3hww_A  1.95    539 
2vk8_A  1.42    562 
4e3x_A  1.24    543 
3wu2_B  1.90    504 
2ii0_A  2.02    463 
4og4_A  1.45    469 
4rit_A  1.80    460 
3wu2_C  1.90    451 
1ek9_A  2.10    428 
2akz_A  1.36    435 
2np9_A  2.45    423 
4u72_A  2.00    375 
2nwl_A  2.96    402 
1af6_A  2.40    421 
3wra_A  2.10    408 
3zje_A  1.84    328 
4iiy_A  1.20    335 
4m1h_A  1.70    331 
3wu2_A  1.90    334 
1v39_A  1.80    291 
2x5x_A  1.20    342 
4lj9_A  1.70    332 
5adu_S  1.10    263 
4ne2_A  1.90    304 
2pt7_A  2.40    323 
3bux_B  1.35    305 
2fp8_A  2.30    302 
2fd6_U  1.90    249 
3znv_A  1.30    269 
4gom_D  2.45    243 
4xtl_A  1.45    270 
2a8y_A  1.45    263 
1jt9_A  2.06    247 
2o8n_A  2.00    233 
4kkr_A  2.00    224 
4xcb_A  1.60    260 
4cnn_A  1.00    245 
4r2x_A  0.93    241 
4l3n_A  2.13    209 
3w6s_A  1.90    225 
5cvd_A  1.30    231 
2tps_A  1.25    226 
4b3b_A  1.19    224 
4tlh_A  1.70    220 
1eyq_A  1.85    212 
3p0y_A  1.80    194 
4yz0_A  1.15    198 
3zho_A  1.20    193 
2ght_A  1.80    180 
1zck_A  1.90    150 
3sp7_A  1.40    150 
2jkg_A  1.89    165 
3s9d_A  2.00    127 
2oj5_A  1.75    162 
2ag4_A  1.80    164 
1q5x_A  2.00    160 
4qus_A  1.28    140 
2cj4_A  1.63    147 
3kp7_A  2.30    140 
4b0m_B  1.80    135 
3r62_A  1.52    125 
2w16_A  2.71    772 
5a6b_A  1.77    612 
4wks_C  1.63    548 
3t5t_A  1.70    470 
4wlh_A  1.28    412 
4w7k_A  1.05    446 
3qow_A  2.10    322 
4k8g_A  1.25    386 
4xh4_A  1.80    394 
4lx2_A  1.50    361 
4c5w_A  1.70    384 
4rv5_A  1.04    364 
1k8k_C  2.00    354 
4cil_A  1.50    279 
3t7a_A  1.70    319 
1dcs_A  1.30    279 
1k8k_D  2.00    284 
1y20_A  1.40    287 
4as4_A  1.70    274 
2cxa_A  1.60    229 
5bv8_A  1.59    209 
3i94_A  1.04    243 
4edh_A  1.32    208 
4md5_B  1.65    190 
1dzf_A  1.90    211 
1e4c_P  1.66    206 
4yp6_A  1.90    169 
1k8k_E  2.00    174 
4u6o_A  1.30    166 
1k8k_F  2.00    167 
4tkb_A  0.86    133 
1k8k_G  2.00    139 
4l9n_A  1.60    137 
4aqp_A  2.45    125 
5c6s_A  1.30    126 
2d48_A  1.65    129 
1ufy_A  0.96    121 
5bq8_A  2.00    102 
4mj2_A  2.10    595 
4d6g_A  1.24    587 
1q7z_A  1.70    559 
1eex_A  1.70    551 
1hp1_A  1.70    516 
1m6i_A  1.80    459 
4ywt_A  2.38    411 
4dv8_A  1.63    512 
2j91_A  1.80    457 
4clf_A  1.70    460 
2c61_A  1.50    432 
4yiv_A  1.93    374 
4rzy_A  1.95    439 
2hqs_A  1.50    412 
1zhx_A  1.50    436 
3sx6_A  1.80    421 
3r1k_A  1.95    396 
3ugu_A  1.85    345 
3s44_A  1.45    388 
2yob_A  1.90    385 
2qap_A  1.59    358 
1onw_A  1.65    375 
3wqc_A  1.50    379 
2bnx_A  2.40    338 
4qrn_A  1.07    352 
1jg7_A  1.65    351 
2nsp_A  1.70    342 
1q8f_A  1.70    308 
2v8q_E  2.10    304 
3mhf_A  1.87    322 
2g5c_A  1.90    278 
2xwv_A  1.05    309 
2h1v_A  1.20    309 
4wfe_A  2.50    253 
3lkm_A  1.60    247 
1gkl_A  1.40    283 
1cr0_A  2.30    242 
4d79_A  1.77    243 
2xmx_A  1.67    270 
3wu2_O  1.90    244 
3ujc_A  1.19    258 
2qcx_A  2.20    222 
3ixl_A  1.45    234 
1p9l_A  2.30    245 
3mxj_A  1.95    210 
3ov9_A  1.60    245 
3c9i_A  1.95    233 
1fsg_A  1.05    233 
2v2g_A  1.60    220 
2bhw_A  2.50    223 
1eex_B  1.70    178 
2nv0_A  1.73    191 
2gxq_A  1.20    207 
3u3z_A  1.50    189 
4wgf_A  2.34    202 
3vz6_A  1.50    193 
1dg6_A  1.30    149 
1qkr_A  1.80    181 
4o6u_A  0.89    182 
1roc_A  1.50    155 
1eex_G  1.70    137 
4yf4_A  1.80    163 
2r25_A  1.70    166 
3aj1_A  2.50    151 
4dvk_A  2.21    157 
2foj_A  1.60    137 
1gwm_A  1.15    153 
1twf_H  2.30    133 
1jya_A  1.74    117 
3p4p_C  2.80    130 
1bms_A  2.70    129 
4a6h_A  1.45    108 
1u36_A  1.89    100 
3p4p_D  2.80    119 
4n5b_A  2.20    104 
3ge3_E  1.52    102 
3b34_A  1.30    866 
3tew_A  1.45    701 
1xez_A  2.30    663 
3ueq_A  1.85    632 
3b0g_A  1.25    538 
4g38_A  1.56    449 
3v1t_C  1.88    407 
1p5d_X  1.60    454 
4wka_A  0.95    369 
4s39_A  1.30    400 
4c6f_A  1.26    363 
4uz1_A  1.40    358 
4jzz_A  1.49    336 
3tut_A  1.58    336 
3jtm_A  1.30    351 
1yqs_A  1.05    345 
5aq5_A  2.30    275 
2ixm_A  1.50    300 
1l9v_A  2.60    313 
3fwk_A  1.20    291 
3irs_A  1.76    281 
2xjp_A  0.95    258 
3gb5_A  2.00    185 
2vcl_A  1.55    205 
3bho_A  1.80    203 
1mix_A  1.75    206 
1wur_A  1.82    185 
1vht_A  1.59    208 
4emt_A  1.50    175 
4ue8_A  1.10    162 
1i4u_A  1.15    181 
4hnz_A  2.39    174 
4zie_A  1.80    147 
4akz_A  2.25    138 
4jv8_B  1.45    147 
1e50_A  2.60    115 
4xy5_A  1.80    121 
3dd7_A  1.70    123 
3flh_A  2.00    119 
3t3l_A  1.15    121 
3njn_A  1.25    114 
4rhs_A  1.92    114 
1dmr_A  1.82    779 
3i9v_3  3.10    754 
1h16_A  1.53    759 
2dew_X  2.10    629 
4uv7_A  2.10    596 
3c8y_A  1.39    574 
3hkw_A  1.55    561 
4p04_A  1.95    567 
4pey_A  1.50    549 
2jc9_A  1.50    467 
4ufr_A  2.20    459 
1w1o_A  1.70    479 
5ak0_A  2.03    442 
1va6_A  2.10    507 
4g6h_A  2.26    472 
3llp_A  1.80    472 
3dsk_A  1.55    466 
4ie5_A  1.95    440 
3g4n_A  2.10    449 
4uqu_A  1.59    443 
3i9v_1  3.10    437 
2ip1_A  1.80    371 
4mso_A  1.40    383 
3i9v_4  3.10    377 
4do4_A  1.40    387 
1kjq_A  1.05    388 
2wzk_A  2.05    369 
4v28_A  1.20    349 
3c1y_A  2.10    349 
5dcu_A  1.40    364 
3gdo_A  2.03    338 
5agd_A  1.20    333 
3elf_A  1.31    332 
4cqh_A  1.14    306 
4xgw_A  1.75    304 
4lh6_A  1.65    322 
4qxb_A  1.60    329 
4pio_A  1.51    307 
2r6j_A  1.50    310 
4up3_A  1.44    312 
1z70_X  1.15    274 
4i90_A  1.65    302 
4qek_A  1.30    281 
3tk2_A  1.35    277 
3wql_A  2.10    283 
3aj6_A  1.48    283 
1h72_C  1.80    296 
5aji_A  2.99    263 
1z0s_A  1.70    249 
4r8r_A  1.46    256 
3kra_B  1.90    259 
4lxq_A  1.40    273 
1kqp_A  1.03    271 
2zd7_A  1.85    222 
4j0n_A  2.25    261 
1uj2_A  1.80    213 
3iiq_A  2.00    217 
5aun_B  1.63    240 
3otm_A  1.50    205 
4g1i_A  1.85    189 
4zo0_A  2.30    202 
3phx_A  1.60    162 
4jhl_A  1.70    219 
3efp_A  2.01    204 
3i9v_5  3.10    196 
3bmz_A  1.21    185 
3rlb_A  2.00    176 
4ytw_B  1.40    168 
5bqp_A  1.70    169 
4qbb_A  1.60    159 
2grr_B  1.30    157 
1btk_A  1.60    160 
1j3w_A  1.50    134 
1p6o_A  1.14    156 
3v5x_A  1.85    151 
4odk_A  1.40    153 
2w3g_A  1.40    150 
4igv_A  1.50    149 
3kdf_A  1.98    115 
4muv_A  1.25    142 
1u5x_A  1.80    130 
1p0z_A  1.60    131 
3i9v_7  3.10    127 
3i6c_A  1.30    113 
3fu1_A  1.90    115 
4unu_A  0.95    109 
1sqe_A  1.50    101 
4l6h_A  1.75    761 
1k3i_A  1.40    650 
3h99_A  1.40    544 
3wpu_A  1.60    538 
3djl_A  1.70    538 
4rsc_A  1.80    504 
1g8f_A  1.95    510 
3vii_A  0.97    472 
4dwr_A  1.48    483 
3hy0_A  1.90    441 
4pd0_A  1.70    416 
4uci_A  2.21    361 
3k26_A  1.58    360 
2p02_A  1.21    380 
3d59_A  1.50    372 
1vlo_A  1.70    364 
1yu0_A  1.56    376 
2al6_A  2.35    343 
3qn1_B  1.80    295 
3isx_A  1.40    335 
4oe8_A  1.74    302 
5bzz_A  2.20    314 
3m73_A  1.15    313 
4wma_A  1.62    299 
2ciw_A  1.15    298 
2px0_A  3.00    258 
4egc_B  1.99    255 
1ro7_A  1.80    258 
1ekq_A  1.50    253 
3bxp_A  1.70    258 
4yqd_A  1.45    244 
3cxn_A  1.55    207 
3pfg_A  1.35    241 
4crw_A  1.75    226 
3fds_C  2.05    249 
2z8n_A  1.80    215 
4mko_A  1.70    236 
2jig_A  1.85    216 
1wei_A  1.45    220 
1byi_A  0.97    224 
2ntk_A  2.03    206 
4mu3_A  1.12    186 
1sl9_A  1.17    186 
3mea_A  1.26    162 
4uf7_C  1.70    138 
4c9x_A  1.20    154 
3wjd_A  1.10    153 
3l0f_A  1.35    162 
1q1f_A  1.50    148 
3m1x_A  1.20    125 
1mg9_B  2.30    143 
4mtu_A  0.97    143 
2djf_A  2.00    118 
1vqs_A  1.50    110 
2ewi_A  1.00    107 
1jhg_A  1.30    101 
1q16_A  1.90   1244 
4j3v_A  1.45    872 
3w7t_A  1.50    760 
2d73_A  1.60    717 
4cu4_A  2.30    693 
4com_A  1.92    601 
2x3j_A  2.00    586 
5bxr_A  1.60    634 
4zci_A  2.63    561 
3edf_A  1.65    597 
3mwp_A  1.79    512 
2vsy_A  2.10    547 
5cps_A  1.80    517 
4coo_A  2.00    493 
5a2v_A  1.82    470 
4m9s_A  3.21    510 
4zwo_A  2.14    425 
1q16_B  1.90    509 
4zac_A  1.65    503 
4ze8_A  1.72    491 
4x7r_A  2.15    493 
3mje_A  1.36    470 
4ub9_A  2.27    467 
3a74_A  1.80    484 
3w4t_A  2.10    446 
3wt0_A  2.00    376 
1uqt_A  2.00    452 
3pf7_A  1.90    477 
4c8h_A  2.69    431 
1wdd_A  1.35    464 
4adi_A  1.80    426 
3gh1_A  1.90    448 
2xep_A  1.50    419 
3abq_A  2.05    453 
3mdu_A  1.40    450 
1ra0_A  1.12    423 
4e6n_A  2.39    407 
1d8w_A  1.60    402 
2zbl_A  1.60    416 
4q4f_A  2.80    394 
4m82_A  1.59    393 
4uuw_A  1.98    394 
3qvs_A  1.70    392 
1ryi_A  1.80    364 
2ca6_A  2.20    344 
2ahf_A  1.52    377 
4wz4_A  1.05    360 
4mo4_A  1.67    345 
4idt_A  2.40    334 
2wxu_A  1.80    361 
4x9k_A  1.61    358 
4aqn_A  1.98    340 
1m15_A  1.20    356 
4u1q_A  2.08    341 
4lty_A  1.80    345 
3aey_A  1.92    350 
2i3s_A  1.90    334 
2qi9_A  2.60    324 
4x1h_A  2.29    326 
4tmx_A  1.50    342 
2hyv_A  1.42    308 
1lnq_A  3.30    301 
1n7z_A  2.00    328 
3w54_A  2.30    264 
4m0w_A  1.40    317 
1odt_C  1.70    317 
4iqb_A  1.13    288 
1nnf_A  1.10    308 
2yna_A  1.50    306 
3abq_B  2.05    252 
4ri5_A  1.26    284 
3m4w_A  2.30    284 
4n2x_A  1.70    298 
1ftr_A  1.70    296 
4yca_A  1.81    284 
2c8m_A  1.89    241 
4pc3_C  1.83    279 
4g9e_A  1.09    275 
3pvj_A  1.85    275 
3f1l_A  0.95    245 
4fc5_A  2.30    259 
2h8g_A  1.50    246 
1uwc_A  1.08    261 
2bs2_C  1.78    255 
4phz_C  2.59    214 
4phz_B  2.59    244 
2i5v_O  1.10    246 
2hxw_A  1.60    229 
2bgc_A  2.30    234 
4u9p_A  1.70    228 
3s18_A  2.20    224 
3p2e_A  1.68    201 
3ro0_A  1.50    207 
3f0p_A  1.64    208 
2xbl_A  1.62    194 
3ehh_A  2.10    192 
4km6_A  1.55    204 
1pp0_A  1.42    191 
2o6f_A  1.63    157 
1l7m_A  1.48    209 
4g6i_A  1.78    200 
1vk0_A  2.10    200 
1k9v_F  2.40    200 
2o99_A  1.70    178 
1sz7_A  1.55    159 
1nxm_A  1.30    194 
2car_A  1.09    196 
3gqq_A  1.95    167 
2w1s_A  1.45    139 
1gs9_A  1.70    144 
2jg6_A  1.70    186 
4ejq_A  1.89    154 
1yjg_A  2.22    157 
2v4i_A  2.20    173 
3k7p_A  1.40    153 
1usc_A  1.24    178 
1fx3_A  2.50    143 
1wvq_A  1.45    162 
2efr_A  1.80    155 
4xos_A  1.56    152 
4gei_A  1.50    144 
2xem_A  2.10    145 
5bpb_A  2.20    119 
3ech_A  1.80    129 
4lo0_C  2.06    144 
2fr5_A  1.48    136 
3ivv_A  1.25    140 
1s1g_A  2.60    107 
4o9g_A  1.90    138 
5d70_A  2.06    115 
4dyq_A  1.50    123 
4hi6_A  2.20    138 
1m0d_A  1.90    129 
4qhu_C  2.20    119 
1ou8_A  1.60    106 
4eax_A  2.30    108 
4gs7_A  2.35    110 
3hf5_A  1.40    115 
2ge7_A  2.00    107 
1twf_A  2.30   1419 
1twf_B  2.30   1094 
4usa_A  1.13    906 
2cfu_A  1.90    628 
4udx_X  1.03    633 
4ccd_A  1.97    640 
2guf_A  1.95    551 
4afk_A  1.90    430 
2osx_A  1.10    449 
3vx0_A  1.50    475 
3tpd_A  1.50    396 
3bg1_B  3.00    423 
2w8t_A  1.25    398 
3cx5_A  1.90    431 
1ht6_A  1.50    404 
4l9b_A  1.75    369 
3cx5_C  1.90    385 
3kb9_A  1.60    340 
3wzy_A  1.55    364 
4zzx_A  1.65    351 
2h85_A  2.60    347 
3cx5_B  1.90    352 
2zgy_A  1.90    320 
1twf_C  2.30    266 
3pvt_A  2.03    304 
2we5_A  1.39    309 
3zyl_A  1.70    260 
2wrz_A  2.20    300 
2ddr_A  1.40    288 
4tq1_A  1.80    258 
2x9k_A  2.18    278 
1xbu_A  1.20    275 
2b4h_A  1.60    227 
1kyf_A  1.22    247 
3hlx_A  1.30    254 
4o7x_A  1.78    210 
3cx5_D  1.90    248 
4b5o_A  1.05    192 
3rpp_A  1.80    216 
3zl9_A  2.75    226 
3ess_A  1.19    199 
4cii_A  2.15    180 
3ci3_A  1.11    188 
2hal_A  1.35    212 
4nzd_A  2.75    210 
4nt9_A  1.71    184 
1r8s_E  1.46    187 
4j1v_A  1.95    166 
3mvs_A  1.10    210 
4id0_A  1.10    204 
3ikv_A  2.40    206 
4fa8_A  2.20    188 
3v4k_A  1.38    186 
1pkh_A  1.42    182 
4lwr_A  1.10    196 
1z2w_A  2.00    182 
4pwq_A  1.40    162 
3ncx_A  2.60    188 
3k7i_B  1.44    157 
3dmb_A  2.30    146 
4bj0_A  1.00    167 
4j32_A  1.80    157 
4l2n_A  1.74    174 
3zn4_A  1.26    149 
1tt8_A  1.00    164 
4w6y_A  1.57    146 
2vgl_S  2.60    142 
1j9b_A  1.26    137 
2a15_A  1.68    133 
3cx5_G  1.90    126 
2jjs_C  1.85    115 
1twf_I  2.30    122 
1twf_K  2.30    114 
2ask_A  1.55    101 
2w00_A  2.60    842 
1tf5_A  2.18    775 
3rrs_A  1.70    822 
1h2v_C  2.00    722 
3s9z_A  1.79    715 
3udf_A  1.70    596 
1gqi_A  1.48    708 
2zt5_A  2.50    530 
3hq1_A  1.70    573 
1ji1_A  1.60    637 
2vtf_A  1.79    616 
4trh_A  2.03    509 
3bb0_A  1.50    575 
1mw9_X  1.67    556 
3ven_A  1.57    571 
1xhx_A  2.35    571 
4ac7_C  1.50    569 
1uwk_A  1.19    554 
1x0c_A  1.70    549 
2r0c_A  1.80    509 
2olr_A  1.60    535 
2jg0_A  1.50    507 
3rlf_F  2.20    490 
2qcu_A  1.75    499 
2d5f_A  1.90    383 
1h9a_A  2.16    485 
2nvw_A  2.10    413 
4ebb_A  2.00    450 
3ls9_A  1.40    453 
5ccl_A  1.50    425 
2ygw_A  2.80    416 
2hxt_A  1.70    434 
4ead_A  1.50    440 
4m5e_A  1.49    405 
1hyo_A  1.30    416 
4lv5_B  1.70    396 
1pk8_A  2.10    306 
5amv_A  1.57    399 
2wnh_A  1.68    399 
4h03_A  1.75    414 
4e2x_A  1.40    405 
3ne5_B  2.90    322 
3r9m_A  1.95    376 
3o72_A  1.95    375 
4wub_A  1.75    384 
2gak_A  2.00    374 
2abs_A  1.10    340 
1yrr_A  2.00    381 
4izh_A  1.80    361 
5brh_A  1.90    367 
3nmw_A  1.60    331 
4mkp_A  1.95    322 
3gjx_B  2.50    274 
1tbf_A  1.30    326 
1ebf_A  2.30    358 
4d6q_A  1.29    330 
5d9o_A  1.55    347 
1z84_A  1.83    311 
3abh_A  2.00    288 
4gvf_A  1.35    340 
3chh_A  2.00    300 
3c9u_A  1.48    308 
3it3_A  1.50    337 
2r9f_A  1.60    322 
1gxr_A  1.65    335 
2ast_B  2.30    325 
3mwx_A  1.45    322 
3vgi_A  1.07    270 
1wy5_A  2.42    311 
4xb9_A  1.80    285 
1v0l_A  0.98    302 
2h9b_A  1.80    216 
1vju_A  1.40    291 
2haw_A  1.75    307 
3nkd_A  1.95    262 
3whp_A  2.52    192 
4i1o_B  2.70    280 
4xly_A  1.82    263 
2rin_A  1.80    288 
3uqc_A  2.26    246 
2vdw_B  2.70    283 
3lrt_A  1.53    284 
3agc_A  2.00    271 
1w5r_A  1.45    273 
1j3k_A  2.10    221 
3hhy_A  1.55    256 
4qos_A  1.42    241 
1h32_A  1.50    260 
2xtp_A  1.50    221 
4pzu_A  2.10    235 
2okg_A  1.65    249 
4efp_A  1.33    234 
2c0g_A  1.75    228 
4e3y_A  0.95    240 
1s5d_A  1.75    218 
3vzx_A  1.54    227 
3abd_A  1.90    180 
2wnp_F  1.21    217 
1xcj_A  2.00    229 
1d2t_A  1.90    222 
2pbk_A  1.73    228 
1u7z_A  2.30    216 
1q16_C  1.90    223 
4hms_A  1.33    202 
4dcn_C  3.01    193 
3kos_A  1.83    200 
4zav_A  1.40    208 
1vi0_A  1.65    189 
4qas_A  1.25    197 
2xvm_A  1.48    198 
3n06_A  2.00    186 
4oe8_B  1.74    154 
2ftk_A  3.05    181 
1m70_A  1.25    190 
2ahd_A  3.00    165 
4oke_A  1.70    160 
3cry_A  1.70    169 
1dgw_A  1.70    178 
4h7y_A  1.80    141 
4x45_A  1.75    179 
2arc_A  1.50    161 
4dmi_A  1.50    168 
4oyh_A  2.41    148 
2ri7_A  1.45    168 
4rdn_A  2.10    149 
3pyi_A  2.10    142 
1y60_A  1.90    168 
4ct3_A  1.69    163 
4nf1_A  1.40    146 
1n2m_A  1.90    159 
1v4p_A  1.45    151 
4fgc_A  2.50    139 
4rgu_A  1.89    141 
4eqa_C  1.60    150 
2f62_A  1.50    158 
5duo_A  2.40    157 
1jfz_A  2.10    148 
1euw_A  1.05    136 
1nvi_E  1.90    142 
1th8_A  2.40    132 
2aq6_A  1.70    143 
1x6z_A  0.78    120 
5aun_A  1.63    136 
4l1p_A  2.12    127 
1nki_A  0.95    134 
2b0p_A  1.50    129 
2dry_A  1.80    130 
3ql9_A  0.93    125 
2o39_C  2.85    126 
4ac7_B  1.50    122 
3d32_A  1.30    118 
3f1p_A  1.17    114 
3q0h_A  1.70    109 
3zcc_A  1.25    110 
1lq9_A  1.30    112 
1vr4_A  2.09    103 
4bfo_A  1.18    106 
4fke_A  1.85    902 
4c0o_A  2.56    901 
3f7f_A  2.60    701 
4xk8_A  2.80    742 
3e7j_A  2.10    743 
4kxv_A  0.97    620 
2bhu_A  1.10    580 
2p1m_B  1.80    567 
3drf_A  1.30    539 
4eql_A  1.80    494 
3gh5_A  1.60    507 
2vbk_A  1.25    511 
1gkm_A  1.00    506 
3bnj_A  1.30    471 
4f2d_A  2.30    498 
4pvk_A  1.30    490 
2j9a_A  1.73    485 
1ef0_A  2.10    425 
2e01_A  1.73    445 
4az6_A  1.36    435 
1j78_A  2.31    433 
4wck_A  1.40    420 
1q7e_A  1.60    410 
4pd6_A  2.08    401 
4ms4_A  1.90    408 
4phz_A  2.59    388 
4wnd_A  1.50    329 
4d9s_A  1.70    383 
2rfv_A  1.35    389 
3uoa_B  1.75    364 
2xn6_A  1.29    338 
1hx6_A  1.65    370 
4rag_A  1.85    362 
3sbt_B  1.80    300 
1saz_A  2.50    375 
4o6d_A  2.59    338 
1jr3_A  2.70    366 
1ga6_A  1.00    369 
4g55_A  1.69    358 
3m5q_A  0.93    357 
4qtc_A  1.40    330 
3eie_A  2.70    303 
2zih_A  2.80    282 
3rtx_A  2.81    262 
3zeu_B  1.65    337 
1upk_A  1.85    319 
4v3h_A  1.83    314 
4c5c_A  1.40    306 
4nhe_A  1.95    325 
2fvy_A  0.92    305 
3c3d_A  2.50    306 
3cis_A  2.90    289 
1nri_A  1.90    248 
1xub_A  1.30    278 
2q18_X  2.10    282 
4oj8_A  2.10    253 
2uwa_A  1.80    274 
3w06_A  1.15    267 
1wcw_A  1.30    254 
2imq_X  1.30    280 
1ilz_A  2.50    257 
1c8x_A  2.00    265 
3pfb_A  1.58    250 
2efe_A  2.08    246 
3g91_A  1.23    260 
1yrb_A  1.75    259 
3ocu_A  1.35    247 
2a40_B  1.80    260 
2zz8_A  2.01    230 
4xe2_A  1.20    221 
1gs5_A  1.50    258 
4wqd_A  1.22    227 
2h88_B  1.74    239 
4gjz_A  1.05    228 
4btb_A  1.90    231 
4tw3_A  1.60    222 
3h0o_A  1.40    240 
4lfu_A  2.26    236 
4qyx_A  1.69    235 
1s2o_A  1.40    244 
3lq0_A  1.45    235 
1es9_A  1.30    212 
4wml_A  1.73    216 
4rxv_A  1.10    229 
4mlm_A  1.70    188 
1mjs_A  1.91    178 
2b5i_D  2.30    122 
3kr9_A  2.00    222 
1eej_A  1.90    216 
4jht_A  1.18    201 
2ccm_A  1.80    190 
3tiw_A  1.80    160 
4hbq_A  1.40    206 
3bfp_A  1.75    184 
1d2s_A  1.55    170 
4wkz_B  1.79    184 
1s7k_A  1.80    158 
3zjb_A  1.84    172 
1j1f_A  1.60    191 
1wk8_A  1.70    182 
3lxr_F  1.68    181 
2wcr_A  1.70    148 
3hny_M  1.07    156 
3x2m_A  0.64    180 
1f3z_A  1.98    150 
2fp1_A  1.55    165 
1ni0_A  2.50    157 
4luq_C  1.77    123 
4mpo_A  1.90    145 
2zex_A  1.20    147 
2gxg_A  1.45    140 
2h88_C  1.74    139 
3u5s_A  1.50    126 
2co3_A  1.78    135 
3lr2_A  1.70    125 
2wnv_A  1.25    132 
3bp6_A  1.60    112 
1nbu_A  1.60    118 
3l5x_A  1.90    101 
2h7w_A  1.70    108 
2vzc_A  1.05    127 
4xjj_A  1.40    105 
3umz_A  1.65    105 
3etw_A  2.00    109 
3s0a_A  1.15    119 
2hqs_C  1.50    107 
4hwx_A  1.90    114 
3gs2_A  1.70    109 
3po1_C  1.65    102 
4y88_A  1.45    108 
4odb_D  3.20    102 
2h88_D  1.74    101 
4lgy_A  1.48   1287 
3w3w_A  2.20   1028 
4ok4_A  1.70    704 
1r1h_A  1.95    696 
4jc8_A  2.60    590 
3lig_A  1.80    634 
5e5n_A  2.00    563 
1w6s_A  1.20    596 
3bf0_A  2.55    474 
4a9v_A  1.10    581 
3gf3_A  1.75    563 
3eps_A  2.80    566 
4mfu_A  2.74    487 
2wdc_A  1.50    542 
1y7b_A  1.60    534 
2pfd_A  3.42    540 
3ry3_A  2.43    489 
1qmg_A  1.60    514 
2cja_A  2.20    477 
1ez0_A  2.10    504 
5ahn_A  1.65    297 
1v0w_A  1.35    496 
4gwg_A  1.39    467 
1qw9_A  1.20    497 
3a09_A  1.40    490 
3pop_A  1.65    493 
3vld_A  2.05    457 
3n9y_A  2.10    471 
4uf0_A  1.78    443 
2g4c_A  3.15    397 
4fbw_A  2.20    379 
2oo0_A  1.90    419 
2icy_A  1.64    456 
4mv4_A  1.61    442 
5bza_A  2.00    447 
1z7x_W  1.95    460 
2xi9_A  1.90    304 
1cru_A  1.50    448 
4wk0_B  1.78    427 
4lyp_A  1.28    416 
4zfv_A  1.50    436 
4nog_A  1.20    422 
1kcz_A  1.90    412 
4i4c_A  1.95    402 
1k75_A  1.75    431 
3i16_A  2.00    424 
4wva_A  1.67    413 
2uvj_A  1.80    404 
2heu_A  1.04    391 
1h12_A  1.20    404 
3rfa_A  2.05    333 
2bwr_A  1.50    401 
3s2j_A  1.30    393 
4dth_A  1.78    356 
2qrj_A  1.60    365 
2gso_A  1.30    382 
5br4_A  0.91    385 
1elu_A  1.55    381 
3was_A  1.50    389 
3o2t_A  1.40    304 
2nz1_A  2.50    371 
4ogp_A  2.15    314 
4k7j_A  1.97    350 
4ocj_A  1.57    355 
3w6p_A  1.70    333 
1m66_A  1.90    346 
3wwc_A  1.49    335 
4qrv_A  1.98    301 
3w0o_A  1.50    295 
2v7k_A  1.70    344 
4j7q_A  1.55    322 
4qit_A  1.40    350 
1qaz_A  1.78    351 
1usg_A  1.53    346 
4cfp_A  2.15    327 
4qv2_A  1.68    311 
1tv8_A  2.20    327 
4xdu_A  1.35    330 
1s1d_A  1.60    317 
3wjp_A  1.53    335 
2x65_A  2.10    334 
4r8x_A  1.40    315 
2af4_C  2.15    331 
2o2z_A  2.60    310 
1mki_A  2.00    311 
1ptm_A  1.96    329 
2yxn_A  1.80    322 
4eu0_A  1.70    285 
1zl0_A  1.10    306 
5cm7_A  1.55    305 
2wpv_A  1.99    281 
3o9z_A  1.45    310 
4wnz_A  2.80    237 
3kyh_A  3.00    276 
2dsk_A  1.50    300 
3zgy_A  2.71    285 
1a4i_A  1.50    285 
1tzb_A  1.16    301 
3g4e_A  1.42    297 
3mpr_A  1.90    282 
1inl_A  1.50    285 
4ewe_A  1.56    288 
4zev_A  1.80    290 
1nv8_A  2.20    271 
1omz_A  2.10    253 
3bcz_A  2.10    293 
1o57_A  2.20    270 
1ut5_A  2.75    272 
3prn_A  1.90    289 
4qfw_A  2.00    263 
1xru_A  1.94    281 
2qmq_A  1.70    278 
4fda_A  2.10    243 
2ci1_A  1.08    273 
3pg7_A  2.19    256 
1w2f_A  1.80    276 
4gc1_A  2.08    275 
2xoc_A  1.89    213 
3dff_A  1.60    266 
4cru_B  1.65    270 
3mbk_A  1.35    264 
5evc_A  1.70    237 
4kn8_A  1.50    255 
1b9m_A  1.75    258 
1ny1_A  1.80    235 
5agi_A  1.47    252 
3fss_A  1.43    222 
1p1x_A  0.99    250 
2g30_A  1.60    233 
3a77_A  1.80    230 
3oqi_A  1.70    222 
2a6z_A  1.00    222 
1tzp_A  1.40    240 
3f79_A  2.80    223 
4fn7_A  1.25    231 
3dha_A  0.95    254 
1qq5_A  1.52    245 
1xq6_A  1.80    253 
4k0w_A  1.20    234 
2vxn_A  0.82    249 
2erf_A  1.45    209 
3f7q_A  1.75    214 
5crw_A  1.60    242 
3bgt_A  2.10    244 
4ymh_A  1.88    239 
3l15_A  2.00    193 
3ngy_A  2.20    204 
2zfy_A  1.69    226 
3eeb_A  2.10    205 
3lxz_A  1.76    218 
2yc3_A  1.40    219 
1t72_A  2.90    215 
1gxy_A  1.71    223 
3r2v_A  1.30    192 
1o63_A  2.00    203 
2icw_G  2.41    213 
4lwl_A  1.60    204 
4h9n_C  1.95    205 
4k4o_A  1.30    190 
1ik9_A  2.30    207 
2z98_A  1.40    194 
4co9_A  1.95    207 
4qrh_A  1.65    180 
3ih6_A  2.15    180 
4ywq_A  1.70    152 
1e5k_A  1.35    188 
1s99_A  1.65    186 
3cqv_A  1.90    196 
3kdg_A  2.00    191 
1x6m_A  2.35    196 
4f8y_A  1.80    196 
1lqv_A  1.60    172 
3ph1_A  2.10    180 
1d7b_A  1.90    185 
2qmc_B  1.55    186 
2q5x_A  1.90    151 
4kt6_B  1.71    161 
3ajv_B  1.70    180 
4kdd_A  1.90    184 
1ypy_A  1.51    182 
2ova_A  1.50    164 
4p82_A  1.30    180 
3n10_A  1.60    176 
2zou_A  1.45    135 
1yz1_A  2.00    146 
1zk5_A  1.40    172 
4cgx_A  2.70    161 
2ret_B  2.21    159 
4rh8_A  2.20    133 
5a34_A  2.60    168 
1h4a_X  1.15    173 
2c9w_A  1.90    153 
4uu3_A  1.15    168 
2ikb_A  1.70    163 
4u5w_A  1.86    116 
1gvj_A  1.53    142 
4zc4_A  1.86    147 
3f59_A  2.00    149 
2ilk_A  1.60    155 
2r6q_A  1.43    138 
2j7a_C  2.30    145 
3muj_A  1.92    133 
2xws_A  1.60    126 
4bsx_A  2.23    144 
1s4c_A  2.20    150 
3bjk_A  1.90    140 
1l6p_A  1.65    121 
1exr_A  1.00    146 
3qir_A  2.45    112 
2e56_A  2.00    144 
4kef_A  1.10    133 
3hhl_A  2.65    132 
4l0p_B  2.26    139 
1qqr_A  2.30    138 
4cvn_E  2.12    126 
2lis_A  1.35    131 
3qr7_A  0.94    115 
1c7k_A  1.00    132 
4jmu_A  2.00    105 
3kdf_B  1.98    118 
2ehp_A  1.30    124 
4oe9_A  1.55    119 
1th8_B  2.40    115 
1wty_A  2.20    116 
3qt2_C  2.55    110 
1dj7_A  1.60    109 
1hx1_B  1.90    112 
1nyc_A  1.40    111 
1bcp_D  2.70    110 
1psr_A  1.05    100 
3a2e_A  2.38    108 
1d4t_A  1.10    104 
1ofd_A  2.00   1491 
1ih7_A  2.21    897 
5dzc_A  2.30    816 
4ivg_A  1.75    477 
3kt7_A  1.77    557 
2x6w_A  1.35    597 
1c8d_A  3.00    548 
4s28_A  1.25    520 
2hhp_A  1.80    508 
2xfr_A  0.97    487 
1wvf_A  1.30    515 
4wmu_A  1.55    516 
4ncx_A  1.85    449 
4xnj_A  2.30    466 
1jy1_A  1.69    439 
2qzs_A  2.20    477 
4akl_A  2.10    473 
4u4v_A  2.35    442 
2o0b_A  1.15    424 
3pbp_A  2.60    438 
2hox_A  1.40    425 
1r89_A  1.80    437 
3awm_A  1.65    407 
2bb6_A  2.00    414 
4z0g_A  1.25    384 
4wby_A  1.50    372 
4uqd_A  1.25    390 
2o11_A  1.65    383 
4n9w_A  1.94    360 
1f9v_A  1.30    313 
3eb8_A  2.40    334 
4i2d_A  2.30    357 
2fp4_B  2.08    393 
3q7m_A  1.65    344 
1p4c_A  1.35    353 
1pe9_A  1.60    361 
3iix_A  1.25    344 
2wb0_X  1.95    314 
1b63_A  1.90    333 
2r7g_A  1.67    336 
2wqp_A  1.75    348 
1fo8_A  1.40    330 
1bt3_A  2.50    336 
2zod_A  1.98    315 
4mfk_A  1.90    323 
1srq_A  2.90    330 
3huf_A  2.15    301 
4egw_A  2.50    250 
3gon_A  1.90    329 
2bjf_A  1.67    328 
4edk_A  2.00    321 
3mg1_A  1.65    302 
3rrc_A  1.95    276 
2xz9_A  1.68    317 
1f06_A  2.10    320 
3nqk_A  2.61    305 
2j6v_A  1.55    280 
5d3k_A  1.70    269 
2x55_A  1.85    274 
1rhs_A  1.36    292 
3zjx_A  2.40    277 
3t7h_A  1.60    280 
2zpt_X  1.15    288 
3gru_A  1.60    263 
3d40_A  1.53    252 
3to7_A  1.90    275 
3wro_A  1.48    248 
3w5h_A  0.78    272 
4cxp_A  1.22    257 
2i53_A  1.50    254 
3nvo_A  2.30    250 
1es5_A  1.40    260 
1vic_A  1.80    255 
4pq0_A  1.65    233 
1zww_A  2.30    199 
3axj_A  2.10    225 
2b5i_C  2.30    191 
4fpp_A  2.20    205 
2y88_A  1.33    244 
4mzg_B  1.70    196 
4rs9_A  1.95    171 
4a3p_A  1.40    210 
3oiq_A  2.40    183 
3viv_A  2.25    219 
5deq_A  1.95    214 
1snn_A  1.55    219 
3aos_A  2.20    221 
2e9x_D  2.30    197 
3cjj_A  1.85    219 
2e9x_C  2.30    186 
3tee_A  1.95    206 
3im6_A  1.70    175 
2vpa_A  1.20    204 
5a67_A  1.30    206 
2vrs_A  1.75    205 
1d4o_A  1.21    177 
3wpp_A  1.95    104 
4l1j_A  1.82    188 
2bue_A  1.70    179 
2z10_A  1.77    187 
4ld1_A  1.44    157 
2e9x_B  2.30    175 
3k1y_A  2.50    182 
3agx_A  1.85    176 
1n71_A  1.80    180 
2xol_A  1.35    168 
3e4g_A  0.96    176 
4wbj_A  1.30    157 
4pp8_C  1.95    146 
4a02_A  0.95    166 
4fak_A  1.70    163 
4txr_A  1.00    159 
4qbs_A  1.80    138 
1am7_A  2.30    150 
4yym_A  1.50    132 
1ie0_A  1.60    155 
3vnb_A  1.50    149 
4uey_A  1.90    140 
1w1g_A  1.45    144 
3zui_A  1.71    146 
2a7b_A  1.65    120 
4mzj_A  1.47    142 
1sz9_A  2.10    143 
3te8_A  1.70    115 
4tkd_A  2.01    120 
4fcj_A  1.62    128 
3d3b_A  1.30    139 
2gm5_A  2.10    122 
2bsj_A  1.83    128 
1tzy_A  1.90    106 
3a07_A  1.19    116 
3agn_A  0.96    114 
1xw3_A  1.65    110 
4l3t_A  2.03    938 
4bxh_A  2.24    929 
4lhd_A  1.80    951 
3weo_A  1.45    827 
3rrx_A  1.90    621 
1w7c_A  1.23    736 
1kmo_A  2.00    661 
2nut_A  2.30    708 
3weu_A  1.93    682 
4y04_A  1.66    687 
2vr5_A  2.80    715 
5cx6_A  2.10    663 
3ung_C  2.31    548 
2zwa_A  1.70    672 
3cf6_E  2.20    627 
3ttc_A  1.86    646 
1vg0_A  2.20    481 
3ogz_A  2.03    578 
4hhj_A  1.79    588 
4wu3_A  2.20    590 
3zyy_X  2.20    628 
4a0p_A  1.90    609 
2hs3_A  2.30    602 
5cqg_A  2.30    596 
3mmp_F  2.50    549 
2zux_A  1.32    582 
4psr_A  1.38    581 
3na5_A  1.70    544 
1gnt_A  1.25    553 
1rqb_A  1.90    471 
4mb4_A  1.48    528 
1u6z_A  1.90    498 
4tph_A  3.15    453 
2e4t_A  0.96    509 
4zw9_A  1.50    470 
4an8_A  2.30    468 
1r7a_A  1.77    503 
2id4_A  1.90    479 
1uhv_A  2.10    500 
2bry_A  1.45    479 
3oep_A  1.75    486 
2p3y_A  1.80    461 
3rqt_A  1.50    465 
3ip4_A  1.90    485 
4wv6_A  1.75    426 
1owl_A  1.80    473 
1i9c_B  1.90    483 
3ip4_B  1.90    482 
2qxf_A  1.50    433 
2ptr_A  1.85    454 
2zb6_A  2.60    427 
4wyw_A  1.80    479 
3ues_A  1.60    457 
1b6a_A  1.60    355 
3piu_A  1.35    409 
4ci7_A  1.40    456 
4cj7_A  3.20    426 
2wxy_C  2.10    419 
2z73_A  2.50    350 
4k7r_A  2.09    429 
2h9a_A  1.90    383 
2dvm_A  1.60    438 
1m3y_A  2.00    413 
1dp4_A  2.00    425 
1vh4_A  1.75    410 
4p0g_A  1.65    429 
4bwx_A  2.85    395 
3qry_A  1.75    426 
2b9w_A  1.95    423 
2cfq_A  2.95    417 
4bkr_A  1.80    404 
4cd5_A  1.10    367 
4m83_A  1.70    393 
3g02_A  1.50    387 
4rjz_A  1.17    382 
1z6r_A  2.70    382 
1x31_B  2.15    402 
4p6b_A  1.70    386 
2cy7_A  1.90    333 
2xxp_A  1.69    374 
3oti_A  1.60    379 
2vd8_A  1.47    369 
4zzi_A  2.73    335 
4x83_A  1.90    389 
3lju_X  1.70    373 
4xj5_A  1.55    367 
2c5w_B  2.55    385 
4e70_A  1.61    359 
3hj4_A  1.56    381 
4zp4_A  2.35    261 
3h7c_X  1.50    369 
4hvk_A  1.43    369 
4h1b_A  1.05    380 
4cc9_A  2.47    307 
3eqx_A  1.60    367 
5c6d_A  2.29    311 
2yvk_A  2.40    349 
4pk9_A  1.96    359 
3tm4_A  1.95    364 
2z1d_A  2.07    365 
1rlz_A  2.15    344 
3hgu_A  1.95    350 
4mcw_A  2.03    361 
2ydt_A  1.60    359 
2ntx_A  2.20    314 
3qel_B  2.60    353 
4h6x_A  2.00    289 
2b0j_A  1.75    344 
2b5w_A  1.60    357 
1ydy_A  1.70    328 
3c8n_A  1.90    343 
4dw1_A  2.80    324 
3rc1_A  1.71    325 
5d6o_A  1.80    349 
4omb_A  1.50    298 
1y8q_A  2.25    313 
1wtj_A  1.55    332 
1y1p_A  1.60    342 
2iuy_A  2.10    340 
5ag3_A  1.90    333 
3rhz_A  1.90    330 
2v05_A  1.67    298 
3gkr_A  1.60    335 
4j37_A  1.75    299 
1in4_A  1.60    298 
2gt1_A  1.90    323 
3cet_A  1.80    300 
4ino_A  1.65    302 
3u52_C  1.95    318 
4lgj_A  1.55    256 
4wlr_A  2.00    296 
2qy1_A  1.90    330 
2elc_A  1.55    329 
4jsn_C  3.20    317 
2e5f_A  1.35    325 
3ur8_A  1.26    321 
4ehx_A  1.90    315 
3hh2_C  2.15    278 
4y5t_A  1.95    289 
3cij_A  1.07    291 
3cu9_A  1.06    314 
3bgv_A  2.30    269 
3rf1_A  2.20    292 
2h9a_B  1.90    307 
4w4j_A  2.80    266 
3cg7_A  2.50    296 
3nft_A  1.51    262 
2v8t_A  0.98    302 
1vi9_A  1.96    287 
3olc_X  2.40    280 
2dyo_A  1.97    269 
4dk2_A  1.47    260 
3lid_A  1.76    279 
2dqw_A  1.65    250 
3szp_A  2.20    290 
2v3g_A  1.20    273 
4o1e_A  1.61    271 
1r8j_A  2.03    272 
4n6o_A  1.80    262 
4izu_A  1.40    254 
3cu0_A  1.90    250 
3i9y_A  2.16    229 
4ndo_A  1.35    245 
2gke_A  1.35    274 
2q02_A  2.40    272 
1kcm_A  2.00    256 
4cnd_A  1.50    169 
1xm3_A  1.80    244 
2w2g_A  2.22    257 
4p9t_A  2.50    231 
4wx0_A  1.70    256 
1gzh_B  2.60    225 
4d8b_A  1.06    254 
2gb4_A  1.25    231 
3q9l_A  2.34    257 
4bol_A  1.70    243 
1twd_A  1.70    234 
4bpz_A  1.13    251 
2f2c_A  2.80    244 
3gzg_A  1.55    232 
4lo8_A  2.40    233 
1ztp_A  2.50    228 
4ba1_I  1.80    204 
1iz5_A  1.80    240 
3ll5_A  1.99    233 
1b5e_A  1.60    241 
2jh1_A  1.90    235 
1lvm_A  1.80    229 
3tlq_A  1.91    236 
3seo_A  2.31    218 
2hxr_A  2.05    200 
3bgy_A  1.65    226 
2wlp_A  2.65    187 
2cws_A  1.00    227 
2qm4_A  2.30    232 
1xly_A  1.95    224 
1k7c_A  1.12    233 
3umh_A  2.00    180 
1vhq_A  1.65    216 
3ho7_A  1.58    220 
2qrv_B  2.89    186 
4dqz_A  2.30    171 
4o6y_A  1.70    210 
4reo_A  1.35    221 
1b77_A  2.10    228 
2olt_A  2.00    214 
4lq6_A  1.68    213 
4qh0_A  2.00    219 
4en6_A  2.56    170 
1o8b_A  1.25    168 
3oci_A  1.90    179 
1oej_A  1.81    187 
1y6k_R  2.52    205 
2v4i_B  2.20    202 
2bkr_A  1.90    212 
3pnl_B  2.20    211 
4tlf_A  2.14    194 
4ae8_A  1.59    167 
1ex2_A  1.85    185 
2ovj_A  1.49    201 
4f1j_A  1.73    200 
1x31_C  2.15    195 
3wtd_A  2.35    127 
2fco_A  1.40    154 
2q1z_B  2.40    185 
2wqf_A  1.35    189 
4jcw_A  1.75    202 
2it2_A  1.50    189 
3tdu_A  1.50    193 
3cne_A  1.99    174 
4jnh_A  2.40    171 
4w4k_B  1.95    173 
3o3x_A  1.45    198 
1y0b_A  1.80    193 
2wee_A  1.65    188 
1g5t_A  1.80    157 
2nut_C  2.30    135 
4l57_A  1.08    192 
1a22_A  2.60    180 
3rt2_A  1.50    171 
1w33_A  2.70    181 
4emc_A  3.05    151 
4nsq_A  2.31    157 
1jh6_A  1.80    181 
4ww7_B  1.67    172 
4cni_C  2.20    171 
3wjt_A  1.55    178 
2dok_A  1.80    170 
2uvp_A  1.70    180 
1zwy_A  1.90    165 
2yve_A  1.40    175 
3k3c_A  1.62    152 
3tmp_A  1.91    165 
4b1m_A  1.10    165 
1c9k_A  2.20    170 
1on0_A  2.20    156 
2igi_A  1.70    180 
3qhb_A  1.20    179 
4u9n_A  2.20    177 
3fqm_A  1.90    160 
3oad_B  2.17    171 
1rhg_A  2.20    145 
2z6o_A  1.60    166 
2v8q_A  2.10    102 
4qm9_A  2.30    154 
4eoz_A  2.40    114 
4ij7_A  2.25    172 
1ut7_A  1.90    147 
1xsq_A  1.60    154 
2gx5_A  1.74    157 
1v9y_A  1.32    103 
2z16_A  2.02    153 
4bxm_A  2.15    139 
4ouh_A  2.00    149 
3m7o_A  1.65    137 
1htw_A  1.70    158 
4k6b_A  1.10    154 
1yb0_A  1.86    157 
4pz3_A  1.08    150 
2z0x_A  1.64    157 
2f23_A  1.60    154 
4nad_A  2.80    133 
4al0_A  1.16    146 
2qjz_A  1.25    121 
1x91_A  1.50    149 
4gwi_A  1.60    144 
5dvw_A  1.75    132 
1oo0_A  1.85    144 
2e1n_A  1.80    110 
4lqc_A  2.30    129 
4w5x_A  2.00    117 
4xk8_D  2.80    141 
2vbu_A  1.70    131 
4kg3_A  1.70    138 
4lqk_A  1.99    132 
2wlv_A  1.25    144 
4ray_A  1.55    136 
1gp0_A  1.40    133 
4mi8_A  2.10    135 
3llo_A  1.57    132 
1vr7_A  1.20    120 
1dqe_A  1.80    137 
2xcb_A  1.85    133 
2nwf_A  1.10    141 
4e45_E  2.00    105 
4izx_A  1.10    139 
4xef_A  2.50    136 
1fs0_E  2.10    128 
1kll_A  1.50    128 
1i9c_A  1.90    137 
1jpy_A  2.85    121 
3v43_A  1.47    112 
4pt7_A  2.35    131 
4d0e_A  1.61    122 
3owr_A  1.81    127 
1oi0_A  1.50    108 
1s3o_A  2.47    107 
1ow4_A  1.60    120 
1xwv_A  1.83    129 
2gkg_A  1.00    122 
2ovs_A  1.90    118 
1h03_P  1.70    125 
2erb_A  1.50    123 
1gef_A  2.00    120 
1sd6_A  2.65    119 
3c1q_A  1.70    115 
3zxn_A  1.90    117 
3fso_A  1.41    109 
2fcj_A  1.30    114 
3ee7_A  2.60    106 
3u52_E  1.95    118 
2xod_A  0.96    118 
2p8i_A  1.40    117 
1n8v_A  1.39    101 
2nml_A  1.55    100 
4mzc_A  0.95    106 
3c5k_A  1.55    108 
1v8h_A  1.20    106 
2psp_A  1.95    105 
2ebe_A  1.80    106 
3s51_A  3.30   1134 
1z5h_A  2.30    780 
2xij_A  1.95    710 
4lix_A  1.55    677 
3wkx_A  2.00    657 
4gzk_A  1.69    650 
1zsq_A  1.82    513 
2z63_A  2.00    570 
2qyu_A  2.10    620 
2gk6_A  2.40    602 
1h7b_A  2.45    534 
2y1v_A  2.39    604 
2o7i_A  1.50    582 
3aj7_A  1.30    586 
4akf_A  2.90    561 
4zoy_A  1.50    406 
4u0r_A  2.30    288 
5cxb_A  2.10    465 
3hoa_A  2.10    509 
2xhn_A  1.52    508 
3s79_A  2.75    452 
2d5b_A  1.80    500 
4n4j_A  1.80    497 
2uyt_A  1.55    479 
2j1d_G  2.25    396 
5a3t_A  1.90    454 
3qcp_A  2.30    410 
3wfd_B  2.30    449 
1nth_A  1.55    457 
1lqt_A  1.05    452 
4ci9_A  1.58    415 
2bf6_A  0.97    449 
3vkw_A  1.90    440 
2oit_A  1.65    434 
5cec_A  1.36    401 
1qwo_A  1.50    434 
2wu9_A  1.50    403 
4g22_A  1.70    417 
4ytb_A  1.40    422 
3mqd_A  1.25    407 
3szy_A  1.35    413 
4a2a_A  1.80    372 
4c2m_2  2.80    103 
4mew_A  1.99    348 
3qtm_A  2.15    328 
3om0_A  1.40    369 
3dyt_A  2.08    355 
2ala_A  3.00    384 
5cxb_B  2.10    352 
5e97_A  1.63    385 
1txd_A  2.13    352 
3iu0_A  1.90    354 
4f1v_A  0.88    372 
4z9p_A  1.79    293 
3m6z_A  1.40    372 
1szw_A  2.00    334 
3ikw_A  1.30    373 
1iom_A  1.50    374 
3nhe_A  1.26    337 
3n0x_A  1.50    371 
2blf_A  1.80    373 
3tvy_A  2.00    365 
4yrd_A  2.44    341 
3zuz_A  1.50    315 
3mmy_A  1.65    354 
4qpm_A  2.20    329 
4g5h_A  1.88    346 
3bqk_A  1.80    338 
2c3f_A  1.81    322 
1ka1_A  1.30    354 
3fgc_A  2.30    349 
1qlg_A  2.20    353 
4lf0_A  1.10    340 
2q7d_A  1.60    337 
1jce_A  2.10    333 
1jr3_D  2.70    338 
4cd8_A  1.47    313 
4jb1_A  2.10    337 
3i1a_A  1.70    328 
4mp8_A  1.85    334 
3d1r_A  1.85    321 
4mob_A  2.40    319 
4kmo_B  2.60    265 
2hhc_A  1.54    291 
3ib7_A  1.60    295 
3u65_A  1.40    314 
3ee4_A  1.90    289 
3exa_A  2.30    303 
4hdo_A  1.67    310 
2vw8_A  1.45    300 
1yon_A  1.95    292 
1eg2_A  1.75    270 
3tjm_A  1.48    275 
1t6c_A  1.53    306 
1gtk_A  1.66    294 
3slt_A  2.46    305 
2y7l_A  1.49    312 
2ixt_A  0.80    309 
4nno_A  1.17    278 
4ccw_A  1.75    285 
4myv_A  1.80    176 
3h7i_A  1.50    302 
4di9_A  1.35    293 
4do7_A  1.70    284 
2ehz_A  1.35    299 
3u64_A  2.30    271 
2w39_A  1.10    298 
4wm8_A  2.00    281 
1oi7_A  1.23    270 
3uf6_A  1.80    285 
2ov8_A  2.58    241 
2bog_X  1.04    280 
1fs0_G  2.10    219 
3uan_A  1.84    256 
1mn4_A  2.20    246 
1zar_A  1.75    267 
5c12_A  1.52    230 
1qqf_A  1.45    276 
4ehu_A  1.60    268 
4lor_A  2.50    276 
4yxp_A  1.92    268 
4jmp_A  1.30    226 
1h6g_A  2.20    255 
2pa8_D  1.76    264 
1gv9_A  1.46    223 
2rbk_A  1.00    261 
1qg8_A  1.50    238 
1z9t_A  1.54    240 
2ykt_A  2.11    225 
2rde_A  1.92    224 
4pxy_A  1.50    244 
5doc_A  1.94    197 
4wm8_B  2.00    238 
4wm8_C  2.00    247 
1iap_A  1.90    190 
4w8q_A  1.43    234 
1vyb_A  1.80    236 
1rp3_A  2.30    235 
2r31_A  1.00    236 
3q18_A  1.70    236 
3k6y_A  1.30    227 
2dho_A  1.60    215 
1g8a_A  1.40    227 
3oru_A  1.11    231 
4c2m_3  2.80    145 
2fl7_A  1.85    183 
4m0q_A  1.92    222 
4esu_A  1.59    183 
1i39_A  1.95    200 
1olr_A  1.20    223 
2i2o_A  1.92    211 
4adn_A  1.65    213 
3b21_A  2.01    192 
1vjg_A  2.01    201 
4uxu_A  1.71    210 
4pgr_A  1.95    207 
4k94_C  2.40    195 
2qtq_A  1.85    204 
3oa8_B  1.77    180 
2fby_A  2.00    196 
3els_A  1.80    145 
4ekf_A  0.98    191 
4dxt_A  2.22    198 
2w15_A  1.05    201 
1fi2_A  1.60    201 
2fp7_B  1.68    147 
2gui_A  1.60    176 
4tx5_A  1.80    173 
1ivn_A  1.90    179 
2dwk_A  2.00    162 
1iwl_A  1.65    177 
4jem_A  1.55    157 
3vp5_A  1.90    185 
4xax_A  2.40    184 
1beh_A  1.75    184 
4w78_A  1.54    169 
1z1y_A  2.00    159 
1of5_B  2.80    128 
4nyh_A  1.20    182 
4x2h_B  1.80    175 
3lx3_A  1.55    163 
4llo_A  2.00    173 
4cih_A  2.22    146 
3rls_A  1.70    152 
2wh6_A  1.50    157 
2x5y_A  1.05    171 
3cb0_A  1.60    166 
1h6y_A  2.20    157 
3nfq_A  1.85    147 
1g12_A  1.60    167 
3cg6_A  1.70    131 
4wjt_A  1.21    146 
3n8i_A  1.50    154 
1f35_A  2.30    162 
4m91_A  1.10    153 
2bjn_A  1.70    143 
3ct5_A  1.37    159 
4irf_A  1.65    145 
2g1u_A  1.50    137 
2yfu_A  1.65    140 
3bwu_F  1.76    128 
2e9x_A  2.30    144 
2nsz_A  1.15    129 
2vn6_A  1.49    151 
3iis_M  1.40    151 
3flg_A  1.80    135 
4pdc_E  1.99    150 
4in0_A  1.33    141 
3mf8_A  2.01    117 
4p0z_A  1.35    117 
3eer_A  1.45    140 
3s4e_A  1.26    144 
3wfd_C  2.30    142 
3ub2_A  2.40    125 
2jby_A  2.41    127 
2jli_A  1.13    100 
3bfq_G  1.34    132 
4wee_A  0.89    135 
1vet_A  1.90    122 
1t3y_A  1.15    131 
4c2m_K  2.80    101 
2j6a_A  1.70    136 
2zs0_A  1.60    140 
1pko_A  1.45    124 
3q4a_B  1.54    132 
3ll1_A  0.97    122 
4pj2_A  1.24    121 
2y78_A  0.91    122 
3obl_A  1.20    132 
4nbp_A  1.31    129 
1vet_B  1.90    118 
4qyb_A  2.10    115 
2ek5_A  2.20    115 
4w78_B  1.54    126 
1he7_A  2.00    108 
1xrk_A  1.50    120 
4c2m_I  2.80    124 
1pju_A  2.15    115 
4max_A  1.44    123 
3gef_A  1.50    117 
1p9y_A  2.15    117 
2f6m_B  2.10    107 
5e56_A  1.50    116 
1puc_A  1.95    101 
1ygt_A  1.70    104 
3ne5_A  2.90   1028 
4pa0_A  2.25    974 
3m62_A  2.40    955 
1aro_P  2.80    774 
2xsg_A  2.00    765 
4are_A  2.19    678 
2xau_A  1.90    745 
3ott_A  2.30    737 
3aml_A  1.70    693 
2nut_B  2.30    729 
3fvy_A  1.90    718 
3fed_A  1.29    690 
3f6k_A  2.00    657 
3ig5_A  2.10    671 
4yj1_A  2.05    600 
2qx5_A  2.50    569 
4l6x_A  1.70    627 
4wzi_A  2.58    412 
3grl_A  2.00    601 
1lla_A  2.18    600 
3hrz_A  2.20    614 
3w1b_A  2.40    589 
1epu_A  2.40    546 
3qvp_A  1.20    581 
3bul_A  2.30    577 
4dmv_A  1.50    537 
2f48_A  2.11    551 
3au4_A  1.90    524 
3l0q_A  1.61    541 
4k3j_B  2.80    499 
3ljk_A  1.48    543 
1x9d_A  1.41    452 
1llf_A  1.40    534 
3cuz_A  1.04    529 
3pqs_A  2.10    504 
3v5r_A  2.10    499 
4tsm_A  1.90    505 
3ra2_A  2.70    519 
4l9p_B  1.45    452 
4b0t_A  2.16    470 
3fip_A  3.15    436 
3ilw_A  1.60    464 
1dbg_A  1.70    481 
1gwe_A  0.88    498 
3b6h_A  1.62    469 
4wxp_A  2.08    445 
4nk6_A  2.10    407 
4idh_A  1.69    451 
2ga9_D  2.30    445 
3qne_A  2.00    441 
1wd3_A  1.75    482 
2xry_A  1.50    458 
4plp_A  1.49    475 
4iuj_A  1.90    408 
4l2h_A  1.46    436 
3drw_A  1.90    460 
3wnz_A  1.90    465 
4qdi_A  1.80    457 
4ylf_B  2.30    468 
4n75_A  2.60    379 
4zeo_A  2.55    270 
3zm6_A  1.84    454 
3guu_A  2.10    431 
4znm_A  2.00    442 
2rkv_A  1.60    443 
4wk0_A  1.78    449 
3rc0_A  2.19    420 
4x4w_A  1.90    398 
3irp_X  1.50    418 
4yar_A  1.75    429 
1b0z_A  2.30    442 
1ux5_A  2.50    411 
2y27_A  1.60    425 
3nrs_A  1.80    401 
4m9d_A  1.82    423 
3bzm_A  1.95    429 
4ohx_A  1.98    399 
2puz_A  1.83    404 
2yw2_A  1.80    423 
2cmz_A  2.40    409 
4w4t_A  1.84    390 
4ja8_A  1.55    416 
4hpq_C  3.06    396 
1lxy_A  2.00    409 
4eoz_B  2.40    302 
4xfj_A  1.55    395 
3b9w_A  1.30    362 
3kd8_A  2.60    367 
2hy7_A  1.90    373 
5c1z_A  1.79    384 
1i24_A  1.20    393 
3wmm_C  3.01    317 
1zee_A  2.31    363 
4mpt_A  1.75    374 
2oln_A  1.15    385 
2pw0_A  1.57    386 
2wfp_A  1.67    389 
3m31_A  1.85    357 
4dq6_A  1.50    388 
4yy8_A  1.81    373 
4fkz_A  1.69    384 
3gnf_B  2.10    365 
2i7n_A  1.90    325 
1qo0_A  2.25    373 
3ulq_A  2.30    376 
2ztj_A  1.80    312 
1t6e_X  1.70    362 
3c3r_A  2.02    357 
3biy_A  1.70    317 
3hrz_C  2.20    362 
4xgl_A  1.80    342 
4uwm_A  1.90    362 
3cbl_A  1.75    356 
4auk_A  1.90    355 
1n3l_A  1.18    332 
1o2d_A  1.30    359 
4lv5_A  1.70    350 
2nyd_A  2.00    300 
3vac_A  2.60    356 
4l9p_A  1.45    335 
1f0k_A  1.90    351 
1yrt_A  2.10    351 
1px5_A  1.74    327 
1jl0_A  1.50    310 
3tbd_A  1.80    331 
1fcq_A  1.60    314 
1x7d_A  1.60    340 
3m84_A  1.70    348 
4gqb_B  2.06    303 
2foz_A  1.60    339 
4yl8_A  1.50    296 
1jx6_A  1.50    338 
3b4n_A  1.45    314 
2xyq_A  2.00    287 
3rui_A  1.91    328 
4dey_A  1.95    281 
4xzz_A  2.03    316 
1y3t_A  2.40    330 
4buo_A  2.75    304 
4bfa_A  1.65    317 
3k2o_A  1.75    335 
1jr3_E  2.70    334 
2pig_A  2.38    310 
1sz2_A  2.20    319 
4chi_A  1.27    320 
2nud_A  2.30    291 
1xku_A  2.15    305 
2q4a_A  2.39    321 
4i1f_A  1.58    306 
1qlw_A  1.09    318 
2ekg_A  1.90    288 
2xm5_A  1.85    311 
3pms_A  1.57    312 
1rm6_B  1.60    323 
1r5z_A  1.95    320 
4psw_A  2.10    316 
3ie7_A  1.60    309 
4nv0_A  1.65    299 
3t5v_A  2.90    299 
4rlz_A  1.19    306 
1ofz_A  1.50    312 
2q4z_A  1.80    307 
3ckd_A  2.65    262 
2uyo_A  1.70    275 
2d0b_A  2.10    308 
2dpl_A  1.43    287 
1zdy_A  1.44    301 
3wyn_A  1.68    260 
1h1n_A  1.12    305 
4ydr_A  1.60    304 
3dxl_A  1.30    299 
4rk4_A  1.32    270 
3jyo_A  1.00    282 
3l6t_A  1.93    226 
1m6y_A  1.90    293 
3t9w_A  1.50    270 
4d4z_A  1.70    288 
2pmi_B  2.90    213 
3md7_A  1.27    270 
3h8v_A  2.00    231 
4kvg_B  1.65    246 
1kzq_A  1.70    253 
1qex_A  2.30    288 
1gvn_B  1.95    273 
4gxb_A  1.80    263 
3uue_A  1.45    279 
3wsc_A  1.99    251 
1pvs_A  2.40    282 
1r5l_A  1.50    251 
1t0f_A  1.85    264 
3c5n_A  1.80    231 
4ylf_A  2.30    276 
4p5i_A  2.25    240 
4wem_A  1.55    248 
3hv8_A  1.45    242 
5dly_A  1.50    266 
2og4_A  2.00    249 
4y28_2  2.80    207 
4kt6_A  1.71    254 
4onw_A  1.65    265 
3p0k_A  1.47    258 
4z3t_A  1.62    249 
4hi0_B  2.35    255 
3def_A  1.96    244 
4hh3_A  1.75    251 
4xz0_A  2.00    258 
2z4u_A  1.10    261 
4p8i_A  1.85    242 
2wr8_A  1.77    258 
1zvt_A  1.70    245 
5byk_A  1.28    253 
3oii_A  1.85    216 
4a29_A  1.10    247 
4cru_A  1.65    242 
2vqp_A  1.60    255 
1vhy_A  1.90    241 
3d2o_A  2.04    244 
4i9x_A  2.10    187 
3md9_A  1.50    253 
2bh1_A  2.40    238 
2bu3_A  1.40    200 
2phn_A  1.35    248 
3pa8_A  2.00    245 
3gne_A  1.20    243 
3hrz_B  2.20    233 
3l2b_A  2.27    233 
4ns5_A  1.90    185 
2wje_A  1.90    244 
4bq6_D  2.30    148 
1zat_A  2.40    248 
1jk9_B  2.90    243 
2zos_A  1.70    238 
2nxv_A  1.10    249 
4olt_A  1.59    236 
3m4i_A  1.95    190 
3kmh_A  1.58    219 
4e9j_A  2.03    217 
3ed5_A  1.72    232 
3eto_A  2.00    232 
1hw1_A  1.50    226 
1sqs_A  1.50    232 
2hje_A  1.70    210 
3zbo_A  1.58    236 
1va0_A  1.97    221 
3fx3_A  2.20    218 
3rjz_A  2.30    210 
1qb7_A  1.50    236 
2ft0_A  1.66    222 
2jfr_A  0.83    234 
3bhd_A  1.50    211 
2yhc_A  1.80    209 
1ezi_A  2.00    216 
1l6r_A  1.40    225 
2yyv_A  1.65    223 
3dgs_A  1.90    186 
5brl_A  2.00    210 
3toc_A  2.20    210 
3c9a_A  1.60    208 
2hl9_A  1.90    217 
2f2g_A  2.10    215 
2i74_A  1.75    180 
3r6d_A  1.25    215 
3e8t_A  1.30    216 
2wz1_A  1.63    197 
4zil_A  1.51    210 
2b5i_B  2.30    196 
3ea6_A  0.92    215 
3ano_A  1.89    158 
4qpt_A  1.35    215 
4oki_A  1.50    181 
1bqu_A  2.00    208 
2a33_A  1.95    175 
2vns_A  2.00    180 
3da8_A  1.30    213 
3ne0_A  1.00    208 
4wve_A  1.60    214 
5dok_A  2.30    170 
2eng_A  1.50    206 
2p6w_A  1.60    206 
2w1j_A  1.24    195 
3toj_A  2.07    196 
1qcs_A  1.90    195 
3ltj_A  1.80    191 
4iv1_A  2.10    191 
1j77_A  1.50    200 
1sxr_A  1.56    173 
2hra_A  1.90    180 
2z8l_A  1.65    192 
4omv_A  2.75    194 
2c24_A  2.27    173 
3q1p_A  1.80    201 
3rlo_A  1.80    196 
4xba_A  1.50    199 
3hy3_A  1.80    196 
3eu3_A  1.50    186 
3mxo_A  1.70    188 
2vq5_A  2.09    173 
3wvz_A  1.88    192 
1bcp_B  2.70    197 
1pvm_A  1.50    178 
4g6d_B  2.00    198 
1viv_A  2.60    184 
2rj2_A  1.70    185 
4dlh_A  1.90    177 
4glq_A  1.77    149 
3frq_A  1.76    185 
3l9q_A  1.70    171 
4kwa_A  1.80    193 
1iam_A  2.10    185 
1pxv_A  1.80    183 
2jj7_A  2.10    177 
3v6i_A  2.25    187 
4c1w_A  1.84    188 
1o3x_A  2.10    112 
1tjf_A  2.21    185 
4etn_A  1.10    148 
3kta_A  1.63    164 
2vty_A  2.10    144 
3l00_A  1.70    156 
2f5j_A  2.20    157 
5dd8_A  2.05    156 
3bwz_A  1.20    171 
1f5m_A  1.90    176 
1oh4_A  1.35    174 
2ia1_A  1.59    169 
4un1_B  1.97    159 
2d4u_A  1.95    167 
4n7c_A  1.75    174 
4p0t_A  1.49    148 
1ynb_A  1.76    167 
2ej8_A  1.84    133 
5f6r_A  1.18    173 
1e7z_A  2.05    173 
1np6_A  1.90    158 
3kb2_A  2.20    171 
3tvq_A  1.67    152 
3kta_B  1.63    171 
4ebr_A  2.70    157 
2yg2_A  1.70    163 
4ftx_A  2.10    158 
3jyb_A  2.04    138 
3wur_A  1.45    162 
4dq9_A  1.59    149 
2zca_A  1.80    156 
3vcf_A  2.70    160 
4dui_A  1.16    164 
1od3_A  1.00    132 
3cz6_A  1.85    151 
1xy7_A  1.80    120 
1nyk_A  1.31    156 
3da0_A  1.65    132 
4apo_A  1.90    142 
4ihz_A  1.50    163 
1vjl_A  1.90    143 
1wkq_A  1.17    158 
3cxk_A  1.70    131 
4yg0_A  1.28    164 
3fh3_A  2.10    146 
3urr_A  1.40    152 
2wmm_A  2.30    162 
4wh5_A  1.82    158 
1rm6_C  1.60    157 
3db3_A  2.40    140 
4zeq_A  1.80    149 
1ntv_A  1.50    152 
4agk_A  1.81    152 
3ii2_A  2.00    150 
1l5z_A  2.00    146 
2fbl_A  1.90    144 
4xk8_F  2.80    151 
2qiy_A  1.69    134 
1zkr_A  1.64    146 
1xri_A  3.30    151 
5c79_A  1.60    104 
1nb0_A  1.70    147 
1v96_A  1.75    146 
1yvi_A  2.00    140 
3o0g_D  1.95    149 
3f08_A  2.20    137 
3rkc_A  1.79    147 
4ra9_B  2.05    128 
2v0u_A  1.40    146 
1x99_A  1.40    145 
1vmh_A  1.31    129 
4nbx_A  1.75    143 
4ye2_A  3.10    142 
4a6q_A  1.50    143 
1b0b_A  1.43    141 
1z1a_A  2.50    117 
2v8f_A  1.10    138 
1lo7_A  1.50    140 
1kq6_A  1.18    140 
2ar5_A  1.80    117 
4rbr_A  1.70    131 
1n12_A  1.87    138 
1nu0_A  1.60    131 
2z08_A  1.55    123 
2ov7_A  2.30    134 
4dgf_A  1.60    122 
4afm_A  1.25    127 
2xw6_A  1.08    130 
3o48_A  1.75    129 
3rpj_A  1.90    126 
1y5h_A  1.50    123 
2f5g_A  1.70    130 
2e8e_A  1.70    132 
1elr_A  1.90    128 
1wn9_A  1.58    127 
3ct6_A  1.10    130 
3iqc_A  2.70    119 
4xpx_A  1.03    130 
1nep_A  1.70    130 
4mv2_A  1.35    121 
1p5t_A  2.35    107 
2frh_A  2.50    127 
4zgm_A  1.80    100 
3k63_A  2.49    120 
1byf_A  2.00    123 
2fj8_A  1.19    120 
2qhq_A  1.76    115 
3e8o_A  1.40    102 
1gu2_A  1.19    124 
4c9y_A  2.01    123 
4a0e_A  2.04    108 
1vjh_A  2.10    120 
2ab1_A  2.59    122 
4pj2_C  1.24    122 
4s3o_B  2.00    105 
1xbi_A  1.45    118 
3wuz_A  1.30    120 
1xod_A  1.15    106 
4ekx_A  1.75    101 
1ay9_A  3.00    108 
1sau_A  1.12    114 
3lui_A  1.80    104 
3aj4_A  1.00    112 
2qzt_A  1.70    108 
3ufe_A  1.50    109 
4g9s_B  0.95    111 
4j2c_A  1.80    108 
1d2z_A  2.00    102 
1uz3_A  1.10    102 
4wil_A  1.36    100 
3v6i_B  2.25    101 
1lyq_A  1.50    101 
4p6i_A  2.30    101 
4u4j_A  2.90   1538 
1st6_A  3.10   1049 
4pjw_A  2.85    905 
1wa5_C  2.00    938 
4cvu_A  1.90    913 
2hnh_A  2.30    910 
4ba0_A  1.85    781 
1q8i_A  2.00    708 
3bzc_A  2.27    730 
3a0o_A  2.11    764 
1u04_A  2.25    713 
2b0t_A  1.75    735 
1c4k_A  2.70    728 
4hg6_B  3.25    655 
5ca8_A  2.30    636 
4rpe_A  1.60    658 
4gmo_A  2.10    556 
1olz_A  2.00    622 
2ddh_A  2.07    622 
4ry3_A  2.80    593 
2zws_A  1.40    630 
4cj0_A  1.10    534 
4tnd_A  1.80    529 
4pw2_A  1.90    510 
3ztv_A  1.30    565 
3b0x_A  1.36    575 
3edy_A  1.85    544 
2i0k_A  1.60    536 
3iii_A  1.95    556 
4yc4_A  2.58    486 
5c56_A  2.69    528 
1zr6_A  1.55    479 
5c5c_A  1.86    432 
3pxl_A  1.20    499 
3iox_A  1.80    489 
2fba_A  1.10    492 
2hc9_A  1.85    489 
3vny_A  1.50    466 
5cr6_D  1.98    467 
3me5_A  1.75    414 
5cez_G  3.03    452 
2vch_A  1.45    463 
2obd_A  2.10    472 
2b4v_A  1.80    437 
4z0v_A  1.78    434 
4la5_A  1.85    319 
4u98_A  1.15    451 
3b55_A  2.30    408 
1d5t_A  1.04    433 
3axb_A  1.92    428 
3gk7_A  1.85    447 
1w8k_A  1.80    362 
3ob6_A  3.00    430 
4kp1_A  1.80    423 
4oel_A  1.40    281 
3bs0_A  2.60    414 
3oyz_A  1.95    376 
4kk7_A  1.68    385 
4xg0_A  1.70    393 
3l3f_X  1.90    316 
3vl1_A  1.60    416 
4zkq_A  1.90    388 
3ghm_A  2.60    369 
3cmq_A  2.20    405 
4mm2_A  1.60    396 
3h1d_A  1.89    382 
3eki_A  1.60    365 
4zp0_A  2.00    392 
1wth_D  2.80    361 
3qc5_X  1.40    352 
3gni_B  2.35    304 
3mmi_A  2.30    326 
4kl0_A  1.60    350 
3dpl_C  2.60    378 
2nnw_A  2.70    350 
4a8j_A  2.10    277 
2d8l_A  1.70    363 
4xpz_A  1.45    364 
3gqv_A  1.74    352 
4ow5_A  1.90    307 
1ny7_2  3.00    369 
4u1e_I  2.00    330 
2dby_A  1.76    355 
5dz2_A  2.11    322 
3oyv_A  1.25    355 
1o59_A  2.40    318 
1x3z_A  2.80    320 
2eqa_A  1.80    330 
3bh7_B  1.90    314 
2oex_A  2.58    342 
2cz9_A  1.50    346 
2ist_A  1.86    321 
4yfc_B  2.70    322 
2okt_A  1.30    342 
4xdz_A  1.15    328 
2z72_A  1.10    338 
3k3f_A  2.30    332 
4exv_A  3.00    311 
1k5c_A  0.96    333 
4x33_B  1.45    324 
2p51_A  1.40    255 
2fgq_X  1.45    330 
2bon_A  1.90    287 
1al3_A  1.80    237 
3im1_A  1.65    325 
3k8w_A  1.70    296 
3ksx_A  1.70    289 
3qt2_A  2.55    307 
3w2w_B  2.50    308 
4b60_A  1.83    300 
4yeb_A  3.19    267 
4euo_A  1.28    313 
4ed4_A  1.75    299 
3lo8_A  1.05    302 
3vh8_G  1.80    281 
3n3u_A  1.85    291 
3q1x_A  1.59    267 
4p5x_A  2.26    267 
2dyt_A  2.50    213 
1g9r_A  2.00    278 
3lye_A  1.30    285 
3ws7_A  1.18    293 
1m93_B  1.65    245 
2bln_A  1.20    298 
3lsn_A  1.35    280 
3ohr_A  1.66    281 
3rlg_A  1.60    278 
3k6r_A  2.10    262 
4hsa_C  3.15    272 
2wnf_A  1.25    272 
4m1u_A  1.56    281 
3pev_B  2.50    295 
3a1j_A  2.50    265 
1lc0_A  1.20    290 
1u5h_A  1.65    223 
1hw7_A  2.20    229 
3a5f_A  1.19    290 
3zn6_A  1.53    221 
1vpy_A  2.52    251 
3ljx_A  2.30    252 
4e4w_A  2.50    261 
4hno_A  0.92    285 
3a1j_B  2.50    269 
4gc3_A  1.32    263 
4u9u_A  1.55    279 
1sr4_B  2.00    258 
3a1j_C  2.50    263 
3h74_A  1.30    278 
3nuq_A  1.70    268 
3i6y_A  1.75    278 
4a8j_C  2.10    263 
4w4o_C  1.80    259 
1ei9_A  2.25    279 
3zoj_A  0.88    263 
4jeh_B  2.50    221 
4phr_A  1.34    277 
3gyw_A  2.40    180 
4xxx_A  1.50    249 
2o8l_A  1.50    216 
3ajd_A  1.27    254 
4a8j_B  2.10    220 
1i2k_A  1.79    269 
2oz4_A  2.70    265 
2iwa_A  1.60    254 
4o8s_A  2.10    232 
4z3u_B  2.71    252 
4h8e_A  1.30    235 
3vu9_A  1.75    215 
1rz2_A  1.60    214 
3frh_A  1.20    241 
2xgr_A  1.70    197 
1xg7_A  1.88    245 
4je3_A  2.28    244 
2trc_P  2.40    217 
2evr_A  1.60    222 
2pqx_A  1.42    245 
2wux_A  1.84    213 
4wkz_A  1.79    231 
4e4w_B  2.50    213 
4q68_A  1.07    235 
4hh3_C  1.75    217 
3bi7_A  1.70    194 
4uwx_A  1.65    234 
4y1w_A  1.40    217 
4zqx_A  1.46    237 
1z72_A  1.45    216 
2a1k_A  2.00    215 
1j1t_A  2.00    228 
4xkb_A  1.50    225 
2jk9_A  1.79    202 
4efa_E  2.82    225 
4fhr_B  1.93    208 
4kqp_A  0.95    230 
2pet_A  1.70    231 
2g7e_A  1.60    207 
1xd3_A  1.45    229 
3zud_A  1.25    227 
4mda_A  1.70    200 
3edu_A  2.10    191 
4g7n_A  2.30    218 
2b5l_C  2.85    174 
3qk9_A  3.10    174 
1y14_A  2.30    133 
3nbi_A  2.00    193 
3rpe_A  1.10    197 
3sxy_A  1.65    201 
2oml_A  1.20    181 
2wwx_B  1.50    200 
3aon_A  2.00    188 
1ro2_A  1.60    210 
3bqo_A  2.00    202 
3vu9_B  1.75    191 
1hh8_A  1.80    192 
4x2h_A  1.80    192 
1ny7_1  3.00    189 
1n9p_A  1.80    197 
1v77_A  1.80    202 
3by4_A  1.55    172 
4q5e_A  1.87    168 
2fsu_A  1.70    170 
1mvl_A  2.00    173 
2c2u_A  1.10    178 
1xkr_A  1.75    205 
3qks_A  2.10    199 
5e1l_A  2.15    173 
2wfi_A  0.75    171 
3a2z_A  1.50    190 
1l3k_A  1.10    163 
1rut_X  1.30    157 
3v8o_A  2.80    193 
1rtt_A  1.28    174 
5cv0_A  1.90    170 
2cx0_A  1.80    184 
1shu_X  1.50    181 
3gfp_A  1.80    180 
3lqc_A  2.35    151 
3q6b_A  1.50    155 
1koe_A  1.50    172 
2vok_A  1.30    186 
3l4q_C  2.30    163 
4l8p_A  1.60    168 
2hps_A  1.72    184 
4qft_A  1.76    171 
1kxo_A  1.80    165 
3v96_A  1.90    164 
2zej_A  2.00    157 
3vor_A  0.90    182 
4z3u_A  2.71    168 
2ywl_A  1.60    180 
3ga4_A  1.30    156 
3r9z_A  1.75    154 
1p7n_A  2.60    176 
3qw9_A  2.00    170 
2wvi_A  1.80    160 
3my2_A  2.20    126 
2a19_A  2.50    165 
4i3m_A  1.95    150 
3trs_B  1.60    171 
2xg5_B  2.00    147 
3loi_A  2.10    161 
1y14_B  2.30    154 
2fcl_A  1.20    142 
3v46_A  1.55    160 
4kbm_B  2.11    148 
2fg1_A  1.25    157 
4nyq_A  1.20    153 
3p8b_B  1.80    147 
2dyi_A  2.00    162 
2iaf_A  2.05    140 
4xk8_L  2.80    153 
4e9e_A  1.90    140 
4boe_A  2.24    154 
3k67_A  1.25    156 
4w9z_A  1.30    138 
1eyh_A  1.56    144 
2q3t_A  1.60    121 
3mxn_A  1.55    151 
4wfv_A  1.40    153 
3lhe_A  1.62    124 
3rx9_A  1.35    130 
3pvh_A  1.60    153 
3zuc_A  1.00    153 
5cez_B  3.03    147 
5cvw_A  1.25    150 
4erc_A  1.15    150 
3mxn_B  1.55    131 
3sxu_A  1.85    146 
2ehg_A  1.60    149 
3oao_A  2.72    140 
3bs2_A  1.15    146 
1h97_A  1.17    147 
2jdc_A  1.60    145 
2w47_A  1.40    135 
4c92_A  2.30    130 
4dad_A  2.50    134 
4zbh_A  1.50    119 
2hd9_A  1.35    145 
2d59_A  1.65    141 
2j3w_A  2.10    142 
3okq_A  2.04    125 
3bes_L  2.20    133 
4nac_A  2.00    136 
3sxu_B  1.85    102 
4ps6_A  1.25    130 
4cry_B  1.61    127 
4aud_A  2.67    123 
4cv4_A  1.90    133 
1z3e_A  1.50    119 
1ijy_A  1.35    122 
1a8v_A  2.00    115 
2y9m_B  2.60    117 
4efa_C  2.82    106 
3cnu_A  1.90    110 
2a0b_A  1.57    118 
3e9v_A  1.70    120 
1wn2_A  1.20    118 
2h8e_A  1.20    120 
1x0t_A  1.60    106 
4pkl_A  1.25    110 
2mhr_A  1.30    118 
3p4h_A  1.10    118 
3aon_B  2.00    101 
1o5e_L  1.75    110 
3h50_A  1.60    114 
1i4j_A  1.80    110 
1fo0_B  2.50    112 
1noa_A  1.50    113 
2brf_A  1.40    100 
3t4n_B  2.30    104 
4mjd_A  1.28    113 
4pbd_A  1.68    102 
1nrv_A  1.65    100 
1ew4_A  1.40    106 
2npt_A  1.75    102 
3nrf_A  1.50    102 
1v70_A  1.30    105 
1kcq_A  1.65    104 
4j32_B  1.80    101 
5dca_A  2.80   1948 
1muk_A  2.50   1256 
3p8c_A  2.29   1175 
3p8c_B  2.29   1086 
3swr_A  2.49    965 
3tg7_A  1.57    889 
4fvm_A  2.30    829 
4ys0_A  1.90    814 
3ml1_A  1.60    799 
4wjw_B  2.59    673 
4cgy_A  2.85    619 
1pjr_A  2.50    623 
1yvu_A  2.90    682 
3pvc_A  2.31    635 
2o36_A  1.95    654 
3su8_X  3.20    539 
3lwt_X  1.96    457 
1nm8_A  1.60    591 
1nr0_A  1.70    610 
2ewf_A  1.84    587 
2uxw_A  1.45    567 
1w99_A  1.75    558 
3wqb_A  1.41    597 
2veq_A  2.49    520 
4gax_A  1.99    525 
3fbx_A  2.40    519 
4ql0_A  2.50    520 
4cid_A  3.00    497 
3p0b_A  1.35    511 
2xub_A  2.80    433 
4q7f_A  1.98    510 
4ofz_A  3.00    418 
4fca_A  2.06    482 
4ov8_A  2.15    465 
4orb_A  3.11    377 
3fot_A  1.75    507 
3sc7_X  1.50    493 
2wsw_A  2.29    508 
3u0r_A  2.50    425 
3e9k_A  1.70    445 
2jln_A  2.85    464 
4mzy_A  1.95    486 
1pby_A  1.70    489 
5c86_A  1.51    482 
5ccf_A  2.10    446 
4i6m_A  2.80    399 
3pt1_A  1.77    464 
4xfm_A  1.55    400 
4rbm_A  1.75    452 
5c6p_A  3.00    459 
4cit_A  1.80    409 
1ewf_A  1.70    456 
1tvl_A  2.10    390 
4z7a_A  1.98    355 
5aio_A  3.15    415 
5aww_Y  2.72    424 
3h6j_A  1.60    438 
3hr6_A  1.60    420 
4gey_A  2.70    420 
4m51_A  1.08    402 
1ua7_A  2.21    422 
4p40_A  1.20    285 
2g5d_A  1.95    382 
5bv7_A  2.45    377 
3pme_A  1.56    415 
3au7_A  2.60    355 
1xmb_A  2.00    375 
1fkm_A  1.90    322 
1s4u_X  2.10    356 
4rpm_A  1.40    395 
4omf_A  1.71    385 
2j4o_A  2.25    356 
2q8k_A  1.60    354 
3szv_A  1.45    364 
3u28_A  1.90    335 
3ov6_A  2.50    376 
4ic4_A  1.50    372 
1kvk_A  2.40    378 
1dyk_A  2.00    374 
3isq_A  1.75    376 
1xip_A  2.50    367 
3av0_A  3.10    369 
3sg0_A  1.20    361 
2b78_A  2.00    376 
3r1m_A  1.50    356 
3sfv_B  1.73    342 
3nnb_A  1.60    381 
1n93_X  1.76    335 
4y0x_A  1.74    322 
2iw1_A  1.50    370 
3agk_A  2.10    345 
4j0w_A  1.70    327 
1iuq_A  1.55    357 
1xfi_A  1.70    343 
4b87_A  2.16    335 
3eoj_A  1.30    359 
3qis_A  2.30    293 
4gew_A  2.35    324 
2w18_A  1.90    306 
2woy_A  1.50    333 
4cdp_A  1.45    333 
3rju_A  1.50    351 
4py9_A  2.25    340 
1ib2_A  1.90    322 
4l2i_A  1.45    338 
4y9t_A  1.80    321 
1vly_A  1.30    323 
2r75_1  1.40    323 
3cxb_A  2.60    302 
1fob_A  1.80    334 
3mk4_A  2.42    285 
4n1i_A  1.00    312 
1kxu_A  2.60    276 
2ddx_A  0.86    324 
3ug9_A  2.30    280 
2o0a_A  1.60    270 
2ozt_A  1.42    321 
3kio_B  2.90    140 
3fvz_A  2.35    329 
1qhw_A  2.20    300 
4g3n_A  1.40    302 
3tcq_A  1.60    239 
1jr7_A  2.00    306 
4ooc_A  2.70    268 
5c8c_B  2.50    286 
1r4x_A  1.90    273 
3jxp_A  2.20    304 
1edz_A  2.80    317 
1w9y_A  2.10    299 
4wy2_A  1.80    308 
1tjy_A  1.30    316 
3r4v_A  1.67    311 
4w4l_C  2.45    297 
2nz8_B  2.00    279 
4peu_A  1.80    250 
4xlg_A  1.78    260 
4jbu_A  1.65    276 
4nmi_A  1.78    280 
4w8p_A  1.50    301 
3hsl_X  2.80    287 
1p8l_A  2.95    276 
4oq2_A  2.35    297 
2vdj_A  2.00    268 
3l81_A  1.60    250 
1nzj_A  1.50    273 
3axj_B  2.10    240 
3s88_I  3.35    249 
1okc_A  2.20    292 
1hq0_A  1.83    295 
4c69_X  2.28    283 
4ylm_X  2.05    274 
4trk_A  1.75    242 
1q33_A  1.81    292 
3f0z_A  2.20    285 
2opw_A  1.90    286 
1t6l_A  1.85    249 
3r8q_A  2.40    271 
2huo_A  2.00    258 
2v4u_A  2.30    266 
4pws_A  2.15    176 
3sbm_A  1.35    281 
4ne4_A  1.73    281 
1gl4_A  2.00    273 
3oc7_A  1.50    251 
4j6e_A  2.52    273 
4omf_B  1.71    280 
2q12_A  1.79    242 
3kh5_A  2.10    278 
4huq_T  3.00    245 
3giw_A  1.45    262 
4omf_G  1.71    231 
1af7_A  2.00    274 
1d2n_A  1.75    246 
2be4_A  2.10    270 
2czl_A  1.55    269 
5d6t_A  1.93    253 
4ate_A  1.10    256 
3css_A  1.70    264 
3khi_A  1.95    223 
2cbz_A  1.50    231 
1mml_A  1.80    251 
2xwp_A  1.90    257 
1xwy_A  2.00    260 
4wiq_A  1.59    231 
1yqg_A  1.90    263 
4l2i_B  1.45    263 
4xsj_A  1.80    253 
1yns_A  1.70    254 
4fbj_A  1.60    250 
2c4x_A  2.00    250 
1tzf_A  2.10    251 
4u89_A  1.40    225 
5cvr_A  2.60    206 
3c5w_A  2.80    228 
2qdx_A  1.55    257 
1j5p_A  1.90    235 
2vdf_A  1.95    225 
1hcz_A  1.96    250 
2o8v_A  3.00    229 
1jkg_B  1.90    180 
2qk1_A  1.70    247 
3kyf_A  2.10    231 
5a9p_A  1.48    248 
2amy_A  2.09    240 
3c8f_A  2.25    245 
3sy1_A  1.47    229 
4atm_A  1.78    221 
4x8q_A  1.73    207 
2xwt_C  1.90    234 
2wnk_A  1.55    223 
3cuq_B  2.61    204 
3exm_A  1.65    210 
4j2p_A  1.85    225 
4bl7_A  1.89    208 
1qr0_A  1.90    228 
1wyw_A  2.10    216 
4au1_A  1.45    208 
4b8v_A  1.59    189 
1i1n_A  1.50    224 
3zyq_A  1.48    216 
1tlv_A  1.95    204 
1vd6_A  1.30    218 
3tg2_A  1.10    205 
4fqe_A  1.93    170 
2nnu_A  1.59    201 
3vqj_A  1.20    214 
1gen_A  2.15    200 
4cbe_A  1.83    209 
5c50_A  1.63    198 
1zxu_A  1.70    162 
4kx4_A  1.60    217 
3syy_A  1.90    194 
5a4a_A  1.70    208 
3d9a_H  1.20    210 
5bq1_A  1.60    209 
1sdi_A  1.65    213 
2wbn_A  1.90    178 
2haf_A  2.88    185 
1wl8_A  1.45    186 
3ein_A  1.13    207 
3c0t_A  2.40    201 
2gs5_A  1.50    193 
3fze_A  1.60    185 
3wh1_A  1.00    203 
1s8n_A  1.48    190 
3c9q_A  1.50    195 
3shg_A  1.50    198 
4igi_A  1.20    197 
1am2_A  2.20    181 
1ywm_A  1.86    180 
3wis_A  1.90    180 
3hmx_B  3.00    176 
2bbr_A  1.20    189 
2fvv_A  1.25    135 
4byz_A  1.55    194 
4nxy_A  1.45    176 
1uec_A  1.82    177 
3s32_A  2.45    161 
1sqw_A  1.90    176 
2vez_A  1.45    165 
4rti_A  1.80    175 
3rx6_A  2.04    187 
4pdn_A  1.45    139 
4o7k_A  1.75    190 
1eq6_A  1.90    189 
2cvb_A  1.80    187 
2bba_A  1.65    185 
1lg7_A  1.96    163 
2uwn_A  2.35    187 
4fhr_A  1.93    182 
4g9s_A  0.95    187 
3key_A  2.10    175 
1vgj_A  1.94    184 
4dvc_A  1.20    184 
4u3s_B  1.64    156 
3b18_A  2.75    167 
2qg8_A  2.00    137 
1im5_A  1.65    179 
3ejf_A  1.60    166 
4qlp_A  1.10    175 
4c0n_A  1.77    150 
5d5n_A  2.44    162 
1x6o_A  1.60    143 
4exo_A  1.90    146 
1qjp_A  1.65    137 
3gp6_A  1.40    155 
2zyc_A  1.74    156 
2wp7_A  1.90    159 
2v1m_A  1.00    162 
4gen_A  2.20    151 
4zot_A  1.40    163 
3s88_J  3.35    106 
4xwj_A  2.10    153 
3kio_C  2.90    113 
1npe_B  2.30    164 
2h30_A  1.60    151 
4hvy_A  1.46    135 
1mxi_A  1.70    156 
2hi2_A  2.30    157 
2hx0_A  1.55    138 
3tje_F  1.93    100 
4aiw_A  1.50    150 
1vkk_A  1.35    137 
2bk9_A  1.20    153 
3iey_B  2.11    152 
3vwc_A  1.50    146 
4qpw_A  1.14    142 
1vyk_A  1.49    129 
2vjw_A  2.00    138 
2d74_B  2.80    137 
3u5w_A  2.05    126 
1dk8_A  1.57    147 
2cxc_A  2.00    138 
4eo7_A  1.45    143 
3qzb_A  1.10    132 
4gf3_A  1.90    123 
4ym4_A  3.12    141 
1huf_A  2.00    123 
3zja_A  1.48    114 
5eup_A  2.50    120 
2ejx_A  1.79    134 
2r18_A  2.30    129 
2ofz_A  1.17    132 
3hdp_A  2.06    132 
3ml1_B  1.60    109 
3r87_A  1.05    132 
2hnf_A  1.80    130 
3b64_A  1.03    112 
4ayb_G  3.20    113 
1w0n_A  0.80    120 
3o8v_A  2.50    102 
2ibl_A  1.32    108 
4osn_A  1.76    110 
3me0_B  2.03    128 
2yh5_A  1.25    121 
3bwu_D  1.76    121 
2cxy_A  1.60    114 
3wdn_A  0.86    125 
2dp9_A  1.90    124 
1mc2_A  0.85    122 
3t92_A  1.50    113 
4tkc_A  1.29    118 
4jg4_A  2.30    114 
1tuv_A  1.70    103 
3mwz_A  1.52    115 
1wpa_A  1.50    107 
1mg4_A  1.50    101 
4ayb_F  3.20    105 
4lx3_A  1.50    101 
1bkr_A  1.10    108 
2fhz_A  1.15    106 
1gn0_A  1.80    108 
3cx2_A  1.30    107 
1v74_A  2.00    107 
3dqy_A  1.20    105 
3kf6_B  1.65    105 
3iwh_A  2.00    102 
