# Supplementary material for: Quantifying side-chain conformational variations in protein structure
Source: Sci Rep. 2016 Nov 15;6:37024. doi: 10.1038/srep37024 (PMC5109468; doi:10.1038/srep37024)
Supplement: Supplementary Data S1 [file srep37024-s2.zip › TableS2.txt]

ID resolution reliable_atom% reliable_residue%
2vb1_A 0.65 99.40 97.67
1swy_A 1.06 98.69 96.34
3k34_A 0.90 97.96 91.86
1f86_A 1.10 96.29 82.61
4i8h_A 0.75 99.63 97.76
2f01_A 0.85 97.89 94.21
4r17_M 2.10 98.30 90.99
1dy5_A 0.87 99.26 95.12
1jz7_A 1.50 97.45 91.49
4a7u_A 0.98 98.02 92.16
2wur_A 0.90 98.61 94.71
3fsa_A 0.98 99.78 98.36
1a6m_A 1.00 97.76 90.07
3w07_A 1.03 98.39 92.56
1h05_A 1.50 96.46 91.30
4cvr_A 1.10 98.06 90.38
4a5s_A 1.62 97.62 90.93
2gj4_A 1.60 99.13 95.64
2eut_A 1.12 99.36 96.22
1nls_A 0.94 97.68 93.25
1rg8_A 1.10 97.71 92.20
4eoj_B 1.65 96.29 87.55
4hfi_A 2.40 93.47 70.10
4whs_A 1.35 98.86 96.00
2z6r_A 1.50 97.26 91.29
3mi0_1 2.20 82.87 45.12
2g50_A 1.65 98.29 93.26
2ij2_A 1.20 99.41 96.44
2ce2_X 1.00 97.49 89.16
4eqp_A 1.35 97.29 90.70
1djr_D 1.30 99.51 97.09
4b1y_B 1.29 98.69 93.68
3g46_A 0.91 99.20 95.89
1us0_A 0.66 98.92 95.22
4qb3_A 0.94 98.67 95.28
4ywa_A 1.19 99.11 95.04
3ioh_A 1.25 97.37 90.81
3d06_A 1.20 99.78 98.32
4z6m_A 1.35 99.14 95.54
4fyy_B 1.94 89.75 70.07
1n5u_A 1.90 93.48 76.33
4n4e_E 1.13 99.75 98.42
4mz7_A 1.80 92.66 79.21
2fzs_A 1.90 95.54 85.48
2q7w_A 1.40 98.40 94.18
3ak8_A 1.25 98.28 90.91
1a2p_A 1.50 96.88 87.04
4acf_A 2.00 98.14 91.79
4lvf_A 1.50 98.03 92.75
1nuw_A 1.30 94.80 85.67
4pss_A 0.85 98.10 93.04
4u8i_A 2.05 99.02 93.86
1z6b_A 2.09 90.01 60.56
4q8w_A 1.14 99.65 97.84
3bqz_A 2.17 93.88 71.51
2jhf_A 1.00 99.35 96.79
3gj0_A 1.48 95.76 85.02
1rzh_L 1.80 98.97 95.37
1rzh_H 1.80 98.84 94.54
3cov_A 1.50 97.53 92.31
3vj8_A 1.52 96.75 87.76
2aef_A 1.70 93.36 72.85
4ce8_A 0.90 99.40 97.37
4ery_A 1.30 97.67 92.43
1gk8_I 1.40 97.94 90.40
3tg0_A 1.20 98.89 95.00
2ob3_A 1.04 99.24 97.57
4avs_A 1.40 98.48 94.61
4nbi_A 1.86 93.53 78.53
5am2_A 1.70 93.63 78.77
2r4f_A 1.70 96.38 89.52
1p5z_B 1.60 95.48 84.28
4ajy_V 1.73 98.12 91.89
3war_A 1.04 96.27 87.72
4k3l_A 1.50 99.05 94.62
3rqw_A 2.91 81.52 36.81
1q6z_A 1.00 98.98 96.18
4gt9_A 1.39 97.03 89.72
2h2t_B 1.30 95.00 86.29
2vhk_A 0.94 98.25 95.63
4mik_A 1.95 95.76 81.18
1y93_A 1.03 98.06 93.04
2y26_A 2.70 96.84 83.33
3m0m_A 1.45 98.93 95.49
3f6y_A 1.45 96.20 86.38
1dw9_A 1.65 99.33 96.79
1oh0_A 1.10 97.82 92.80
1tf7_A 2.80 71.66 21.69
3cww_A 1.96 98.84 92.97
1k3y_A 1.30 96.16 85.07
4dx5_A 1.90 93.71 77.59
3wa2_X 1.08 98.09 93.55
3q9k_A 1.70 91.41 78.96
4hl2_A 1.05 98.34 94.65
1oew_A 0.90 99.50 97.56
4hww_A 1.30 99.50 96.82
3a6f_A 1.78 97.38 87.98
4jea_A 1.22 97.55 90.57
4ua6_A 0.79 98.88 95.42
4ck4_A 1.12 96.25 86.25
2qee_A 1.65 98.57 92.77
4nua_A 1.43 96.96 86.39
1yar_O 1.90 95.53 82.57
1yar_A 1.90 92.62 79.19
1yar_H 1.90 96.53 88.18
2q3e_A 2.00 98.49 91.30
4blr_A 1.90 93.51 79.12
4ene_A 2.40 85.42 47.07
4u0c_A 1.77 97.76 90.48
3lb2_A 1.06 97.25 91.97
5d1c_A 1.42 98.40 93.13
4f01_A 1.40 95.59 83.49
4c6a_A 1.25 98.26 94.70
2nt0_A 1.79 99.34 95.98
2ov0_A 0.75 99.63 97.14
1e2k_A 1.70 95.45 84.42
2v2p_A 1.15 98.53 94.12
4i4t_A 1.80 96.10 85.23
4bcu_A 2.29 95.61 89.89
1nwz_A 0.82 97.23 88.00
4uql_A 1.22 98.33 93.89
4wdc_A 1.29 99.13 96.05
2yv0_X 1.40 96.43 89.03
3ot9_A 1.75 98.07 92.56
4zur_A 1.13 99.69 98.24
2rk3_A 1.05 98.11 92.51
5c5r_A 1.55 97.69 90.06
2fyg_A 1.80 95.63 86.72
4wz8_B 2.23 93.13 77.08
4ht3_B 1.30 97.45 92.88
1cip_A 1.50 97.25 89.24
2dko_A 1.06 99.22 95.21
3kuv_A 1.50 97.91 93.18
3bvx_A 1.10 97.61 91.63
3u7q_B 1.00 99.11 95.79
3u7q_A 1.00 99.34 96.86
4d3t_A 1.55 96.19 86.46
4mi4_A 1.85 97.43 90.00
3f0d_A 1.20 99.22 96.13
3ze3_A 2.05 92.67 78.45
1xvb_A 1.80 97.78 88.43
4x9y_A 1.07 99.11 96.57
2oiz_A 1.05 98.97 95.28
1xvb_C 1.80 98.64 93.04
3sjl_A 1.63 98.32 93.49
3lt0_A 1.96 96.16 83.97
4h4d_A 1.35 97.52 90.61
4ht3_A 1.30 96.38 90.67
4m5r_A 1.40 92.34 76.12
4x9r_A 1.40 96.93 87.27
1xvb_E 1.80 97.51 86.75
2oiz_D 1.05 99.27 95.41
2a65_A 1.65 94.46 80.75
2xu3_A 0.90 99.12 96.36
2c92_A 1.60 98.59 95.24
3ppm_A 1.78 96.96 88.83
3wg7_A 1.90 99.85 99.22
3bon_A 1.20 99.14 95.43
2zfg_A 1.59 96.30 85.55
1qv9_A 1.54 98.21 92.91
4ba1_A 1.80 92.89 77.21
3wg7_C 1.90 99.43 97.30
4r8h_A 1.46 97.19 87.00
4ba1_B 1.80 97.14 86.75
3wg7_B 1.90 98.40 92.48
3wg7_D 1.90 98.49 93.75
4n0k_A 1.05 98.94 94.44
2xap_A 2.10 95.41 83.36
2dxu_A 1.28 97.40 88.74
1q23_A 2.18 98.70 92.52
3wg7_E 1.90 97.77 92.38
4bn4_A 1.30 98.26 93.01
2h5c_A 0.82 99.93 99.49
3i96_A 1.65 96.61 88.99
2dgk_A 1.90 98.31 92.01
1of8_A 1.50 99.33 96.17
1m4l_A 1.25 97.37 91.53
4fev_A 1.89 94.42 81.75
1w8s_A 1.85 97.67 92.00
3iqu_A 1.05 97.89 93.19
1cex_A 1.00 98.12 95.43
5cta_A 1.24 98.59 92.74
3ip0_A 0.89 99.61 97.47
3u9w_A 1.25 98.64 94.24
1f8d_A 1.40 99.25 97.42
2de6_A 1.80 96.78 87.92
1i6k_A 1.72 95.10 84.66
2v9l_A 1.23 98.35 94.53
1xeo_A 1.30 96.15 87.27
1x8p_A 0.85 96.92 92.39
4gyw_A 1.70 96.27 86.76
3fo3_A 1.40 99.63 97.88
5dx1_A 1.93 97.14 90.12
4d9b_A 1.67 98.81 94.21
2e8v_A 1.80 97.06 86.30
2gg2_A 1.00 98.87 95.44
3cyp_B 1.60 96.06 80.62
2dko_B 1.06 99.53 97.09
4cw6_A 1.28 97.71 94.33
2ddf_A 1.70 96.19 82.21
4od8_A 1.85 95.13 84.09
4xqa_A 1.41 98.27 91.85
4x5p_A 1.00 99.16 96.84
2peq_A 1.90 98.41 91.74
4oo4_A 0.97 97.43 87.62
3n5k_A 2.20 87.28 66.20
1yph_C 1.34 98.67 93.13
2sqc_A 2.00 98.62 95.83
2woj_A 1.99 91.52 71.10
2afw_A 1.56 98.43 93.19
3tds_A 1.98 95.41 82.10
3nn1_A 1.85 96.20 85.71
4r3n_A 1.35 98.35 93.56
4kwd_A 1.86 98.41 92.76
3su6_A 1.10 99.30 95.98
2qj2_A 1.81 93.44 83.33
1w9i_A 1.75 96.94 89.47
2xve_A 1.99 97.44 82.70
2fy7_A 1.70 97.46 92.54
2veb_A 1.30 99.94 99.47
1ut1_A 1.70 96.51 87.14
5bt3_A 1.05 98.23 92.11
2cho_A 1.85 95.38 82.84
2v3z_A 1.56 97.91 92.94
4brc_A 1.30 98.50 93.89
1oq4_A 2.40 81.86 42.20
1yki_A 1.70 98.93 94.44
1mr7_A 1.80 97.42 86.70
1ix9_A 0.90 99.14 95.61
4aff_A 1.05 97.27 90.91
2yic_A 1.96 96.77 84.89
4gmu_A 1.20 98.58 94.26
2awi_A 2.25 93.78 75.50
1v37_A 1.40 98.74 94.15
2ykz_A 0.84 99.15 96.83
1kee_A 2.10 94.53 82.80
1kee_B 2.10 95.67 80.42
1yyq_A 2.10 95.50 80.17
4m23_A 1.76 95.37 86.75
1odm_A 1.15 99.28 96.05
1gwu_A 1.31 99.54 97.07
3u81_A 1.13 98.30 93.12
1wzd_A 1.35 98.43 93.30
3akq_A 0.97 99.80 98.94
2bl2_A 2.10 96.28 83.97
1k7w_A 1.96 95.84 83.07
4oqv_A 1.23 95.56 88.95
1vf7_A 2.40 89.98 59.49
1ijg_A 2.90 91.39 63.04
4h8w_C 1.85 93.21 73.30
2noo_A 1.65 97.80 91.09
2c12_A 2.07 97.52 89.77
1n40_A 1.06 99.43 96.71
1nsx_A 1.75 96.07 85.84
2hft_A 1.69 95.99 83.90
2flu_X 1.50 99.03 94.74
3mng_A 1.45 98.74 95.65
3zsj_A 0.86 99.64 98.55
4jif_A 1.70 90.50 72.31
1kmt_A 1.30 98.91 93.48
3fke_A 1.40 97.07 89.43
3zds_A 1.70 98.29 93.65
2bo4_A 1.95 98.37 92.39
2bm8_A 2.50 92.95 71.98
3bwu_C 1.76 97.11 88.00
3wu4_A 1.70 91.18 68.54
2j2j_A 1.50 98.93 95.60
1ei7_A 2.45 85.67 75.32
1nww_A 1.20 97.88 92.41
1on2_A 1.61 95.26 80.74
4nej_A 1.92 93.10 74.58
3lhc_A 1.34 98.38 94.00
4rd4_A 1.30 95.92 85.27
4kqi_A 1.40 97.49 91.18
3mmj_A 1.60 98.00 92.36
3dcl_A 2.25 92.36 69.61
4u60_A 1.50 99.05 94.10
3tos_A 1.55 99.30 97.21
5ae0_A 1.04 96.15 87.56
2iih_A 1.75 90.11 72.60
2wvx_A 1.90 99.31 95.92
4bb9_A 1.47 97.42 90.44
3k6m_A 1.50 97.66 91.61
5fiw_C 1.70 97.36 90.93
1h6d_A 2.05 98.65 94.26
2qfp_A 2.20 97.62 87.97
3wt4_A 2.30 96.81 87.53
4uv2_A 2.80 85.69 49.15
2xpw_A 1.44 95.73 90.82
2bnm_A 1.70 96.81 88.14
3b08_A 1.70 94.66 78.81
4ttw_A 1.20 94.59 83.33
4lhp_A 2.02 94.11 65.65
5fiw_A 1.70 96.56 86.67
3uqs_A 2.00 95.57 85.15
1oz2_A 1.55 95.77 86.42
1h2i_A 2.70 91.42 70.43
1yc6_1 2.90 84.91 44.81
3q46_A 0.99 96.38 91.01
1eaj_A 1.35 97.32 91.13
3thd_A 1.79 98.28 93.22
4bby_A 1.90 96.45 85.41
3wgt_A 1.88 95.45 83.58
3n3m_A 1.47 97.14 88.72
4o59_O 1.52 98.09 92.17
1ryo_A 1.20 97.34 89.51
4phq_A 1.94 96.79 88.66
4bvn_A 2.10 91.21 73.01
4pf3_A 1.10 96.32 83.13
2ii3_A 2.17 93.01 71.79
4j4h_A 1.80 97.75 91.51
1ho1_A 2.00 97.41 91.91
1t60_A 1.50 98.61 93.72
4ohj_A 1.28 96.89 88.14
3rzn_A 1.10 98.01 90.78
3sj5_A 1.67 93.58 75.14
1wpb_A 2.00 95.43 80.36
3log_A 1.73 97.83 89.89
3qho_A 1.65 98.37 91.78
1u7g_A 1.40 97.25 92.17
3ziw_A 1.90 97.47 84.97
1pjx_A 0.85 98.86 95.86
4xep_A 1.50 97.07 87.84
3o22_A 1.40 97.14 86.62
2cua_A 1.60 92.98 78.69
4bk7_A 1.14 97.95 89.94
2y4z_A 2.00 93.89 80.74
2f2h_A 1.95 98.65 94.18
3zss_A 1.80 99.61 97.23
2r5i_A 3.40 78.45 33.57
5akr_A 0.87 98.58 95.85
1xgk_A 1.40 97.86 90.77
5a71_A 0.91 99.83 98.73
4i7e_A 2.00 93.80 76.18
3aof_A 1.29 96.63 87.01
3acx_A 1.31 98.87 93.31
1k5n_A 1.09 99.33 96.74
3s1x_A 1.65 96.22 86.55
1l3i_A 1.95 96.26 87.10
3tfg_A 1.90 91.53 72.13
2uvo_A 1.40 99.39 97.63
1vh5_A 1.34 98.21 92.75
4k2j_A 2.05 89.40 65.22
2i39_A 2.20 94.56 73.50
1t6u_A 1.30 99.03 96.58
2xdw_A 1.35 97.98 91.97
3s8f_A 1.80 97.00 89.89
4e9s_A 1.06 98.58 93.07
1o7n_A 1.40 98.33 93.53
2v3i_A 1.05 99.50 97.23
2qtr_A 1.70 94.65 76.72
1o7n_B 1.40 96.83 89.64
1n8o_E 2.00 87.55 55.15
1wlu_A 1.45 98.64 94.87
1xlq_A 1.45 98.87 94.34
4xz2_A 2.67 88.20 58.33
3dk9_A 0.95 98.08 93.51
2v8h_A 2.00 98.68 93.97
3iek_A 2.05 97.47 91.88
2wzb_A 1.47 97.99 92.10
2p9h_A 2.00 96.42 88.10
1vyr_A 0.90 98.81 95.59
2yim_A 1.41 98.43 94.37
2z26_A 1.29 98.21 93.29
3bl9_A 1.80 97.76 89.86
3qt5_A 1.85 97.14 88.07
1o7j_A 1.00 98.41 95.08
4o0c_A 1.50 98.77 93.58
4yaa_A 1.05 98.06 91.84
2nw8_A 1.60 96.73 86.09
4cs4_A 1.35 97.56 90.67
2jdi_G 1.90 72.76 33.70
4xtv_A 1.45 97.66 91.29
4oy3_A 1.20 98.63 94.35
3eed_A 2.80 88.33 51.91
3a8g_B 1.11 99.70 98.11
3a8g_A 1.11 99.35 97.44
4jl5_A 1.24 96.54 87.68
2iyv_A 1.35 97.90 92.74
4ybm_A 1.46 97.84 91.53
3vyg_B 1.72 99.76 98.03
4uxa_A 2.10 96.25 85.50
1rdl_1 1.70 96.09 89.19
4dyn_A 2.40 95.54 75.74
4c7i_A 1.30 98.21 91.24
1muw_A 0.86 99.01 96.63
1oi2_A 1.75 97.38 91.37
4a8t_A 1.59 98.57 94.32
3vyp_A 1.40 96.40 88.81
3fst_A 1.65 97.61 89.51
3qu5_A 1.24 98.84 95.02
3ix3_A 1.40 97.99 92.02
2grr_A 1.30 96.58 86.62
2yf4_A 1.70 98.00 92.00
4cbu_G 1.30 96.69 90.40
1wpv_A 1.70 95.34 83.67
3a6r_A 1.20 99.78 98.36
2h62_A 1.85 95.93 83.65
1tr0_A 1.80 99.30 97.17
1vqq_A 1.80 95.06 80.63
3iav_A 1.75 95.37 86.56
3sg8_A 1.80 96.24 80.87
4l8f_A 1.97 96.97 87.11
1ls1_A 1.10 94.96 80.28
3uxj_A 1.40 98.19 90.42
3aa0_A 1.70 95.36 81.48
3aa0_B 1.70 95.67 82.72
3rm3_A 1.20 98.00 92.28
4xlz_A 1.51 98.77 95.13
4pof_A 2.65 84.77 48.63
4geh_A 1.95 97.76 88.38
4phj_A 1.60 97.15 89.02
4cdj_A 1.50 91.51 81.70
2vxt_I 1.49 93.23 78.85
2hfn_A 1.80 99.16 93.96
4kxl_A 1.69 98.59 91.85
5amh_A 1.20 97.34 87.74
3s6e_A 0.95 98.17 93.81
3pgu_A 1.70 97.16 89.95
4ud4_A 1.74 93.79 76.54
2bfd_A 1.39 95.54 86.63
1i88_A 1.45 98.20 93.04
1n25_A 2.80 90.49 66.57
2bfd_B 1.39 98.45 94.28
4oag_A 2.00 95.63 80.79
2hsg_A 2.50 82.24 44.51
2wqt_A 2.80 92.80 66.79
4jk8_A 1.15 97.82 90.91
3q0w_A 1.60 98.00 89.12
4wpk_A 0.98 99.83 99.12
2y7p_A 1.85 97.54 88.84
3bod_A 1.70 98.02 89.89
1xtt_A 1.80 96.40 86.05
1gtv_A 1.55 97.13 91.35
2xov_A 1.65 97.78 87.85
3qzr_A 1.04 96.90 91.67
3ku3_B 1.60 94.84 76.16
3nbk_A 1.58 96.94 92.41
2nvh_A 1.53 94.31 77.63
4rrq_A 1.79 98.54 90.78
2o5u_A 1.91 98.20 88.19
4o0a_A 1.20 96.82 89.43
1k32_A 2.00 96.11 85.04
5e6z_A 1.88 93.28 77.51
4kgd_A 1.06 98.72 94.71
5ajo_A 1.48 98.06 92.32
1gk9_B 1.30 98.75 95.33
3pot_A 1.20 99.05 96.50
4eu9_A 1.48 98.52 94.74
3wco_A 2.40 86.16 52.60
4fcc_A 2.00 97.83 89.37
3pot_B 1.20 99.24 96.38
4lan_A 1.75 92.10 83.24
1w23_A 1.08 98.65 95.28
3q1c_A 1.60 95.03 83.48
3h5n_A 1.90 96.79 85.50
3v5w_B 2.07 96.36 86.43
2dg1_A 1.72 98.53 95.02
2cb2_A 1.70 97.64 89.22
2cw6_A 2.10 96.12 83.45
2qul_A 1.79 97.95 91.03
4c9s_A 1.80 99.25 97.30
3p3c_A 1.25 97.68 90.44
3rf3_A 1.61 95.88 83.66
3wbz_A 2.39 92.04 70.49
1swv_A 2.30 95.21 82.88
1gk9_A 1.30 99.10 97.60
3bex_A 1.51 96.73 90.73
3pot_C 1.20 97.64 93.50
4jxe_A 1.45 96.97 88.83
5dec_A 2.00 88.62 60.11
2vfx_A 1.95 96.81 85.71
4ieu_A 1.25 97.47 88.71
2brj_A 1.50 98.61 95.40
1uuy_A 1.45 96.54 88.20
2rl8_A 1.45 96.08 86.49
2wvf_A 1.60 91.82 78.36
4i4t_E 1.80 85.31 49.59
4lle_A 1.68 84.97 54.31
2wdq_C 2.40 87.03 52.89
3kp1_E 2.01 95.20 81.65
2wdq_D 2.40 90.79 60.95
3ei3_A 2.30 93.50 73.57
1hhs_A 2.00 95.52 85.39
1s0i_A 1.60 98.24 93.74
4axd_A 2.05 95.56 81.99
4y67_A 1.60 95.05 84.63
1sg6_A 1.70 93.67 80.11
3nvw_B 1.60 97.26 88.02
3v0d_A 1.10 96.87 89.85
1mj5_A 0.95 98.89 95.30
3awu_A 1.16 98.62 95.68
5fjz_A 1.90 92.88 74.43
4k0n_A 1.25 97.39 92.31
2ghv_C 2.20 91.58 67.76
4xbd_A 1.45 98.19 92.02
3tj8_A 1.59 97.94 87.25
1obo_A 1.20 99.17 94.67
3pcv_A 1.90 96.76 85.62
1r29_A 1.30 94.92 85.25
2gte_A 1.40 98.88 95.16
2hqt_A 1.90 92.10 69.57
4hat_C 1.78 95.49 84.76
2zuv_A 1.85 98.54 93.52
3o0q_A 1.80 95.86 84.28
4a57_A 2.00 96.09 86.20
3wli_A 1.45 98.96 95.87
3pbt_A 1.64 96.62 88.22
1p1j_A 1.70 97.46 90.86
3ge3_A 1.52 99.08 95.72
2y2m_A 1.62 96.39 88.75
4ido_A 2.09 94.44 79.13
4cga_A 1.74 96.46 84.75
2ez2_A 1.85 95.60 82.24
2rio_A 2.40 94.55 81.82
4i6y_A 1.45 98.20 93.58
3alj_A 1.48 98.95 95.39
1tzz_A 1.86 94.49 81.28
3qns_A 1.40 99.28 96.78
4h2w_A 1.95 96.21 87.46
3ku3_A 1.60 98.11 92.59
2zxe_B 2.40 61.74 13.58
3b35_A 1.10 99.05 96.22
4iya_A 1.55 97.55 87.99
1otk_A 2.00 96.26 85.25
4y5v_C 2.60 88.62 49.51
2b82_A 1.25 98.43 95.73
2qg6_A 1.50 97.67 90.11
2x78_A 2.00 92.57 74.27
4p09_A 1.70 95.13 81.36
3vvy_A 1.63 97.40 89.67
1u11_A 1.55 98.35 93.71
3f9x_A 1.25 96.09 83.12
3n4i_B 1.56 98.46 94.55
1cxq_A 1.02 98.46 93.71
2e7s_A 3.00 78.68 30.70
1pqh_A 1.29 98.99 95.76
1fr2_B 1.60 96.26 85.50
3gax_A 1.70 93.49 77.57
2wxf_A 1.90 89.90 67.52
2yi9_A 2.20 95.73 83.27
3sdb_A 2.00 93.84 79.91
2vfm_A 1.50 99.17 96.94
4c2o_A 1.80 97.24 88.91
3arx_A 1.16 99.00 95.65
1y0p_A 1.50 99.08 96.30
3rta_A 1.95 94.22 82.21
2qts_A 1.90 91.21 75.54
2h21_A 2.45 84.18 50.00
3m89_A 2.00 92.10 73.28
3v5c_A 1.53 98.42 93.78
3mvi_A 1.60 98.71 93.98
1w5q_A 1.40 97.07 90.97
1t2d_A 1.10 98.74 94.29
7a3h_A 0.95 99.03 96.00
1v4e_A 2.28 90.62 60.36
3b8m_A 2.70 90.23 61.96
2i2c_A 1.85 93.54 73.11
3u55_A 1.90 98.01 87.22
2wf7_A 1.05 99.35 96.79
4k84_A 1.90 96.54 85.92
3n79_A 1.50 96.30 86.34
1gu9_A 1.90 91.04 67.44
4fa8_E 2.20 77.09 35.17
4j4z_A 1.26 97.26 90.06
4amw_A 1.90 99.53 97.56
2je8_A 1.70 97.64 90.56
5adu_L 1.10 98.92 95.86
4rek_A 0.74 99.37 96.99
3ce6_A 1.60 98.48 93.62
4mza_A 1.65 94.54 81.02
2x5o_A 1.46 97.45 92.69
3hhw_K 2.70 82.22 54.39
4l7i_A 2.19 94.05 74.75
1evl_A 1.55 98.28 91.77
1gu7_A 1.70 97.09 90.93
4i4t_F 1.80 91.64 69.47
4v24_A 1.80 98.04 89.74
1zz1_A 1.57 99.49 96.46
3n2w_A 1.45 98.31 95.37
4i0u_A 2.70 75.47 21.33
4miy_A 1.42 97.41 88.79
3epw_A 1.30 99.32 96.01
3h63_A 1.30 98.81 94.60
3mjo_A 1.36 96.61 89.19
3r40_A 1.05 99.35 97.25
2v5j_A 1.60 97.83 90.71
3sc0_A 1.95 94.67 79.32
4x7y_A 1.40 98.84 95.60
3vav_A 1.80 98.37 90.77
3ijw_A 1.90 96.96 86.42
4bqy_A 1.53 96.05 85.07
4wh9_A 1.50 98.30 91.53
4ysx_C 2.25 92.28 67.97
2dtj_A 1.58 98.30 91.46
5e0i_A 1.95 97.59 88.31
4ysx_D 2.25 94.19 76.74
4wwf_A 1.10 96.92 90.09
1xe0_A 1.70 98.28 90.74
3hpw_A 1.45 99.63 97.03
1n7o_A 1.50 97.18 89.46
3x0d_A 2.15 91.16 66.83
5c69_A 2.30 87.25 59.96
3o8m_A 1.42 98.88 94.70
3zn0_B 2.80 77.42 26.32
4lcl_A 1.80 95.52 85.75
4mpc_A 1.70 94.42 82.64
3vwn_X 1.20 98.78 95.57
1r3s_A 1.65 96.13 86.80
3us3_A 1.74 93.96 81.02
2wjn_C 1.86 98.80 94.28
3dss_A 1.80 92.41 75.08
4e4z_A 1.98 90.92 72.44
3u2u_A 1.45 97.17 89.73
3c6x_A 1.05 99.22 95.70
2e3n_A 1.40 98.17 93.07
1zi8_A 1.40 98.42 93.56
1wbh_A 1.55 95.78 89.20
4zhe_A 2.50 89.63 67.80
2qmh_A 2.60 97.50 84.47
4ca1_A 1.58 93.61 77.25
3jum_A 1.45 95.94 85.99
4l8a_A 1.20 98.06 93.71
1k04_A 1.95 89.53 59.86
1mz4_A 1.80 97.83 89.31
4hat_B 1.78 93.47 78.51
3qzm_A 1.25 96.63 87.90
3sfj_A 1.24 96.39 88.35
3o1c_A 1.08 97.85 93.04
2g3r_A 1.25 97.58 89.08
1uku_A 1.45 97.71 90.20
4wfo_A 1.14 97.42 91.53
4kty_A 1.98 97.50 87.05
1oao_C 1.90 94.61 83.40
3fg1_A 1.85 99.49 96.64
3ju4_A 0.98 99.68 98.36
1thz_A 1.80 98.49 93.39
3hww_A 1.95 94.77 79.78
2vk8_A 1.42 98.68 94.48
4e3x_A 1.24 99.22 97.79
3wu2_B 1.90 97.80 92.66
2ii0_A 2.02 94.95 77.97
4og4_A 1.45 96.47 88.06
4rit_A 1.80 96.78 87.61
3wu2_C 1.90 98.80 94.46
1ek9_A 2.10 94.71 77.80
2akz_A 1.36 99.24 95.63
2np9_A 2.45 95.69 80.85
4u72_A 2.00 97.00 89.07
2nwl_A 2.96 79.88 26.12
1af6_A 2.40 96.00 83.37
3wra_A 2.10 96.70 85.05
3zje_A 1.84 95.63 79.57
4iiy_A 1.20 98.59 94.33
4m1h_A 1.70 97.09 88.52
3wu2_A 1.90 98.85 95.21
1v39_A 1.80 96.54 83.51
2x5x_A 1.20 99.88 99.42
4lj9_A 1.70 95.89 84.04
5adu_S 1.10 98.87 94.68
4ne2_A 1.90 94.96 82.24
2pt7_A 2.40 95.01 76.16
3bux_B 1.35 94.91 77.05
2fp8_A 2.30 98.53 93.05
2fd6_U 1.90 90.87 67.87
3znv_A 1.30 97.23 87.73
4gom_D 2.45 97.08 84.77
4xtl_A 1.45 98.21 92.22
2a8y_A 1.45 98.24 91.25
1jt9_A 2.06 95.66 85.83
2o8n_A 2.00 96.74 86.70
4kkr_A 2.00 95.48 84.38
4xcb_A 1.60 98.05 90.38
4cnn_A 1.00 99.15 95.92
4r2x_A 0.93 99.44 98.34
4l3n_A 2.13 95.91 83.25
3w6s_A 1.90 99.21 94.67
5cvd_A 1.30 98.80 95.24
2tps_A 1.25 96.34 88.05
4b3b_A 1.19 98.22 93.30
4tlh_A 1.70 96.58 89.09
1eyq_A 1.85 97.83 90.09
3p0y_A 1.80 96.59 87.63
4yz0_A 1.15 97.40 93.94
3zho_A 1.20 98.79 93.78
2ght_A 1.80 95.63 83.89
1zck_A 1.90 92.73 68.00
3sp7_A 1.40 97.92 91.33
2jkg_A 1.89 92.82 75.76
3s9d_A 2.00 95.74 78.74
2oj5_A 1.75 99.36 96.91
2ag4_A 1.80 96.63 89.63
1q5x_A 2.00 97.36 88.75
4qus_A 1.28 97.00 92.86
2cj4_A 1.63 96.55 87.07
3kp7_A 2.30 87.67 54.29
4b0m_B 1.80 99.30 94.81
3r62_A 1.52 95.92 89.60
2w16_A 2.71 95.19 76.94
5a6b_A 1.77 97.97 91.01
4wks_C 1.63 96.50 87.04
3t5t_A 1.70 95.43 84.68
4wlh_A 1.28 96.49 89.56
4w7k_A 1.05 99.55 97.98
3qow_A 2.10 98.23 88.51
4k8g_A 1.25 99.15 97.15
4xh4_A 1.80 95.25 81.47
4lx2_A 1.50 96.49 85.32
4c5w_A 1.70 97.41 89.58
4rv5_A 1.04 98.69 93.96
1k8k_C 2.00 96.95 87.57
4cil_A 1.50 96.17 87.46
3t7a_A 1.70 97.69 91.22
1dcs_A 1.30 97.73 91.76
1k8k_D 2.00 98.73 92.96
1y20_A 1.40 97.82 88.85
4as4_A 1.70 94.83 83.21
2cxa_A 1.60 96.66 86.90
5bv8_A 1.59 98.59 93.78
3i94_A 1.04 97.48 92.18
4edh_A 1.32 94.61 83.17
4md5_B 1.65 96.37 87.37
1dzf_A 1.90 95.42 86.26
1e4c_P 1.66 95.80 87.86
4yp6_A 1.90 95.78 84.62
1k8k_E 2.00 94.41 74.14
4u6o_A 1.30 95.45 84.94
1k8k_F 2.00 99.12 94.61
4tkb_A 0.86 99.43 97.74
1k8k_G 2.00 89.98 66.91
4l9n_A 1.60 95.92 83.94
4aqp_A 2.45 87.57 53.60
5c6s_A 1.30 96.32 80.95
2d48_A 1.65 95.71 81.40
1ufy_A 0.96 99.47 97.52
5bq8_A 2.00 84.44 47.06
4mj2_A 2.10 96.01 82.35
4d6g_A 1.24 99.08 94.72
1q7z_A 1.70 95.59 83.90
1eex_A 1.70 98.71 95.10
1hp1_A 1.70 98.39 94.38
1m6i_A 1.80 98.55 92.81
4ywt_A 2.38 87.24 56.45
4dv8_A 1.63 93.87 81.84
2j91_A 1.80 93.82 81.18
4clf_A 1.70 93.53 80.87
2c61_A 1.50 98.22 92.59
4yiv_A 1.93 90.92 72.99
4rzy_A 1.95 99.22 97.27
2hqs_A 1.50 98.78 95.39
1zhx_A 1.50 95.90 85.78
3sx6_A 1.80 95.31 84.32
3r1k_A 1.95 95.96 85.10
3ugu_A 1.85 94.70 80.29
3s44_A 1.45 98.43 90.98
2yob_A 1.90 97.37 91.69
2qap_A 1.59 97.33 91.06
1onw_A 1.65 98.08 93.33
3wqc_A 1.50 98.09 93.93
2bnx_A 2.40 92.46 69.23
4qrn_A 1.07 98.11 92.61
1jg7_A 1.65 96.62 86.32
2nsp_A 1.70 97.12 91.52
1q8f_A 1.70 99.31 96.43
2v8q_E 2.10 91.56 74.34
3mhf_A 1.87 98.22 91.93
2g5c_A 1.90 92.27 74.10
2xwv_A 1.05 99.06 95.47
2h1v_A 1.20 97.62 92.23
4wfe_A 2.50 69.64 25.30
3lkm_A 1.60 95.72 86.64
1gkl_A 1.40 99.39 95.76
1cr0_A 2.30 85.46 47.93
4d79_A 1.77 90.46 67.90
2xmx_A 1.67 98.16 94.44
3wu2_O 1.90 94.39 81.56
3ujc_A 1.19 98.91 94.19
2qcx_A 2.20 93.40 75.23
3ixl_A 1.45 98.58 96.15
1p9l_A 2.30 93.36 78.78
3mxj_A 1.95 96.92 89.52
3ov9_A 1.60 95.79 87.76
3c9i_A 1.95 95.51 80.69
1fsg_A 1.05 98.94 96.14
2v2g_A 1.60 98.41 94.55
2bhw_A 2.50 82.29 35.87
1eex_B 1.70 97.86 92.70
2nv0_A 1.73 95.88 83.25
2gxq_A 1.20 98.34 92.75
3u3z_A 1.50 97.27 90.48
4wgf_A 2.34 97.82 89.11
3vz6_A 1.50 93.61 76.68
1dg6_A 1.30 93.43 81.21
1qkr_A 1.80 94.51 81.77
4o6u_A 0.89 99.70 97.80
1roc_A 1.50 97.41 88.39
1eex_G 1.70 96.61 86.86
4yf4_A 1.80 97.25 87.73
2r25_A 1.70 92.30 77.71
3aj1_A 2.50 90.91 69.54
4dvk_A 2.21 94.65 84.08
2foj_A 1.60 97.09 89.05
1gwm_A 1.15 96.80 89.54
1twf_H 2.30 59.93 12.78
1jya_A 1.74 94.11 76.92
3p4p_C 2.80 88.85 53.08
1bms_A 2.70 94.93 70.54
4a6h_A 1.45 95.03 80.56
1u36_A 1.89 97.23 87.00
3p4p_D 2.80 89.74 58.82
4n5b_A 2.20 92.58 67.31
3ge3_E 1.52 98.64 95.10
3b34_A 1.30 99.01 95.15
3tew_A 1.45 92.80 74.89
1xez_A 2.30 98.16 89.89
3ueq_A 1.85 99.46 96.68
3b0g_A 1.25 98.94 95.91
4g38_A 1.56 96.54 87.75
3v1t_C 1.88 98.38 92.63
1p5d_X 1.60 99.36 96.48
4wka_A 0.95 98.83 95.39
4s39_A 1.30 97.65 92.25
4c6f_A 1.26 98.16 94.21
4uz1_A 1.40 96.44 88.27
4jzz_A 1.49 95.41 83.93
3tut_A 1.58 94.01 81.55
3jtm_A 1.30 98.15 92.31
1yqs_A 1.05 99.73 98.55
5aq5_A 2.30 96.22 81.45
2ixm_A 1.50 98.35 94.33
1l9v_A 2.60 87.11 58.79
3fwk_A 1.20 98.21 93.47
3irs_A 1.76 96.47 86.48
2xjp_A 0.95 98.86 94.96
3gb5_A 2.00 95.67 83.24
2vcl_A 1.55 98.41 93.66
3bho_A 1.80 96.89 86.70
1mix_A 1.75 95.65 85.44
1wur_A 1.82 97.89 91.35
1vht_A 1.59 97.13 85.58
4emt_A 1.50 90.32 72.57
4ue8_A 1.10 97.65 89.51
1i4u_A 1.15 96.71 90.06
4hnz_A 2.39 93.04 72.99
4zie_A 1.80 91.44 68.71
4akz_A 2.25 92.60 74.64
4jv8_B 1.45 96.73 85.03
1e50_A 2.60 94.72 78.26
4xy5_A 1.80 95.88 83.47
3dd7_A 1.70 98.46 93.50
3flh_A 2.00 95.85 82.35
3t3l_A 1.15 99.26 95.87
3njn_A 1.25 97.42 89.47
4rhs_A 1.92 97.63 88.60
1dmr_A 1.82 97.10 92.55
3i9v_3 3.10 79.51 28.38
1h16_A 1.53 98.40 94.07
2dew_X 2.10 93.17 72.66
4uv7_A 2.10 88.30 60.91
3c8y_A 1.39 96.86 89.02
3hkw_A 1.55 98.22 94.12
4p04_A 1.95 85.54 41.27
4pey_A 1.50 98.92 95.81
2jc9_A 1.50 96.19 87.37
4ufr_A 2.20 93.81 78.00
1w1o_A 1.70 99.05 95.82
5ak0_A 2.03 96.42 84.84
1va6_A 2.10 96.76 84.81
4g6h_A 2.26 93.77 80.93
3llp_A 1.80 96.22 84.75
3dsk_A 1.55 97.82 90.56
4ie5_A 1.95 93.72 74.09
3g4n_A 2.10 94.58 78.84
4uqu_A 1.59 97.48 89.39
3i9v_1 3.10 88.47 48.97
2ip1_A 1.80 98.94 93.80
4mso_A 1.40 98.11 91.38
3i9v_4 3.10 80.97 30.50
4do4_A 1.40 98.60 94.32
1kjq_A 1.05 98.65 93.56
2wzk_A 2.05 95.07 77.51
4v28_A 1.20 99.36 96.85
3c1y_A 2.10 93.17 71.35
5dcu_A 1.40 98.68 93.68
3gdo_A 2.03 96.37 84.91
5agd_A 1.20 99.21 94.89
3elf_A 1.31 98.27 93.67
4cqh_A 1.14 99.05 96.08
4xgw_A 1.75 93.56 80.59
4lh6_A 1.65 97.53 90.37
4qxb_A 1.60 97.52 89.97
4pio_A 1.51 98.94 94.46
2r6j_A 1.50 97.66 89.35
4up3_A 1.44 98.30 92.31
1z70_X 1.15 98.48 93.80
4i90_A 1.65 96.44 86.75
4qek_A 1.30 98.80 96.09
3tk2_A 1.35 98.56 92.78
3wql_A 2.10 94.51 75.27
3aj6_A 1.48 99.41 96.47
1h72_C 1.80 92.16 64.86
5aji_A 2.99 77.69 24.71
1z0s_A 1.70 93.68 79.12
4r8r_A 1.46 97.45 89.45
3kra_B 1.90 86.59 75.68
4lxq_A 1.40 98.31 94.87
1kqp_A 1.03 98.97 95.57
2zd7_A 1.85 89.31 70.27
4j0n_A 2.25 98.57 93.49
1uj2_A 1.80 98.69 92.49
3iiq_A 2.00 94.79 78.80
5aun_B 1.63 97.56 88.33
3otm_A 1.50 94.74 84.39
4g1i_A 1.85 93.65 76.72
4zo0_A 2.30 99.02 93.56
3phx_A 1.60 96.55 88.89
4jhl_A 1.70 97.08 89.04
3efp_A 2.01 98.07 94.61
3i9v_5 3.10 81.95 30.10
3bmz_A 1.21 99.39 96.22
3rlb_A 2.00 96.92 89.20
4ytw_B 1.40 96.94 85.71
5bqp_A 1.70 97.83 89.94
4qbb_A 1.60 97.26 89.31
2grr_B 1.30 98.10 91.72
1btk_A 1.60 95.60 82.50
1j3w_A 1.50 96.98 88.06
1p6o_A 1.14 99.00 95.51
3v5x_A 1.85 92.15 70.86
4odk_A 1.40 94.77 83.01
2w3g_A 1.40 96.00 87.33
4igv_A 1.50 94.89 81.21
3kdf_A 1.98 95.33 80.87
4muv_A 1.25 98.38 93.66
1u5x_A 1.80 92.05 70.00
1p0z_A 1.60 97.80 90.08
3i9v_7 3.10 83.90 33.07
3i6c_A 1.30 98.52 92.92
3fu1_A 1.90 97.07 86.96
4unu_A 0.95 99.87 99.08
1sqe_A 1.50 93.62 77.23
4l6h_A 1.75 95.72 83.84
1k3i_A 1.40 97.01 92.00
3h99_A 1.40 98.37 93.57
3wpu_A 1.60 98.44 94.24
3djl_A 1.70 97.53 89.96
4rsc_A 1.80 97.17 91.07
1g8f_A 1.95 97.40 88.82
3vii_A 0.97 98.87 94.92
4dwr_A 1.48 95.92 88.41
3hy0_A 1.90 98.41 93.42
4pd0_A 1.70 94.01 80.77
4uci_A 2.21 91.05 64.54
3k26_A 1.58 97.98 92.50
2p02_A 1.21 99.79 98.42
3d59_A 1.50 95.66 85.22
1vlo_A 1.70 98.79 95.33
1yu0_A 1.56 99.56 98.14
2al6_A 2.35 88.36 58.60
3qn1_B 1.80 96.81 87.80
3isx_A 1.40 97.10 88.66
4oe8_A 1.74 93.71 76.49
5bzz_A 2.20 87.33 50.64
3m73_A 1.15 98.55 95.21
4wma_A 1.62 96.76 86.62
2ciw_A 1.15 99.74 98.66
2px0_A 3.00 84.08 43.41
4egc_B 1.99 97.71 89.80
1ro7_A 1.80 93.60 75.58
1ekq_A 1.50 97.19 88.14
3bxp_A 1.70 98.74 92.64
4yqd_A 1.45 96.34 86.07
3cxn_A 1.55 94.57 81.16
3pfg_A 1.35 97.77 92.12
4crw_A 1.75 95.01 79.20
3fds_C 2.05 90.66 67.47
2z8n_A 1.80 95.59 84.65
4mko_A 1.70 97.92 91.95
2jig_A 1.85 98.22 91.20
1wei_A 1.45 94.72 83.18
1byi_A 0.97 98.05 93.30
2ntk_A 2.03 95.60 85.44
4mu3_A 1.12 99.10 95.70
1sl9_A 1.17 98.40 93.01
3mea_A 1.26 98.65 94.44
4uf7_C 1.70 96.11 84.06
4c9x_A 1.20 98.00 90.91
3wjd_A 1.10 97.75 91.50
3l0f_A 1.35 99.02 96.30
1q1f_A 1.50 91.81 77.70
3m1x_A 1.20 99.12 95.20
1mg9_B 2.30 93.99 74.83
4mtu_A 0.97 99.73 98.60
2djf_A 2.00 94.71 81.36
1vqs_A 1.50 97.91 93.64
2ewi_A 1.00 97.88 91.59
1jhg_A 1.30 97.76 87.13
1q16_A 1.90 97.88 90.92
4j3v_A 1.45 98.29 92.66
3w7t_A 1.50 98.39 93.82
2d73_A 1.60 97.77 92.61
4cu4_A 2.30 95.81 78.07
4com_A 1.92 95.74 83.86
2x3j_A 2.00 97.38 88.23
5bxr_A 1.60 98.05 92.11
4zci_A 2.63 88.88 55.61
3edf_A 1.65 97.78 92.80
3mwp_A 1.79 97.78 90.23
2vsy_A 2.10 92.31 74.04
5cps_A 1.80 97.03 86.85
4coo_A 2.00 96.98 87.63
5a2v_A 1.82 95.01 77.66
4m9s_A 3.21 24.17 18.63
4zwo_A 2.14 96.54 84.00
1q16_B 1.90 98.62 94.50
4zac_A 1.65 98.35 93.64
4ze8_A 1.72 96.99 89.00
4x7r_A 2.15 88.71 60.85
3mje_A 1.36 97.49 92.13
4ub9_A 2.27 96.72 88.22
3a74_A 1.80 95.63 86.36
3w4t_A 2.10 96.14 81.84
3wt0_A 2.00 91.99 70.48
1uqt_A 2.00 95.89 81.86
3pf7_A 1.90 97.69 91.19
4c8h_A 2.69 92.85 69.14
1wdd_A 1.35 98.54 94.83
4adi_A 1.80 96.96 90.14
3gh1_A 1.90 94.69 83.71
2xep_A 1.50 97.38 91.17
3abq_A 2.05 98.41 92.27
3mdu_A 1.40 98.15 92.44
1ra0_A 1.12 99.07 96.69
4e6n_A 2.39 94.58 76.41
1d8w_A 1.60 97.76 92.29
2zbl_A 1.60 99.17 96.63
4q4f_A 2.80 85.77 45.94
4m82_A 1.59 98.22 92.62
4uuw_A 1.98 96.70 87.06
3qvs_A 1.70 97.11 89.80
1ryi_A 1.80 96.59 87.64
2ca6_A 2.20 94.91 82.85
2ahf_A 1.52 98.19 94.16
4wz4_A 1.05 97.67 94.44
4mo4_A 1.67 96.71 83.77
4idt_A 2.40 92.79 78.44
2wxu_A 1.80 96.18 83.93
4x9k_A 1.61 98.88 94.97
4aqn_A 1.98 94.56 76.47
1m15_A 1.20 97.98 91.29
4u1q_A 2.08 96.36 85.63
4lty_A 1.80 89.21 68.12
3aey_A 1.92 96.96 89.71
2i3s_A 1.90 95.58 81.44
2qi9_A 2.60 77.71 37.35
4x1h_A 2.29 91.90 70.55
4tmx_A 1.50 96.55 88.30
2hyv_A 1.42 97.42 90.26
1lnq_A 3.30 70.06 22.26
1n7z_A 2.00 94.87 80.49
3w54_A 2.30 97.39 87.88
4m0w_A 1.40 97.39 89.59
1odt_C 1.70 98.73 94.32
4iqb_A 1.13 97.44 91.67
1nnf_A 1.10 98.93 95.13
2yna_A 1.50 97.94 92.16
3abq_B 2.05 90.92 60.71
4ri5_A 1.26 95.06 83.45
3m4w_A 2.30 92.00 64.44
4n2x_A 1.70 98.61 94.97
1ftr_A 1.70 98.42 94.26
4yca_A 1.81 96.30 85.21
2c8m_A 1.89 97.40 87.14
4pc3_C 1.83 95.19 82.80
4g9e_A 1.09 99.53 97.09
3pvj_A 1.85 97.30 90.91
3f1l_A 0.95 96.48 88.57
4fc5_A 2.30 97.66 89.19
2h8g_A 1.50 95.99 87.40
1uwc_A 1.08 99.15 95.79
2bs2_C 1.78 91.21 70.98
4phz_C 2.59 85.36 50.00
4phz_B 2.59 92.45 67.21
2i5v_O 1.10 98.90 96.34
2hxw_A 1.60 98.49 92.58
2bgc_A 2.30 76.05 28.63
4u9p_A 1.70 97.19 86.40
3s18_A 2.20 95.48 79.91
3p2e_A 1.68 94.71 79.10
3ro0_A 1.50 97.54 91.79
3f0p_A 1.64 95.85 81.73
2xbl_A 1.62 98.46 94.33
3ehh_A 2.10 91.10 65.62
4km6_A 1.55 93.28 79.41
1pp0_A 1.42 95.48 81.15
2o6f_A 1.63 97.49 89.81
1l7m_A 1.48 97.86 90.43
4g6i_A 1.78 97.38 86.00
1vk0_A 2.10 97.05 88.50
1k9v_F 2.40 90.22 60.00
2o99_A 1.70 95.43 81.46
1sz7_A 1.55 95.20 83.65
1nxm_A 1.30 98.34 94.33
2car_A 1.09 97.43 89.29
3gqq_A 1.95 96.88 85.03
2w1s_A 1.45 99.00 95.68
1gs9_A 1.70 91.26 72.92
2jg6_A 1.70 98.42 91.94
4ejq_A 1.89 91.93 74.68
1yjg_A 2.22 95.67 82.17
2v4i_A 2.20 94.98 75.14
3k7p_A 1.40 98.55 94.77
1usc_A 1.24 98.15 93.26
1fx3_A 2.50 90.35 56.64
1wvq_A 1.45 98.82 95.68
2efr_A 1.80 96.65 80.65
4xos_A 1.56 92.06 74.34
4gei_A 1.50 95.83 86.81
2xem_A 2.10 93.53 79.31
5bpb_A 2.20 94.09 78.15
3ech_A 1.80 93.80 82.17
4lo0_C 2.06 96.29 79.86
2fr5_A 1.48 99.05 96.32
3ivv_A 1.25 98.50 90.71
1s1g_A 2.60 85.47 49.53
4o9g_A 1.90 96.96 87.68
5d70_A 2.06 92.22 66.09
4dyq_A 1.50 87.97 71.54
4hi6_A 2.20 66.67 14.49
1m0d_A 1.90 97.69 87.60
4qhu_C 2.20 96.98 84.03
1ou8_A 1.60 97.40 88.68
4eax_A 2.30 85.93 58.33
4gs7_A 2.35 91.93 74.55
3hf5_A 1.40 96.54 88.70
2ge7_A 2.00 97.38 85.05
1twf_A 2.30 80.33 47.43
1twf_B 2.30 81.92 49.82
4usa_A 1.13 98.91 95.47
2cfu_A 1.90 97.82 91.08
4udx_X 1.03 98.24 93.84
4ccd_A 1.97 97.07 87.34
2guf_A 1.95 96.53 84.75
4afk_A 1.90 95.99 86.05
2osx_A 1.10 99.25 97.10
3vx0_A 1.50 98.12 92.63
3tpd_A 1.50 95.82 82.83
3bg1_B 3.00 54.19 3.78
2w8t_A 1.25 99.13 96.73
3cx5_A 1.90 92.55 75.17
1ht6_A 1.50 99.71 98.02
4l9b_A 1.75 92.26 72.09
3cx5_C 1.90 99.19 97.66
3kb9_A 1.60 98.92 94.41
3wzy_A 1.55 96.85 88.46
4zzx_A 1.65 96.67 86.04
2h85_A 2.60 93.92 75.22
3cx5_B 1.90 93.53 74.72
2zgy_A 1.90 96.19 83.75
1twf_C 2.30 84.87 40.60
3pvt_A 2.03 96.91 84.54
2we5_A 1.39 95.79 86.73
3zyl_A 1.70 95.75 83.08
2wrz_A 2.20 95.26 79.67
2ddr_A 1.40 97.38 90.62
4tq1_A 1.80 95.75 85.66
2x9k_A 2.18 88.10 64.75
1xbu_A 1.20 99.71 97.82
2b4h_A 1.60 95.06 85.90
1kyf_A 1.22 96.22 85.83
3hlx_A 1.30 96.77 91.34
4o7x_A 1.78 94.87 78.10
3cx5_D 1.90 97.96 91.53
4b5o_A 1.05 96.31 86.46
3rpp_A 1.80 96.62 87.04
3zl9_A 2.75 76.00 20.80
3ess_A 1.19 98.78 95.48
4cii_A 2.15 87.46 55.56
3ci3_A 1.11 98.72 92.02
2hal_A 1.35 96.76 86.32
4nzd_A 2.75 93.84 69.05
4nt9_A 1.71 95.43 82.61
1r8s_E 1.46 95.40 85.03
4j1v_A 1.95 96.88 86.75
3mvs_A 1.10 99.57 96.67
4id0_A 1.10 99.51 98.04
3ikv_A 2.40 94.97 83.98
4fa8_A 2.20 96.53 87.23
3v4k_A 1.38 99.26 95.16
1pkh_A 1.42 95.31 84.07
4lwr_A 1.10 97.19 91.84
1z2w_A 2.00 95.85 84.62
4pwq_A 1.40 97.69 88.89
3ncx_A 2.60 91.93 64.36
3k7i_B 1.44 98.57 94.27
3dmb_A 2.30 87.48 56.16
4bj0_A 1.00 99.52 97.60
4j32_A 1.80 97.13 90.45
4l2n_A 1.74 96.17 85.63
3zn4_A 1.26 98.20 93.96
1tt8_A 1.00 98.86 93.29
4w6y_A 1.57 97.84 91.78
2vgl_S 2.60 96.92 80.28
1j9b_A 1.26 98.61 93.43
2a15_A 1.68 97.94 89.47
3cx5_G 1.90 95.88 84.13
2jjs_C 1.85 98.46 88.70
1twf_I 2.30 77.33 42.62
1twf_K 2.30 84.22 38.60
2ask_A 1.55 95.29 86.14
2w00_A 2.60 91.30 62.83
1tf5_A 2.18 90.64 68.52
3rrs_A 1.70 99.19 95.01
1h2v_C 2.00 93.51 75.21
3s9z_A 1.79 96.51 88.67
3udf_A 1.70 94.04 80.70
1gqi_A 1.48 98.61 95.76
2zt5_A 2.50 88.34 53.96
3hq1_A 1.70 98.62 93.02
1ji1_A 1.60 99.58 97.65
2vtf_A 1.79 98.31 93.18
4trh_A 2.03 87.68 67.98
3bb0_A 1.50 97.51 92.00
1mw9_X 1.67 95.49 83.27
3ven_A 1.57 97.94 92.64
1xhx_A 2.35 83.08 47.64
4ac7_C 1.50 99.42 97.01
1uwk_A 1.19 98.75 94.95
1x0c_A 1.70 98.51 93.62
2r0c_A 1.80 94.44 77.80
2olr_A 1.60 98.71 94.02
2jg0_A 1.50 98.64 93.29
3rlf_F 2.20 86.05 54.90
2qcu_A 1.75 95.61 85.97
2d5f_A 1.90 95.02 84.07
1h9a_A 2.16 96.25 85.98
2nvw_A 2.10 94.13 76.51
4ebb_A 2.00 97.97 89.11
3ls9_A 1.40 98.27 94.92
5ccl_A 1.50 91.53 80.47
2ygw_A 2.80 88.15 47.12
2hxt_A 1.70 98.78 95.39
4ead_A 1.50 96.58 89.55
4m5e_A 1.49 96.44 86.67
1hyo_A 1.30 98.11 93.03
4lv5_B 1.70 94.16 75.76
1pk8_A 2.10 96.23 86.60
5amv_A 1.57 99.28 95.24
2wnh_A 1.68 97.89 91.48
4h03_A 1.75 96.05 83.57
4e2x_A 1.40 98.32 93.58
3ne5_B 2.90 90.93 58.39
3r9m_A 1.95 97.03 89.36
3o72_A 1.95 96.73 89.33
4wub_A 1.75 98.08 90.89
2gak_A 2.00 94.20 79.14
2abs_A 1.10 96.30 86.47
1yrr_A 2.00 95.64 84.25
4izh_A 1.80 96.42 86.43
5brh_A 1.90 93.36 76.02
3nmw_A 1.60 94.47 83.69
4mkp_A 1.95 86.50 55.28
3gjx_B 2.50 93.34 72.99
1tbf_A 1.30 95.53 84.97
1ebf_A 2.30 93.14 77.37
4d6q_A 1.29 98.23 91.82
5d9o_A 1.55 98.97 94.52
1z84_A 1.83 98.05 92.60
3abh_A 2.00 82.86 64.58
4gvf_A 1.35 99.19 95.88
3chh_A 2.00 92.19 72.33
3c9u_A 1.48 97.05 87.66
3it3_A 1.50 98.78 93.18
2r9f_A 1.60 95.22 87.27
1gxr_A 1.65 95.12 84.18
2ast_B 2.30 95.49 83.69
3mwx_A 1.45 98.42 93.79
3vgi_A 1.07 99.31 97.04
1wy5_A 2.42 89.43 66.56
4xb9_A 1.80 93.64 77.54
1v0l_A 0.98 99.66 98.34
2h9b_A 1.80 94.77 86.11
1vju_A 1.40 97.51 90.72
2haw_A 1.75 94.81 82.08
3nkd_A 1.95 95.34 80.53
3whp_A 2.52 85.68 54.69
4i1o_B 2.70 92.41 65.36
4xly_A 1.82 95.48 82.13
2rin_A 1.80 98.03 86.46
3uqc_A 2.26 80.25 45.12
2vdw_B 2.70 89.32 51.94
3lrt_A 1.53 93.07 74.30
3agc_A 2.00 94.92 82.29
1w5r_A 1.45 97.08 89.38
1j3k_A 2.10 89.00 70.59
3hhy_A 1.55 98.15 89.84
4qos_A 1.42 96.31 85.48
1h32_A 1.50 98.96 95.00
2xtp_A 1.50 97.31 88.24
4pzu_A 2.10 98.37 90.21
2okg_A 1.65 96.44 83.94
4efp_A 1.33 98.63 93.59
2c0g_A 1.75 98.42 91.23
4e3y_A 0.95 98.53 95.00
1s5d_A 1.75 99.16 95.41
3vzx_A 1.54 97.14 88.11
3abd_A 1.90 94.92 81.67
2wnp_F 1.21 98.95 94.47
1xcj_A 2.00 98.02 89.52
1d2t_A 1.90 96.23 90.99
2pbk_A 1.73 96.60 88.60
1u7z_A 2.30 93.16 77.31
1q16_C 1.90 96.57 86.10
4hms_A 1.33 98.19 92.08
4dcn_C 3.01 73.42 19.17
3kos_A 1.83 98.32 90.50
4zav_A 1.40 97.93 94.23
1vi0_A 1.65 94.42 79.89
4qas_A 1.25 96.54 87.31
2xvm_A 1.48 97.54 89.39
3n06_A 2.00 92.03 72.04
4oe8_B 1.74 93.20 75.32
2ftk_A 3.05 85.77 39.23
1m70_A 1.25 97.39 91.05
2ahd_A 3.00 81.43 35.76
4oke_A 1.70 98.41 93.12
3cry_A 1.70 95.68 86.39
1dgw_A 1.70 97.67 85.39
4h7y_A 1.80 96.52 83.69
4x45_A 1.75 96.93 88.27
2arc_A 1.50 98.24 91.93
4dmi_A 1.50 98.44 92.86
4oyh_A 2.41 86.02 64.19
2ri7_A 1.45 97.39 92.26
4rdn_A 2.10 95.80 84.56
3pyi_A 2.10 93.00 73.24
1y60_A 1.90 97.06 87.50
4ct3_A 1.69 97.39 90.18
4nf1_A 1.40 23.12 0.00
1n2m_A 1.90 95.98 86.79
1v4p_A 1.45 96.83 84.11
4fgc_A 2.50 89.99 61.87
4rgu_A 1.89 85.05 60.99
4eqa_C 1.60 94.46 82.67
2f62_A 1.50 96.66 88.61
5duo_A 2.40 96.85 89.17
1jfz_A 2.10 95.10 74.32
1euw_A 1.05 98.25 92.65
1nvi_E 1.90 95.71 87.32
1th8_A 2.40 95.30 81.82
2aq6_A 1.70 98.66 92.31
1x6z_A 0.78 98.96 96.67
5aun_A 1.63 96.38 84.56
4l1p_A 2.12 84.27 44.09
1nki_A 0.95 98.40 94.78
2b0p_A 1.50 98.59 93.80
2dry_A 1.80 97.84 89.23
3ql9_A 0.93 98.20 92.80
2o39_C 2.85 89.89 55.56
4ac7_B 1.50 98.09 94.26
3d32_A 1.30 97.75 89.83
3f1p_A 1.17 97.84 90.35
3q0h_A 1.70 95.20 85.32
3zcc_A 1.25 96.86 88.18
1lq9_A 1.30 98.58 95.54
1vr4_A 2.09 89.47 66.02
4bfo_A 1.18 98.18 94.34
4fke_A 1.85 94.75 83.48
4c0o_A 2.56 81.11 32.08
3f7f_A 2.60 81.21 39.23
4xk8_A 2.80 86.47 44.20
3e7j_A 2.10 97.39 89.91
4kxv_A 0.97 98.02 93.23
2bhu_A 1.10 98.33 95.17
2p1m_B 1.80 99.96 99.82
3drf_A 1.30 98.98 95.36
4eql_A 1.80 93.35 78.95
3gh5_A 1.60 99.26 97.04
2vbk_A 1.25 99.48 98.04
1gkm_A 1.00 95.73 90.32
3bnj_A 1.30 97.83 91.08
4f2d_A 2.30 87.13 51.20
4pvk_A 1.30 99.12 95.92
2j9a_A 1.73 97.81 93.81
1ef0_A 2.10 93.10 76.94
2e01_A 1.73 96.03 85.62
4az6_A 1.36 98.71 94.25
1j78_A 2.31 89.89 61.66
4wck_A 1.40 96.55 87.86
1q7e_A 1.60 98.83 93.41
4pd6_A 2.08 96.86 86.28
4ms4_A 1.90 92.84 75.98
4phz_A 2.59 89.39 57.99
4wnd_A 1.50 97.30 89.36
4d9s_A 1.70 96.31 88.77
2rfv_A 1.35 95.45 87.92
3uoa_B 1.75 94.02 77.47
2xn6_A 1.29 97.89 92.01
1hx6_A 1.65 96.29 87.84
4rag_A 1.85 94.25 78.18
3sbt_B 1.80 94.52 79.67
1saz_A 2.50 87.22 63.73
4o6d_A 2.59 86.99 52.07
1jr3_A 2.70 72.39 28.42
1ga6_A 1.00 99.48 97.83
4g55_A 1.69 98.25 92.18
3m5q_A 0.93 99.05 96.92
4qtc_A 1.40 97.35 90.30
3eie_A 2.70 82.77 46.53
2zih_A 2.80 93.77 63.83
3rtx_A 2.81 82.23 40.84
3zeu_B 1.65 98.68 94.66
1upk_A 1.85 96.12 84.64
4v3h_A 1.83 97.55 90.76
4c5c_A 1.40 98.39 91.83
4nhe_A 1.95 95.45 77.23
2fvy_A 0.92 99.35 97.38
3c3d_A 2.50 94.35 78.76
3cis_A 2.90 90.50 60.90
1nri_A 1.90 95.33 83.06
1xub_A 1.30 98.34 94.96
2q18_X 2.10 95.97 84.75
4oj8_A 2.10 97.60 88.93
2uwa_A 1.80 98.87 94.53
3w06_A 1.15 98.60 93.26
1wcw_A 1.30 96.24 87.01
2imq_X 1.30 99.78 98.57
1ilz_A 2.50 94.12 73.15
1c8x_A 2.00 95.44 77.74
3pfb_A 1.58 99.23 96.00
2efe_A 2.08 95.70 80.08
3g91_A 1.23 97.00 87.31
1yrb_A 1.75 93.39 76.06
3ocu_A 1.35 98.85 93.52
2a40_B 1.80 97.36 89.23
2zz8_A 2.01 95.15 81.30
4xe2_A 1.20 99.30 95.93
1gs5_A 1.50 96.11 84.88
4wqd_A 1.22 97.23 88.99
2h88_B 1.74 98.49 94.14
4gjz_A 1.05 99.51 97.37
4btb_A 1.90 93.42 77.92
4tw3_A 1.60 99.09 95.95
3h0o_A 1.40 98.63 94.58
4lfu_A 2.26 95.47 80.08
4qyx_A 1.69 96.05 85.96
1s2o_A 1.40 99.06 95.90
3lq0_A 1.45 97.47 90.64
1es9_A 1.30 94.78 86.32
4wml_A 1.73 93.11 79.17
4rxv_A 1.10 98.60 94.32
4mlm_A 1.70 95.99 87.77
1mjs_A 1.91 94.13 79.21
2b5i_D 2.30 76.56 29.51
3kr9_A 2.00 94.24 78.83
1eej_A 1.90 90.73 71.30
4jht_A 1.18 98.84 94.03
2ccm_A 1.80 96.41 85.79
3tiw_A 1.80 92.85 76.88
4hbq_A 1.40 95.14 85.92
3bfp_A 1.75 99.71 98.37
1d2s_A 1.55 93.58 77.06
4wkz_B 1.79 96.13 83.15
1s7k_A 1.80 95.98 85.44
3zjb_A 1.84 89.26 75.58
1j1f_A 1.60 97.61 89.53
1wk8_A 1.70 96.15 84.62
3lxr_F 1.68 96.09 84.53
2wcr_A 1.70 95.68 82.43
3hny_M 1.07 99.52 97.44
3x2m_A 0.64 99.92 99.44
1f3z_A 1.98 95.12 76.67
2fp1_A 1.55 99.15 93.94
1ni0_A 2.50 87.57 54.78
4luq_C 1.77 93.67 80.49
4mpo_A 1.90 96.40 83.45
2zex_A 1.20 99.65 97.28
2gxg_A 1.45 96.02 85.00
2h88_C 1.74 96.10 83.45
3u5s_A 1.50 97.71 87.30
2co3_A 1.78 97.67 91.11
3lr2_A 1.70 97.70 91.20
2wnv_A 1.25 98.64 93.18
3bp6_A 1.60 95.91 86.61
1nbu_A 1.60 96.75 86.44
3l5x_A 1.90 78.25 36.63
2h7w_A 1.70 98.42 89.81
2vzc_A 1.05 98.46 93.70
4xjj_A 1.40 97.70 90.48
3umz_A 1.65 97.81 87.62
3etw_A 2.00 94.85 76.15
3s0a_A 1.15 98.94 94.96
2hqs_C 1.50 96.35 85.98
4hwx_A 1.90 95.80 82.46
3gs2_A 1.70 94.75 78.90
3po1_C 1.65 97.55 88.24
4y88_A 1.45 97.53 90.74
4odb_D 3.20 81.95 33.33
2h88_D 1.74 95.43 83.17
4lgy_A 1.48 98.21 93.16
3w3w_A 2.20 87.97 57.10
4ok4_A 1.70 98.05 91.48
1r1h_A 1.95 95.03 79.60
4jc8_A 2.60 87.76 60.17
3lig_A 1.80 96.76 89.91
5e5n_A 2.00 94.21 76.38
1w6s_A 1.20 99.18 96.14
3bf0_A 2.55 95.04 78.69
4a9v_A 1.10 98.70 94.32
3gf3_A 1.75 97.05 90.41
3eps_A 2.80 85.25 42.76
4mfu_A 2.74 78.02 29.57
2wdc_A 1.50 98.20 93.36
1y7b_A 1.60 98.57 94.57
2pfd_A 3.42 73.03 26.85
3ry3_A 2.43 93.71 75.05
1qmg_A 1.60 99.14 96.69
2cja_A 2.20 81.29 57.65
1ez0_A 2.10 98.02 90.48
5ahn_A 1.65 96.91 90.57
1v0w_A 1.35 98.07 94.56
4gwg_A 1.39 98.21 92.29
1qw9_A 1.20 98.17 92.35
3a09_A 1.40 97.69 90.41
3pop_A 1.65 97.74 91.08
3vld_A 2.05 94.28 77.68
3n9y_A 2.10 97.55 87.47
4uf0_A 1.78 96.86 84.42
2g4c_A 3.15 73.49 22.92
4fbw_A 2.20 88.87 62.27
2oo0_A 1.90 98.14 92.12
2icy_A 1.64 89.04 58.55
4mv4_A 1.61 89.95 73.76
5bza_A 2.00 96.88 87.70
1z7x_W 1.95 97.55 90.00
2xi9_A 1.90 93.28 73.36
1cru_A 1.50 98.00 93.75
4wk0_B 1.78 86.84 68.15
4lyp_A 1.28 99.08 95.91
4zfv_A 1.50 99.35 96.10
4nog_A 1.20 98.29 93.84
1kcz_A 1.90 98.18 93.45
4i4c_A 1.95 93.40 72.89
1k75_A 1.75 95.14 88.86
3i16_A 2.00 95.36 78.77
4wva_A 1.67 97.92 93.46
2uvj_A 1.80 95.43 82.43
2heu_A 1.04 98.77 94.63
1h12_A 1.20 99.78 98.51
3rfa_A 2.05 94.98 77.48
2bwr_A 1.50 98.98 96.01
3s2j_A 1.30 99.30 96.95
4dth_A 1.78 97.39 89.89
2qrj_A 1.60 95.39 85.48
2gso_A 1.30 98.03 94.50
5br4_A 0.91 99.13 96.88
1elu_A 1.55 98.06 91.60
3was_A 1.50 97.50 88.69
3o2t_A 1.40 95.81 83.55
2nz1_A 2.50 92.25 70.62
4ogp_A 2.15 90.68 61.78
4k7j_A 1.97 95.93 85.43
4ocj_A 1.57 98.67 94.08
3w6p_A 1.70 92.06 80.78
1m66_A 1.90 95.97 87.28
3wwc_A 1.49 98.17 93.13
4qrv_A 1.98 94.97 81.73
3w0o_A 1.50 96.03 88.47
2v7k_A 1.70 97.33 90.12
4j7q_A 1.55 95.21 82.92
4qit_A 1.40 98.37 92.29
1qaz_A 1.78 93.16 80.06
1usg_A 1.53 98.34 93.35
4cfp_A 2.15 85.18 56.57
4qv2_A 1.68 99.41 96.78
1tv8_A 2.20 88.56 60.86
4xdu_A 1.35 94.26 84.24
1s1d_A 1.60 98.65 93.69
3wjp_A 1.53 98.08 91.34
2x65_A 2.10 91.51 70.06
4r8x_A 1.40 98.83 93.97
2af4_C 2.15 91.58 63.75
2o2z_A 2.60 95.52 80.65
1mki_A 2.00 93.91 80.71
1ptm_A 1.96 97.01 88.75
2yxn_A 1.80 96.57 87.27
4eu0_A 1.70 91.23 68.42
1zl0_A 1.10 98.89 96.73
5cm7_A 1.55 98.62 93.44
2wpv_A 1.99 96.74 85.77
3o9z_A 1.45 98.45 94.19
4wnz_A 2.80 80.74 32.91
3kyh_A 3.00 82.10 33.33
2dsk_A 1.50 98.91 94.67
3zgy_A 2.71 93.94 71.93
1a4i_A 1.50 96.94 88.07
1tzb_A 1.16 98.43 93.36
3g4e_A 1.42 94.87 81.14
3mpr_A 1.90 98.04 93.26
1inl_A 1.50 96.52 88.42
4ewe_A 1.56 97.60 92.01
4zev_A 1.80 95.47 83.79
1nv8_A 2.20 93.06 75.65
1omz_A 2.10 95.92 83.79
3bcz_A 2.10 97.48 88.74
1o57_A 2.20 83.82 54.07
1ut5_A 2.75 92.30 59.19
3prn_A 1.90 97.47 91.35
4qfw_A 2.00 96.80 88.97
1xru_A 1.94 98.67 93.95
2qmq_A 1.70 98.51 94.24
4fda_A 2.10 96.27 80.66
2ci1_A 1.08 98.67 94.14
3pg7_A 2.19 90.76 66.02
1w2f_A 1.80 88.08 57.61
4gc1_A 2.08 97.70 86.55
2xoc_A 1.89 97.00 88.73
3dff_A 1.60 96.29 89.47
4cru_B 1.65 96.33 87.04
3mbk_A 1.35 96.98 89.02
5evc_A 1.70 97.16 88.61
4kn8_A 1.50 90.34 62.35
1b9m_A 1.75 96.24 83.72
1ny1_A 1.80 97.09 88.09
5agi_A 1.47 96.07 87.30
3fss_A 1.43 97.44 89.64
1p1x_A 0.99 99.04 96.00
2g30_A 1.60 95.13 79.40
3a77_A 1.80 97.12 88.26
3oqi_A 1.70 97.39 89.19
2a6z_A 1.00 98.06 91.89
1tzp_A 1.40 99.04 95.83
3f79_A 2.80 67.03 8.52
4fn7_A 1.25 99.23 96.10
3dha_A 0.95 97.57 90.16
1qq5_A 1.52 96.29 86.53
1xq6_A 1.80 96.54 87.75
4k0w_A 1.20 94.19 79.49
2vxn_A 0.82 99.53 97.59
2erf_A 1.45 96.95 89.47
3f7q_A 1.75 96.76 88.32
5crw_A 1.60 97.50 90.91
3bgt_A 2.10 97.27 89.34
4ymh_A 1.88 95.97 85.77
3l15_A 2.00 91.80 73.58
3ngy_A 2.20 94.44 78.43
2zfy_A 1.69 97.41 84.51
3eeb_A 2.10 94.59 80.00
3lxz_A 1.76 99.05 94.50
2yc3_A 1.40 95.44 86.30
1t72_A 2.90 84.87 37.21
1gxy_A 1.71 95.66 84.75
3r2v_A 1.30 98.31 91.67
1o63_A 2.00 95.16 81.28
2icw_G 2.41 84.32 53.52
4lwl_A 1.60 96.81 86.76
4h9n_C 1.95 94.08 77.07
4k4o_A 1.30 99.07 95.26
1ik9_A 2.30 87.75 54.11
2z98_A 1.40 99.59 97.94
4co9_A 1.95 97.66 91.30
4qrh_A 1.65 93.88 84.44
3ih6_A 2.15 97.66 85.56
4ywq_A 1.70 97.55 86.84
1e5k_A 1.35 96.70 86.70
1s99_A 1.65 95.96 86.56
3cqv_A 1.90 99.81 98.47
3kdg_A 2.00 88.75 62.30
1x6m_A 2.35 97.44 88.78
4f8y_A 1.80 98.03 90.31
1lqv_A 1.60 96.50 87.79
3ph1_A 2.10 88.51 63.33
1d7b_A 1.90 97.87 90.27
2qmc_B 1.55 98.58 94.09
2q5x_A 1.90 96.92 88.08
4kt6_B 1.71 97.81 90.68
3ajv_B 1.70 96.16 88.33
4kdd_A 1.90 95.47 82.07
1ypy_A 1.51 92.68 81.32
2ova_A 1.50 96.15 91.46
4p82_A 1.30 94.73 85.00
3n10_A 1.60 96.16 82.39
2zou_A 1.45 96.94 87.41
1yz1_A 2.00 94.60 80.82
1zk5_A 1.40 99.30 96.51
4cgx_A 2.70 81.22 34.78
2ret_B 2.21 95.36 82.39
4rh8_A 2.20 94.07 81.20
5a34_A 2.60 83.90 42.26
1h4a_X 1.15 99.17 95.95
2c9w_A 1.90 96.74 81.05
4uu3_A 1.15 98.82 97.02
2ikb_A 1.70 98.13 92.64
4u5w_A 1.86 96.92 88.79
1gvj_A 1.53 92.08 80.99
4zc4_A 1.86 94.94 81.63
3f59_A 2.00 93.75 77.85
2ilk_A 1.60 97.78 88.39
2r6q_A 1.43 98.86 95.65
2j7a_C 2.30 93.47 79.31
3muj_A 1.92 96.69 84.96
2xws_A 1.60 95.85 88.10
4bsx_A 2.23 91.70 74.31
1s4c_A 2.20 94.60 77.33
3bjk_A 1.90 95.94 87.14
1l6p_A 1.65 96.03 86.78
1exr_A 1.00 95.91 86.99
3qir_A 2.45 83.88 32.14
2e56_A 2.00 91.57 70.14
4kef_A 1.10 98.47 93.98
3hhl_A 2.65 97.32 84.85
4l0p_B 2.26 91.17 74.82
1qqr_A 2.30 91.53 73.19
4cvn_E 2.12 93.14 76.98
2lis_A 1.35 97.19 90.84
3qr7_A 0.94 99.39 96.52
1c7k_A 1.00 98.62 93.94
4jmu_A 2.00 92.76 76.19
3kdf_B 1.98 88.16 61.86
2ehp_A 1.30 98.73 92.74
4oe9_A 1.55 97.56 87.39
1th8_B 2.40 94.60 75.65
1wty_A 2.20 96.16 81.90
3qt2_C 2.55 79.80 29.09
1dj7_A 1.60 96.64 87.16
1hx1_B 1.90 92.30 68.75
1nyc_A 1.40 96.10 87.39
1bcp_D 2.70 98.81 95.45
1psr_A 1.05 96.34 92.00
3a2e_A 2.38 98.28 90.74
1d4t_A 1.10 98.55 95.19
1ofd_A 2.00 97.21 88.46
1ih7_A 2.21 94.48 77.70
5dzc_A 2.30 86.27 54.66
4ivg_A 1.75 91.11 73.17
3kt7_A 1.77 96.97 87.61
2x6w_A 1.35 99.40 97.82
1c8d_A 3.00 98.71 91.61
4s28_A 1.25 98.00 93.08
2hhp_A 1.80 92.94 75.59
2xfr_A 0.97 99.15 96.30
1wvf_A 1.30 99.16 96.12
4wmu_A 1.55 98.93 94.57
4ncx_A 1.85 96.64 82.63
4xnj_A 2.30 93.39 76.39
1jy1_A 1.69 97.66 89.75
2qzs_A 2.20 98.07 91.61
4akl_A 2.10 88.77 60.68
4u4v_A 2.35 78.41 31.67
2o0b_A 1.15 98.67 95.75
3pbp_A 2.60 84.91 38.36
2hox_A 1.40 97.55 90.59
1r89_A 1.80 87.77 68.88
3awm_A 1.65 97.86 91.40
2bb6_A 2.00 88.57 71.50
4z0g_A 1.25 98.50 93.49
4wby_A 1.50 93.71 81.45
4uqd_A 1.25 99.33 96.67
2o11_A 1.65 98.11 93.47
4n9w_A 1.94 96.65 84.17
1f9v_A 1.30 96.72 88.82
3eb8_A 2.40 83.83 44.61
4i2d_A 2.30 87.56 49.02
2fp4_B 2.08 93.97 76.84
3q7m_A 1.65 95.62 84.59
1p4c_A 1.35 94.76 86.40
1pe9_A 1.60 98.90 93.91
3iix_A 1.25 98.64 92.73
2wb0_X 1.95 96.40 84.08
1b63_A 1.90 95.34 84.08
2r7g_A 1.67 96.59 84.82
2wqp_A 1.75 97.58 91.38
1fo8_A 1.40 98.60 93.94
1bt3_A 2.50 97.52 87.20
2zod_A 1.98 89.03 66.98
4mfk_A 1.90 98.00 92.88
1srq_A 2.90 91.62 62.42
3huf_A 2.15 88.91 61.79
4egw_A 2.50 80.07 32.80
3gon_A 1.90 97.77 90.58
2bjf_A 1.67 98.50 93.90
4edk_A 2.00 97.10 87.85
3mg1_A 1.65 96.99 85.76
3rrc_A 1.95 89.54 69.20
2xz9_A 1.68 97.13 89.27
1f06_A 2.10 96.40 85.62
3nqk_A 2.61 94.38 71.48
2j6v_A 1.55 96.98 89.29
5d3k_A 1.70 98.75 94.80
2x55_A 1.85 96.74 86.50
1rhs_A 1.36 97.28 92.81
3zjx_A 2.40 95.24 76.53
3t7h_A 1.60 97.93 90.71
2zpt_X 1.15 99.25 95.83
3gru_A 1.60 98.31 90.87
3d40_A 1.53 97.33 90.87
3to7_A 1.90 97.08 87.64
3wro_A 1.48 93.78 81.45
3w5h_A 0.78 98.56 91.91
4cxp_A 1.22 99.31 96.50
2i53_A 1.50 92.98 82.28
3nvo_A 2.30 96.35 80.80
1es5_A 1.40 99.22 96.15
1vic_A 1.80 94.67 82.35
4pq0_A 1.65 95.89 78.97
1zww_A 2.30 95.13 75.38
3axj_A 2.10 94.91 78.67
2b5i_C 2.30 91.90 66.49
4fpp_A 2.20 97.21 83.90
2y88_A 1.33 98.78 95.08
4mzg_B 1.70 91.50 78.06
4rs9_A 1.95 92.60 76.61
4a3p_A 1.40 98.42 91.90
3oiq_A 2.40 84.94 50.82
3viv_A 2.25 93.01 68.49
5deq_A 1.95 94.78 83.18
1snn_A 1.55 95.68 86.30
3aos_A 2.20 95.76 81.00
2e9x_D 2.30 94.27 80.20
3cjj_A 1.85 90.81 75.34
2e9x_C 2.30 91.33 66.67
3tee_A 1.95 91.13 67.48
3im6_A 1.70 98.26 90.29
2vpa_A 1.20 98.72 95.10
5a67_A 1.30 98.45 92.72
2vrs_A 1.75 98.11 92.20
1d4o_A 1.21 97.38 91.53
3wpp_A 1.95 93.77 80.77
4l1j_A 1.82 95.27 84.04
2bue_A 1.70 97.93 92.18
2z10_A 1.77 97.63 89.30
4ld1_A 1.44 95.96 81.53
2e9x_B 2.30 95.65 80.57
3k1y_A 2.50 93.63 76.92
3agx_A 1.85 93.21 73.30
1n71_A 1.80 92.81 79.44
2xol_A 1.35 95.57 81.55
3e4g_A 0.96 98.05 91.48
4wbj_A 1.30 97.96 91.08
4pp8_C 1.95 88.75 61.64
4a02_A 0.95 99.00 96.99
4fak_A 1.70 92.69 76.07
4txr_A 1.00 99.22 94.97
4qbs_A 1.80 94.37 81.88
1am7_A 2.30 92.64 77.33
4yym_A 1.50 96.75 87.12
1ie0_A 1.60 96.91 90.32
3vnb_A 1.50 95.38 84.56
4uey_A 1.90 89.16 55.00
1w1g_A 1.45 99.16 94.44
3zui_A 1.71 95.45 82.19
2a7b_A 1.65 95.76 84.17
4mzj_A 1.47 98.92 92.96
1sz9_A 2.10 96.21 84.62
3te8_A 1.70 95.05 75.65
4tkd_A 2.01 91.33 67.50
4fcj_A 1.62 97.32 85.94
3d3b_A 1.30 96.75 86.33
2gm5_A 2.10 88.27 60.66
2bsj_A 1.83 93.07 74.22
1tzy_A 1.90 94.48 85.85
3a07_A 1.19 99.34 98.28
3agn_A 0.96 100.00 100.00
1xw3_A 1.65 99.41 99.09
4l3t_A 2.03 94.93 80.38
4bxh_A 2.24 95.31 82.78
4lhd_A 1.80 98.15 92.01
3weo_A 1.45 97.68 92.02
3rrx_A 1.90 97.74 91.63
1w7c_A 1.23 98.08 93.75
1kmo_A 2.00 97.67 91.07
2nut_A 2.30 88.38 61.16
3weu_A 1.93 98.56 93.70
4y04_A 1.66 97.03 90.25
2vr5_A 2.80 91.21 59.72
5cx6_A 2.10 96.25 84.92
3ung_C 2.31 83.04 45.99
2zwa_A 1.70 95.63 85.42
3cf6_E 2.20 94.83 76.56
3ttc_A 1.86 98.31 92.88
1vg0_A 2.20 96.73 87.11
3ogz_A 2.03 92.55 77.51
4hhj_A 1.79 92.72 76.19
4wu3_A 2.20 96.73 85.76
3zyy_X 2.20 88.60 73.73
4a0p_A 1.90 96.45 85.39
2hs3_A 2.30 96.06 83.06
5cqg_A 2.30 85.91 59.56
3mmp_F 2.50 93.33 77.05
2zux_A 1.32 100.00 100.00
4psr_A 1.38 97.21 89.50
3na5_A 1.70 98.01 91.91
1gnt_A 1.25 99.24 97.11
1rqb_A 1.90 93.62 80.47
4mb4_A 1.48 98.60 93.75
1u6z_A 1.90 97.02 87.75
4tph_A 3.15 79.40 28.92
2e4t_A 0.96 99.33 97.05
4zw9_A 1.50 96.51 88.94
4an8_A 2.30 91.55 75.21
1r7a_A 1.77 98.53 94.04
2id4_A 1.90 96.83 87.06
1uhv_A 2.10 95.76 81.60
2bry_A 1.45 96.55 87.27
3oep_A 1.75 97.94 90.74
2p3y_A 1.80 98.04 88.94
3rqt_A 1.50 97.33 89.03
3ip4_A 1.90 98.01 92.99
4wv6_A 1.75 96.41 86.85
1owl_A 1.80 97.67 91.54
1i9c_B 1.90 98.17 92.96
3ip4_B 1.90 90.20 67.63
2qxf_A 1.50 96.79 87.30
2ptr_A 1.85 98.54 92.73
2zb6_A 2.60 84.43 57.61
4wyw_A 1.80 96.87 87.68
3ues_A 1.60 98.21 94.75
1b6a_A 1.60 97.31 91.27
3piu_A 1.35 95.99 86.80
4ci7_A 1.40 96.47 89.25
4cj7_A 3.20 73.35 15.49
2wxy_C 2.10 92.63 72.32
2z73_A 2.50 91.15 67.43
4k7r_A 2.09 95.27 79.25
2h9a_A 1.90 97.10 88.25
2dvm_A 1.60 94.23 81.74
1m3y_A 2.00 96.50 79.90
1dp4_A 2.00 97.25 90.35
1vh4_A 1.75 96.68 86.59
4p0g_A 1.65 96.71 88.81
4bwx_A 2.85 79.03 28.10
3qry_A 1.75 99.10 96.24
2b9w_A 1.95 98.11 92.43
2cfq_A 2.95 78.30 30.70
4bkr_A 1.80 97.80 90.10
4cd5_A 1.10 99.05 95.64
4m83_A 1.70 93.69 78.88
3g02_A 1.50 99.29 97.16
4rjz_A 1.17 96.26 85.60
1z6r_A 2.70 73.59 27.49
1x31_B 2.15 95.93 84.08
4p6b_A 1.70 98.56 94.04
2cy7_A 1.90 96.29 80.78
2xxp_A 1.69 96.38 86.63
3oti_A 1.60 98.02 94.46
2vd8_A 1.47 99.52 97.56
4zzi_A 2.73 81.04 38.51
4x83_A 1.90 91.39 69.67
3lju_X 1.70 97.10 86.60
4xj5_A 1.55 96.66 83.92
2c5w_B 2.55 90.53 56.88
4e70_A 1.61 98.49 93.59
3hj4_A 1.56 96.76 87.66
4zp4_A 2.35 78.86 29.89
3h7c_X 1.50 98.60 94.85
4hvk_A 1.43 97.92 91.33
4h1b_A 1.05 98.49 95.00
4cc9_A 2.47 94.36 78.83
3eqx_A 1.60 94.61 83.38
5c6d_A 2.29 88.22 48.55
2yvk_A 2.40 93.40 68.77
4pk9_A 1.96 94.90 82.17
3tm4_A 1.95 94.84 82.14
2z1d_A 2.07 97.48 86.03
1rlz_A 2.15 98.06 91.28
3hgu_A 1.95 94.75 79.43
4mcw_A 2.03 94.45 78.95
2ydt_A 1.60 98.56 94.43
2ntx_A 2.20 98.32 88.54
3qel_B 2.60 92.56 58.92
4h6x_A 2.00 96.85 87.54
2b0j_A 1.75 94.49 81.69
2b5w_A 1.60 98.16 93.56
1ydy_A 1.70 96.84 88.72
3c8n_A 1.90 97.67 89.80
4dw1_A 2.80 84.89 46.91
3rc1_A 1.71 98.68 94.15
5d6o_A 1.80 97.96 92.26
4omb_A 1.50 95.21 84.90
1y8q_A 2.25 92.80 72.52
1wtj_A 1.55 97.50 90.66
1y1p_A 1.60 96.80 88.30
2iuy_A 2.10 98.14 92.06
5ag3_A 1.90 93.82 74.47
3rhz_A 1.90 96.64 86.67
2v05_A 1.67 97.06 89.93
3gkr_A 1.60 97.92 92.84
4j37_A 1.75 95.64 84.95
1in4_A 1.60 93.73 77.52
2gt1_A 1.90 96.41 86.38
3cet_A 1.80 88.60 66.67
4ino_A 1.65 93.95 80.46
3u52_C 1.95 96.72 86.48
4lgj_A 1.55 95.36 85.94
4wlr_A 2.00 92.30 73.65
2qy1_A 1.90 98.59 93.64
2elc_A 1.55 96.39 89.97
4jsn_C 3.20 79.07 30.28
2e5f_A 1.35 98.69 93.54
3ur8_A 1.26 98.56 94.70
4ehx_A 1.90 90.51 74.60
3hh2_C 2.15 93.10 72.66
4y5t_A 1.95 95.75 83.04
3cij_A 1.07 97.61 90.03
3cu9_A 1.06 97.62 91.72
3bgv_A 2.30 95.59 79.18
3rf1_A 2.20 92.13 67.12
2h9a_B 1.90 96.81 86.64
4w4j_A 2.80 83.97 44.36
3cg7_A 2.50 94.75 74.32
3nft_A 1.51 96.69 87.79
2v8t_A 0.98 98.55 95.70
1vi9_A 1.96 97.12 86.76
3olc_X 2.40 92.26 68.93
2dyo_A 1.97 96.29 84.39
4dk2_A 1.47 95.77 82.69
3lid_A 1.76 97.23 88.17
2dqw_A 1.65 94.34 80.00
3szp_A 2.20 91.57 72.41
2v3g_A 1.20 98.87 95.97
4o1e_A 1.61 97.22 87.82
1r8j_A 2.03 93.13 76.47
4n6o_A 1.80 97.39 91.60
4izu_A 1.40 98.79 95.28
3cu0_A 1.90 95.82 83.20
3i9y_A 2.16 94.82 78.17
4ndo_A 1.35 98.42 95.92
2gke_A 1.35 99.48 97.81
2q02_A 2.40 93.58 65.44
1kcm_A 2.00 94.32 80.47
4cnd_A 1.50 98.26 94.08
1xm3_A 1.80 96.18 85.25
2w2g_A 2.22 87.54 54.86
4p9t_A 2.50 79.31 36.80
4wx0_A 1.70 97.07 91.41
1gzh_B 2.60 91.05 67.11
4d8b_A 1.06 99.64 98.03
2gb4_A 1.25 97.69 89.18
3q9l_A 2.34 93.18 73.15
4bol_A 1.70 94.70 82.30
1twd_A 1.70 97.22 91.88
4bpz_A 1.13 99.01 96.81
2f2c_A 2.80 82.92 34.43
3gzg_A 1.55 98.19 93.53
4lo8_A 2.40 86.13 57.51
1ztp_A 2.50 86.55 56.14
4ba1_I 1.80 78.23 31.86
1iz5_A 1.80 92.83 72.08
3ll5_A 1.99 94.29 80.26
1b5e_A 1.60 95.69 84.23
2jh1_A 1.90 97.48 88.94
1lvm_A 1.80 95.84 84.28
3tlq_A 1.91 97.05 89.41
3seo_A 2.31 66.98 27.98
2hxr_A 2.05 95.62 79.50
3bgy_A 1.65 95.88 80.97
2wlp_A 2.65 89.64 56.68
2cws_A 1.00 99.31 96.92
2qm4_A 2.30 93.53 70.69
1xly_A 1.95 92.91 76.34
1k7c_A 1.12 99.14 96.57
3umh_A 2.00 87.00 59.44
1vhq_A 1.65 98.19 92.13
3ho7_A 1.58 97.79 88.64
2qrv_B 2.89 65.54 12.90
4dqz_A 2.30 85.95 54.97
4o6y_A 1.70 96.65 86.67
4reo_A 1.35 95.42 82.81
1b77_A 2.10 95.75 79.82
2olt_A 2.00 95.21 78.97
4lq6_A 1.68 98.33 92.96
4qh0_A 2.00 97.86 87.67
4en6_A 2.56 91.82 65.29
1o8b_A 1.25 98.28 94.64
3oci_A 1.90 94.01 77.65
1oej_A 1.81 98.30 92.51
1y6k_R 2.52 92.47 68.29
2v4i_B 2.20 95.84 78.71
2bkr_A 1.90 98.13 88.68
3pnl_B 2.20 93.68 72.04
4tlf_A 2.14 95.21 79.90
4ae8_A 1.59 96.12 87.43
1ex2_A 1.85 90.91 72.43
2ovj_A 1.49 99.30 95.52
4f1j_A 1.73 98.97 95.50
1x31_C 2.15 95.95 84.10
3wtd_A 2.35 86.90 51.18
2fco_A 1.40 94.36 82.47
2q1z_B 2.40 74.11 27.03
2wqf_A 1.35 95.78 86.77
4jcw_A 1.75 97.39 88.61
2it2_A 1.50 92.53 69.31
3tdu_A 1.50 97.17 87.56
3cne_A 1.99 97.30 88.51
4jnh_A 2.40 95.27 79.53
4w4k_B 1.95 90.90 67.63
3o3x_A 1.45 96.90 87.37
1y0b_A 1.80 97.48 90.67
2wee_A 1.65 96.61 85.11
1g5t_A 1.80 95.94 86.62
2nut_C 2.30 75.44 29.63
4l57_A 1.08 98.74 95.31
1a22_A 2.60 94.07 72.78
3rt2_A 1.50 92.90 81.87
1w33_A 2.70 81.91 29.83
4emc_A 3.05 80.96 27.81
4nsq_A 2.31 84.17 45.22
1jh6_A 1.80 95.89 83.98
4ww7_B 1.67 99.40 95.35
4cni_C 2.20 96.67 83.04
3wjt_A 1.55 92.36 72.47
2dok_A 1.80 96.78 85.29
2uvp_A 1.70 96.97 86.11
1zwy_A 1.90 94.75 81.82
2yve_A 1.40 98.02 91.43
3k3c_A 1.62 97.26 89.47
3tmp_A 1.91 92.13 69.70
4b1m_A 1.10 99.46 96.97
1c9k_A 2.20 91.06 62.35
1on0_A 2.20 95.56 80.13
2igi_A 1.70 98.56 93.33
3qhb_A 1.20 98.33 92.18
4u9n_A 2.20 96.08 80.79
3fqm_A 1.90 94.18 71.88
3oad_B 2.17 91.88 67.84
1rhg_A 2.20 87.15 53.79
2z6o_A 1.60 97.36 87.95
2v8q_A 2.10 92.99 65.69
4qm9_A 2.30 92.35 74.03
4eoz_A 2.40 88.50 56.14
4ij7_A 2.25 90.74 66.28
1ut7_A 1.90 93.96 76.19
1xsq_A 1.60 96.14 81.82
2gx5_A 1.74 93.33 75.80
1v9y_A 1.32 97.86 90.29
2z16_A 2.02 92.81 72.55
4bxm_A 2.15 90.88 71.94
4ouh_A 2.00 93.86 77.85
3m7o_A 1.65 96.18 85.40
1htw_A 1.70 90.42 74.68
4k6b_A 1.10 99.74 98.05
1yb0_A 1.86 97.84 89.81
4pz3_A 1.08 98.89 96.00
2z0x_A 1.64 98.11 94.27
2f23_A 1.60 94.10 79.87
4nad_A 2.80 63.97 6.77
4al0_A 1.16 99.48 96.58
2qjz_A 1.25 97.69 89.26
1x91_A 1.50 95.87 89.93
4gwi_A 1.60 96.89 90.97
5dvw_A 1.75 95.36 78.79
1oo0_A 1.85 96.17 82.64
2e1n_A 1.80 90.24 71.82
4lqc_A 2.30 90.42 58.91
4w5x_A 2.00 98.03 88.03
4xk8_D 2.80 77.47 27.66
2vbu_A 1.70 94.65 78.63
4kg3_A 1.70 96.18 85.51
4lqk_A 1.99 96.37 84.09
2wlv_A 1.25 97.01 86.81
4ray_A 1.55 98.80 91.91
1gp0_A 1.40 95.23 83.46
4mi8_A 2.10 89.35 67.41
3llo_A 1.57 95.83 85.61
1vr7_A 1.20 96.39 88.33
1dqe_A 1.80 94.30 81.02
2xcb_A 1.85 97.76 90.23
2nwf_A 1.10 99.62 97.87
4e45_E 2.00 97.28 80.95
4izx_A 1.10 98.84 95.68
4xef_A 2.50 87.16 49.26
1fs0_E 2.10 96.11 80.47
1kll_A 1.50 95.60 81.25
1i9c_A 1.90 96.06 86.86
1jpy_A 2.85 87.79 53.72
3v43_A 1.47 97.79 90.18
4pt7_A 2.35 88.35 63.36
4d0e_A 1.61 97.48 90.98
3owr_A 1.81 98.43 94.49
1oi0_A 1.50 94.72 83.33
1s3o_A 2.47 86.32 60.75
1ow4_A 1.60 97.17 90.00
1xwv_A 1.83 97.55 86.05
2gkg_A 1.00 98.26 94.26
2ovs_A 1.90 91.07 66.95
1h03_P 1.70 96.11 85.60
2erb_A 1.50 97.60 88.62
1gef_A 2.00 93.69 75.00
1sd6_A 2.65 90.79 53.78
3c1q_A 1.70 98.33 93.91
3zxn_A 1.90 91.01 71.79
3fso_A 1.41 98.16 90.83
2fcj_A 1.30 95.22 82.46
3ee7_A 2.60 89.94 61.32
3u52_E 1.95 94.38 77.12
2xod_A 0.96 97.22 90.68
2p8i_A 1.40 98.73 93.16
1n8v_A 1.39 98.67 91.09
2nml_A 1.55 95.83 82.00
4mzc_A 0.95 96.75 88.68
3c5k_A 1.55 99.88 100.00
1v8h_A 1.20 96.60 87.74
2psp_A 1.95 98.38 94.29
2ebe_A 1.80 97.26 85.85
3s51_A 3.30 64.31 13.32
1z5h_A 2.30 93.80 73.72
2xij_A 1.95 97.41 87.89
4lix_A 1.55 93.96 79.62
3wkx_A 2.00 97.22 89.50
4gzk_A 1.69 98.78 94.46
1zsq_A 1.82 94.89 81.09
2z63_A 2.00 97.82 86.32
2qyu_A 2.10 89.63 65.97
2gk6_A 2.40 89.45 60.63
1h7b_A 2.45 92.57 70.97
2y1v_A 2.39 92.26 64.74
2o7i_A 1.50 98.80 94.33
3aj7_A 1.30 99.32 96.76
4akf_A 2.90 88.52 54.90
4zoy_A 1.50 96.89 89.90
4u0r_A 2.30 84.16 37.85
5cxb_A 2.10 93.52 75.91
3hoa_A 2.10 94.84 76.82
2xhn_A 1.52 99.79 98.62
3s79_A 2.75 90.05 58.41
2d5b_A 1.80 97.41 89.20
4n4j_A 1.80 98.68 95.17
2uyt_A 1.55 97.09 89.98
2j1d_G 2.25 81.89 40.66
5a3t_A 1.90 94.48 76.21
3qcp_A 2.30 88.74 59.51
3wfd_B 2.30 92.76 70.82
1nth_A 1.55 98.40 93.65
1lqt_A 1.05 98.84 95.13
4ci9_A 1.58 97.00 90.12
2bf6_A 0.97 98.64 94.88
3vkw_A 1.90 95.11 83.18
2oit_A 1.65 92.65 81.11
5cec_A 1.36 96.37 87.28
1qwo_A 1.50 98.75 95.39
2wu9_A 1.50 97.15 92.06
4g22_A 1.70 96.63 86.33
4ytb_A 1.40 98.77 94.79
3mqd_A 1.25 99.70 98.03
3szy_A 1.35 95.32 88.14
4a2a_A 1.80 95.69 82.80
4c2m_2 2.80 61.92 9.71
4mew_A 1.99 94.16 81.32
3qtm_A 2.15 96.74 84.76
3om0_A 1.40 93.92 81.57
3dyt_A 2.08 94.35 78.59
2ala_A 3.00 80.48 34.38
5cxb_B 2.10 86.49 54.26
5e97_A 1.63 96.57 89.09
1txd_A 2.13 81.26 53.41
3iu0_A 1.90 97.16 86.72
4f1v_A 0.88 99.81 98.92
4z9p_A 1.79 90.44 65.19
3m6z_A 1.40 96.79 88.44
1szw_A 2.00 96.67 85.93
3ikw_A 1.30 98.42 92.23
1iom_A 1.50 98.67 94.39
3nhe_A 1.26 97.54 91.39
3n0x_A 1.50 98.50 93.26
2blf_A 1.80 98.69 93.83
3tvy_A 2.00 98.62 93.70
4yrd_A 2.44 91.31 59.53
3zuz_A 1.50 96.11 85.08
3mmy_A 1.65 97.34 88.70
4qpm_A 2.20 89.64 65.35
4g5h_A 1.88 90.52 69.08
3bqk_A 1.80 87.04 65.09
2c3f_A 1.81 97.34 89.75
1ka1_A 1.30 97.90 93.22
3fgc_A 2.30 97.27 89.40
1qlg_A 2.20 92.29 71.10
4lf0_A 1.10 99.28 97.35
2q7d_A 1.60 97.10 89.02
1jce_A 2.10 94.80 83.78
1jr3_D 2.70 79.16 28.40
4cd8_A 1.47 98.61 93.29
4jb1_A 2.10 94.05 80.42
3i1a_A 1.70 95.35 80.18
4mp8_A 1.85 93.10 78.14
3d1r_A 1.85 95.10 84.42
4mob_A 2.40 91.66 75.86
4kmo_B 2.60 75.97 28.68
2hhc_A 1.54 95.47 88.32
3ib7_A 1.60 98.56 94.92
3u65_A 1.40 96.64 87.90
3ee4_A 1.90 96.98 87.89
3exa_A 2.30 92.87 72.28
4hdo_A 1.67 94.25 80.65
2vw8_A 1.45 97.70 90.00
1yon_A 1.95 97.72 89.04
1eg2_A 1.75 94.87 82.96
3tjm_A 1.48 96.70 86.55
1t6c_A 1.53 97.03 89.87
1gtk_A 1.66 96.10 87.76
3slt_A 2.46 94.89 74.10
2y7l_A 1.49 97.38 91.99
2ixt_A 0.80 99.78 99.35
4nno_A 1.17 97.34 91.37
4ccw_A 1.75 94.85 81.40
4myv_A 1.80 89.35 78.98
3h7i_A 1.50 95.12 83.11
4di9_A 1.35 99.05 95.22
4do7_A 1.70 97.95 90.85
2ehz_A 1.35 98.14 93.31
3u64_A 2.30 92.06 69.74
2w39_A 1.10 99.78 98.32
4wm8_A 2.00 97.50 87.54
1oi7_A 1.23 98.48 92.96
3uf6_A 1.80 95.56 84.91
2ov8_A 2.58 86.31 41.49
2bog_X 1.04 97.90 93.57
1fs0_G 2.10 96.79 88.58
3uan_A 1.84 96.74 83.59
1mn4_A 2.20 86.02 61.38
1zar_A 1.75 96.51 85.02
5c12_A 1.52 96.81 89.13
1qqf_A 1.45 97.08 86.59
4ehu_A 1.60 96.14 83.58
4lor_A 2.50 88.12 50.72
4yxp_A 1.92 98.12 91.79
4jmp_A 1.30 97.58 91.15
1h6g_A 2.20 92.13 68.63
2pa8_D 1.76 94.99 81.44
1gv9_A 1.46 97.59 89.69
2rbk_A 1.00 98.57 93.49
1qg8_A 1.50 96.95 89.08
1z9t_A 1.54 98.89 95.00
2ykt_A 2.11 90.76 65.78
2rde_A 1.92 93.30 75.00
4pxy_A 1.50 98.75 95.08
5doc_A 1.94 95.80 82.23
4wm8_B 2.00 99.26 95.80
4wm8_C 2.00 99.05 95.14
1iap_A 1.90 90.54 68.42
4w8q_A 1.43 96.12 88.89
1vyb_A 1.80 95.40 83.90
1rp3_A 2.30 95.35 78.72
2r31_A 1.00 97.82 91.53
3q18_A 1.70 96.96 87.29
3k6y_A 1.30 98.58 92.95
2dho_A 1.60 97.66 90.23
1g8a_A 1.40 95.29 85.90
3oru_A 1.11 99.60 97.84
4c2m_3 2.80 69.44 17.93
2fl7_A 1.85 95.50 82.51
4m0q_A 1.92 85.77 67.12
4esu_A 1.59 98.26 90.16
1i39_A 1.95 91.78 68.50
1olr_A 1.20 98.46 94.62
2i2o_A 1.92 97.16 86.73
4adn_A 1.65 93.68 77.46
3b21_A 2.01 97.25 88.54
1vjg_A 2.01 93.54 71.14
4uxu_A 1.71 97.01 89.52
4pgr_A 1.95 97.11 86.47
4k94_C 2.40 90.51 65.13
2qtq_A 1.85 98.27 88.73
3oa8_B 1.77 96.10 85.00
2fby_A 2.00 97.83 91.33
3els_A 1.80 97.00 87.59
4ekf_A 0.98 98.49 93.19
4dxt_A 2.22 88.31 67.68
2w15_A 1.05 99.62 97.51
1fi2_A 1.60 98.05 92.04
2fp7_B 1.68 95.43 84.35
2gui_A 1.60 98.90 93.75
4tx5_A 1.80 95.37 84.97
1ivn_A 1.90 89.55 73.74
2dwk_A 2.00 92.94 70.99
1iwl_A 1.65 95.39 82.49
4jem_A 1.55 98.23 92.99
3vp5_A 1.90 91.87 68.65
4xax_A 2.40 80.96 34.24
1beh_A 1.75 97.95 91.85
4w78_A 1.54 97.35 87.57
1z1y_A 2.00 92.70 74.84
1of5_B 2.80 81.79 32.03
4nyh_A 1.20 99.13 95.60
4x2h_B 1.80 95.26 85.14
3lx3_A 1.55 98.35 93.25
4llo_A 2.00 97.36 86.71
4cih_A 2.22 93.43 73.97
3rls_A 1.70 94.98 80.26
2wh6_A 1.50 95.97 82.80
2x5y_A 1.05 98.87 93.57
3cb0_A 1.60 98.18 92.17
1h6y_A 2.20 99.18 96.82
3nfq_A 1.85 93.84 82.31
1g12_A 1.60 98.82 94.01
3cg6_A 1.70 96.44 86.26
4wjt_A 1.21 96.34 89.04
3n8i_A 1.50 96.66 88.96
1f35_A 2.30 93.71 75.31
4m91_A 1.10 97.31 90.20
2bjn_A 1.70 91.10 69.93
3ct5_A 1.37 98.77 92.45
4irf_A 1.65 94.42 79.31
2g1u_A 1.50 97.25 86.86
2yfu_A 1.65 99.53 97.14
3bwu_F 1.76 95.27 83.59
2e9x_A 2.30 94.07 76.39
2nsz_A 1.15 99.52 97.67
2vn6_A 1.49 99.27 97.35
3iis_M 1.40 98.04 92.72
3flg_A 1.80 98.00 89.63
4pdc_E 1.99 96.82 87.33
4in0_A 1.33 97.24 90.07
3mf8_A 2.01 96.49 88.03
4p0z_A 1.35 98.35 93.16
3eer_A 1.45 98.12 94.29
3s4e_A 1.26 98.84 96.53
3wfd_C 2.30 94.66 73.24
3ub2_A 2.40 87.85 62.40
2jby_A 2.41 84.81 40.16
2jli_A 1.13 99.35 97.00
3bfq_G 1.34 98.33 93.94
4wee_A 0.89 97.78 92.59
1vet_A 1.90 93.34 73.77
1t3y_A 1.15 97.68 91.60
4c2m_K 2.80 85.62 41.58
2j6a_A 1.70 97.84 90.44
2zs0_A 1.60 98.97 96.43
1pko_A 1.45 96.04 82.26
3q4a_B 1.54 97.00 87.88
3ll1_A 0.97 98.87 94.26
4pj2_A 1.24 97.59 90.08
2y78_A 0.91 99.22 96.72
3obl_A 1.20 96.74 87.88
4nbp_A 1.31 97.88 90.70
1vet_B 1.90 90.63 71.19
4qyb_A 2.10 90.00 69.57
2ek5_A 2.20 92.89 73.04
4w78_B 1.54 98.12 89.68
1he7_A 2.00 94.27 77.78
1xrk_A 1.50 99.79 98.33
4c2m_I 2.80 81.12 38.71
1pju_A 2.15 96.88 87.83
4max_A 1.44 98.45 93.50
3gef_A 1.50 98.14 92.31
1p9y_A 2.15 92.05 74.36
2f6m_B 2.10 84.21 47.66
5e56_A 1.50 92.54 81.03
1puc_A 1.95 94.57 81.19
1ygt_A 1.70 96.19 87.50
3ne5_A 2.90 74.52 35.21
4pa0_A 2.25 90.77 61.91
3m62_A 2.40 89.81 67.43
1aro_P 2.80 81.71 40.31
2xsg_A 2.00 99.36 97.12
4are_A 2.19 93.38 64.45
2xau_A 1.90 95.98 85.77
3ott_A 2.30 85.90 59.70
3aml_A 1.70 96.86 89.61
2nut_B 2.30 91.70 70.78
3fvy_A 1.90 99.18 94.71
3fed_A 1.29 98.24 93.19
3f6k_A 2.00 92.23 74.12
3ig5_A 2.10 97.13 88.67
4yj1_A 2.05 95.51 86.67
2qx5_A 2.50 90.51 60.46
4l6x_A 1.70 97.71 88.68
4wzi_A 2.58 90.87 68.69
3grl_A 2.00 91.68 72.21
1lla_A 2.18 95.78 81.33
3hrz_A 2.20 94.96 80.94
3w1b_A 2.40 94.57 76.23
1epu_A 2.40 87.28 55.31
3qvp_A 1.20 99.21 97.25
3bul_A 2.30 91.75 70.54
4dmv_A 1.50 97.41 89.57
2f48_A 2.11 95.60 80.40
3au4_A 1.90 94.60 78.05
3l0q_A 1.61 98.33 92.79
4k3j_B 2.80 88.40 56.51
3ljk_A 1.48 97.39 91.53
1x9d_A 1.41 99.61 98.45
1llf_A 1.40 99.18 96.82
3cuz_A 1.04 99.69 98.30
3pqs_A 2.10 92.98 73.61
3v5r_A 2.10 95.69 85.37
4tsm_A 1.90 94.93 78.81
3ra2_A 2.70 96.95 85.36
4l9p_B 1.45 98.20 94.25
4b0t_A 2.16 92.07 72.98
3fip_A 3.15 80.16 33.49
3ilw_A 1.60 97.55 91.81
1dbg_A 1.70 96.96 90.64
1gwe_A 0.88 99.47 97.79
3b6h_A 1.62 99.95 99.57
4wxp_A 2.08 95.21 79.10
4nk6_A 2.10 97.95 90.17
4idh_A 1.69 96.30 86.47
2ga9_D 2.30 90.74 62.47
3qne_A 2.00 93.90 79.37
1wd3_A 1.75 99.72 98.34
2xry_A 1.50 97.31 87.55
4plp_A 1.49 97.17 89.47
4iuj_A 1.90 96.74 83.82
4l2h_A 1.46 98.30 92.20
3drw_A 1.90 94.63 80.22
3wnz_A 1.90 71.46 24.30
4qdi_A 1.80 85.63 67.18
4ylf_B 2.30 89.24 60.47
4n75_A 2.60 85.71 51.45
4zeo_A 2.55 84.96 47.04
3zm6_A 1.84 92.43 78.85
3guu_A 2.10 98.87 94.43
4znm_A 2.00 95.86 85.52
2rkv_A 1.60 99.73 98.65
4wk0_A 1.78 95.80 88.20
3rc0_A 2.19 94.48 76.67
4x4w_A 1.90 96.32 84.67
3irp_X 1.50 99.05 94.74
4yar_A 1.75 92.17 80.19
1b0z_A 2.30 97.92 88.69
1ux5_A 2.50 83.12 39.66
2y27_A 1.60 98.40 94.12
3nrs_A 1.80 96.98 89.53
4m9d_A 1.82 97.39 87.94
3bzm_A 1.95 94.88 79.49
4ohx_A 1.98 91.67 71.68
2puz_A 1.83 97.55 89.85
2yw2_A 1.80 96.31 86.76
2cmz_A 2.40 92.11 68.22
4w4t_A 1.84 97.00 87.95
4ja8_A 1.55 97.71 91.35
4hpq_C 3.06 75.28 28.28
1lxy_A 2.00 98.99 94.38
4eoz_B 2.40 88.09 49.34
4xfj_A 1.55 97.80 91.39
3b9w_A 1.30 99.10 96.41
3kd8_A 2.60 91.91 70.84
2hy7_A 1.90 97.57 89.81
5c1z_A 1.79 92.58 71.09
1i24_A 1.20 99.90 99.24
3wmm_C 3.01 80.31 44.16
1zee_A 2.31 89.94 61.16
4mpt_A 1.75 94.71 81.82
2oln_A 1.15 98.67 95.32
2pw0_A 1.57 99.68 98.19
2wfp_A 1.67 98.62 92.29
3m31_A 1.85 90.41 70.87
4dq6_A 1.50 97.22 87.63
4yy8_A 1.81 98.04 88.47
4fkz_A 1.69 98.03 93.23
3gnf_B 2.10 92.65 66.03
2i7n_A 1.90 93.18 76.92
1qo0_A 2.25 97.69 90.35
3ulq_A 2.30 90.43 63.30
2ztj_A 1.80 95.92 85.90
1t6e_X 1.70 96.76 89.23
3c3r_A 2.02 89.51 67.79
3biy_A 1.70 94.28 76.97
3hrz_C 2.20 91.11 67.96
4xgl_A 1.80 87.51 64.04
4uwm_A 1.90 94.77 81.77
3cbl_A 1.75 92.61 75.56
4auk_A 1.90 98.08 92.68
1n3l_A 1.18 92.97 78.61
1o2d_A 1.30 98.48 92.76
4lv5_A 1.70 96.38 84.57
2nyd_A 2.00 92.77 80.67
3vac_A 2.60 82.91 60.11
4l9p_A 1.45 96.65 88.96
1f0k_A 1.90 95.41 82.62
1yrt_A 2.10 93.37 76.07
1px5_A 1.74 94.37 82.87
1jl0_A 1.50 97.52 91.29
3tbd_A 1.80 94.33 83.69
1fcq_A 1.60 95.78 86.94
1x7d_A 1.60 98.36 95.00
3m84_A 1.70 95.52 85.06
4gqb_B 2.06 92.07 62.05
2foz_A 1.60 96.61 90.27
4yl8_A 1.50 94.81 81.42
1jx6_A 1.50 96.77 85.21
3b4n_A 1.45 98.26 93.31
2xyq_A 2.00 96.49 85.71
3rui_A 1.91 95.42 85.37
4dey_A 1.95 93.16 76.16
4xzz_A 2.03 95.12 80.06
1y3t_A 2.40 94.20 80.00
4buo_A 2.75 80.38 32.57
4bfa_A 1.65 97.58 90.54
3k2o_A 1.75 95.71 85.37
1jr3_E 2.70 73.09 33.23
2pig_A 2.38 95.35 82.26
1sz2_A 2.20 94.16 79.31
4chi_A 1.27 99.01 95.00
2nud_A 2.30 91.94 71.48
1xku_A 2.15 94.64 78.03
2q4a_A 2.39 89.40 63.86
4i1f_A 1.58 95.04 83.33
1qlw_A 1.09 98.60 95.60
2ekg_A 1.90 95.27 80.90
2xm5_A 1.85 95.69 87.14
3pms_A 1.57 98.78 94.55
1rm6_B 1.60 98.46 94.74
1r5z_A 1.95 96.82 86.25
4psw_A 2.10 91.89 69.30
3ie7_A 1.60 96.09 84.14
4nv0_A 1.65 97.46 90.97
3t5v_A 2.90 90.78 56.19
4rlz_A 1.19 99.32 97.06
1ofz_A 1.50 99.75 98.72
2q4z_A 1.80 91.90 71.34
3ckd_A 2.65 71.19 11.83
2uyo_A 1.70 95.17 81.09
2d0b_A 2.10 91.92 75.32
2dpl_A 1.43 97.63 90.24
1zdy_A 1.44 98.71 94.35
3wyn_A 1.68 94.06 76.92
1h1n_A 1.12 99.54 97.70
4ydr_A 1.60 97.74 87.83
3dxl_A 1.30 98.23 92.31
4rk4_A 1.32 96.78 88.52
3jyo_A 1.00 99.47 97.87
3l6t_A 1.93 93.25 80.53
1m6y_A 1.90 95.14 85.32
3t9w_A 1.50 98.77 93.70
4d4z_A 1.70 97.77 90.28
2pmi_B 2.90 94.19 69.95
3md7_A 1.27 99.15 95.56
3h8v_A 2.00 94.07 77.49
4kvg_B 1.65 95.57 89.02
1kzq_A 1.70 92.71 79.05
1qex_A 2.30 91.45 71.53
1gvn_B 1.95 96.54 83.15
4gxb_A 1.80 94.61 82.13
3uue_A 1.45 99.45 97.49
3wsc_A 1.99 97.37 88.05
1pvs_A 2.40 93.77 71.28
1r5l_A 1.50 97.07 89.64
1t0f_A 1.85 95.12 83.71
3c5n_A 1.80 92.12 77.06
4ylf_A 2.30 79.81 38.04
4p5i_A 2.25 91.31 75.42
4wem_A 1.55 96.60 87.90
3hv8_A 1.45 96.82 88.43
5dly_A 1.50 97.37 89.47
2og4_A 2.00 96.39 88.76
4y28_2 2.80 74.40 28.02
4kt6_A 1.71 97.59 88.98
4onw_A 1.65 99.34 97.36
3p0k_A 1.47 94.07 78.29
4z3t_A 1.62 96.06 86.35
4hi0_B 2.35 91.32 68.24
3def_A 1.96 95.16 81.97
4hh3_A 1.75 93.97 80.88
4xz0_A 2.00 89.09 60.47
2z4u_A 1.10 98.88 95.40
4p8i_A 1.85 88.06 61.98
2wr8_A 1.77 95.72 80.62
1zvt_A 1.70 98.54 93.88
5byk_A 1.28 97.63 89.72
3oii_A 1.85 93.94 81.94
4a29_A 1.10 97.39 92.31
4cru_A 1.65 93.27 76.86
2vqp_A 1.60 97.99 90.98
1vhy_A 1.90 98.10 88.80
3d2o_A 2.04 91.09 67.62
4i9x_A 2.10 94.00 77.54
3md9_A 1.50 95.07 86.96
2bh1_A 2.40 89.38 59.24
2bu3_A 1.40 97.41 92.00
2phn_A 1.35 97.11 89.52
3pa8_A 2.00 96.37 82.45
3gne_A 1.20 97.95 93.83
3hrz_B 2.20 93.75 73.82
3l2b_A 2.27 89.37 56.65
4ns5_A 1.90 94.87 81.62
2wje_A 1.90 96.92 89.75
4bq6_D 2.30 88.68 60.14
1zat_A 2.40 94.38 75.40
1jk9_B 2.90 89.79 58.44
2zos_A 1.70 94.33 80.25
2nxv_A 1.10 99.11 95.58
4olt_A 1.59 99.05 94.92
3m4i_A 1.95 93.86 77.37
3kmh_A 1.58 98.51 92.24
4e9j_A 2.03 93.94 71.43
3ed5_A 1.72 96.81 87.50
3eto_A 2.00 94.11 80.17
1hw1_A 1.50 96.27 88.05
1sqs_A 1.50 96.79 84.05
2hje_A 1.70 98.56 91.90
3zbo_A 1.58 96.99 89.41
1va0_A 1.97 94.83 82.81
3fx3_A 2.20 90.78 66.97
3rjz_A 2.30 91.45 66.19
1qb7_A 1.50 95.92 89.83
2ft0_A 1.66 98.58 94.59
2jfr_A 0.83 98.94 96.15
3bhd_A 1.50 96.85 87.20
2yhc_A 1.80 90.67 61.72
1ezi_A 2.00 92.45 73.15
1l6r_A 1.40 97.59 92.00
2yyv_A 1.65 94.79 82.96
3dgs_A 1.90 95.07 84.95
5brl_A 2.00 80.21 29.52
3toc_A 2.20 91.86 64.29
3c9a_A 1.60 98.44 93.27
2hl9_A 1.90 94.32 79.72
2f2g_A 2.10 96.44 85.58
2i74_A 1.75 96.34 85.00
3r6d_A 1.25 99.11 96.28
3e8t_A 1.30 97.17 89.35
2wz1_A 1.63 95.58 83.25
4zil_A 1.51 97.40 89.05
2b5i_B 2.30 96.04 81.63
3ea6_A 0.92 98.41 93.49
3ano_A 1.89 95.49 83.54
4qpt_A 1.35 96.16 88.84
4oki_A 1.50 98.22 91.71
1bqu_A 2.00 97.40 87.98
2a33_A 1.95 96.08 85.14
2vns_A 2.00 95.52 83.33
3da8_A 1.30 99.22 95.77
3ne0_A 1.00 98.31 92.31
4wve_A 1.60 95.87 81.78
5dok_A 2.30 89.82 52.94
2eng_A 1.50 98.00 90.78
2p6w_A 1.60 99.08 94.66
2w1j_A 1.24 96.47 88.72
3toj_A 2.07 95.49 83.16
1qcs_A 1.90 93.14 77.44
3ltj_A 1.80 95.36 83.77
4iv1_A 2.10 94.98 87.96
1j77_A 1.50 95.18 79.00
1sxr_A 1.56 96.68 91.33
2hra_A 1.90 96.15 85.00
2z8l_A 1.65 93.65 77.60
4omv_A 2.75 67.85 12.89
2c24_A 2.27 94.87 74.57
3q1p_A 1.80 97.68 90.55
3rlo_A 1.80 91.37 69.90
4xba_A 1.50 97.40 88.44
3hy3_A 1.80 97.83 87.24
3eu3_A 1.50 96.36 86.02
3mxo_A 1.70 95.00 82.45
2vq5_A 2.09 95.03 82.08
3wvz_A 1.88 92.04 72.40
1bcp_B 2.70 99.48 96.45
1pvm_A 1.50 96.48 86.52
4g6d_B 2.00 85.63 50.51
1viv_A 2.60 88.94 53.26
2rj2_A 1.70 95.46 91.89
4dlh_A 1.90 93.25 77.97
4glq_A 1.77 96.25 88.59
3frq_A 1.76 96.25 82.70
3l9q_A 1.70 96.55 87.72
4kwa_A 1.80 94.78 78.76
1iam_A 2.10 92.97 77.84
1pxv_A 1.80 97.44 91.26
2jj7_A 2.10 94.62 75.71
3v6i_A 2.25 98.24 89.30
4c1w_A 1.84 98.04 90.96
1o3x_A 2.10 92.89 70.54
1tjf_A 2.21 95.81 84.32
4etn_A 1.10 96.01 87.84
3kta_A 1.63 97.57 89.02
2vty_A 2.10 91.14 75.00
3l00_A 1.70 97.92 89.10
2f5j_A 2.20 90.07 60.51
5dd8_A 2.05 82.73 47.44
3bwz_A 1.20 98.99 96.49
1f5m_A 1.90 96.91 87.50
1oh4_A 1.35 96.24 87.36
2ia1_A 1.59 97.27 89.94
4un1_B 1.97 88.97 67.92
2d4u_A 1.95 94.44 74.85
4n7c_A 1.75 95.04 79.89
4p0t_A 1.49 94.97 80.41
1ynb_A 1.76 95.38 80.84
2ej8_A 1.84 92.83 76.69
5f6r_A 1.18 98.94 95.38
1e7z_A 2.05 95.44 79.19
1np6_A 1.90 92.70 75.32
3kb2_A 2.20 92.94 73.10
3tvq_A 1.67 96.39 90.13
3kta_B 1.63 95.06 85.96
4ebr_A 2.70 82.49 42.04
2yg2_A 1.70 96.28 82.82
4ftx_A 2.10 89.15 71.52
3jyb_A 2.04 96.26 82.61
3wur_A 1.45 96.58 87.65
4dq9_A 1.59 97.03 89.93
2zca_A 1.80 97.34 90.38
3vcf_A 2.70 94.92 78.75
4dui_A 1.16 98.28 92.68
1od3_A 1.00 99.79 98.48
3cz6_A 1.85 97.17 88.74
1xy7_A 1.80 95.82 82.50
1nyk_A 1.31 96.10 86.54
3da0_A 1.65 97.93 92.42
4apo_A 1.90 96.93 85.92
4ihz_A 1.50 97.56 92.02
1vjl_A 1.90 94.60 79.02
1wkq_A 1.17 98.12 94.30
3cxk_A 1.70 98.36 92.37
4yg0_A 1.28 97.95 89.02
3fh3_A 2.10 84.64 54.79
3urr_A 1.40 99.06 94.08
2wmm_A 2.30 93.96 71.60
4wh5_A 1.82 96.06 84.18
1rm6_C 1.60 98.02 93.63
3db3_A 2.40 94.98 71.43
4zeq_A 1.80 89.00 63.09
1ntv_A 1.50 91.59 75.00
4agk_A 1.81 95.92 86.18
3ii2_A 2.00 89.57 65.33
1l5z_A 2.00 97.80 92.47
2fbl_A 1.90 94.28 78.47
4xk8_F 2.80 78.96 32.45
2qiy_A 1.69 97.44 88.06
1zkr_A 1.64 98.85 95.21
1xri_A 3.30 81.29 29.80
5c79_A 1.60 93.77 77.88
1nb0_A 1.70 94.90 82.99
1v96_A 1.75 95.51 81.51
1yvi_A 2.00 97.01 87.86
3o0g_D 1.95 96.26 83.22
3f08_A 2.20 91.59 68.61
3rkc_A 1.79 99.38 96.60
4ra9_B 2.05 96.03 84.38
2v0u_A 1.40 98.06 91.10
1x99_A 1.40 99.11 95.17
1vmh_A 1.31 99.20 95.35
4nbx_A 1.75 98.87 95.10
4ye2_A 3.10 81.93 26.06
4a6q_A 1.50 97.31 90.21
1b0b_A 1.43 99.71 97.87
1z1a_A 2.50 88.59 52.99
2v8f_A 1.10 95.36 86.23
1lo7_A 1.50 95.37 85.00
1kq6_A 1.18 88.76 73.57
2ar5_A 1.80 85.37 69.23
4rbr_A 1.70 96.68 87.02
1n12_A 1.87 96.60 85.51
1nu0_A 1.60 95.25 82.44
2z08_A 1.55 96.60 84.55
2ov7_A 2.30 82.38 44.78
4dgf_A 1.60 97.82 90.16
4afm_A 1.25 96.71 89.76
2xw6_A 1.08 98.09 93.85
3o48_A 1.75 95.25 85.27
3rpj_A 1.90 92.20 73.02
1y5h_A 1.50 97.85 90.24
2f5g_A 1.70 94.91 83.08
2e8e_A 1.70 96.01 83.33
1elr_A 1.90 96.06 85.16
1wn9_A 1.58 97.83 90.55
3ct6_A 1.10 96.81 90.77
3iqc_A 2.70 83.16 32.77
4xpx_A 1.03 99.02 95.38
1nep_A 1.70 98.44 93.08
4mv2_A 1.35 96.95 87.60
1p5t_A 2.35 91.49 75.70
2frh_A 2.50 67.71 25.98
4zgm_A 1.80 98.07 91.00
3k63_A 2.49 86.09 50.00
1byf_A 2.00 98.34 91.87
2fj8_A 1.19 97.60 90.00
2qhq_A 1.76 98.00 92.17
3e8o_A 1.40 98.96 95.10
1gu2_A 1.19 97.60 89.52
4c9y_A 2.01 91.17 65.04
4a0e_A 2.04 94.79 81.48
1vjh_A 2.10 96.95 84.17
2ab1_A 2.59 92.40 65.57
4pj2_C 1.24 99.57 97.54
4s3o_B 2.00 93.37 67.62
1xbi_A 1.45 95.23 87.29
3wuz_A 1.30 96.96 91.67
1xod_A 1.15 99.38 95.28
4ekx_A 1.75 94.60 83.17
1ay9_A 3.00 87.97 47.22
1sau_A 1.12 97.66 92.11
3lui_A 1.80 96.00 82.69
3aj4_A 1.00 99.45 97.32
2qzt_A 1.70 98.25 93.52
3ufe_A 1.50 95.88 77.06
4g9s_B 0.95 98.08 90.99
4j2c_A 1.80 94.53 78.70
1d2z_A 2.00 93.75 76.47
1uz3_A 1.10 98.12 93.14
4wil_A 1.36 97.67 87.00
3v6i_B 2.25 97.17 85.15
1lyq_A 1.50 97.62 86.14
4p6i_A 2.30 95.20 81.19
4u4j_A 2.90 76.53 23.99
1st6_A 3.10 61.24 9.53
4pjw_A 2.85 74.09 21.99
1wa5_C 2.00 91.32 66.42
4cvu_A 1.90 98.03 90.58
2hnh_A 2.30 89.76 69.34
4ba0_A 1.85 96.58 85.53
1q8i_A 2.00 87.84 66.38
3bzc_A 2.27 84.66 46.16
3a0o_A 2.11 97.86 91.10
1u04_A 2.25 88.31 59.61
2b0t_A 1.75 97.50 88.98
1c4k_A 2.70 90.15 62.50
4hg6_B 3.25 70.33 16.64
5ca8_A 2.30 81.54 41.82
4rpe_A 1.60 98.44 91.95
4gmo_A 2.10 93.00 75.72
1olz_A 2.00 92.65 74.60
2ddh_A 2.07 96.14 83.92
4ry3_A 2.80 85.57 54.47
2zws_A 1.40 97.45 91.27
4cj0_A 1.10 99.27 96.25
4tnd_A 1.80 92.21 76.56
4pw2_A 1.90 96.57 88.82
3ztv_A 1.30 98.91 95.04
3b0x_A 1.36 94.71 82.26
3edy_A 1.85 95.83 87.13
2i0k_A 1.60 98.35 94.22
3iii_A 1.95 97.78 91.55
4yc4_A 2.58 91.34 63.58
5c56_A 2.69 81.46 39.39
1zr6_A 1.55 97.76 92.48
5c5c_A 1.86 95.36 78.47
3pxl_A 1.20 99.53 97.19
3iox_A 1.80 96.97 87.73
2fba_A 1.10 99.02 95.73
2hc9_A 1.85 97.87 91.41
3vny_A 1.50 98.22 93.78
5cr6_D 1.98 83.34 48.61
3me5_A 1.75 92.62 74.15
5cez_G 3.03 80.25 31.86
2vch_A 1.45 98.94 94.38
2obd_A 2.10 97.84 89.62
2b4v_A 1.80 96.93 87.41
4z0v_A 1.78 97.31 89.17
4la5_A 1.85 95.29 85.58
4u98_A 1.15 96.98 88.91
3b55_A 2.30 92.95 69.12
1d5t_A 1.04 96.99 87.76
3axb_A 1.92 96.76 89.72
3gk7_A 1.85 98.06 92.62
1w8k_A 1.80 92.80 74.86
3ob6_A 3.00 80.01 27.91
4kp1_A 1.80 95.56 84.40
4oel_A 1.40 97.64 90.04
3bs0_A 2.60 86.05 50.48
3oyz_A 1.95 94.45 81.91
4kk7_A 1.68 97.04 88.31
4xg0_A 1.70 93.77 80.41
3l3f_X 1.90 95.44 82.59
3vl1_A 1.60 93.55 78.85
4zkq_A 1.90 91.16 75.77
3ghm_A 2.60 84.38 44.99
3cmq_A 2.20 92.93 75.06
4mm2_A 1.60 91.48 77.53
3h1d_A 1.89 94.13 77.49
3eki_A 1.60 95.66 85.75
4zp0_A 2.00 94.56 77.04
1wth_D 2.80 86.57 47.37
3qc5_X 1.40 98.02 91.76
3gni_B 2.35 87.54 55.92
3mmi_A 2.30 89.85 61.66
4kl0_A 1.60 97.95 89.71
3dpl_C 2.60 86.46 49.21
2nnw_A 2.70 88.55 57.14
4a8j_A 2.10 95.42 83.75
2d8l_A 1.70 97.30 90.63
4xpz_A 1.45 94.62 80.22
3gqv_A 1.74 95.10 84.66
4ow5_A 1.90 96.49 87.62
1ny7_2 3.00 96.23 81.03
4u1e_I 2.00 96.82 86.36
2dby_A 1.76 94.46 84.79
5dz2_A 2.11 93.94 70.50
3oyv_A 1.25 99.02 96.06
1o59_A 2.40 95.45 79.87
1x3z_A 2.80 90.32 58.13
2eqa_A 1.80 97.35 90.00
3bh7_B 1.90 95.87 84.08
2oex_A 2.58 88.25 50.88
2cz9_A 1.50 96.44 87.57
2ist_A 1.86 94.31 82.55
4yfc_B 2.70 88.07 52.80
2okt_A 1.30 98.04 90.94
4xdz_A 1.15 98.83 94.21
2z72_A 1.10 98.34 93.20
3k3f_A 2.30 91.79 71.08
4exv_A 3.00 83.02 35.37
1k5c_A 0.96 99.75 98.80
4x33_B 1.45 96.28 87.96
2p51_A 1.40 96.74 87.45
2fgq_X 1.45 99.31 96.36
2bon_A 1.90 89.86 60.63
1al3_A 1.80 94.30 82.28
3im1_A 1.65 92.03 73.54
3k8w_A 1.70 98.36 92.91
3ksx_A 1.70 96.80 88.58
3qt2_A 2.55 82.79 37.13
3w2w_B 2.50 85.95 50.00
4b60_A 1.83 98.49 91.67
4yeb_A 3.19 64.82 8.24
4euo_A 1.28 97.43 91.37
4ed4_A 1.75 98.17 90.97
3lo8_A 1.05 96.39 88.41
3vh8_G 1.80 92.93 77.94
3n3u_A 1.85 88.75 63.23
3q1x_A 1.59 96.89 83.52
4p5x_A 2.26 80.07 32.96
2dyt_A 2.50 95.02 72.77
1g9r_A 2.00 95.77 85.25
3lye_A 1.30 97.73 91.23
3ws7_A 1.18 99.32 96.93
1m93_B 1.65 96.56 85.71
2bln_A 1.20 97.82 91.95
3lsn_A 1.35 97.31 89.64
3ohr_A 1.66 98.59 93.95
3rlg_A 1.60 97.98 92.81
3k6r_A 2.10 90.17 64.12
4hsa_C 3.15 69.86 10.66
2wnf_A 1.25 97.97 90.81
4m1u_A 1.56 98.01 93.95
3pev_B 2.50 87.69 46.10
3a1j_A 2.50 90.12 61.51
1lc0_A 1.20 95.45 83.79
1u5h_A 1.65 97.22 86.10
1hw7_A 2.20 95.47 82.53
3a5f_A 1.19 99.68 97.93
3zn6_A 1.53 95.69 87.33
1vpy_A 2.52 92.14 61.75
3ljx_A 2.30 89.76 72.22
4e4w_A 2.50 86.84 46.36
4hno_A 0.92 86.19 58.60
3a1j_B 2.50 88.96 55.39
4gc3_A 1.32 98.30 93.54
4u9u_A 1.55 95.09 81.72
1sr4_B 2.00 96.30 85.27
3a1j_C 2.50 88.49 57.79
3h74_A 1.30 99.00 96.76
3nuq_A 1.70 96.47 85.07
3i6y_A 1.75 98.99 95.68
4a8j_C 2.10 94.66 79.85
4w4o_C 1.80 90.80 72.59
1ei9_A 2.25 92.35 69.18
3zoj_A 0.88 99.05 96.58
4jeh_B 2.50 79.45 38.01
4phr_A 1.34 96.33 86.28
3gyw_A 2.40 91.76 63.89
4xxx_A 1.50 97.12 89.56
2o8l_A 1.50 99.94 99.54
3ajd_A 1.27 98.10 93.31
4a8j_B 2.10 91.41 69.55
1i2k_A 1.79 94.04 82.16
2oz4_A 2.70 83.59 37.36
2iwa_A 1.60 97.94 92.13
4o8s_A 2.10 92.13 72.84
4z3u_B 2.71 75.69 28.57
4h8e_A 1.30 98.02 91.49
3vu9_A 1.75 89.39 65.12
1rz2_A 1.60 95.45 79.91
3frh_A 1.20 98.12 92.95
2xgr_A 1.70 98.09 92.39
1xg7_A 1.88 97.94 89.39
4je3_A 2.28 90.06 70.08
2trc_P 2.40 75.74 40.55
2evr_A 1.60 96.62 88.74
2pqx_A 1.42 97.71 88.16
2wux_A 1.84 85.84 68.08
4wkz_A 1.79 82.91 56.71
4e4w_B 2.50 75.97 29.58
4q68_A 1.07 98.20 94.04
4hh3_C 1.75 95.89 89.40
3bi7_A 1.70 97.41 89.18
4uwx_A 1.65 95.59 85.04
4y1w_A 1.40 97.56 89.40
4zqx_A 1.46 97.82 94.09
1z72_A 1.45 98.75 93.98
2a1k_A 2.00 97.74 91.16
1j1t_A 2.00 98.19 92.11
4xkb_A 1.50 97.03 87.56
2jk9_A 1.79 97.37 87.62
4efa_E 2.82 67.10 16.00
4fhr_B 1.93 93.62 75.00
4kqp_A 0.95 98.32 93.04
2pet_A 1.70 96.33 88.74
2g7e_A 1.60 95.99 85.99
1xd3_A 1.45 97.54 89.08
3zud_A 1.25 99.59 97.80
4mda_A 1.70 94.31 81.50
3edu_A 2.10 89.46 66.49
4g7n_A 2.30 89.61 63.30
2b5l_C 2.85 82.25 48.85
3qk9_A 3.10 72.63 16.67
1y14_A 2.30 88.76 63.16
3nbi_A 2.00 88.56 65.28
3rpe_A 1.10 98.09 91.88
3sxy_A 1.65 94.87 80.10
2oml_A 1.20 97.28 91.16
2wwx_B 1.50 97.89 91.00
3aon_A 2.00 92.26 63.30
1ro2_A 1.60 90.43 70.48
3bqo_A 2.00 92.80 74.75
3vu9_B 1.75 93.90 76.44
1hh8_A 1.80 96.42 86.98
4x2h_A 1.80 93.61 78.12
1ny7_1 3.00 94.99 76.19
1n9p_A 1.80 96.91 83.76
1v77_A 1.80 95.63 81.19
3by4_A 1.55 96.25 87.79
4q5e_A 1.87 94.37 76.79
2fsu_A 1.70 98.35 91.76
1mvl_A 2.00 96.04 85.55
2c2u_A 1.10 99.22 97.19
1xkr_A 1.75 94.23 80.49
3qks_A 2.10 90.36 69.35
5e1l_A 2.15 93.55 74.57
2wfi_A 0.75 98.51 95.32
3a2z_A 1.50 95.67 85.79
1l3k_A 1.10 96.73 87.73
1rut_X 1.30 97.18 91.08
3v8o_A 2.80 91.76 67.36
1rtt_A 1.28 96.54 90.80
5cv0_A 1.90 93.98 80.59
2cx0_A 1.80 95.92 86.96
1shu_X 1.50 96.28 87.85
3gfp_A 1.80 93.60 80.00
3lqc_A 2.35 95.49 79.47
3q6b_A 1.50 91.67 74.84
1koe_A 1.50 95.05 87.21
2vok_A 1.30 96.60 83.87
3l4q_C 2.30 77.26 48.47
4l8p_A 1.60 97.07 89.29
2hps_A 1.72 99.65 98.91
4qft_A 1.76 93.07 80.12
1kxo_A 1.80 93.79 80.00
3v96_A 1.90 92.05 71.34
2zej_A 2.00 91.29 68.15
3vor_A 0.90 97.96 93.41
4z3u_A 2.71 76.26 29.17
2ywl_A 1.60 98.07 91.11
3ga4_A 1.30 96.38 88.46
3r9z_A 1.75 94.43 81.17
1p7n_A 2.60 79.77 40.34
3qw9_A 2.00 91.17 70.00
2wvi_A 1.80 93.59 76.25
3my2_A 2.20 93.71 77.78
2a19_A 2.50 89.05 56.97
4i3m_A 1.95 96.34 84.00
3trs_B 1.60 96.71 88.30
2xg5_B 2.00 95.81 83.67
3loi_A 2.10 95.67 83.23
1y14_B 2.30 87.79 60.39
2fcl_A 1.20 98.97 95.07
3v46_A 1.55 94.62 80.62
4kbm_B 2.11 79.93 43.24
2fg1_A 1.25 95.63 85.99
4nyq_A 1.20 96.63 90.20
3p8b_B 1.80 96.58 85.03
2dyi_A 2.00 97.27 87.65
2iaf_A 2.05 96.35 82.86
4xk8_L 2.80 76.14 30.72
4e9e_A 1.90 95.24 81.43
4boe_A 2.24 94.35 80.52
3k67_A 1.25 97.05 88.46
4w9z_A 1.30 96.52 89.86
1eyh_A 1.56 95.15 84.72
2q3t_A 1.60 93.72 77.69
3mxn_A 1.55 98.13 90.73
4wfv_A 1.40 98.78 92.81
3lhe_A 1.62 95.21 81.45
3rx9_A 1.35 96.00 87.69
3pvh_A 1.60 96.59 88.89
3zuc_A 1.00 99.66 98.04
5cez_B 3.03 74.89 27.89
5cvw_A 1.25 98.10 93.33
4erc_A 1.15 99.32 96.00
3mxn_B 1.55 93.65 77.10
3sxu_A 1.85 94.68 81.51
2ehg_A 1.60 96.19 87.25
3oao_A 2.72 77.40 17.14
3bs2_A 1.15 98.53 95.89
1h97_A 1.17 98.37 93.20
2jdc_A 1.60 98.62 94.48
2w47_A 1.40 99.61 97.04
4c92_A 2.30 90.82 63.85
4dad_A 2.50 84.67 50.75
4zbh_A 1.50 96.88 88.24
2hd9_A 1.35 95.94 82.76
2d59_A 1.65 93.73 78.01
2j3w_A 2.10 95.63 80.99
3okq_A 2.04 96.07 83.20
3bes_L 2.20 90.60 66.92
4nac_A 2.00 94.70 83.09
3sxu_B 1.85 94.37 79.41
4ps6_A 1.25 99.51 97.69
4cry_B 1.61 93.91 81.89
4aud_A 2.67 90.24 62.60
4cv4_A 1.90 98.12 93.23
1z3e_A 1.50 96.32 85.71
1ijy_A 1.35 97.47 87.70
1a8v_A 2.00 90.91 71.30
2y9m_B 2.60 92.88 66.67
4efa_C 2.82 85.56 40.57
3cnu_A 1.90 95.18 78.18
2a0b_A 1.57 96.75 85.59
3e9v_A 1.70 99.89 99.17
1wn2_A 1.20 95.87 88.14
2h8e_A 1.20 98.13 94.17
1x0t_A 1.60 94.14 79.25
4pkl_A 1.25 96.81 89.09
2mhr_A 1.30 96.40 83.90
3p4h_A 1.10 98.03 90.68
3aon_B 2.00 95.99 77.23
1o5e_L 1.75 92.14 79.09
3h50_A 1.60 99.77 98.25
1i4j_A 1.80 90.33 73.64
1fo0_B 2.50 95.38 80.36
1noa_A 1.50 98.33 95.58
2brf_A 1.40 98.15 94.00
3t4n_B 2.30 89.23 51.92
4mjd_A 1.28 98.67 92.04
4pbd_A 1.68 96.85 88.24
1nrv_A 1.65 96.27 84.00
1ew4_A 1.40 95.13 83.96
2npt_A 1.75 96.46 82.35
3nrf_A 1.50 97.06 87.25
1v70_A 1.30 96.41 88.57
1kcq_A 1.65 97.23 86.54
4j32_B 1.80 97.81 89.11
5dca_A 2.80 72.61 31.83
1muk_A 2.50 94.44 76.83
3p8c_A 2.29 90.88 69.28
3p8c_B 2.29 92.55 73.20
3swr_A 2.49 89.55 63.01
3tg7_A 1.57 97.85 90.44
4fvm_A 2.30 85.74 53.68
4ys0_A 1.90 93.18 77.03
3ml1_A 1.60 98.64 94.24
4wjw_B 2.59 89.26 63.89
4cgy_A 2.85 89.51 54.12
1pjr_A 2.50 92.28 73.52
1yvu_A 2.90 75.26 29.77
3pvc_A 2.31 94.80 79.06
2o36_A 1.95 95.59 83.18
3su8_X 3.20 79.96 27.64
3lwt_X 1.96 81.43 59.30
1nm8_A 1.60 96.46 87.65
1nr0_A 1.70 97.86 91.31
2ewf_A 1.84 95.00 79.56
2uxw_A 1.45 98.25 92.24
1w99_A 1.75 96.86 90.14
3wqb_A 1.41 98.93 95.48
2veq_A 2.49 91.52 70.19
4gax_A 1.99 90.68 68.57
3fbx_A 2.40 97.25 87.48
4ql0_A 2.50 84.00 46.92
4cid_A 3.00 78.92 31.39
3p0b_A 1.35 96.77 89.63
2xub_A 2.80 75.03 22.86
4q7f_A 1.98 96.04 85.69
4ofz_A 3.00 78.00 30.62
4fca_A 2.06 89.82 60.58
4ov8_A 2.15 90.45 61.94
4orb_A 3.11 86.50 48.01
3fot_A 1.75 98.98 93.69
3sc7_X 1.50 98.24 94.73
2wsw_A 2.29 92.46 66.54
3u0r_A 2.50 90.23 60.94
3e9k_A 1.70 96.21 86.74
2jln_A 2.85 91.59 64.66
4mzy_A 1.95 93.64 80.86
1pby_A 1.70 95.79 85.69
5c86_A 1.51 98.32 92.95
5ccf_A 2.10 92.32 72.20
4i6m_A 2.80 87.96 51.13
3pt1_A 1.77 96.98 87.50
4xfm_A 1.55 96.05 88.00
4rbm_A 1.75 97.61 90.93
5c6p_A 3.00 65.22 21.13
4cit_A 1.80 96.89 89.49
1ewf_A 1.70 96.17 85.09
1tvl_A 2.10 94.88 79.74
4z7a_A 1.98 89.69 67.04
5aio_A 3.15 67.37 11.08
5aww_Y 2.72 84.33 46.93
3h6j_A 1.60 99.43 97.26
3hr6_A 1.60 97.70 90.71
4gey_A 2.70 96.19 78.57
4m51_A 1.08 97.90 91.29
1ua7_A 2.21 98.91 95.02
4p40_A 1.20 98.85 94.04
2g5d_A 1.95 93.05 80.37
5bv7_A 2.45 91.14 67.64
3pme_A 1.56 97.60 87.71
3au7_A 2.60 92.87 66.76
1xmb_A 2.00 95.57 84.53
1fkm_A 1.90 94.59 81.06
1s4u_X 2.10 91.97 71.91
4rpm_A 1.40 97.51 90.38
4omf_A 1.71 98.76 95.06
2j4o_A 2.25 91.45 69.10
2q8k_A 1.60 96.20 87.29
3szv_A 1.45 97.52 88.74
3u28_A 1.90 95.49 84.18
3ov6_A 2.50 82.22 49.73
4ic4_A 1.50 92.24 76.34
1kvk_A 2.40 90.52 65.87
1dyk_A 2.00 97.17 88.50
3isq_A 1.75 98.98 93.88
1xip_A 2.50 88.66 58.04
3av0_A 3.10 73.43 23.58
3sg0_A 1.20 97.96 94.18
2b78_A 2.00 96.55 85.64
3r1m_A 1.50 97.29 90.45
3sfv_B 1.73 93.05 76.32
3nnb_A 1.60 98.24 91.60
1n93_X 1.76 94.74 85.97
4y0x_A 1.74 92.08 68.01
2iw1_A 1.50 98.54 93.51
3agk_A 2.10 88.33 59.13
4j0w_A 1.70 96.54 87.77
1iuq_A 1.55 96.39 87.96
1xfi_A 1.70 98.44 93.00
4b87_A 2.16 95.85 78.51
3eoj_A 1.30 98.32 93.31
3qis_A 2.30 92.08 71.33
4gew_A 2.35 92.23 71.91
2w18_A 1.90 94.31 71.90
2woy_A 1.50 96.86 90.39
4cdp_A 1.45 98.63 92.19
3rju_A 1.50 97.53 92.02
4py9_A 2.25 90.50 68.24
1ib2_A 1.90 92.06 78.26
4l2i_A 1.45 97.56 91.42
4y9t_A 1.80 92.64 67.29
1vly_A 1.30 99.27 94.74
2r75_1 1.40 97.75 91.02
3cxb_A 2.60 80.63 35.76
1fob_A 1.80 97.54 88.02
3mk4_A 2.42 90.27 61.05
4n1i_A 1.00 99.05 96.79
1kxu_A 2.60 86.61 56.16
2ddx_A 0.86 99.65 98.46
3ug9_A 2.30 89.49 59.29
2o0a_A 1.60 92.73 77.04
2ozt_A 1.42 97.77 91.59
3kio_B 2.90 64.50 14.29
3fvz_A 2.35 85.74 50.76
1qhw_A 2.20 93.45 73.67
4g3n_A 1.40 95.63 87.09
3tcq_A 1.60 96.48 82.01
1jr7_A 2.00 96.39 87.58
4ooc_A 2.70 83.82 35.82
5c8c_B 2.50 90.93 80.77
1r4x_A 1.90 96.54 89.01
3jxp_A 2.20 95.09 80.26
1edz_A 2.80 82.32 34.38
1w9y_A 2.10 88.29 57.19
4wy2_A 1.80 96.45 86.69
1tjy_A 1.30 98.76 94.94
3r4v_A 1.67 95.39 83.92
4w4l_C 2.45 79.70 30.30
2nz8_B 2.00 76.36 51.25
4peu_A 1.80 97.96 91.20
4xlg_A 1.78 97.55 87.31
4jbu_A 1.65 94.88 78.26
4nmi_A 1.78 96.60 87.50
4w8p_A 1.50 96.06 85.71
3hsl_X 2.80 83.39 42.16
1p8l_A 2.95 73.38 21.38
4oq2_A 2.35 88.09 54.88
2vdj_A 2.00 95.13 80.60
3l81_A 1.60 96.09 84.00
1nzj_A 1.50 98.66 91.94
3axj_B 2.10 91.72 72.50
3s88_I 3.35 65.30 10.44
1okc_A 2.20 94.23 80.14
1hq0_A 1.83 95.62 85.42
4c69_X 2.28 86.37 53.71
4ylm_X 2.05 96.90 86.13
4trk_A 1.75 94.55 81.40
1q33_A 1.81 91.37 76.37
3f0z_A 2.20 96.23 83.51
2opw_A 1.90 93.68 71.33
1t6l_A 1.85 95.16 81.93
3r8q_A 2.40 94.44 76.01
2huo_A 2.00 93.62 71.71
2v4u_A 2.30 94.12 73.31
4pws_A 2.15 95.38 82.39
3sbm_A 1.35 97.85 92.17
4ne4_A 1.73 98.24 92.88
1gl4_A 2.00 95.48 84.62
3oc7_A 1.50 98.75 95.22
4j6e_A 2.52 71.78 28.94
4omf_B 1.71 96.37 87.14
2q12_A 1.79 91.71 69.42
3kh5_A 2.10 90.01 62.95
4huq_T 3.00 53.97 6.94
3giw_A 1.45 98.86 93.51
4omf_G 1.71 98.23 93.51
1af7_A 2.00 95.68 80.29
1d2n_A 1.75 96.01 84.15
2be4_A 2.10 89.61 63.33
2czl_A 1.55 98.62 92.94
5d6t_A 1.93 98.94 96.44
4ate_A 1.10 98.57 94.53
3css_A 1.70 96.33 86.36
3khi_A 1.95 94.36 78.48
2cbz_A 1.50 98.92 93.94
1mml_A 1.80 93.52 82.07
2xwp_A 1.90 95.60 82.49
1xwy_A 2.00 94.21 82.69
4wiq_A 1.59 94.77 79.22
1yqg_A 1.90 95.56 84.03
4l2i_B 1.45 97.78 92.40
4xsj_A 1.80 96.12 84.58
1yns_A 1.70 96.07 84.25
4fbj_A 1.60 97.69 88.40
2c4x_A 2.00 96.90 86.80
1tzf_A 2.10 96.23 82.47
4u89_A 1.40 98.25 93.33
5cvr_A 2.60 81.38 33.98
3c5w_A 2.80 72.60 21.49
2qdx_A 1.55 97.78 92.61
1j5p_A 1.90 90.97 73.19
2vdf_A 1.95 92.87 70.67
1hcz_A 1.96 96.41 87.60
2o8v_A 3.00 69.53 13.54
1jkg_B 1.90 94.76 85.00
2qk1_A 1.70 94.72 81.38
3kyf_A 2.10 93.90 77.49
5a9p_A 1.48 99.35 97.58
2amy_A 2.09 93.10 69.17
3c8f_A 2.25 88.12 52.65
3sy1_A 1.47 98.06 92.58
4atm_A 1.78 96.36 81.90
4x8q_A 1.73 95.33 83.09
2xwt_C 1.90 97.67 89.74
2wnk_A 1.55 97.10 90.13
3cuq_B 2.61 78.15 37.25
3exm_A 1.65 97.20 87.62
4j2p_A 1.85 93.13 77.33
4bl7_A 1.89 91.52 75.96
1qr0_A 1.90 91.91 72.81
1wyw_A 2.10 95.35 82.87
4au1_A 1.45 98.30 94.71
4b8v_A 1.59 96.03 87.30
1i1n_A 1.50 96.89 90.62
3zyq_A 1.48 95.32 79.17
1tlv_A 1.95 88.28 59.31
1vd6_A 1.30 96.94 88.53
3tg2_A 1.10 98.57 94.15
4fqe_A 1.93 94.76 80.59
2nnu_A 1.59 97.52 89.05
3vqj_A 1.20 99.94 99.53
1gen_A 2.15 92.48 76.50
4cbe_A 1.83 95.05 80.38
5c50_A 1.63 93.94 78.28
1zxu_A 1.70 95.73 84.57
4kx4_A 1.60 98.03 90.78
3syy_A 1.90 96.39 84.02
5a4a_A 1.70 97.79 89.90
3d9a_H 1.20 97.63 91.43
5bq1_A 1.60 96.26 86.12
1sdi_A 1.65 96.14 89.67
2wbn_A 1.90 91.36 74.16
2haf_A 2.88 85.25 43.78
1wl8_A 1.45 96.98 89.25
3ein_A 1.13 98.33 92.75
3c0t_A 2.40 90.84 68.16
2gs5_A 1.50 98.16 93.26
3fze_A 1.60 74.78 25.41
3wh1_A 1.00 99.87 99.01
1s8n_A 1.48 95.48 85.26
3c9q_A 1.50 97.48 89.74
3shg_A 1.50 96.45 86.87
4igi_A 1.20 97.13 89.34
1am2_A 2.20 94.10 83.43
1ywm_A 1.86 96.52 89.44
3wis_A 1.90 93.45 78.89
3hmx_B 3.00 69.21 10.80
2bbr_A 1.20 96.98 88.36
2fvv_A 1.25 96.07 85.19
4byz_A 1.55 94.55 84.54
4nxy_A 1.45 96.33 87.50
1uec_A 1.82 96.70 83.62
3s32_A 2.45 92.46 65.84
1sqw_A 1.90 92.12 77.84
2vez_A 1.45 98.33 92.73
4rti_A 1.80 93.33 79.43
3rx6_A 2.04 94.99 81.28
4pdn_A 1.45 97.23 88.49
4o7k_A 1.75 95.63 83.68
1eq6_A 1.90 93.55 77.25
2cvb_A 1.80 98.53 93.58
2bba_A 1.65 99.03 95.68
1lg7_A 1.96 91.65 70.55
2uwn_A 2.35 86.95 57.22
4fhr_A 1.93 95.80 81.87
4g9s_A 0.95 98.25 93.58
3key_A 2.10 94.13 73.71
1vgj_A 1.94 91.67 66.85
4dvc_A 1.20 97.60 89.67
4u3s_B 1.64 98.10 91.03
3b18_A 2.75 80.32 31.14
2qg8_A 2.00 91.19 71.53
1im5_A 1.65 93.84 80.45
3ejf_A 1.60 98.15 93.98
4qlp_A 1.10 97.76 90.29
4c0n_A 1.77 97.48 90.67
5d5n_A 2.44 89.38 59.26
1x6o_A 1.60 96.73 88.11
4exo_A 1.90 94.66 86.30
1qjp_A 1.65 92.02 78.83
3gp6_A 1.40 93.24 80.00
2zyc_A 1.74 99.33 96.15
2wp7_A 1.90 94.37 78.62
2v1m_A 1.00 98.86 94.44
4gen_A 2.20 87.04 49.01
4zot_A 1.40 96.79 85.89
3s88_J 3.35 70.50 16.98
4xwj_A 2.10 90.31 60.78
3kio_C 2.90 80.12 40.71
1npe_B 2.30 96.15 82.32
2h30_A 1.60 97.60 92.72
4hvy_A 1.46 91.20 65.19
1mxi_A 1.70 89.52 73.72
2hi2_A 2.30 90.30 56.69
2hx0_A 1.55 97.52 92.03
3tje_F 1.93 91.71 67.00
4aiw_A 1.50 97.22 89.33
1vkk_A 1.35 98.76 91.97
2bk9_A 1.20 99.83 98.69
3iey_B 2.11 88.33 51.32
3vwc_A 1.50 97.82 89.73
4qpw_A 1.14 98.84 93.66
1vyk_A 1.49 96.00 89.92
2vjw_A 2.00 96.05 85.51
2d74_B 2.80 68.60 13.14
3u5w_A 2.05 95.72 79.37
1dk8_A 1.57 97.20 89.80
2cxc_A 2.00 90.37 69.57
4eo7_A 1.45 97.34 88.81
3qzb_A 1.10 98.77 93.18
4gf3_A 1.90 96.77 85.37
4ym4_A 3.12 80.68 31.21
1huf_A 2.00 94.12 75.61
3zja_A 1.48 94.58 80.70
5eup_A 2.50 81.68 38.33
2ejx_A 1.79 98.17 93.28
2r18_A 2.30 89.02 64.34
2ofz_A 1.17 98.26 91.67
3hdp_A 2.06 92.55 73.48
3ml1_B 1.60 97.80 90.83
3r87_A 1.05 97.12 89.39
2hnf_A 1.80 94.73 76.15
3b64_A 1.03 99.42 96.43
4ayb_G 3.20 68.15 17.70
1w0n_A 0.80 97.54 91.67
3o8v_A 2.50 91.80 57.84
2ibl_A 1.32 99.04 94.44
4osn_A 1.76 93.35 80.00
3me0_B 2.03 85.19 64.06
2yh5_A 1.25 85.48 51.24
3bwu_D 1.76 96.26 82.64
2cxy_A 1.60 92.91 78.95
3wdn_A 0.86 98.66 95.20
2dp9_A 1.90 94.42 80.65
1mc2_A 0.85 98.77 95.08
3t92_A 1.50 95.68 84.96
4tkc_A 1.29 99.67 97.46
4jg4_A 2.30 88.89 57.02
1tuv_A 1.70 96.74 86.41
3mwz_A 1.52 96.65 86.96
1wpa_A 1.50 94.37 77.57
1mg4_A 1.50 95.85 88.12
4ayb_F 3.20 42.68 3.81
4lx3_A 1.50 99.15 96.04
1bkr_A 1.10 97.18 89.81
2fhz_A 1.15 98.22 89.62
1gn0_A 1.80 96.94 84.26
3cx2_A 1.30 99.05 95.33
1v74_A 2.00 97.81 89.72
3dqy_A 1.20 95.85 85.71
3kf6_B 1.65 93.80 72.38
3iwh_A 2.00 94.01 71.57
