# Supplementary material for: Quantifying side-chain conformational variations in protein structure
Source: Sci Rep. 2016 Nov 15;6:37024. doi: 10.1038/srep37024 (PMC5109468; doi:10.1038/srep37024)
Supplement: Supplementary Data S1 [file srep37024-s2.zip › TableS3.txt]

AA	average_unreliable_atom	std unreliable_residue% std residue_counts
ALA	0.145	0.507	10.47	82293
ARG	0.993	1.853	32.90	52710
ASP	0.362	1.010	16.95	60862
ASN	0.359	0.992	17.47	45572
CYS	0.070	0.426	3.99	13712
GLU	0.864	1.507	34.92	68052
GLN	0.677	1.357	28.78	39687
GLY	0.078	0.414	4.51	73394
HIS	0.330	1.177	11.21	24604
ILE	0.369	0.903	20.29	59256
LEU	0.389	0.942	20.20	98374
LYS	1.332	1.644	53.34	57853
MET	0.359	0.863	22.91	23120
PHE	0.267	1.101	8.49	43975
PRO	0.194	0.752	8.97	48424
SER	0.188	0.676	10.49	63024
THR	0.241	0.724	14.97	56754
TRP	0.255	1.145	7.80	15415
TYR	0.262	1.101	8.88	37778
VAL	0.265	0.738	15.38	72534
