# Supplementary material for: Quantifying side-chain conformational variations in protein structure
Source: Sci Rep. 2016 Nov 15;6:37024. doi: 10.1038/srep37024 (PMC5109468; doi:10.1038/srep37024)
Supplement: Supplementary Data S1 [file srep37024-s2.zip › TableS4.txt]

AA RSA_certain std RSA_uncertain std
ALA	22.726	27.722	44.611	37.479
ARG	71.470	48.455	119.409	50.065
ASP	50.285	38.898	89.971	39.198
ASN	53.247	36.457	87.814	36.301
CYS	13.658	20.369	41.077	40.012
GLU	57.863	42.012	99.579	41.035
GLN	63.459	40.386	102.463	37.654
GLY	23.449	23.621	49.494	29.963
HIS	48.939	42.174	104.961	49.472
ILE	17.729	27.785	38.813	42.019
LEU	20.790	30.240	43.141	44.707
LYS	74.167	42.687	113.716	40.882
MET	24.322	34.564	62.347	54.536
PHE	24.061	34.119	60.278	54.520
PRO	47.634	37.696	80.837	41.814
SER	33.668	30.823	62.971	36.680
THR	37.290	34.383	64.076	41.378
TRP	34.320	40.228	81.475	61.402
TYR	36.032	38.260	75.782	54.300
VAL	19.323	28.035	40.679	41.760
