# Supplementary material for: Quantifying side-chain conformational variations in protein structure
Source: Sci Rep. 2016 Nov 15;6:37024. doi: 10.1038/srep37024 (PMC5109468; doi:10.1038/srep37024)
Supplement: Supplementary Data S1 [file srep37024-s2.zip › TableS5.txt]

ID resolution reliable_atom% reliable_residue%
2vb1_A 0.65 98.76 87.18
1swy_A 1.06 98.28 85.62
3k34_A 0.90 96.01 85.59
1f86_A 1.10 92.56 71.30
4i8h_A 0.75 99.32 90.40
2f01_A 0.85 96.63 79.81
4r17_M 2.10 96.64 82.49
1dy5_A 0.87 98.45 85.00
1jz7_A 1.50 95.44 83.39
4a7u_A 0.98 95.57 82.81
2wur_A 0.90 97.54 90.78
3fsa_A 0.98 99.52 88.50
1a6m_A 1.00 95.50 77.30
3w07_A 1.03 96.68 77.32
1h05_A 1.50 95.54 76.98
4cvr_A 1.10 96.37 84.25
4a5s_A 1.62 95.38 85.59
2gj4_A 1.60 98.31 87.05
2eut_A 1.12 98.72 89.43
1nls_A 0.94 95.93 85.07
1rg8_A 1.10 95.63 88.28
4eoj_B 1.65 93.99 80.65
4hfi_A 2.40 87.51 62.62
4whs_A 1.35 97.68 84.24
2z6r_A 1.50 94.92 81.15
3mi0_1 2.20 66.67 34.67
2g50_A 1.65 96.64 81.67
2ij2_A 1.20 98.88 88.29
2ce2_X 1.00 95.71 81.94
4eqp_A 1.35 94.58 79.17
1djr_D 1.30 99.02 92.00
4b1y_B 1.29 97.53 83.78
3g46_A 0.91 98.33 82.35
1us0_A 0.66 97.90 88.89
4qb3_A 0.94 97.45 91.20
4ywa_A 1.19 98.08 84.62
3ioh_A 1.25 95.38 84.64
3d06_A 1.20 99.55 93.45
4z6m_A 1.35 98.29 88.18
4fyy_B 1.94 81.88 64.54
1n5u_A 1.90 88.06 66.73
4n4e_E 1.13 99.48 88.21
4mz7_A 1.80 87.64 73.23
2fzs_A 1.90 91.32 76.16
2q7w_A 1.40 96.76 81.43
3ak8_A 1.25 96.54 79.73
1a2p_A 1.50 93.98 79.59
4acf_A 2.00 96.29 83.22
4lvf_A 1.50 96.27 87.53
1nuw_A 1.30 91.69 77.41
4pss_A 0.85 96.19 83.78
4u8i_A 2.05 97.96 82.68
1z6b_A 2.09 79.92 54.20
4q8w_A 1.14 99.27 85.21
3bqz_A 2.17 88.65 63.48
2jhf_A 1.00 98.60 88.10
3gj0_A 1.48 91.75 75.65
1rzh_L 1.80 98.01 83.60
1rzh_H 1.80 97.56 83.72
3cov_A 1.50 95.02 73.85
3vj8_A 1.52 94.73 81.37
2aef_A 1.70 87.69 64.53
4ce8_A 0.90 98.65 86.54
4ery_A 1.30 95.44 85.56
1gk8_I 1.40 96.15 80.99
3tg0_A 1.20 97.62 78.23
2ob3_A 1.04 98.50 84.82
4avs_A 1.40 97.12 89.95
4nbi_A 1.86 88.46 74.68
5am2_A 1.70 88.21 71.63
2r4f_A 1.70 93.14 77.11
1p5z_B 1.60 92.09 79.09
4ajy_V 1.73 96.39 82.27
3war_A 1.04 94.05 84.01
4k3l_A 1.50 98.02 84.38
3rqw_A 2.91 66.95 32.65
1q6z_A 1.00 97.82 80.04
4gt9_A 1.39 94.52 81.07
2h2t_B 1.30 91.49 78.76
2vhk_A 0.94 96.26 86.81
4mik_A 1.95 92.18 71.91
1y93_A 1.03 96.04 82.86
2y26_A 2.70 93.66 75.22
3m0m_A 1.45 97.98 80.62
3f6y_A 1.45 96.45 86.51
1dw9_A 1.65 98.60 84.14
1oh0_A 1.10 95.69 82.14
1tf7_A 2.80 49.60 16.44
3cww_A 1.96 97.77 84.93
1k3y_A 1.30 92.54 77.73
4dx5_A 1.90 88.29 66.70
3wa2_X 1.08 96.73 84.78
3q9k_A 1.70 87.60 72.20
4hl2_A 1.05 96.77 77.27
1oew_A 0.90 98.87 87.29
4hww_A 1.30 99.12 91.73
3a6f_A 1.78 95.38 79.91
4jea_A 1.22 95.14 72.82
4ua6_A 0.79 97.58 80.42
4ck4_A 1.12 92.68 75.48
2qee_A 1.65 97.39 86.93
4nua_A 1.43 94.71 76.25
1yar_O 1.90 91.57 71.29
1yar_A 1.90 86.12 68.63
1yar_H 1.90 93.69 78.49
2q3e_A 2.00 97.02 81.94
4blr_A 1.90 87.21 68.66
4ene_A 2.40 72.25 34.63
4u0c_A 1.77 96.10 79.29
3lb2_A 1.06 94.48 82.17
5d1c_A 1.42 96.74 83.99
4f01_A 1.40 93.24 75.49
4c6a_A 1.25 96.52 85.07
2nt0_A 1.79 98.66 87.26
2ov0_A 0.75 99.22 83.67
1e2k_A 1.70 92.22 73.31
2v2p_A 1.15 97.06 84.28
4i4t_A 1.80 93.23 76.40
4bcu_A 2.29 93.62 82.18
1nwz_A 0.82 94.54 78.57
4uql_A 1.22 96.86 82.55
4wdc_A 1.29 98.36 87.10
2yv0_X 1.40 93.65 77.30
3ot9_A 1.75 96.06 86.08
4zur_A 1.13 99.33 81.52
2rk3_A 1.05 96.03 78.70
5c5r_A 1.55 95.40 84.03
2fyg_A 1.80 92.43 78.45
4wz8_B 2.23 87.44 69.52
4ht3_B 1.30 95.59 80.06
1cip_A 1.50 94.76 80.07
2dko_A 1.06 98.42 92.54
3kuv_A 1.50 95.58 79.34
3bvx_A 1.10 95.56 85.55
3u7q_B 1.00 98.23 89.44
3u7q_A 1.00 98.67 90.53
4d3t_A 1.55 92.90 77.35
4mi4_A 1.85 96.05 85.28
3f0d_A 1.20 98.34 78.42
3ze3_A 2.05 86.52 61.47
4kzn_A 1.71 92.56 78.89
1xvb_A 1.80 95.61 76.52
4x9y_A 1.07 98.21 90.11
2oiz_A 1.05 97.87 87.77
1xvb_C 1.80 97.64 80.28
3sjl_A 1.63 97.01 79.10
3lt0_A 1.96 92.70 73.31
4h4d_A 1.35 94.86 79.44
4ht3_A 1.30 93.03 74.60
4m5r_A 1.40 88.16 70.31
4x9r_A 1.40 94.65 80.00
1xvb_E 1.80 95.14 76.10
2oiz_D 1.05 98.97 91.92
2a65_A 1.65 90.09 68.32
2xu3_A 0.90 98.16 87.69
2c92_A 1.60 97.47 77.78
3ppm_A 1.78 94.09 80.80
3wg7_A 1.90 99.75 90.56
3bon_A 1.20 98.36 91.03
2zfg_A 1.59 92.56 73.88
1qv9_A 1.54 96.30 79.48
4ba1_A 1.80 87.42 69.53
3wg7_C 1.90 98.88 90.79
4r8h_A 1.46 94.54 74.05
4ba1_B 1.80 94.68 73.18
3wg7_B 1.90 96.92 88.99
3wg7_D 1.90 97.74 85.71
4n0k_A 1.05 97.83 86.46
2xap_A 2.10 91.44 74.82
2dxu_A 1.28 95.02 84.21
1q23_A 2.18 97.70 85.29
3wg7_E 1.90 96.06 84.00
4bn4_A 1.30 96.91 85.71
2h5c_A 0.82 99.83 84.43
3i96_A 1.65 93.07 73.96
2dgk_A 1.90 96.72 82.38
1of8_A 1.50 98.67 84.74
1m4l_A 1.25 95.12 83.80
4fev_A 1.89 90.87 74.80
1w8s_A 1.85 95.16 78.32
3iqu_A 1.05 96.16 82.81
1cex_A 1.00 96.31 79.19
5cta_A 1.24 97.32 85.26
3ip0_A 0.89 99.21 88.67
3u9w_A 1.25 97.28 87.37
1f8d_A 1.40 98.48 92.46
2de6_A 1.80 93.80 81.01
1i6k_A 1.72 90.36 74.84
2v9l_A 1.23 96.98 84.80
1xeo_A 1.30 92.62 80.25
1x8p_A 0.85 94.94 79.31
2ih3_C 1.72 94.77 72.73
4gyw_A 1.70 92.93 77.05
3fo3_A 1.40 99.26 86.53
5dx1_A 1.93 94.44 81.85
4d9b_A 1.67 97.51 79.46
2e8v_A 1.80 94.21 82.56
2gg2_A 1.00 97.88 89.63
3cyp_B 1.60 93.33 75.20
4cbc_A 2.66 62.08 27.59
2dko_B 1.06 99.07 87.00
4cw6_A 1.28 96.42 87.72
2ddf_A 1.70 93.40 74.14
4od8_A 1.85 90.75 79.52
4xqa_A 1.41 96.61 86.21
4x5p_A 1.00 98.58 88.28
2peq_A 1.90 96.84 83.81
4oo4_A 0.97 94.71 78.00
3n5k_A 2.20 78.40 59.33
1yph_C 1.34 97.15 83.33
2sqc_A 2.00 97.28 85.41
2woj_A 1.99 83.86 65.96
2afw_A 1.56 97.50 86.97
3tds_A 1.98 90.99 71.74
3nn1_A 1.85 92.97 77.83
4r3n_A 1.35 96.53 80.60
4kwd_A 1.86 96.85 84.43
3su6_A 1.10 98.40 80.23
2qj2_A 1.81 88.81 79.75
1w9i_A 1.75 94.93 81.24
2xve_A 1.99 95.12 75.36
2fy7_A 1.70 95.62 87.20
2veb_A 1.30 99.88 92.22
1ut1_A 1.70 92.59 78.05
5bt3_A 1.05 97.01 90.09
2cho_A 1.85 91.58 75.78
2v3z_A 1.56 95.85 83.46
4brc_A 1.30 97.06 87.91
1oq4_A 2.40 70.75 40.37
1yki_A 1.70 97.79 80.98
1mr7_A 1.80 94.74 79.35
1ix9_A 0.90 98.27 81.77
4aff_A 1.05 95.53 81.19
4cfr_A 1.40 97.91 87.78
2yic_A 1.96 94.00 71.88
4gmu_A 1.20 97.16 85.77
2awi_A 2.25 88.49 72.22
1v37_A 1.40 97.45 81.17
2ykz_A 0.84 98.19 77.59
1kee_A 2.10 90.61 71.44
1kee_B 2.10 91.43 69.57
1yyq_A 2.10 91.71 73.61
4m23_A 1.76 92.56 78.06
1odm_A 1.15 98.57 86.50
1gwu_A 1.31 99.04 89.58
3u81_A 1.13 97.12 85.71
1wzd_A 1.35 96.82 79.49
3akq_A 0.97 99.58 94.44
2bl2_A 2.10 92.66 66.18
1k7w_A 1.96 91.53 74.88
4oqv_A 1.23 93.11 79.30
1vf7_A 2.40 80.99 50.23
1ijg_A 2.90 84.54 56.85
4h8w_C 1.85 86.04 69.94
2noo_A 1.65 95.62 79.10
2c12_A 2.07 94.90 77.56
1n40_A 1.06 98.79 84.15
1nsx_A 1.75 92.01 79.22
2hft_A 1.69 93.09 82.65
4y6d_B 1.55 89.88 74.47
2flu_X 1.50 97.97 84.40
3mng_A 1.45 97.62 84.51
3zsj_A 0.86 99.28 93.08
4jif_A 1.70 84.03 63.93
1kmt_A 1.30 97.80 86.72
3fke_A 1.40 93.95 80.87
3zds_A 1.70 96.74 82.05
2bo4_A 1.95 96.91 83.75
2bm8_A 2.50 87.74 65.30
3bwu_C 1.76 94.47 78.31
3wu4_A 1.70 88.27 62.26
2j2j_A 1.50 97.79 90.96
1ei7_A 2.45 82.59 67.76
1nww_A 1.20 95.84 80.88
1on2_A 1.61 91.18 76.56
4nej_A 1.92 87.22 70.69
3lhc_A 1.34 96.49 82.61
4rd4_A 1.30 91.91 77.89
4kqi_A 1.40 94.57 72.28
3mmj_A 1.60 96.22 81.29
3dcl_A 2.25 84.21 61.29
4u60_A 1.50 98.03 90.28
3tos_A 1.55 98.70 89.27
5ae0_A 1.04 92.93 77.44
2iih_A 1.75 82.09 60.00
2wvx_A 1.90 98.62 88.15
4bb9_A 1.47 94.87 81.65
3k6m_A 1.50 95.25 81.58
5fiw_C 1.70 94.84 84.40
1h6d_A 2.05 97.29 82.10
2qfp_A 2.20 95.64 81.36
3wt4_A 2.30 94.06 75.38
4uv2_A 2.80 72.08 41.47
2xpw_A 1.44 94.46 80.00
2bnm_A 1.70 93.53 75.57
3b08_A 1.70 89.23 74.29
4ttw_A 1.20 89.52 79.20
4lhp_A 2.02 88.26 52.85
5fiw_A 1.70 93.84 80.61
3uqs_A 2.00 91.59 76.35
1oz2_A 1.55 92.99 80.07
1h2i_A 2.70 84.41 62.13
1yc6_1 2.90 69.85 33.56
3q46_A 0.99 95.22 85.63
2p1m_A 1.80 98.89 86.52
1eaj_A 1.35 94.51 84.62
3thd_A 1.79 96.86 85.95
4bby_A 1.90 93.10 78.85
3wgt_A 1.88 91.03 76.30
3n3m_A 1.47 94.42 83.39
4o59_O 1.52 96.12 81.33
1ryo_A 1.20 94.92 78.74
4phq_A 1.94 93.71 76.98
4bvn_A 2.10 83.36 63.31
4pf3_A 1.10 93.49 78.93
2ii3_A 2.17 86.85 64.81
4j4h_A 1.80 95.41 81.09
1ho1_A 2.00 95.08 73.52
1t60_A 1.50 97.12 84.95
4ohj_A 1.28 93.86 85.64
3rzn_A 1.10 96.41 81.73
3sj5_A 1.67 88.18 70.52
1wpb_A 2.00 91.75 73.12
3log_A 1.73 95.70 76.50
3qho_A 1.65 96.80 87.32
1u7g_A 1.40 94.00 76.45
3ziw_A 1.90 94.86 79.01
1pjx_A 0.85 98.17 89.29
4xep_A 1.50 94.15 74.46
3o22_A 1.40 94.30 77.55
2cua_A 1.60 89.08 71.82
4bk7_A 1.14 95.90 80.69
2y4z_A 2.00 88.70 72.58
2f2h_A 1.95 97.52 87.15
3zss_A 1.80 99.24 85.41
2r5i_A 3.40 64.13 29.34
5akr_A 0.87 97.92 85.86
1xgk_A 1.40 96.22 80.46
5a71_A 0.91 99.62 86.55
4i7e_A 2.00 87.75 64.47
3aof_A 1.29 93.64 80.21
3acx_A 1.31 97.93 86.23
1k5n_A 1.09 98.87 87.98
3s1x_A 1.65 92.14 79.13
1l3i_A 1.95 93.06 77.71
3tfg_A 1.90 84.19 65.27
2uvo_A 1.40 98.54 89.15
1vh5_A 1.34 96.46 85.37
4k2j_A 2.05 80.21 58.14
2i39_A 2.20 90.12 69.91
1t6u_A 1.30 98.92 84.96
2xdw_A 1.35 96.16 86.06
3s8f_A 1.80 94.79 77.65
4e9s_A 1.06 97.09 83.64
1o7n_A 1.40 96.87 84.54
2v3i_A 1.05 98.92 89.56
2qtr_A 1.70 90.06 72.47
1o7n_B 1.40 94.38 81.28
1n8o_E 2.00 78.05 45.67
1wlu_A 1.45 97.09 76.42
1xlq_A 1.45 97.57 84.69
4xz2_A 2.67 77.33 47.42
3dk9_A 0.95 96.60 83.85
2v8h_A 2.00 97.27 84.40
3iek_A 2.05 94.82 80.58
2wzb_A 1.47 95.85 81.42
2p9h_A 2.00 93.17 76.00
1vyr_A 0.90 97.73 81.46
2yim_A 1.41 96.99 80.00
2z26_A 1.29 96.41 82.72
3bl9_A 1.80 95.74 84.73
3qt5_A 1.85 94.31 77.27
1o7j_A 1.00 97.04 84.98
4o0c_A 1.50 97.55 78.60
4yaa_A 1.05 96.14 81.75
2nw8_A 1.60 94.37 81.20
4cs4_A 1.35 95.55 86.40
2jdi_G 1.90 58.15 30.46
4xtv_A 1.45 95.03 75.00
4oy3_A 1.20 97.13 84.43
3eed_A 2.80 78.91 45.88
3a8g_B 1.11 99.38 89.95
3a8g_A 1.11 99.07 86.19
4jl5_A 1.24 93.05 81.18
2iyv_A 1.35 96.12 76.25
4ybm_A 1.46 96.16 87.79
3vyg_B 1.72 99.52 89.44
4uxa_A 2.10 92.43 72.41
3qwg_A 1.99 86.39 59.09
1rdl_1 1.70 92.00 81.73
4dyn_A 2.40 90.82 62.87
4c7i_A 1.30 96.61 83.04
1muw_A 0.86 97.97 82.34
1oi2_A 1.75 96.18 81.61
4a8t_A 1.59 97.71 86.35
3vyp_A 1.40 93.60 80.75
3fst_A 1.65 95.23 76.47
3qu5_A 1.24 97.61 86.14
3ix3_A 1.40 96.26 80.13
2grr_A 1.30 93.19 77.70
2yf4_A 1.70 96.35 77.14
4cbu_G 1.30 94.76 83.78
1wpv_A 1.70 92.11 70.00
3a6r_A 1.20 99.54 86.11
2h62_A 1.85 92.13 76.77
1tr0_A 1.80 99.09 90.10
1vqq_A 1.80 90.40 75.72
3iav_A 1.75 92.08 74.04
3sg8_A 1.80 93.23 75.35
4l8f_A 1.97 93.97 78.23
1ls1_A 1.10 89.97 66.15
3uxj_A 1.40 96.67 83.20
3aa0_A 1.70 91.58 74.52
3aa0_B 1.70 91.74 77.33
3rm3_A 1.20 96.94 82.38
4xlz_A 1.51 97.59 90.04
4pof_A 2.65 73.48 44.81
4geh_A 1.95 95.82 80.10
4phj_A 1.60 94.37 82.10
4cdj_A 1.50 86.93 70.92
2vxt_I 1.49 87.48 72.67
2hfn_A 1.80 98.34 88.81
4kxl_A 1.69 97.14 79.34
5amh_A 1.20 95.53 81.11
3mq7_A 2.28 51.49 17.89
3s6e_A 0.95 96.93 82.24
3pgu_A 1.70 95.04 77.96
4ud4_A 1.74 88.89 70.59
2bfd_A 1.39 91.74 75.43
1i88_A 1.45 96.39 83.80
1n25_A 2.80 82.76 60.06
2bfd_B 1.39 97.14 85.02
4oag_A 2.00 91.51 69.97
2hsg_A 2.50 69.01 38.96
2wqt_A 2.80 85.61 55.23
4jk8_A 1.15 96.24 85.38
3q0w_A 1.60 96.16 73.91
4wpk_A 0.98 99.64 83.33
2y7p_A 1.85 95.26 80.20
3bod_A 1.70 96.01 81.53
1xtt_A 1.80 92.93 78.22
1gtv_A 1.55 93.87 65.59
2xov_A 1.65 95.66 75.78
3qzr_A 1.04 93.57 85.19
3ku3_B 1.60 90.25 69.23
3nbk_A 1.58 95.67 83.56
2nvh_A 1.53 88.91 73.61
4rrq_A 1.79 97.00 77.78
2o5u_A 1.91 96.44 74.63
4o0a_A 1.20 95.56 85.09
4hy4_A 1.25 97.93 89.41
1k32_A 2.00 92.48 78.84
5e6z_A 1.88 89.59 70.95
4kgd_A 1.06 97.48 80.15
5ajo_A 1.48 96.38 85.59
1gk9_B 1.30 97.58 84.93
3pot_A 1.20 98.03 83.64
4eu9_A 1.48 97.01 83.91
3wco_A 2.40 72.90 44.19
4fcc_A 2.00 95.43 76.59
3pot_B 1.20 98.38 80.65
4lan_A 1.75 88.96 71.51
1w23_A 1.08 97.38 85.80
3q1c_A 1.60 90.48 76.19
3h5n_A 1.90 93.68 75.08
3v5w_B 2.07 92.81 76.28
2dg1_A 1.72 97.23 89.27
2cb2_A 1.70 95.31 82.62
2cw6_A 2.10 92.04 72.39
2qul_A 1.79 95.92 80.22
4c9s_A 1.80 98.71 89.02
3p3c_A 1.25 96.22 87.35
3rf3_A 1.61 92.40 75.30
3wbz_A 2.39 85.93 66.81
1swv_A 2.30 91.54 74.06
1gk9_A 1.30 98.57 88.83
3bex_A 1.51 93.49 84.68
3pot_C 1.20 95.43 86.84
4jxe_A 1.45 94.00 84.18
5dec_A 2.00 79.47 54.14
2vfx_A 1.95 93.90 81.54
4ieu_A 1.25 95.13 82.39
2brj_A 1.50 97.16 88.54
1uuy_A 1.45 92.80 75.68
2rl8_A 1.45 93.28 81.48
2wvf_A 1.60 87.77 73.02
4i4t_E 1.80 73.75 40.98
4lle_A 1.68 85.49 60.55
2wdq_C 2.40 73.72 44.14
3kp1_E 2.01 90.21 68.32
4f7u_A 1.90 91.28 82.05
4f7u_B 1.90 83.64 64.94
2wdq_D 2.40 83.89 55.10
2w9r_A 1.70 90.81 71.28
3ei3_A 2.30 87.55 67.67
1hhs_A 2.00 91.53 75.61
1s0i_A 1.60 96.85 86.95
4axd_A 2.05 91.44 75.86
4y67_A 1.60 91.01 79.55
1sg6_A 1.70 87.63 69.63
3nvw_B 1.60 94.59 80.19
3v0d_A 1.10 94.40 85.38
1mj5_A 0.95 97.84 82.05
3awu_A 1.16 97.52 87.26
5fjz_A 1.90 86.25 67.72
4k0n_A 1.25 95.02 83.71
2ghv_C 2.20 84.05 60.82
4xbd_A 1.45 96.61 81.94
3tj8_A 1.59 95.96 76.06
1obo_A 1.20 98.31 88.00
3pcv_A 1.90 93.92 65.69
3awu_B 1.16 96.86 81.43
1r29_A 1.30 90.54 78.99
2gte_A 1.40 97.96 88.24
2hqt_A 1.90 85.81 63.16
1tzy_D 1.90 92.42 77.33
4hat_C 1.78 92.21 79.03
2zuv_A 1.85 97.17 84.26
3o0q_A 1.80 92.25 76.98
4a57_A 2.00 92.28 77.54
3wli_A 1.45 97.97 85.45
3pbt_A 1.64 93.45 75.38
1p1j_A 1.70 95.09 84.82
3ge3_A 1.52 98.26 86.24
2y2m_A 1.62 93.19 79.81
4ido_A 2.09 89.60 73.13
4cga_A 1.74 93.44 79.17
2ez2_A 1.85 91.39 71.84
2rio_A 2.40 90.79 77.78
4i6y_A 1.45 96.09 76.83
3alj_A 1.48 97.84 82.84
1tzz_A 1.86 89.72 70.21
3qns_A 1.40 98.56 86.62
4h2w_A 1.95 92.27 74.63
3ku3_A 1.60 96.53 88.47
2zxe_B 2.40 40.42 13.41
3b35_A 1.10 98.28 83.82
4iya_A 1.55 95.23 83.85
1otk_A 2.00 92.52 70.67
4y5v_C 2.60 78.97 43.81
2b82_A 1.25 97.42 86.73
2qg6_A 1.50 95.48 86.78
2x78_A 2.00 87.21 70.55
4p09_A 1.70 90.41 71.86
3vvy_A 1.63 95.04 73.86
1u11_A 1.55 96.30 73.79
3f9x_A 1.25 92.95 75.51
3n4i_B 1.56 97.39 80.82
1cxq_A 1.02 97.35 80.15
2e7s_A 3.00 63.49 29.82
1pqh_A 1.29 98.33 79.82
1fr2_B 1.60 92.86 80.00
3gax_A 1.70 89.21 69.61
2wxf_A 1.90 82.60 61.81
2yi9_A 2.20 91.43 73.87
3sdb_A 2.00 89.05 67.51
2vfm_A 1.50 98.54 88.62
4c2o_A 1.80 94.99 80.76
3arx_A 1.16 97.91 85.80
1y0p_A 1.50 97.99 83.04
3rta_A 1.95 87.88 73.74
2qts_A 1.90 86.58 69.23
2h21_A 2.45 72.39 44.39
3m89_A 2.00 86.58 66.94
3v5c_A 1.53 96.98 82.85
3mvi_A 1.60 97.42 86.54
1w5q_A 1.40 95.29 77.33
1t2d_A 1.10 97.86 85.47
7a3h_A 0.95 98.05 86.91
1v4e_A 2.28 81.95 52.71
3b8m_A 2.70 82.59 56.40
2i2c_A 1.85 88.89 66.26
3u55_A 1.90 96.44 80.86
2wf7_A 1.05 98.89 83.82
4k84_A 1.90 93.07 76.26
3n79_A 1.50 92.76 72.56
1gu9_A 1.90 81.54 48.75
4fa8_E 2.20 60.79 34.97
4j4z_A 1.26 94.63 72.03
3x3f_A 2.10 89.23 83.08
4bsp_A 2.00 69.49 56.10
4amw_A 1.90 99.11 92.13
2je8_A 1.70 95.38 84.86
5adu_L 1.10 97.97 85.88
4rek_A 0.74 98.70 86.07
3ce6_A 1.60 96.96 82.58
4mza_A 1.65 89.21 77.11
2x5o_A 1.46 95.71 79.90
3hhw_K 2.70 74.14 48.46
4l7i_A 2.19 87.97 66.76
1evl_A 1.55 96.81 86.02
1gu7_A 1.70 94.37 83.33
4i4t_F 1.80 85.38 65.68
4v24_A 1.80 96.32 79.57
1zz1_A 1.57 98.91 81.65
3n2w_A 1.45 96.22 81.41
4i0u_A 2.70 54.61 18.56
4miy_A 1.42 94.79 77.60
3epw_A 1.30 98.58 85.34
3h63_A 1.30 97.63 90.03
3mjo_A 1.36 94.57 82.04
3r40_A 1.05 98.69 83.64
2v5j_A 1.60 95.60 74.49
3sc0_A 1.95 90.59 69.33
4x7y_A 1.40 97.75 85.28
3vav_A 1.80 97.23 73.42
3ijw_A 1.90 93.86 79.92
4bqy_A 1.53 93.44 77.50
4wh9_A 1.50 96.73 86.39
4ysx_C 2.25 85.95 57.55
2dtj_A 1.58 96.53 78.95
5e0i_A 1.95 95.75 77.70
4ysx_D 2.25 89.21 61.02
4wwf_A 1.10 94.91 74.29
1xe0_A 1.70 97.13 83.51
3hpw_A 1.45 99.26 91.75
1n7o_A 1.50 95.03 83.68
3x0d_A 2.15 82.82 60.48
5c69_A 2.30 77.14 55.53
3o8m_A 1.42 97.87 87.88
3zn0_B 2.80 57.72 24.22
4lcl_A 1.80 91.93 78.14
4mpc_A 1.70 91.97 78.74
3vwn_X 1.20 97.68 85.80
1r3s_A 1.65 93.36 75.00
3us3_A 1.74 90.09 73.53
2wjn_C 1.86 97.62 83.71
3dss_A 1.80 87.65 66.67
4e4z_A 1.98 83.71 64.58
3u2u_A 1.45 94.67 83.67
3c6x_A 1.05 98.45 87.87
2e3n_A 1.40 96.48 85.52
1zi8_A 1.40 96.80 77.88
1wbh_A 1.55 92.15 72.54
4zhe_A 2.50 84.26 65.17
2qmh_A 2.60 95.15 78.08
4ca1_A 1.58 88.63 70.22
3jum_A 1.45 93.50 80.42
4l8a_A 1.20 96.50 77.40
1k04_A 1.95 79.81 51.45
1mz4_A 1.80 95.52 81.97
4hat_B 1.78 88.48 68.10
3qzm_A 1.25 93.55 80.99
3sfj_A 1.24 92.84 82.61
1tzy_C 1.90 84.75 64.13
3o1c_A 1.08 95.98 82.52
2g3r_A 1.25 95.16 82.86
3tl9_A 1.32 93.06 80.23
2y90_A 2.25 85.43 58.06
1uku_A 1.45 95.91 84.00
4wfo_A 1.14 95.97 84.50
4kty_A 1.98 95.40 76.58
1oao_C 1.90 90.25 74.59
3fg1_A 1.85 98.97 88.03
3ju4_A 0.98 99.34 91.45
1thz_A 1.80 96.93 80.80
3hww_A 1.95 89.68 67.20
2vk8_A 1.42 97.25 83.65
4e3x_A 1.24 99.28 83.23
3wu2_B 1.90 95.96 81.92
2ii0_A 2.02 90.80 74.16
4og4_A 1.45 93.54 78.26
4rit_A 1.80 93.60 72.08
3wu2_C 1.90 97.62 83.67
1ek9_A 2.10 89.90 66.18
2akz_A 1.36 98.38 83.33
2np9_A 2.45 91.66 67.35
4u72_A 2.00 94.70 81.20
2nwl_A 2.96 56.98 13.30
1af6_A 2.40 92.08 74.26
3wra_A 2.10 93.59 75.07
3zje_A 1.84 92.16 72.87
4iiy_A 1.20 97.28 87.62
4m1h_A 1.70 94.46 82.64
3wu2_A 1.90 97.66 84.16
1v39_A 1.80 93.38 78.57
2x5x_A 1.20 99.75 86.82
4lj9_A 1.70 92.08 75.00
5adu_S 1.10 97.75 84.17
4ne2_A 1.90 90.61 75.60
2pt7_A 2.40 90.42 69.51
3bux_B 1.35 90.60 71.18
2fp8_A 2.30 97.10 86.91
2fd6_U 1.90 83.08 64.91
3znv_A 1.30 95.51 80.86
4gom_D 2.45 95.11 72.53
4xtl_A 1.45 97.31 83.87
2a8y_A 1.45 96.37 75.20
1jt9_A 2.06 91.66 76.09
2o8n_A 2.00 93.95 80.00
4kkr_A 2.00 91.57 76.62
4xcb_A 1.60 96.24 84.32
4cnn_A 1.00 98.24 84.05
4r2x_A 0.93 98.79 83.26
4l3n_A 2.13 91.88 79.29
3w6s_A 1.90 98.53 86.73
5cvd_A 1.30 97.60 90.57
2tps_A 1.25 92.51 72.91
4b3b_A 1.19 96.70 83.90
4tlh_A 1.70 92.60 70.73
1eyq_A 1.85 95.67 77.95
3p0y_A 1.80 93.06 81.92
4yz0_A 1.15 95.48 87.08
3zho_A 1.20 97.94 77.38
2ght_A 1.80 91.80 76.57
1zck_A 1.90 87.38 63.83
3sp7_A 1.40 96.68 80.71
2jkg_A 1.89 87.09 65.77
3s9d_A 2.00 91.60 68.80
2oj5_A 1.75 98.84 91.61
2ag4_A 1.80 93.92 86.18
1q5x_A 2.00 94.39 78.42
4qus_A 1.28 94.58 87.40
2cj4_A 1.63 93.40 75.54
3kp7_A 2.30 78.13 50.74
4b0m_B 1.80 98.45 86.55
3r62_A 1.52 91.87 84.62
2hd3_A 2.40 80.19 40.00
2w16_A 2.71 90.75 69.37
5a6b_A 1.77 95.97 76.51
4wks_C 1.63 93.10 75.35
3t5t_A 1.70 91.05 68.93
4wlh_A 1.28 93.96 82.86
4w7k_A 1.05 99.14 86.07
3qow_A 2.10 96.56 81.76
4k8g_A 1.25 98.36 86.89
4xh4_A 1.80 91.94 67.97
4lx2_A 1.50 93.16 79.83
4c5w_A 1.70 94.91 82.09
4rv5_A 1.04 97.44 81.79
1k8k_C 2.00 94.41 78.85
4cil_A 1.50 92.83 82.95
3t7a_A 1.70 95.79 84.72
1dcs_A 1.30 95.58 81.32
1k8k_D 2.00 97.75 84.87
1y20_A 1.40 95.83 81.04
4as4_A 1.70 89.40 73.41
2cxa_A 1.60 93.30 78.37
5bv8_A 1.59 97.50 85.22
3i94_A 1.04 95.47 84.28
4edh_A 1.32 91.19 68.95
4md5_B 1.65 94.09 83.24
1dzf_A 1.90 91.26 80.79
1e4c_P 1.66 91.84 75.26
4yp6_A 1.90 92.44 80.25
1k8k_E 2.00 90.13 69.28
4u6o_A 1.30 91.15 78.57
1k8k_F 2.00 98.29 88.48
4tkb_A 0.86 98.83 93.50
1k8k_G 2.00 82.31 57.36
4l9n_A 1.60 92.83 74.05
4aqp_A 2.45 77.02 47.46
5c6s_A 1.30 93.65 77.31
2d48_A 1.65 92.68 75.40
1ufy_A 0.96 99.34 86.21
5bq8_A 2.00 74.04 46.94
4mj2_A 2.10 92.27 73.97
4d6g_A 1.24 98.23 88.28
1q7z_A 1.70 91.72 77.41
1eex_A 1.70 97.45 83.27
1hp1_A 1.70 96.94 84.83
1m6i_A 1.80 97.04 81.88
4ywt_A 2.38 77.56 45.71
4dv8_A 1.63 89.83 77.60
2j91_A 1.80 89.38 73.79
4clf_A 1.70 89.09 74.01
2c61_A 1.50 96.31 82.31
4yiv_A 1.93 84.86 69.19
4rzy_A 1.95 98.42 87.34
2hqs_A 1.50 97.39 84.51
1zhx_A 1.50 92.49 80.00
3sx6_A 1.80 91.22 71.16
3r1k_A 1.95 93.78 72.58
3ugu_A 1.85 90.21 74.31
3s44_A 1.45 96.94 84.95
2yob_A 1.90 94.73 82.47
2qap_A 1.59 94.61 79.82
1onw_A 1.65 96.20 82.14
3wqc_A 1.50 96.02 75.15
2bnx_A 2.40 86.33 63.47
4qrn_A 1.07 96.56 82.46
1jg7_A 1.65 94.06 80.18
2nsp_A 1.70 95.96 81.15
1q8f_A 1.70 98.52 87.00
2v8q_E 2.10 86.78 69.05
3mhf_A 1.87 96.55 80.92
2g5c_A 1.90 84.90 67.32
2xwv_A 1.05 98.17 83.33
2h1v_A 1.20 95.75 83.10
4wfe_A 2.50 49.42 19.21
3lkm_A 1.60 93.24 82.10
1gkl_A 1.40 98.79 86.92
1cr0_A 2.30 71.43 36.24
4d79_A 1.77 82.96 56.11
2xmx_A 1.67 96.46 86.12
3wu2_O 1.90 90.33 73.01
3ujc_A 1.19 97.98 90.12
2qcx_A 2.20 87.95 65.53
3ixl_A 1.45 96.96 79.43
1p9l_A 2.30 87.32 63.68
3mxj_A 1.95 93.87 79.70
3ov9_A 1.60 93.11 73.59
3c9i_A 1.95 91.69 67.12
1fsg_A 1.05 97.89 91.20
2v2g_A 1.60 96.72 87.62
2bhw_A 2.50 67.76 27.32
1eex_B 1.70 95.51 82.72
2nv0_A 1.73 91.92 70.93
2gxq_A 1.20 96.47 78.01
3u3z_A 1.50 94.64 83.71
4wgf_A 2.34 95.48 75.40
3vz6_A 1.50 87.55 62.86
1dg6_A 1.30 88.05 74.29
1qkr_A 1.80 89.10 67.63
4o6u_A 0.89 99.49 84.91
1roc_A 1.50 95.28 84.46
1eex_G 1.70 93.58 73.33
4yf4_A 1.80 94.67 80.92
2r25_A 1.70 89.02 72.33
3aj1_A 2.50 86.21 64.49
4dvk_A 2.21 89.76 78.62
2foj_A 1.60 94.88 83.46
1twf_F 2.30 78.72 46.91
1gwm_A 1.15 94.23 83.33
4nmx_A 1.85 96.51 81.61
1twf_H 2.30 38.81 9.45
1jya_A 1.74 88.41 72.97
3p4p_C 2.80 78.81 42.40
1bms_A 2.70 90.89 62.50
4a6h_A 1.45 90.51 75.00
1u36_A 1.89 95.10 83.16
3p4p_D 2.80 81.11 51.40
4n5b_A 2.20 86.43 64.36
3ge3_E 1.52 97.24 84.38
3b34_A 1.30 98.01 84.54
3tew_A 1.45 86.03 69.10
1xez_A 2.30 96.56 75.57
3ueq_A 1.85 98.95 86.42
3b0g_A 1.25 97.90 89.27
4g38_A 1.56 93.57 78.24
3v1t_C 1.88 96.71 73.88
1p5d_X 1.60 98.70 84.63
4wka_A 0.95 97.63 85.21
4s39_A 1.30 95.21 78.90
4c6f_A 1.26 96.38 82.09
4uz1_A 1.40 92.96 81.82
4jzz_A 1.49 92.02 78.59
3tut_A 1.58 89.48 70.33
3jtm_A 1.30 96.23 81.25
1yqs_A 1.05 99.43 88.25
5aq5_A 2.30 92.12 69.33
2ixm_A 1.50 96.75 86.27
1l9v_A 2.60 78.19 55.45
3fwk_A 1.20 96.59 88.21
3irs_A 1.76 93.38 76.34
2xjp_A 0.95 98.32 87.45
3gb5_A 2.00 92.15 76.40
2vcl_A 1.55 97.28 89.06
3bho_A 1.80 94.45 79.89
1mix_A 1.75 91.94 79.79
1wur_A 1.82 95.74 82.14
1vht_A 1.59 94.42 69.85
4emt_A 1.50 84.62 63.69
4ue8_A 1.10 96.42 84.31
1i4u_A 1.15 94.03 82.56
4hnz_A 2.39 86.10 58.39
4zie_A 1.80 83.66 60.15
4akz_A 2.25 87.08 69.29
4jv8_B 1.45 93.71 77.86
1e50_A 2.60 90.05 68.22
4xy5_A 1.80 92.71 77.06
3dd7_A 1.70 96.67 77.88
3flh_A 2.00 91.34 68.81
3t3l_A 1.15 98.71 88.39
3njn_A 1.25 94.95 83.50
4rhs_A 1.92 95.10 80.37
2bjd_A 1.27 91.23 72.84
1dmr_A 1.82 95.48 81.47
3i9v_3 3.10 62.60 24.79
1h16_A 1.53 97.05 84.90
2dew_X 2.10 86.99 67.23
4uv7_A 2.10 77.90 56.67
3c8y_A 1.39 93.72 79.81
3hkw_A 1.55 96.46 82.89
4p04_A 1.95 78.53 43.30
4pey_A 1.50 97.82 86.43
2jc9_A 1.50 92.84 81.42
4ufr_A 2.20 88.22 73.12
1w1o_A 1.70 98.01 81.74
5ak0_A 2.03 93.30 76.47
1va6_A 2.10 93.87 75.16
4g6h_A 2.26 88.43 71.49
3llp_A 1.80 92.75 74.19
3dsk_A 1.55 95.73 82.83
4ie5_A 1.95 89.67 66.98
3g4n_A 2.10 89.45 71.18
4uqu_A 1.59 95.07 79.56
3i9v_1 3.10 77.95 42.27
2ip1_A 1.80 97.94 83.09
4mso_A 1.40 96.38 73.60
3i9v_4 3.10 65.93 26.80
4do4_A 1.40 97.20 86.87
1kjq_A 1.05 97.15 79.72
2wzk_A 2.05 90.92 68.70
4v28_A 1.20 98.72 86.96
3c1y_A 2.10 86.87 65.17
5dcu_A 1.40 97.47 86.96
3gdo_A 2.03 92.64 76.21
5agd_A 1.20 98.55 80.52
3elf_A 1.31 96.45 79.26
4cqh_A 1.14 98.08 82.75
4xgw_A 1.75 87.61 71.58
4lh6_A 1.65 95.30 81.58
4qxb_A 1.60 95.24 87.74
4pio_A 1.51 97.80 79.23
2r6j_A 1.50 95.63 82.31
4up3_A 1.44 96.47 81.23
1z70_X 1.15 97.40 84.34
4i90_A 1.65 93.38 80.43
4qek_A 1.30 98.47 87.10
3tk2_A 1.35 97.12 82.31
3wql_A 2.10 90.21 70.68
3aj6_A 1.48 98.86 93.55
1h72_C 1.80 85.44 56.46
5aji_A 2.99 56.30 17.28
1z0s_A 1.70 87.81 70.26
4r8r_A 1.46 94.90 86.21
3kra_B 1.90 81.26 62.66
4lxq_A 1.40 96.89 91.22
1kqp_A 1.03 97.90 86.64
2zd7_A 1.85 81.97 65.40
4j0n_A 2.25 96.96 80.85
1uj2_A 1.80 97.48 84.65
3iiq_A 2.00 90.44 73.23
5aun_B 1.63 95.23 77.98
3otm_A 1.50 89.88 73.54
4g1i_A 1.85 89.68 69.83
4zo0_A 2.30 98.29 85.05
3phx_A 1.60 93.16 81.46
4jhl_A 1.70 94.82 80.00
3efp_A 2.01 96.19 82.05
3i9v_5 3.10 68.41 27.68
3bmz_A 1.21 98.77 84.62
3rlb_A 2.00 93.65 75.16
4ytw_B 1.40 94.18 80.75
5bqp_A 1.70 95.74 84.15
4qbb_A 1.60 95.16 83.22
2grr_B 1.30 96.23 81.17
1btk_A 1.60 92.33 79.87
1j3w_A 1.50 94.07 68.55
1p6o_A 1.14 97.94 90.37
3v5x_A 1.85 86.09 66.89
4odk_A 1.40 90.24 71.94
2w3g_A 1.40 92.01 74.64
4igv_A 1.50 91.73 79.29
3egv_B 1.75 84.58 63.89
3kdf_A 1.98 91.14 76.19
4muv_A 1.25 96.49 78.46
1u5x_A 1.80 87.34 65.55
1p0z_A 1.60 95.78 79.83
4hls_A 1.45 90.57 76.09
3i9v_7 3.10 72.08 32.50
3i6c_A 1.30 96.96 84.76
3fu1_A 1.90 93.90 77.00
4unu_A 0.95 100.00 92.71
1sqe_A 1.50 89.14 73.96
3ret_A 1.79 95.14 70.97
4l6h_A 1.75 93.37 72.70
1k3i_A 1.40 95.08 84.31
3h99_A 1.40 96.85 84.93
3wpu_A 1.60 96.94 84.58
3djl_A 1.70 95.39 77.85
4rsc_A 1.80 95.61 85.50
1g8f_A 1.95 95.19 81.51
3vii_A 0.97 97.87 86.18
4dwr_A 1.48 92.50 78.24
3hy0_A 1.90 96.81 83.99
4pd0_A 1.70 89.07 72.56
4uci_A 2.21 82.92 58.60
3k26_A 1.58 96.14 86.80
2p02_A 1.21 99.57 89.02
3d59_A 1.50 92.04 77.39
1vlo_A 1.70 97.47 82.98
1yu0_A 1.56 99.04 80.73
2al6_A 2.35 78.89 52.31
3qn1_B 1.80 93.70 76.38
3isx_A 1.40 94.83 79.33
4oe8_A 1.74 89.39 70.73
5bzz_A 2.20 80.35 50.67
3m73_A 1.15 97.56 84.43
4wma_A 1.62 93.97 78.87
2ciw_A 1.15 99.46 88.21
2px0_A 3.00 68.81 38.78
4egc_B 1.99 95.45 82.77
1ro7_A 1.80 88.42 68.95
1ekq_A 1.50 93.90 69.66
3bxp_A 1.70 97.68 77.08
4yqd_A 1.45 93.25 77.27
3cxn_A 1.55 89.90 74.87
3pfg_A 1.35 95.99 78.14
4crw_A 1.75 90.65 75.68
3fds_C 2.05 81.22 60.34
2z8n_A 1.80 91.78 79.70
4mko_A 1.70 95.80 84.86
2jig_A 1.85 96.48 84.18
1wei_A 1.45 90.14 71.08
1byi_A 0.97 95.85 78.64
2ntk_A 2.03 90.86 70.90
4mu3_A 1.12 98.28 87.06
1sl9_A 1.17 96.83 85.38
3mea_A 1.26 98.04 81.82
4uf7_C 1.70 92.93 81.89
4c9x_A 1.20 96.68 88.49
3wjd_A 1.10 95.74 85.71
3l0f_A 1.35 97.92 78.00
1q1f_A 1.50 86.38 71.22
4hbe_A 2.30 84.83 59.77
3m1x_A 1.20 98.29 77.19
1mg9_B 2.30 88.37 64.29
4mtu_A 0.97 99.42 89.23
2djf_A 2.00 91.35 77.57
1vqs_A 1.50 96.59 84.76
2ewi_A 1.00 95.72 79.38
3w61_A 1.59 89.15 66.22
1jhg_A 1.30 95.50 75.00
1q16_A 1.90 95.78 81.81
4j3v_A 1.45 96.92 83.12
3w7t_A 1.50 96.81 83.74
2d73_A 1.60 95.85 84.48
4cu4_A 2.30 91.44 69.15
4com_A 1.92 92.24 77.72
2x3j_A 2.00 94.82 78.72
5bxr_A 1.60 96.35 83.05
4zci_A 2.63 78.61 47.56
3edf_A 1.65 96.10 84.20
3mwp_A 1.79 95.66 83.16
2vsy_A 2.10 85.36 58.33
5cps_A 1.80 94.01 77.05
4coo_A 2.00 94.02 78.59
5a2v_A 1.82 90.79 72.00
4m9s_A 3.21 24.37 20.08
4zwo_A 2.14 93.51 73.50
1q16_B 1.90 97.22 86.47
4zac_A 1.65 96.64 86.17
4ze8_A 1.72 94.07 79.83
4x7r_A 2.15 79.59 57.32
3mje_A 1.36 94.94 70.41
4ub9_A 2.27 93.81 78.86
3a74_A 1.80 92.38 79.60
3w4t_A 2.10 92.44 67.25
3wt0_A 2.00 84.62 63.04
1uqt_A 2.00 92.29 71.23
3pf7_A 1.90 95.52 83.11
4c8h_A 2.69 86.48 63.57
1wdd_A 1.35 97.12 83.73
4adi_A 1.80 93.83 78.33
3gh1_A 1.90 91.55 75.42
2xep_A 1.50 94.77 79.48
3abq_A 2.05 96.73 80.96
3mdu_A 1.40 96.25 75.62
1ra0_A 1.12 98.28 86.67
4e6n_A 2.39 89.39 69.11
1d8w_A 1.60 95.90 81.72
2zbl_A 1.60 98.38 85.16
4q4f_A 2.80 73.87 42.59
4m82_A 1.59 96.76 86.87
4uuw_A 1.98 93.11 73.45
3qvs_A 1.70 94.20 78.95
1ryi_A 1.80 93.66 75.99
2ca6_A 2.20 91.19 73.68
2ahf_A 1.52 96.92 83.48
4wz4_A 1.05 95.41 80.43
4mo4_A 1.67 93.87 66.35
4idt_A 2.40 87.26 69.31
2wxu_A 1.80 93.21 75.52
4x9k_A 1.61 97.61 78.42
4aqn_A 1.98 89.79 71.84
1m15_A 1.20 95.91 84.71
4u1q_A 2.08 92.63 72.03
4lty_A 1.80 85.90 59.44
3aey_A 1.92 93.42 70.66
2i3s_A 1.90 91.98 75.39
2qi9_A 2.60 58.08 23.29
4x1h_A 2.29 85.56 62.17
4tmx_A 1.50 93.85 81.21
2hyv_A 1.42 95.10 83.51
1lnq_A 3.30 52.81 18.18
1n7z_A 2.00 91.21 75.16
3w54_A 2.30 94.95 82.14
4m0w_A 1.40 94.78 81.14
1odt_C 1.70 97.46 84.07
4iqb_A 1.13 96.19 87.45
1nnf_A 1.10 97.74 77.78
2yna_A 1.50 95.64 84.59
3abq_B 2.05 82.05 50.64
4ri5_A 1.26 93.36 81.04
3m4w_A 2.30 85.18 59.85
4n2x_A 1.70 97.47 83.21
1ftr_A 1.70 96.62 80.30
4yca_A 1.81 92.94 76.87
2c8m_A 1.89 94.69 75.45
4pc3_C 1.83 90.56 67.06
4g9e_A 1.09 99.01 85.25
3pvj_A 1.85 94.58 79.09
3f1l_A 0.95 93.27 77.43
4fc5_A 2.30 95.04 78.35
2h8g_A 1.50 93.05 76.99
1uwc_A 1.08 98.22 85.77
2bs2_C 1.78 84.30 63.14
4phz_C 2.59 75.40 44.90
4phz_B 2.59 86.87 58.48
2i5v_O 1.10 97.84 90.27
2hxw_A 1.60 96.91 81.04
2bgc_A 2.30 64.40 28.51
4u9p_A 1.70 94.24 72.12
3s18_A 2.20 91.76 71.71
3p2e_A 1.68 89.54 71.28
3ro0_A 1.50 95.11 80.42
3f0p_A 1.64 91.28 68.72
2xbl_A 1.62 96.79 79.07
3ehh_A 2.10 83.33 59.22
4km6_A 1.55 89.42 73.85
1pp0_A 1.42 91.48 73.77
2o6f_A 1.63 94.91 79.14
1l7m_A 1.48 95.64 80.93
4g6i_A 1.78 94.48 73.63
1vk0_A 2.10 94.94 80.65
1k9v_F 2.40 81.27 54.44
2o99_A 1.70 91.64 68.29
1sz7_A 1.55 91.58 77.40
1nxm_A 1.30 96.72 86.11
2car_A 1.09 95.24 79.78
3gqq_A 1.95 94.23 80.50
2w1s_A 1.45 97.98 90.40
1gs9_A 1.70 85.41 63.77
2jg6_A 1.70 96.89 82.49
4ejq_A 1.89 86.29 69.78
1yjg_A 2.22 90.85 63.51
2v4i_A 2.20 89.87 52.94
3k7p_A 1.40 97.15 80.99
1usc_A 1.24 96.38 83.97
1fx3_A 2.50 82.13 48.91
1wvq_A 1.45 97.76 86.84
2efr_A 1.80 93.53 73.38
4xos_A 1.56 84.39 71.33
4gei_A 1.50 93.74 81.06
2xem_A 2.10 89.36 68.15
5bpb_A 2.20 89.21 74.77
3ech_A 1.80 88.59 75.20
4lo0_C 2.06 92.80 75.89
2fr5_A 1.48 98.05 85.71
3ivv_A 1.25 97.02 85.61
1s1g_A 2.60 74.29 45.10
4o9g_A 1.90 94.48 83.97
5d70_A 2.06 85.16 62.50
4dyq_A 1.50 79.03 59.83
4hi6_A 2.20 53.16 13.85
1m0d_A 1.90 95.79 79.51
4qhu_C 2.20 94.62 81.90
2h62_C 1.85 90.79 72.15
1ou8_A 1.60 95.01 79.80
4eax_A 2.30 75.36 52.43
4gs7_A 2.35 89.08 73.58
3hf5_A 1.40 94.12 84.11
2ge7_A 2.00 94.65 81.25
4tzc_A 1.88 93.80 80.46
3wu2_U 1.90 95.03 77.78
3cq1_A 1.90 82.18 62.37
2epi_A 1.70 91.01 74.19
1twf_A 2.30 68.53 42.06
1twf_B 2.30 70.82 43.49
4usa_A 1.13 97.74 83.15
2cfu_A 1.90 95.62 78.87
4udx_X 1.03 96.46 79.83
4ccd_A 1.97 94.57 79.10
2guf_A 1.95 93.31 77.22
4afk_A 1.90 92.86 76.18
2osx_A 1.10 98.43 84.94
3vx0_A 1.50 96.24 84.06
3tpd_A 1.50 92.53 74.46
3bg1_B 3.00 20.10 3.43
2w8t_A 1.25 98.15 84.79
3cx5_A 1.90 86.60 66.42
1ht6_A 1.50 99.41 85.87
4l9b_A 1.75 85.74 63.42
3cx5_C 1.90 98.97 91.39
3kb9_A 1.60 97.89 83.18
3wzy_A 1.55 93.70 75.08
4zzx_A 1.65 93.53 78.66
2h85_A 2.60 87.78 68.32
3cx5_B 1.90 87.87 64.86
2zgy_A 1.90 92.97 78.60
1twf_C 2.30 72.16 35.97
3pvt_A 2.03 93.95 73.24
2we5_A 1.39 92.31 75.18
3zyl_A 1.70 91.54 76.21
2wrz_A 2.20 89.99 66.67
2ddr_A 1.40 94.99 82.85
4tq1_A 1.80 92.51 81.12
2x9k_A 2.18 82.32 57.77
1xbu_A 1.20 99.47 82.30
2b4h_A 1.60 91.38 79.62
1kyf_A 1.22 92.98 80.95
3hlx_A 1.30 95.00 79.34
4o7x_A 1.78 89.74 70.71
3cx5_D 1.90 96.18 80.43
4b5o_A 1.05 93.81 78.92
3rpp_A 1.80 94.02 79.21
3zl9_A 2.75 57.66 18.01
3ess_A 1.19 97.63 82.42
4cii_A 2.15 78.15 49.13
3ci3_A 1.11 97.42 81.46
2hal_A 1.35 93.64 78.42
4nzd_A 2.75 89.63 66.34
4nt9_A 1.71 91.38 71.08
1r8s_E 1.46 91.85 78.29
4j1v_A 1.95 93.96 80.75
3mvs_A 1.10 99.09 90.40
4id0_A 1.10 99.01 84.18
3ikv_A 2.40 91.24 72.97
4fa8_A 2.20 93.96 82.29
3v4k_A 1.38 98.51 82.95
1pkh_A 1.42 91.80 80.00
4lwr_A 1.10 95.22 84.71
1z2w_A 2.00 91.92 78.70
4pwq_A 1.40 95.52 84.97
3ncx_A 2.60 85.37 59.43
3k7i_B 1.44 97.15 85.71
3dmb_A 2.30 78.19 47.29
4bj0_A 1.00 98.99 88.67
4j32_A 1.80 95.60 83.57
4l2n_A 1.74 93.41 78.88
3zn4_A 1.26 96.50 86.96
1tt8_A 1.00 97.72 87.58
4w6y_A 1.57 96.77 85.61
2vgl_S 2.60 94.15 76.26
1j9b_A 1.26 97.18 87.60
2a15_A 1.68 95.90 79.34
3cx5_G 1.90 92.04 73.17
2jjs_C 1.85 96.88 83.49
1twf_I 2.30 62.67 41.53
1twf_K 2.30 71.06 34.86
2ask_A 1.55 90.00 74.19
2w00_A 2.60 83.92 58.28
1tf5_A 2.18 82.90 59.94
3rrs_A 1.70 98.39 84.87
1h2v_C 2.00 88.17 70.30
3s9z_A 1.79 93.10 75.99
3udf_A 1.70 88.46 69.09
1gqi_A 1.48 97.37 85.21
2zt5_A 2.50 77.32 48.59
3hq1_A 1.70 97.50 78.88
1ji1_A 1.60 99.16 89.90
2vtf_A 1.79 96.77 82.68
4trh_A 2.03 80.68 63.64
3bb0_A 1.50 96.58 81.20
1mw9_X 1.67 91.24 72.57
3ven_A 1.57 95.89 78.82
1xhx_A 2.35 71.31 42.64
4ac7_C 1.50 99.01 87.15
1uwk_A 1.19 97.43 81.56
1x0c_A 1.70 97.12 85.74
2r0c_A 1.80 89.74 66.01
2olr_A 1.60 97.36 81.76
2jg0_A 1.50 97.32 83.54
3rlf_F 2.20 75.71 45.84
2qcu_A 1.75 93.28 76.86
2d5f_A 1.90 90.60 78.06
1h9a_A 2.16 92.57 73.35
2nvw_A 2.10 89.12 71.69
4ebb_A 2.00 95.89 76.04
3ls9_A 1.40 96.58 82.40
5ccl_A 1.50 87.76 75.25
2ygw_A 2.80 77.98 37.34
2hxt_A 1.70 97.52 79.35
4ead_A 1.50 93.01 74.56
4m5e_A 1.49 92.97 72.89
1hyo_A 1.30 96.27 85.45
4lv5_B 1.70 88.92 70.98
1pk8_A 2.10 92.52 78.60
5amv_A 1.57 98.50 87.47
2wnh_A 1.68 95.77 78.86
4h03_A 1.75 92.83 79.24
4e2x_A 1.40 96.63 82.09
3ne5_B 2.90 82.22 49.00
3r9m_A 1.95 94.22 77.87
3o72_A 1.95 93.51 80.17
4wub_A 1.75 96.47 80.00
2gak_A 2.00 89.19 72.42
2abs_A 1.10 92.36 71.84
1yrr_A 2.00 92.20 71.84
4izh_A 1.80 93.14 70.48
5brh_A 1.90 86.74 66.57
3nmw_A 1.60 89.47 72.15
4mkp_A 1.95 77.79 50.80
3gjx_B 2.50 88.22 69.77
1tbf_A 1.30 91.75 76.73
1ebf_A 2.30 87.17 67.37
4d6q_A 1.29 96.72 82.95
5d9o_A 1.55 97.90 81.54
1z84_A 1.83 96.38 87.12
3abh_A 2.00 75.48 57.04
4gvf_A 1.35 98.39 80.77
3chh_A 2.00 85.58 61.32
3c9u_A 1.48 94.36 80.71
3it3_A 1.50 97.87 83.01
2r9f_A 1.60 92.11 79.73
1gxr_A 1.65 91.00 76.55
2ast_B 2.30 91.90 80.97
3mwx_A 1.45 97.02 87.46
3vgi_A 1.07 98.62 90.84
1wy5_A 2.42 80.96 60.20
4xb9_A 1.80 88.09 68.03
1v0l_A 0.98 99.47 85.56
2h9b_A 1.80 90.89 78.82
1vju_A 1.40 95.18 80.77
2haw_A 1.75 89.39 70.75
3nkd_A 1.95 90.41 66.53
3whp_A 2.52 70.80 38.32
4i1o_B 2.70 86.21 53.36
4xly_A 1.82 91.45 68.16
2rin_A 1.80 96.50 78.76
3uqc_A 2.26 65.40 33.78
2vdw_B 2.70 80.08 49.82
3lrt_A 1.53 87.19 68.40
3agc_A 2.00 91.04 77.57
1w5r_A 1.45 94.66 79.59
1j3k_A 2.10 83.74 68.54
3hhy_A 1.55 96.32 81.12
4qos_A 1.42 93.67 76.44
1h32_A 1.50 97.87 83.90
2xtp_A 1.50 94.57 79.31
4pzu_A 2.10 96.65 79.55
2okg_A 1.65 93.21 71.18
4efp_A 1.33 97.41 86.30
2c0g_A 1.75 96.85 80.18
4e3y_A 0.95 97.17 83.04
1s5d_A 1.75 98.25 84.18
3vzx_A 1.54 94.65 76.89
3abd_A 1.90 90.09 77.27
2wnp_F 1.21 97.98 85.57
1xcj_A 2.00 96.11 78.04
1d2t_A 1.90 93.32 76.59
2pbk_A 1.73 93.43 81.31
1u7z_A 2.30 87.16 64.88
1q16_C 1.90 93.24 76.24
4hms_A 1.33 96.87 81.48
4dcn_C 3.01 55.68 16.39
3kos_A 1.83 96.94 80.32
4zav_A 1.40 95.96 78.87
1vi0_A 1.65 89.19 71.19
4qas_A 1.25 93.82 77.78
2xvm_A 1.48 95.85 82.70
3n06_A 2.00 86.18 69.23
4oe8_B 1.74 89.17 66.20
2ftk_A 3.05 73.74 36.57
1m70_A 1.25 94.17 75.16
2ahd_A 3.00 64.63 32.47
4oke_A 1.70 96.93 86.18
3cry_A 1.70 92.80 79.49
1dgw_A 1.70 95.71 81.87
4h7y_A 1.80 93.19 72.26
4x45_A 1.75 94.15 78.88
2arc_A 1.50 96.82 81.38
4dmi_A 1.50 97.07 82.05
4oyh_A 2.41 75.56 54.68
2ri7_A 1.45 95.76 86.42
4rdn_A 2.10 91.90 78.57
3pyi_A 2.10 87.10 67.86
1y60_A 1.90 94.54 73.72
4ct3_A 1.69 95.54 81.08
4nf1_A 1.40 24.69 2.14
1n2m_A 1.90 91.58 72.60
1v4p_A 1.45 93.78 78.32
4fgc_A 2.50 83.11 61.36
4rgu_A 1.89 76.01 53.62
4eqa_C 1.60 90.27 76.47
2f62_A 1.50 93.62 79.05
5duo_A 2.40 94.69 73.33
1jfz_A 2.10 91.94 70.00
1euw_A 1.05 96.27 82.93
1nvi_E 1.90 93.54 77.10
1th8_A 2.40 90.69 73.98
2aq6_A 1.70 97.24 80.00
1x6z_A 0.78 97.66 82.08
5aun_A 1.63 93.43 70.31
4l1p_A 2.12 76.14 45.38
1nki_A 0.95 96.77 76.23
1ffg_B 2.10 97.10 81.25
2b0p_A 1.50 97.47 85.71
2dry_A 1.80 95.60 80.67
3ql9_A 0.93 96.81 89.08
2o39_C 2.85 80.39 49.14
4ac7_B 1.50 96.46 86.92
3d32_A 1.30 96.64 85.71
3f1p_A 1.17 96.16 86.79
3q0h_A 1.70 91.94 78.57
4es4_B 2.90 56.70 15.19
2fhz_B 1.15 95.80 87.95
3zcc_A 1.25 94.06 78.10
2q73_A 1.80 92.64 77.65
1lq9_A 1.30 96.98 81.37
1vr4_A 2.09 80.39 53.26
4bfo_A 1.18 97.51 86.73
1vgl_A 2.60 59.78 32.97
1cqm_A 1.65 95.55 83.16
3fea_A 1.33 93.69 80.26
4fke_A 1.85 91.30 76.40
4c0o_A 2.56 63.32 28.70
3f7f_A 2.60 66.83 37.96
4xk8_A 2.80 75.64 39.52
3e7j_A 2.10 94.94 81.50
4kxv_A 0.97 95.94 80.17
2bhu_A 1.10 96.93 85.16
2p1m_B 1.80 99.91 92.92
3drf_A 1.30 97.90 86.49
4eql_A 1.80 89.07 76.34
3gh5_A 1.60 99.00 88.31
2vbk_A 1.25 99.05 89.78
1gkm_A 1.00 93.33 74.03
3bnj_A 1.30 96.03 80.73
4f2d_A 2.30 77.42 44.15
4pvk_A 1.30 98.26 86.89
2j9a_A 1.73 95.53 81.49
1ef0_A 2.10 88.68 70.13
2e01_A 1.73 92.85 79.58
4az6_A 1.36 97.41 82.13
1j78_A 2.31 81.02 57.24
4wck_A 1.40 93.40 80.25
1q7e_A 1.60 97.69 82.67
4pd6_A 2.08 92.76 66.09
4ms4_A 1.90 86.89 67.97
4phz_A 2.59 80.73 50.57
4wnd_A 1.50 95.66 75.42
4d9s_A 1.70 94.14 80.79
2rfv_A 1.35 92.23 78.69
3uoa_B 1.75 88.81 69.86
2xn6_A 1.29 95.93 84.11
1hx6_A 1.65 94.05 76.44
4rag_A 1.85 88.98 71.08
3sbt_B 1.80 90.00 76.74
1saz_A 2.50 77.91 54.68
4o6d_A 2.59 75.38 46.65
1jr3_A 2.70 53.10 24.35
1ga6_A 1.00 98.85 85.31
4g55_A 1.69 96.43 83.38
3m5q_A 0.93 98.08 84.15
4qtc_A 1.40 95.37 85.81
3eie_A 2.70 69.27 41.70
2zih_A 2.80 86.99 49.07
3rtx_A 2.81 69.22 38.93
3zeu_B 1.65 97.31 79.80
1upk_A 1.85 92.76 78.85
4v3h_A 1.83 95.37 85.02
4c5c_A 1.40 96.76 79.64
4nhe_A 1.95 91.12 66.45
2fvy_A 0.92 98.64 82.39
3c3d_A 2.50 88.58 71.07
3cis_A 2.90 80.95 48.69
1nri_A 1.90 90.60 71.62
1xub_A 1.30 96.51 80.95
2q18_X 2.10 91.88 78.71
4oj8_A 2.10 95.32 81.62
2uwa_A 1.80 97.76 88.84
3w06_A 1.15 97.11 86.29
1wcw_A 1.30 92.13 69.26
2imq_X 1.30 99.55 93.58
1ilz_A 2.50 88.99 67.23
1c8x_A 2.00 91.64 64.58
3pfb_A 1.58 98.43 87.45
2efe_A 2.08 92.16 72.50
3g91_A 1.23 94.24 80.99
1yrb_A 1.75 87.27 69.83
3ocu_A 1.35 97.85 77.23
2hqx_A 1.42 96.36 70.59
2a40_B 1.80 95.14 80.88
2zz8_A 2.01 91.22 72.51
4xe2_A 1.20 98.81 88.46
1gs5_A 1.50 91.96 71.00
4wqd_A 1.22 95.55 75.76
2h88_B 1.74 97.19 88.55
4gjz_A 1.05 99.25 92.13
4btb_A 1.90 89.41 70.91
4tw3_A 1.60 98.15 81.99
3h0o_A 1.40 97.32 86.85
4lfu_A 2.26 91.57 72.17
4qyx_A 1.69 92.42 74.30
1s2o_A 1.40 98.09 82.38
3lq0_A 1.45 96.19 84.11
1es9_A 1.30 90.58 79.49
4wml_A 1.73 88.06 68.34
4rxv_A 1.10 97.23 85.05
4mlm_A 1.70 92.21 79.77
1mjs_A 1.91 89.20 72.89
2b5i_D 2.30 60.53 31.58
3kr9_A 2.00 88.78 68.29
1eej_A 1.90 83.38 62.00
4jht_A 1.18 97.73 82.07
2ccm_A 1.80 93.88 80.45
3tiw_A 1.80 89.56 74.17
4hbq_A 1.40 91.14 74.73
3bfp_A 1.75 99.38 90.36
1d2s_A 1.55 87.60 69.68
4wkz_B 1.79 92.29 73.21
1s7k_A 1.80 91.98 74.50
3zjb_A 1.84 83.19 67.72
1j1f_A 1.60 95.27 81.82
1wk8_A 1.70 92.86 73.17
3lxr_F 1.68 92.50 81.50
2wcr_A 1.70 91.89 74.65
3hny_M 1.07 99.03 91.89
3x2m_A 0.64 99.82 86.67
1f3z_A 1.98 89.35 64.71
2fp1_A 1.55 98.42 80.25
1ni0_A 2.50 78.41 48.63
4luq_C 1.77 87.50 65.77
4mpo_A 1.90 93.92 71.85
2zex_A 1.20 99.45 87.88
2jdi_H 1.90 36.72 13.10
2gxg_A 1.45 92.13 78.36
2h88_C 1.74 91.94 71.97
3u5s_A 1.50 95.60 79.51
2co3_A 1.78 94.91 84.30
3lr2_A 1.70 95.15 77.78
2wnv_A 1.25 97.43 89.92
3bp6_A 1.60 92.36 78.50
1nbu_A 1.60 94.03 72.32
3l5x_A 1.90 65.15 34.74
2h7w_A 1.70 96.68 78.57
2vzc_A 1.05 96.99 90.16
4xjj_A 1.40 95.33 86.54
3umz_A 1.65 95.52 81.44
3n7s_A 2.10 86.54 55.81
3etw_A 2.00 90.39 58.88
3s0a_A 1.15 97.86 92.24
2hqs_C 1.50 92.87 74.00
4oi4_B 2.40 92.86 72.00
4hwx_A 1.90 92.86 67.92
3gs2_A 1.70 90.23 72.38
3po1_C 1.65 96.31 88.89
4y88_A 1.45 95.22 84.16
4odb_D 3.20 64.62 28.42
2h88_D 1.74 90.33 67.39
3knb_A 1.40 95.94 87.50
4lgy_A 1.48 96.60 80.66
3w3w_A 2.20 78.04 47.09
4ok4_A 1.70 96.58 81.48
1r1h_A 1.95 90.39 71.60
4jc8_A 2.60 78.52 54.64
3lig_A 1.80 94.42 79.17
5e5n_A 2.00 89.06 66.48
1w6s_A 1.20 98.29 86.73
3bf0_A 2.55 90.24 66.05
4a9v_A 1.10 97.44 84.47
3gf3_A 1.75 94.65 82.55
3eps_A 2.80 73.29 38.36
4mfu_A 2.74 58.71 26.78
2wdc_A 1.50 96.36 82.28
1y7b_A 1.60 97.23 89.92
2pfd_A 3.42 53.83 22.82
3ry3_A 2.43 87.43 65.02
1qmg_A 1.60 98.35 87.18
2cja_A 2.20 72.75 53.30
1ez0_A 2.10 95.94 75.91
5ahn_A 1.65 94.50 72.31
1v0w_A 1.35 95.89 81.48
4gwg_A 1.39 96.36 81.90
1qw9_A 1.20 96.35 83.55
3a09_A 1.40 95.54 82.89
3pop_A 1.65 95.72 79.18
3vld_A 2.05 89.26 73.03
3n9y_A 2.10 95.39 80.98
4uf0_A 1.78 94.07 78.20
2g4c_A 3.15 51.67 19.46
4fbw_A 2.20 79.74 58.10
2oo0_A 1.90 96.26 82.82
2icy_A 1.64 81.69 56.21
4mv4_A 1.61 83.21 64.11
5bza_A 2.00 93.90 80.53
1z7x_W 1.95 94.78 82.01
2xi9_A 1.90 87.85 67.83
1cru_A 1.50 95.91 87.10
4wk0_B 1.78 80.53 65.15
4lyp_A 1.28 98.23 87.76
4zfv_A 1.50 98.71 85.25
4nog_A 1.20 96.66 83.25
1kcz_A 1.90 96.41 81.82
4i4c_A 1.95 87.21 64.04
1k75_A 1.75 91.92 73.96
3i16_A 2.00 91.02 68.75
4wva_A 1.67 95.97 83.03
2uvj_A 1.80 91.30 74.40
2heu_A 1.04 97.57 85.00
1h12_A 1.20 99.62 85.52
3rfa_A 2.05 90.06 69.55
2bwr_A 1.50 98.05 86.80
3s2j_A 1.30 98.52 82.32
4dth_A 1.78 94.75 79.34
2qrj_A 1.60 91.10 75.87
2gso_A 1.30 96.53 80.81
5br4_A 0.91 98.26 81.45
1elu_A 1.55 95.98 78.26
3was_A 1.50 95.36 79.89
3o2t_A 1.40 93.29 77.44
2nz1_A 2.50 85.24 64.27
4ogp_A 2.15 82.47 58.50
4k7j_A 1.97 92.11 74.43
4ocj_A 1.57 97.49 83.94
3w6p_A 1.70 86.98 75.16
1m66_A 1.90 91.73 75.16
3wwc_A 1.49 96.59 82.33
4qrv_A 1.98 91.58 74.91
3w0o_A 1.50 93.06 76.92
2v7k_A 1.70 94.63 75.85
4j7q_A 1.55 91.79 77.70
4qit_A 1.40 96.61 71.61
1qaz_A 1.78 87.54 70.43
1usg_A 1.53 96.54 79.80
4cfp_A 2.15 75.81 50.17
4qv2_A 1.68 99.02 86.38
1tv8_A 2.20 78.99 54.90
4xdu_A 1.35 90.21 70.26
1s1d_A 1.60 97.34 85.81
3wjp_A 1.53 95.84 78.52
2x65_A 2.10 83.90 64.35
4r8x_A 1.40 97.87 83.33
2af4_C 2.15 82.70 50.48
2o2z_A 2.60 90.18 70.65
1mki_A 2.00 89.04 69.93
1ptm_A 1.96 94.95 76.51
2yxn_A 1.80 93.11 76.61
4eu0_A 1.70 85.28 60.00
1zl0_A 1.10 98.11 83.82
5cm7_A 1.55 97.27 82.97
2wpv_A 1.99 93.72 79.55
3o9z_A 1.45 96.86 82.75
4wnz_A 2.80 64.30 28.77
3kyh_A 3.00 70.67 33.21
2dsk_A 1.50 97.80 85.20
3zgy_A 2.71 87.18 54.44
1a4i_A 1.50 93.62 78.33
1tzb_A 1.16 96.88 82.62
3g4e_A 1.42 91.61 75.00
3mpr_A 1.90 96.24 87.36
1inl_A 1.50 93.51 82.33
4ewe_A 1.56 95.16 85.71
4zev_A 1.80 90.94 78.55
1nv8_A 2.20 87.02 69.08
1omz_A 2.10 92.70 78.57
3bcz_A 2.10 95.03 80.80
1o57_A 2.20 72.62 48.79
1ut5_A 2.75 85.86 55.12
3prn_A 1.90 95.18 77.17
4qfw_A 2.00 94.55 81.33
1xru_A 1.94 97.36 87.45
2qmq_A 1.70 96.92 85.83
4fda_A 2.10 93.18 70.74
2ci1_A 1.08 97.54 84.50
3pg7_A 2.19 82.62 55.33
1w2f_A 1.80 81.10 53.75
4gc1_A 2.08 95.53 74.07
2xoc_A 1.89 94.69 82.18
3dff_A 1.60 93.07 76.31
4cru_B 1.65 93.01 78.41
3mbk_A 1.35 94.26 83.74
5evc_A 1.70 94.20 74.66
4kn8_A 1.50 85.42 58.90
1b9m_A 1.75 92.94 72.73
1ny1_A 1.80 94.32 82.73
5agi_A 1.47 92.74 79.49
3fss_A 1.43 95.49 86.85
1p1x_A 0.99 97.96 79.06
2g30_A 1.60 90.50 72.52
3a77_A 1.80 94.23 81.46
3oqi_A 1.70 94.73 74.41
2a6z_A 1.00 96.40 88.61
1tzp_A 1.40 98.26 89.14
3f79_A 2.80 54.24 12.32
4fn7_A 1.25 98.58 76.19
3dha_A 0.95 95.11 85.11
1qq5_A 1.52 93.16 71.62
1xq6_A 1.80 93.52 79.02
4k0w_A 1.20 90.96 71.56
2vxn_A 0.82 99.00 83.26
2erf_A 1.45 95.08 81.68
3f7q_A 1.75 93.46 79.40
5crw_A 1.60 95.39 77.88
3bgt_A 2.10 94.51 78.76
4ymh_A 1.88 92.26 75.69
3l15_A 2.00 85.94 70.49
3ngy_A 2.20 89.44 63.49
2zfy_A 1.69 95.38 80.00
3eeb_A 2.10 89.61 72.19
3lxz_A 1.76 98.05 82.67
2yc3_A 1.40 92.33 81.16
1t72_A 2.90 71.48 31.86
1gxy_A 1.71 92.15 77.03
3r2v_A 1.30 96.47 81.36
1o63_A 2.00 90.26 76.72
2icw_G 2.41 73.88 51.46
4lwl_A 1.60 93.61 77.54
4h9n_C 1.95 88.76 67.69
4k4o_A 1.30 98.25 90.17
1ik9_A 2.30 77.03 48.00
2z98_A 1.40 99.14 85.56
4co9_A 1.95 95.59 84.54
4qrh_A 1.65 89.87 78.11
3ih6_A 2.15 95.52 69.64
4ywq_A 1.70 95.51 77.93
1e5k_A 1.35 95.08 75.14
1s99_A 1.65 92.05 73.71
3cqv_A 1.90 99.60 91.01
3kdg_A 2.00 80.38 58.24
1x6m_A 2.35 94.99 76.54
4f8y_A 1.80 96.47 82.63
1lqv_A 1.60 94.53 83.23
3ph1_A 2.10 81.78 56.29
1d7b_A 1.90 95.97 79.64
2qmc_B 1.55 97.44 85.88
2q5x_A 1.90 93.99 83.21
4kt6_B 1.71 95.72 82.47
3ajv_B 1.70 92.58 79.63
4kdd_A 1.90 91.26 68.97
1ypy_A 1.51 88.32 69.36
2ova_A 1.50 95.15 78.95
4p82_A 1.30 91.67 78.11
3n10_A 1.60 92.59 75.15
2zou_A 1.45 94.25 80.95
1yz1_A 2.00 91.44 75.91
1zk5_A 1.40 98.66 92.00
4cgx_A 2.70 67.06 30.97
2ret_B 2.21 92.40 74.17
4rh8_A 2.20 89.08 73.23
5a34_A 2.60 68.08 32.70
1h4a_X 1.15 98.40 93.08
2c9w_A 1.90 94.00 72.41
4uu3_A 1.15 98.24 91.72
2ikb_A 1.70 96.52 78.38
4u5w_A 1.86 94.31 82.57
1gvj_A 1.53 88.44 74.81
4zc4_A 1.86 90.96 76.81
3f59_A 2.00 87.59 72.26
2ilk_A 1.60 96.12 83.11
2r6q_A 1.43 98.05 86.55
2j7a_C 2.30 89.35 70.37
3muj_A 1.92 93.35 75.21
2xws_A 1.60 92.91 82.30
4bsx_A 2.23 86.79 62.22
1s4c_A 2.20 89.74 73.97
3bjk_A 1.90 92.17 76.56
1l6p_A 1.65 93.25 77.19
1exr_A 1.00 92.23 78.52
3qir_A 2.45 71.31 24.07
2e56_A 2.00 86.52 69.34
4kef_A 1.10 96.91 85.71
3hhl_A 2.65 95.54 72.73
4l0p_B 2.26 86.14 74.24
1qqr_A 2.30 84.89 69.17
4cvn_E 2.12 88.26 61.82
2lis_A 1.35 94.66 83.06
3qr7_A 0.94 98.90 89.11
1c7k_A 1.00 97.13 83.05
4jmu_A 2.00 87.68 72.16
3kdf_B 1.98 78.12 55.65
3kg0_A 1.70 93.54 68.82
2ehp_A 1.30 97.33 86.36
1nqj_A 1.00 93.40 86.21
4oe9_A 1.55 96.95 76.07
1th8_B 2.40 89.04 66.98
1wty_A 2.20 92.80 69.03
3qt2_C 2.55 61.66 24.27
4esk_A 1.76 93.39 82.42
1dj7_A 1.60 93.20 71.43
2o71_A 2.00 95.00 68.97
1hx1_B 1.90 85.52 59.26
4lxr_J 2.20 75.10 54.84
2h8n_A 2.60 72.82 33.82
4k2e_A 1.80 77.93 51.09
1nyc_A 1.40 93.10 85.85
3nfc_A 2.00 92.26 65.52
1bcp_D 2.70 97.49 87.38
1psr_A 1.05 95.67 86.17
3a2e_A 2.38 96.34 78.22
1txy_A 2.00 84.97 60.47
1d4t_A 1.10 97.07 88.42
1ofd_A 2.00 94.59 78.16
1ih7_A 2.21 89.42 71.07
5dzc_A 2.30 76.08 49.61
4ivg_A 1.75 84.79 67.69
3kt7_A 1.77 94.71 83.02
2x6w_A 1.35 98.88 88.81
1c8d_A 3.00 97.55 86.64
4s28_A 1.25 96.99 82.23
2hhp_A 1.80 88.53 68.94
2xfr_A 0.97 98.41 87.70
1wvf_A 1.30 98.32 86.99
4wmu_A 1.55 98.02 78.53
4ncx_A 1.85 93.89 74.88
4xnj_A 2.30 87.74 64.39
1jy1_A 1.69 95.60 81.91
2qzs_A 2.20 96.06 79.68
4akl_A 2.10 78.97 52.48
4u4v_A 2.35 64.03 24.24
2o0b_A 1.15 97.03 79.42
3pbp_A 2.60 71.91 37.26
2hox_A 1.40 95.43 83.04
1r89_A 1.80 79.81 62.20
3awm_A 1.65 96.36 77.60
2bb6_A 2.00 82.60 63.24
4z0g_A 1.25 97.30 82.56
4wby_A 1.50 88.98 75.43
4uqd_A 1.25 98.66 88.52
2o11_A 1.65 95.89 73.39
4n9w_A 1.94 92.85 66.36
1f9v_A 1.30 93.67 86.10
3eb8_A 2.40 68.64 39.75
4i2d_A 2.30 76.60 41.84
2fp4_B 2.08 87.70 64.35
3q7m_A 1.65 92.23 72.17
1p4c_A 1.35 92.13 75.31
1pe9_A 1.60 97.97 85.54
3iix_A 1.25 97.38 86.16
2wb0_X 1.95 93.00 73.33
1b63_A 1.90 90.98 72.52
2r7g_A 1.67 94.14 80.49
2wqp_A 1.75 95.11 81.19
1fo8_A 1.40 97.27 84.94
1bt3_A 2.50 95.99 80.32
2zod_A 1.98 80.55 57.64
4mfk_A 1.90 96.03 82.03
1srq_A 2.90 85.41 58.39
3huf_A 2.15 81.07 56.34
4egw_A 2.50 67.04 32.78
3gon_A 1.90 95.41 80.39
2bjf_A 1.67 96.99 88.89
4edk_A 2.00 94.38 80.40
4c2m_4 2.80 45.79 16.98
3mg1_A 1.65 93.92 73.31
3rrc_A 1.95 81.86 66.67
2xz9_A 1.68 94.61 77.85
1f06_A 2.10 92.97 73.22
3nqk_A 2.61 89.41 67.82
2j6v_A 1.55 94.00 76.86
5d3k_A 1.70 97.53 78.33
2x55_A 1.85 93.62 77.24
1rhs_A 1.36 96.26 84.27
3zjx_A 2.40 90.85 68.58
3t7h_A 1.60 96.00 82.29
2zpt_X 1.15 98.57 92.09
3gru_A 1.60 96.67 77.25
3d40_A 1.53 94.99 78.07
3to7_A 1.90 94.78 85.93
3wro_A 1.48 89.65 77.25
3w5h_A 0.78 97.20 85.83
4cxp_A 1.22 98.90 85.36
2i53_A 1.50 89.94 76.86
3nvo_A 2.30 92.69 67.09
1es5_A 1.40 98.74 81.70
1vic_A 1.80 90.50 71.19
4pq0_A 1.65 93.15 72.20
1zww_A 2.30 90.07 57.14
3axj_A 2.10 90.39 71.96
2b5i_C 2.30 86.03 65.96
4fpp_A 2.20 93.85 63.49
2y88_A 1.33 97.34 80.28
4mzg_B 1.70 87.70 73.63
4rs9_A 1.95 86.09 69.93
4a3p_A 1.40 97.02 88.89
3oiq_A 2.40 74.90 49.16
3viv_A 2.25 85.94 57.56
5deq_A 1.95 91.14 73.50
1snn_A 1.55 91.50 78.05
3aos_A 2.20 91.65 73.33
2e9x_D 2.30 89.83 74.23
3cjj_A 1.85 84.83 68.18
2e9x_C 2.30 84.01 60.23
3tee_A 1.95 82.63 54.69
3im6_A 1.70 96.49 77.11
2vpa_A 1.20 97.56 85.71
5a67_A 1.30 97.18 87.69
2vrs_A 1.75 96.51 84.82
1d4o_A 1.21 94.60 79.88
3wpp_A 1.95 88.92 71.88
4l1j_A 1.82 90.65 74.18
2bue_A 1.70 96.22 84.15
2z10_A 1.77 95.35 76.00
4ld1_A 1.44 92.90 77.78
2e9x_B 2.30 91.44 74.12
3k1y_A 2.50 88.28 60.82
3agx_A 1.85 87.64 70.12
1n71_A 1.80 87.33 73.65
2xol_A 1.35 91.76 71.60
3e4g_A 0.96 96.45 86.75
4wbj_A 1.30 95.98 82.31
4pp8_C 1.95 81.64 57.04
4a02_A 0.95 97.96 87.42
4fak_A 1.70 87.92 69.93
4txr_A 1.00 98.77 86.93
4qbs_A 1.80 89.10 76.00
1am7_A 2.30 85.21 65.93
4yym_A 1.50 94.54 82.44
1ie0_A 1.60 94.74 82.19
3vnb_A 1.50 90.73 78.72
4uey_A 1.90 79.82 54.01
1w1g_A 1.45 98.39 90.37
3zui_A 1.71 91.23 73.53
2a7b_A 1.65 91.36 77.78
4mzj_A 1.47 97.79 82.35
1sz9_A 2.10 93.37 77.14
3te8_A 1.70 90.22 64.86
4tkd_A 2.01 82.62 58.18
4fcj_A 1.62 95.11 79.51
3d3b_A 1.30 93.64 72.39
2gm5_A 2.10 77.52 50.88
2bsj_A 1.83 87.08 70.25
1tzy_A 1.90 89.77 70.10
1tzy_B 1.90 88.92 70.11
3a07_A 1.19 98.64 91.00
3agn_A 0.96 100.00 93.20
3rt3_C 2.01 78.07 52.87
2j6y_A 1.85 92.88 80.72
1xw3_A 1.65 99.02 91.18
2ce0_A 1.24 94.93 73.56
3n1f_C 1.60 88.43 78.41
4ac7_A 1.50 99.45 87.10
4l3t_A 2.03 90.16 73.53
4bxh_A 2.24 91.55 75.34
4lhd_A 1.80 96.37 80.50
3weo_A 1.45 96.25 85.12
3rrx_A 1.90 95.38 80.18
1w7c_A 1.23 96.69 88.19
1kmo_A 2.00 95.87 82.77
2nut_A 2.30 78.93 55.05
3weu_A 1.93 97.44 88.27
4y04_A 1.66 94.52 81.63
2vr5_A 2.80 83.37 54.46
5cx6_A 2.10 92.91 75.85
3ung_C 2.31 70.14 41.23
2zwa_A 1.70 91.72 80.66
3cf6_E 2.20 89.98 70.00
3ttc_A 1.86 96.54 77.68
1vg0_A 2.20 93.61 80.74
3ogz_A 2.03 87.26 68.15
4hhj_A 1.79 87.94 70.80
4wu3_A 2.20 93.93 78.74
3zyy_X 2.20 82.65 65.51
4a0p_A 1.90 93.20 77.99
2hs3_A 2.30 93.08 73.82
5cqg_A 2.30 77.25 55.96
3mmp_F 2.50 87.89 68.54
2zux_A 1.32 100.00 90.04
4psr_A 1.38 95.03 82.26
3na5_A 1.70 96.03 75.92
1gnt_A 1.25 98.40 84.89
1rqb_A 1.90 88.06 70.09
4mb4_A 1.48 97.14 85.92
1u6z_A 1.90 94.21 78.19
4tph_A 3.15 62.55 21.01
2e4t_A 0.96 98.63 88.60
4zw9_A 1.50 93.40 79.95
4an8_A 2.30 84.06 63.02
1r7a_A 1.77 97.12 85.04
2id4_A 1.90 93.64 78.47
1uhv_A 2.10 92.06 76.76
2bry_A 1.45 93.26 75.85
3oep_A 1.75 95.70 75.71
2p3y_A 1.80 96.33 84.00
3rqt_A 1.50 94.97 83.33
3ip4_A 1.90 96.17 84.65
4wv6_A 1.75 92.55 75.94
1owl_A 1.80 95.38 78.15
1i9c_B 1.90 96.34 82.84
3ip4_B 1.90 82.56 61.16
2qxf_A 1.50 94.09 77.16
2ptr_A 1.85 97.42 80.42
2zb6_A 2.60 76.40 54.34
4wyw_A 1.80 94.33 76.07
3ues_A 1.60 96.52 84.69
1b6a_A 1.60 94.88 84.10
3piu_A 1.35 92.10 78.07
4ci7_A 1.40 93.87 81.13
4cj7_A 3.20 50.84 12.97
2wxy_C 2.10 85.57 66.16
2z73_A 2.50 84.20 60.55
4k7r_A 2.09 91.09 66.34
2h9a_A 1.90 93.94 75.35
2dvm_A 1.60 88.92 70.65
1m3y_A 2.00 93.22 69.21
1dp4_A 2.00 94.58 80.26
1vh4_A 1.75 93.37 75.46
4p0g_A 1.65 94.01 78.99
4bwx_A 2.85 62.96 25.98
3qry_A 1.75 98.24 88.61
2b9w_A 1.95 96.35 84.95
2cfq_A 2.95 64.18 27.11
4bkr_A 1.80 95.66 79.18
4cd5_A 1.10 98.16 81.95
4m83_A 1.70 90.62 64.82
3g02_A 1.50 98.58 89.47
4rjz_A 1.17 93.40 71.82
1z6r_A 2.70 52.53 21.19
1x31_B 2.15 91.78 71.11
4p6b_A 1.70 97.14 83.81
2cy7_A 1.90 93.22 73.08
2xxp_A 1.69 93.30 79.83
3oti_A 1.60 95.88 79.89
2vd8_A 1.47 99.02 87.98
4zzi_A 2.73 67.44 38.05
4x83_A 1.90 83.87 63.06
3lju_X 1.70 94.69 76.44
4xj5_A 1.55 93.59 74.43
2c5w_B 2.55 82.22 48.60
4e70_A 1.61 97.70 83.73
3hj4_A 1.56 93.72 80.22
4zp4_A 2.35 66.48 31.87
3h7c_X 1.50 97.53 86.26
4hvk_A 1.43 95.68 80.00
4h1b_A 1.05 97.04 78.90
4cc9_A 2.47 88.77 72.07
3eqx_A 1.60 90.38 74.08
5c6d_A 2.29 78.52 44.11
2yvk_A 2.40 86.78 57.62
4pk9_A 1.96 89.97 70.71
3tm4_A 1.95 90.52 73.96
2z1d_A 2.07 94.90 75.22
1rlz_A 2.15 96.00 81.07
3hgu_A 1.95 89.85 72.56
4mcw_A 2.03 89.67 71.55
2ydt_A 1.60 97.10 88.18
2ntx_A 2.20 96.70 76.00
3qel_B 2.60 84.45 44.44
4h6x_A 2.00 93.34 75.75
2b0j_A 1.75 88.41 66.98
2b5w_A 1.60 96.56 84.40
1ydy_A 1.70 94.07 80.98
3c8n_A 1.90 95.50 75.32
4dw1_A 2.80 72.83 39.53
3rc1_A 1.71 97.32 80.33
5d6o_A 1.80 96.21 81.93
4omb_A 1.50 90.04 73.16
1y8q_A 2.25 86.90 64.95
1wtj_A 1.55 94.60 74.58
1y1p_A 1.60 94.12 77.36
2iuy_A 2.10 96.05 77.85
5ag3_A 1.90 89.64 63.55
3rhz_A 1.90 93.36 81.61
2v05_A 1.67 95.12 84.29
3gkr_A 1.60 96.73 84.49
4j37_A 1.75 93.70 78.06
1in4_A 1.60 87.60 67.38
2gt1_A 1.90 93.02 72.43
3cet_A 1.80 79.60 60.99
4ino_A 1.65 88.99 71.78
3u52_C 1.95 93.55 76.41
4lgj_A 1.55 92.09 77.78
4wlr_A 2.00 86.16 66.90
2qy1_A 1.90 97.43 83.51
2elc_A 1.55 93.80 70.34
4jsn_C 3.20 62.63 28.57
2e5f_A 1.35 97.37 87.62
3ur8_A 1.26 97.12 86.62
4ehx_A 1.90 85.02 71.19
3hh2_C 2.15 86.04 63.92
4y5t_A 1.95 91.82 75.09
3cij_A 1.07 95.26 81.65
3cu9_A 1.06 96.21 85.61
3bgv_A 2.30 91.64 71.88
3rf1_A 2.20 84.77 58.03
2h9a_B 1.90 93.42 75.79
4w4j_A 2.80 67.84 34.02
3cg7_A 2.50 89.86 67.84
3nft_A 1.51 93.96 78.93
2v8t_A 0.98 97.63 83.58
1vi9_A 1.96 94.33 73.68
3olc_X 2.40 84.94 64.91
2dyo_A 1.97 93.61 80.08
4dk2_A 1.47 93.70 69.39
3lid_A 1.76 94.91 83.58
2dqw_A 1.65 89.52 64.50
3szp_A 2.20 85.33 67.15
2v3g_A 1.20 97.85 84.98
4o1e_A 1.61 94.52 75.10
1r8j_A 2.03 88.55 68.30
4n6o_A 1.80 95.56 86.36
4izu_A 1.40 97.42 80.62
3cu0_A 1.90 91.80 72.37
3i9y_A 2.16 89.77 72.77
4ndo_A 1.35 96.59 81.36
2gke_A 1.35 98.93 90.69
2q02_A 2.40 87.19 57.98
1kcm_A 2.00 89.87 74.90
4cnd_A 1.50 96.25 77.99
1xm3_A 1.80 92.39 71.62
2w2g_A 2.22 76.09 47.72
4p9t_A 2.50 69.82 31.11
4wx0_A 1.70 95.19 78.14
1gzh_B 2.60 84.29 60.75
4d8b_A 1.06 99.25 89.29
2gb4_A 1.25 96.28 81.94
3q9l_A 2.34 86.23 62.87
4bol_A 1.70 91.82 72.52
1twd_A 1.70 94.69 77.46
4bpz_A 1.13 98.13 90.04
2f2c_A 2.80 67.21 31.09
3gzg_A 1.55 96.28 72.35
4lo8_A 2.40 77.53 54.95
1ztp_A 2.50 75.03 44.71
4ba1_I 1.80 63.43 26.84
1iz5_A 1.80 85.50 62.83
3ll5_A 1.99 89.22 73.33
1b5e_A 1.60 91.67 78.32
2jh1_A 1.90 95.18 82.71
1lvm_A 1.80 93.63 82.46
3tlq_A 1.91 94.25 83.04
3seo_A 2.31 49.82 22.49
2hxr_A 2.05 91.25 65.82
3bgy_A 1.65 93.09 80.65
2wlp_A 2.65 80.54 51.16
2cws_A 1.00 98.55 89.16
2qm4_A 2.30 88.28 63.80
1xly_A 1.95 87.97 71.36
1k7c_A 1.12 98.13 84.21
3umh_A 2.00 75.63 50.00
1vhq_A 1.65 96.05 76.50
3ho7_A 1.58 96.17 83.50
2qrv_B 2.89 46.04 14.12
4dqz_A 2.30 73.50 48.12
4o6y_A 1.70 94.89 79.17
4reo_A 1.35 90.95 69.19
1b77_A 2.10 91.69 70.83
2olt_A 2.00 92.07 70.79
4lq6_A 1.68 96.88 77.30
4qh0_A 2.00 95.79 77.99
4en6_A 2.56 84.33 60.25
1o8b_A 1.25 96.34 82.31
3oci_A 1.90 88.75 69.01
1oej_A 1.81 97.04 86.93
1y6k_R 2.52 86.46 64.43
2v4i_B 2.20 91.94 62.90
2bkr_A 1.90 96.55 80.88
3pnl_B 2.20 87.28 58.64
4tlf_A 2.14 91.17 73.18
4ae8_A 1.59 93.51 81.17
1ex2_A 1.85 82.85 62.86
2ovj_A 1.49 98.55 87.18
4f1j_A 1.73 97.86 85.79
1x31_C 2.15 92.04 64.25
3wtd_A 2.35 75.72 40.34
2fco_A 1.40 90.36 75.00
2q1z_B 2.40 59.16 21.69
2wqf_A 1.35 92.15 73.45
4jcw_A 1.75 94.75 77.78
2it2_A 1.50 85.82 62.78
3tdu_A 1.50 94.85 80.33
3cne_A 1.99 94.36 77.50
4jnh_A 2.40 90.70 72.84
4w4k_B 1.95 83.52 56.55
3o3x_A 1.45 95.37 81.25
1y0b_A 1.80 94.99 80.90
2wee_A 1.65 93.35 71.60
1g5t_A 1.80 92.06 74.47
2nut_C 2.30 58.32 25.19
4l57_A 1.08 97.54 90.11
1a22_A 2.60 89.01 68.97
3rt2_A 1.50 89.99 77.78
1w33_A 2.70 66.41 26.86
4emc_A 3.05 64.16 27.03
4nsq_A 2.31 70.22 38.19
1jh6_A 1.80 92.01 75.00
4ww7_B 1.67 98.75 85.12
4cni_C 2.20 93.69 76.05
3wjt_A 1.55 87.09 66.87
2dok_A 1.80 94.66 76.69
2uvp_A 1.70 94.37 80.46
1zwy_A 1.90 90.08 70.78
2yve_A 1.40 96.62 82.94
3k3c_A 1.62 94.64 77.70
3tmp_A 1.91 85.98 64.56
4b1m_A 1.10 98.88 87.33
1c9k_A 2.20 83.36 46.25
1on0_A 2.20 91.50 70.27
2igi_A 1.70 97.15 83.63
3qhb_A 1.20 96.69 76.74
4u9n_A 2.20 91.75 70.19
3fqm_A 1.90 88.78 64.58
3oad_B 2.17 83.89 58.82
1rhg_A 2.20 74.67 39.85
2z6o_A 1.60 95.00 80.13
2v8q_A 2.10 87.33 60.00
4qm9_A 2.30 86.27 64.83
4eoz_A 2.40 77.27 49.09
4ij7_A 2.25 82.36 57.50
1ut7_A 1.90 88.89 68.89
1xsq_A 1.60 92.82 74.83
2gx5_A 1.74 88.33 72.79
1v9y_A 1.32 95.82 80.41
2z16_A 2.02 87.66 62.94
3k7u_C 2.10 77.78 59.34
4bxm_A 2.15 85.33 67.72
4ouh_A 2.00 88.89 73.38
3m7o_A 1.65 92.94 79.37
1htw_A 1.70 84.47 68.28
4k6b_A 1.10 99.63 90.34
1yb0_A 1.86 95.83 82.76
4pz3_A 1.08 98.06 87.23
2z0x_A 1.64 96.25 78.26
2f23_A 1.60 88.62 69.23
4nad_A 2.80 39.42 7.69
4al0_A 1.16 98.96 84.89
1u2m_A 2.30 78.35 54.88
2qjz_A 1.25 95.89 80.70
1x91_A 1.50 91.51 79.43
4gwi_A 1.60 94.34 79.85
5dvw_A 1.75 91.58 65.08
1oo0_A 1.85 93.11 80.74
2e1n_A 1.80 85.49 67.92
4lqc_A 2.30 82.58 52.42
4w5x_A 2.00 96.64 79.46
4xk8_D 2.80 58.91 20.63
2vbu_A 1.70 89.65 74.79
4kg3_A 1.70 92.67 83.33
4lqk_A 1.99 92.86 78.91
2wlv_A 1.25 95.20 81.82
4ray_A 1.55 97.60 83.59
1gp0_A 1.40 90.51 76.03
4mi8_A 2.10 80.32 62.79
3llo_A 1.57 92.64 79.84
1vr7_A 1.20 93.66 80.36
1dqe_A 1.80 88.31 70.31
2xcb_A 1.85 95.35 70.49
2nwf_A 1.10 99.20 87.20
4e45_E 2.00 95.06 71.29
4izx_A 1.10 97.86 90.40
4xef_A 2.50 75.83 43.18
1fs0_E 2.10 93.32 68.38
1kll_A 1.50 91.80 67.80
1i9c_A 1.90 92.70 76.86
1jpy_A 2.85 77.07 54.39
3v43_A 1.47 95.39 83.96
4pt7_A 2.35 80.79 61.42
4d0e_A 1.61 95.07 86.49
3owr_A 1.81 96.89 81.36
1oi0_A 1.50 90.02 79.21
1s3o_A 2.47 81.29 58.00
1ow4_A 1.60 94.06 80.53
1xwv_A 1.83 95.05 76.03
4wk1_A 1.98 84.80 60.24
1y8o_B 2.48 73.85 36.67
2gkg_A 1.00 97.00 82.88
2ovs_A 1.90 83.63 62.26
1h03_P 1.70 92.24 80.91
2erb_A 1.50 95.29 83.05
1gef_A 2.00 87.90 66.67
1sd6_A 2.65 82.77 50.86
3c1q_A 1.70 96.58 82.57
3zxn_A 1.90 82.45 62.39
3fso_A 1.41 96.55 86.00
4n9g_C 2.50 73.17 37.14
2fcj_A 1.30 90.73 70.00
3ee7_A 2.60 80.55 51.00
3i00_A 2.30 77.78 40.54
3u52_E 1.95 88.52 64.29
2xod_A 0.96 95.26 83.49
1s98_A 2.30 93.29 70.93
2p8i_A 1.40 97.91 80.73
2i5f_A 1.35 91.71 73.12
4nzg_A 2.15 74.00 40.66
1n8v_A 1.39 97.41 82.29
2nml_A 1.55 92.55 76.29
4mzc_A 0.95 94.85 82.00
2oa5_A 2.10 88.52 67.03
3c5k_A 1.55 99.75 93.00
1v8h_A 1.20 92.98 74.49
2psp_A 1.95 96.61 87.88
2ebe_A 1.80 94.70 73.74
1t3u_A 2.50 73.63 35.96
3gla_A 1.64 100.00 92.22
1rfy_A 1.60 96.35 78.31
4j9y_B 1.51 91.98 72.73
3ip4_C 1.90 79.89 59.55
3k3v_A 1.80 95.05 83.33
3s51_A 3.30 36.26 11.31
1z5h_A 2.30 88.41 66.07
2xij_A 1.95 95.18 76.72
4lix_A 1.55 88.88 72.74
3wkx_A 2.00 95.30 79.01
4gzk_A 1.69 97.59 86.47
1zsq_A 1.82 91.19 75.83
2z63_A 2.00 95.74 83.39
2qyu_A 2.10 82.02 58.01
2gk6_A 2.40 81.03 54.53
1h7b_A 2.45 86.13 64.19
2y1v_A 2.39 84.68 54.45
2o7i_A 1.50 97.70 87.06
3aj7_A 1.30 98.68 91.14
4akf_A 2.90 77.33 47.23
4zoy_A 1.50 94.75 78.77
4u0r_A 2.30 72.96 39.93
5cxb_A 2.10 87.20 66.82
3hoa_A 2.10 89.96 63.27
2xhn_A 1.52 99.55 89.50
3s79_A 2.75 80.81 53.18
2d5b_A 1.80 95.10 78.92
4n4j_A 1.80 97.49 86.28
2uyt_A 1.55 94.81 78.88
2j1d_G 2.25 68.87 36.13
5a3t_A 1.90 89.78 70.02
3qcp_A 2.30 79.70 54.90
3wfd_B 2.30 86.24 59.31
1nth_A 1.55 96.65 84.21
1lqt_A 1.05 97.56 83.33
4ci9_A 1.58 94.46 82.86
2bf6_A 0.97 97.23 89.93
3vkw_A 1.90 91.27 75.66
2oit_A 1.65 87.96 74.27
5cec_A 1.36 92.96 77.87
1qwo_A 1.50 97.42 85.61
2wu9_A 1.50 94.09 76.52
4g22_A 1.70 94.86 76.24
4ytb_A 1.40 97.62 84.95
3mqd_A 1.25 99.35 83.61
3szy_A 1.35 92.62 74.67
4a2a_A 1.80 92.69 76.50
4c2m_2 2.80 32.84 9.28
4mew_A 1.99 89.53 74.70
3qtm_A 2.15 93.67 74.77
3om0_A 1.40 89.48 74.57
3dyt_A 2.08 89.41 72.32
2ala_A 3.00 68.33 34.44
5cxb_B 2.10 75.07 46.60
5e97_A 1.63 93.80 82.58
1txd_A 2.13 71.15 50.87
3iu0_A 1.90 94.34 72.56
4f1v_A 0.88 99.58 82.73
4z9p_A 1.79 82.46 54.38
3m6z_A 1.40 93.88 80.90
1szw_A 2.00 93.42 72.82
3ikw_A 1.30 97.68 83.92
1iom_A 1.50 97.28 80.64
3nhe_A 1.26 95.78 87.38
3n0x_A 1.50 97.03 78.36
2blf_A 1.80 97.46 82.28
3tvy_A 2.00 97.21 86.88
4yrd_A 2.44 85.26 58.07
3zuz_A 1.50 94.06 81.91
3mmy_A 1.65 95.39 80.78
4qpm_A 2.20 81.13 61.36
4g5h_A 1.88 82.29 61.04
3bqk_A 1.80 80.58 60.90
2c3f_A 1.81 94.36 76.79
1ka1_A 1.30 96.77 85.76
3fgc_A 2.30 94.79 80.56
1qlg_A 2.20 84.97 60.69
4lf0_A 1.10 98.53 87.66
2q7d_A 1.60 94.25 82.50
1jce_A 2.10 88.95 73.31
1jr3_D 2.70 62.32 25.31
4cd8_A 1.47 97.59 78.82
4jb1_A 2.10 89.09 68.95
3i1a_A 1.70 92.63 74.59
4mp8_A 1.85 87.09 68.79
3d1r_A 1.85 89.85 70.07
4mob_A 2.40 84.82 65.12
4kmo_B 2.60 59.04 24.90
2hhc_A 1.54 92.10 79.14
3ib7_A 1.60 96.95 82.26
3u65_A 1.40 93.26 77.13
3ee4_A 1.90 94.41 74.91
3exa_A 2.30 86.99 66.43
4hdo_A 1.67 90.68 75.93
2vw8_A 1.45 95.40 81.16
1yon_A 1.95 95.50 78.55
1eg2_A 1.75 90.53 72.22
3tjm_A 1.48 93.35 75.19
1t6c_A 1.53 94.48 84.45
1gtk_A 1.66 94.77 76.21
3slt_A 2.46 89.91 62.31
2y7l_A 1.49 94.98 85.81
2ixt_A 0.80 99.50 84.13
4nno_A 1.17 94.85 85.66
4ccw_A 1.75 90.87 73.51
4myv_A 1.80 86.19 73.37
3h7i_A 1.50 91.75 77.24
4di9_A 1.35 98.06 82.18
4do7_A 1.70 95.84 72.01
2ehz_A 1.35 96.50 83.83
3u64_A 2.30 84.66 55.64
2w39_A 1.10 99.62 86.25
4wm8_A 2.00 94.98 79.32
1oi7_A 1.23 96.75 79.24
3uf6_A 1.80 90.91 70.37
2ov8_A 2.58 74.75 35.62
2bog_X 1.04 96.41 77.52
1fs0_G 2.10 93.80 79.90
3uan_A 1.84 94.37 77.14
1mn4_A 2.20 78.19 59.57
1zar_A 1.75 93.24 77.20
5c12_A 1.52 94.91 75.83
1qqf_A 1.45 94.20 74.42
4ehu_A 1.60 92.00 74.07
4lor_A 2.50 78.04 46.06
4yxp_A 1.92 96.21 78.57
4jmp_A 1.30 96.15 84.51
1h6g_A 2.20 84.18 54.84
2pa8_D 1.76 90.26 75.98
1gv9_A 1.46 95.17 79.21
2rbk_A 1.00 97.15 83.13
1qg8_A 1.50 94.19 82.40
1z9t_A 1.54 97.85 79.82
2ykt_A 2.11 84.56 59.53
2rde_A 1.92 87.29 68.90
4pxy_A 1.50 97.56 87.34
5doc_A 1.94 91.95 77.20
4wm8_B 2.00 98.71 87.89
4wm8_C 2.00 98.03 89.43
1iap_A 1.90 82.54 58.79
4w8q_A 1.43 92.78 80.58
1vyb_A 1.80 90.92 77.88
1rp3_A 2.30 91.23 63.32
2r31_A 1.00 95.50 73.87
3q18_A 1.70 94.08 81.78
3k6y_A 1.30 96.76 78.43
2dho_A 1.60 95.63 83.09
1g8a_A 1.40 92.91 79.52
3oru_A 1.11 99.17 87.74
4c2m_3 2.80 45.80 17.61
2fl7_A 1.85 92.22 80.23
4m0q_A 1.92 78.54 62.09
4esu_A 1.59 96.61 79.43
1i39_A 1.95 83.99 57.98
1olr_A 1.20 97.00 88.44
2i2o_A 1.92 94.43 81.28
4adn_A 1.65 88.49 76.70
3b21_A 2.01 94.47 81.46
1vjg_A 2.01 87.24 63.30
4uxu_A 1.71 95.62 85.07
4pgr_A 1.95 94.36 76.53
4k94_C 2.40 83.62 60.66
2qtq_A 1.85 96.50 79.38
3oa8_B 1.77 92.16 73.78
2fby_A 2.00 96.03 85.95
3els_A 1.80 94.05 83.70
4ekf_A 0.98 97.25 86.11
4dxt_A 2.22 80.34 59.56
2w15_A 1.05 99.36 92.06
1fi2_A 1.60 95.78 83.80
2fp7_B 1.68 91.08 78.23
2gui_A 1.60 97.89 79.88
4tx5_A 1.80 91.44 72.62
1ivn_A 1.90 83.38 66.86
2dwk_A 2.00 85.95 60.26
1iwl_A 1.65 91.58 74.25
4jem_A 1.55 96.61 79.29
3vp5_A 1.90 86.71 66.67
4xax_A 2.40 67.45 29.17
1beh_A 1.75 96.01 86.39
4w78_A 1.54 94.55 73.68
1z1y_A 2.00 85.24 70.83
1of5_B 2.80 67.38 31.40
4nyh_A 1.20 98.31 92.90
4x2h_B 1.80 92.01 74.70
3lx3_A 1.55 96.76 90.45
4llo_A 2.00 94.97 72.56
4cih_A 2.22 88.58 65.73
3rls_A 1.70 91.49 76.71
2wh6_A 1.50 92.63 77.70
2x5y_A 1.05 97.83 89.16
3cb0_A 1.60 96.15 77.27
1h6y_A 2.20 98.31 86.01
3nfq_A 1.85 88.81 74.13
1g12_A 1.60 97.68 79.62
3cg6_A 1.70 93.22 76.00
4wjt_A 1.21 93.26 82.58
1rk8_A 1.90 95.33 76.25
3n8i_A 1.50 93.96 82.99
1f35_A 2.30 88.38 68.18
4m91_A 1.10 94.79 80.54
2bjn_A 1.70 82.70 63.08
3ct5_A 1.37 97.73 86.67
4irf_A 1.65 88.91 64.03
2g1u_A 1.50 94.49 77.78
2yfu_A 1.65 99.20 91.60
3bwu_F 1.76 92.34 71.43
2e9x_A 2.30 89.42 68.38
2nsz_A 1.15 99.04 92.80
2vn6_A 1.49 98.36 87.59
3iis_M 1.40 95.74 73.57
3flg_A 1.80 95.90 75.83
4pdc_E 1.99 94.07 86.11
4in0_A 1.33 94.80 85.19
3mf8_A 2.01 92.79 76.19
4p0z_A 1.35 97.21 89.09
3eer_A 1.45 95.77 76.38
3s4e_A 1.26 97.60 87.50
3wfd_C 2.30 89.19 64.06
3ub2_A 2.40 80.89 57.76
2jby_A 2.41 70.74 38.40
2jli_A 1.13 98.65 84.62
3bfq_G 1.34 96.52 80.99
4wee_A 0.89 95.57 87.90
1vet_A 1.90 88.94 66.38
1t3y_A 1.15 95.69 81.30
4c2m_K 2.80 72.49 36.46
2j6a_A 1.70 95.59 84.73
2zs0_A 1.60 97.82 80.92
1pko_A 1.45 93.06 73.64
3q4a_B 1.54 94.04 73.81
3ll1_A 0.97 98.00 88.89
4c2m_D 2.80 52.42 26.32
4gk0_E 2.70 77.66 46.81
4pj2_A 1.24 95.09 82.41
2y78_A 0.91 98.31 89.11
3obl_A 1.20 93.41 79.63
4nbp_A 1.31 96.15 82.11
1vet_B 1.90 85.11 56.88
4qyb_A 2.10 82.50 55.45
2ek5_A 2.20 86.15 56.88
4w78_B 1.54 96.45 80.00
1he7_A 2.00 90.46 69.61
1xrk_A 1.50 99.56 84.96
4c2m_I 2.80 62.64 33.33
3u2s_C 1.80 62.61 34.09
4hsu_B 1.99 89.47 66.67
1pju_A 2.15 93.35 84.00
4max_A 1.44 96.84 81.74
3gef_A 1.50 96.18 83.18
1p9y_A 2.15 85.39 66.67
2f6m_B 2.10 71.97 44.86
5e56_A 1.50 86.41 75.93
3cnr_A 1.90 79.62 55.56
3uzq_B 1.60 74.16 51.72
1puc_A 1.95 90.29 77.08
1ygt_A 1.70 92.19 80.41
4qci_C 2.30 54.84 26.37
2ccv_A 1.30 91.73 77.66
3ne5_A 2.90 57.99 29.13
4pa0_A 2.25 83.55 54.62
3m62_A 2.40 82.63 62.11
1aro_P 2.80 66.40 33.66
2xsg_A 2.00 98.67 82.77
4are_A 2.19 87.08 57.01
2xau_A 1.90 92.36 78.56
3ott_A 2.30 77.54 57.00
3aml_A 1.70 94.81 83.44
2nut_B 2.30 84.85 65.00
3fvy_A 1.90 98.33 84.44
3fed_A 1.29 96.47 84.56
3f6k_A 2.00 85.68 68.39
3ig5_A 2.10 94.69 82.71
4yj1_A 2.05 91.76 78.36
2qx5_A 2.50 82.05 53.28
4l6x_A 1.70 95.63 77.54
4wzi_A 2.58 84.05 61.79
3grl_A 2.00 85.08 65.96
1lla_A 2.18 92.52 73.72
3hrz_A 2.20 90.32 73.78
3w1b_A 2.40 89.75 68.40
1epu_A 2.40 76.35 50.00
3qvp_A 1.20 98.64 86.07
3bul_A 2.30 84.72 59.93
4dmv_A 1.50 95.57 84.54
2f48_A 2.11 91.81 75.20
3au4_A 1.90 89.78 70.82
3l0q_A 1.61 96.61 80.53
4k3j_B 2.80 80.07 52.32
3ljk_A 1.48 95.04 84.18
1x9d_A 1.41 99.22 92.05
1llf_A 1.40 98.26 86.64
3cuz_A 1.04 99.36 85.89
3pqs_A 2.10 86.92 65.78
3v5r_A 2.10 91.59 75.37
4tsm_A 1.90 90.16 65.52
3ra2_A 2.70 94.56 81.17
4l9p_B 1.45 97.09 85.78
4b0t_A 2.16 85.19 64.46
3fip_A 3.15 60.38 25.88
3ilw_A 1.60 95.28 80.79
1dbg_A 1.70 94.57 81.46
1gwe_A 0.88 99.15 89.43
3b6h_A 1.62 99.90 91.61
4wxp_A 2.08 90.92 68.47
4nk6_A 2.10 95.91 82.97
4idh_A 1.69 92.80 76.12
2ga9_D 2.30 83.05 60.65
3qne_A 2.00 88.72 71.88
1wd3_A 1.75 99.45 87.06
2xry_A 1.50 95.12 79.53
4plp_A 1.49 94.80 79.35
4iuj_A 1.90 94.37 75.19
4l2h_A 1.46 96.69 88.54
3drw_A 1.90 89.60 72.09
3wnz_A 1.90 68.80 32.19
4qdi_A 1.80 80.69 58.23
4ylf_B 2.30 81.40 50.12
4n75_A 2.60 74.49 42.90
4zeo_A 2.55 71.40 37.70
3zm6_A 1.84 87.08 70.12
3guu_A 2.10 97.73 81.41
4znm_A 2.00 92.19 73.28
2rkv_A 1.60 99.44 88.11
4wk0_A 1.78 92.49 79.59
3rc0_A 2.19 90.12 67.42
4x4w_A 1.90 92.99 78.49
3irp_X 1.50 98.12 88.22
4yar_A 1.75 87.04 66.67
1b0z_A 2.30 95.93 79.56
1ux5_A 2.50 68.13 34.34
2y27_A 1.60 96.76 84.83
3nrs_A 1.80 94.26 74.80
4m9d_A 1.82 94.68 79.47
3bzm_A 1.95 90.60 70.02
4ohx_A 1.98 83.86 63.90
2puz_A 1.83 95.02 72.70
2yw2_A 1.80 92.57 76.76
2cmz_A 2.40 84.78 62.53
4w4t_A 1.84 94.02 78.43
4ja8_A 1.55 95.45 84.07
4hpq_C 3.06 58.50 27.84
1lxy_A 2.00 97.98 87.56
4eoz_B 2.40 78.35 44.10
4xfj_A 1.55 95.89 80.00
3b9w_A 1.30 98.04 80.69
3kd8_A 2.60 84.66 62.35
2hy7_A 1.90 95.65 79.77
5c1z_A 1.79 86.71 67.23
1i24_A 1.20 99.86 92.54
3wmm_C 3.01 65.63 38.70
1zee_A 2.31 82.48 54.20
4mpt_A 1.75 89.42 65.97
2oln_A 1.15 97.28 83.95
2pw0_A 1.57 99.30 81.50
2wfp_A 1.67 97.09 78.47
3m31_A 1.85 83.96 64.79
4dq6_A 1.50 94.67 81.72
4yy8_A 1.81 96.24 80.58
4fkz_A 1.69 96.22 84.44
3gnf_B 2.10 86.28 60.53
2i7n_A 1.90 87.64 69.86
1qo0_A 2.25 95.52 78.84
3ulq_A 2.30 82.47 57.42
2ztj_A 1.80 92.42 74.48
1t6e_X 1.70 94.51 76.01
3c3r_A 2.02 82.76 57.43
3biy_A 1.70 90.01 70.53
3hrz_C 2.20 83.42 63.29
4xgl_A 1.80 79.10 59.69
4uwm_A 1.90 90.72 70.96
3cbl_A 1.75 88.16 68.17
4auk_A 1.90 96.34 83.73
1n3l_A 1.18 88.12 70.93
1o2d_A 1.30 96.85 83.99
4lv5_A 1.70 92.81 75.38
2nyd_A 2.00 89.32 73.93
3vac_A 2.60 75.15 56.80
4l9p_A 1.45 94.66 78.57
1f0k_A 1.90 90.53 63.92
1yrt_A 2.10 87.97 64.24
1px5_A 1.74 89.76 77.60
1jl0_A 1.50 95.97 87.03
3tbd_A 1.80 90.36 76.92
1fcq_A 1.60 93.27 79.66
1x7d_A 1.60 96.75 81.76
3m84_A 1.70 91.61 77.35
4gqb_B 2.06 85.24 53.68
2foz_A 1.60 93.61 77.49
4yl8_A 1.50 90.80 75.89
1jx6_A 1.50 93.67 76.25
3b4n_A 1.45 96.47 85.77
2xyq_A 2.00 93.91 77.99
3rui_A 1.91 92.57 77.74
4dey_A 1.95 88.86 66.30
4xzz_A 2.03 90.66 74.00
1y3t_A 2.40 90.00 71.38
4buo_A 2.75 63.51 28.52
4bfa_A 1.65 96.04 80.61
3k2o_A 1.75 91.79 78.37
1jr3_E 2.70 56.68 29.39
2pig_A 2.38 91.26 72.63
1sz2_A 2.20 88.30 67.96
4chi_A 1.27 98.07 89.04
2nud_A 2.30 85.65 61.51
1xku_A 2.15 89.31 73.43
2q4a_A 2.39 81.58 58.14
4i1f_A 1.58 90.90 77.74
1qlw_A 1.09 97.50 84.83
2ekg_A 1.90 91.66 70.26
2xm5_A 1.85 91.95 71.53
3pms_A 1.57 97.76 86.46
1rm6_B 1.60 96.68 76.27
1r5z_A 1.95 93.76 71.86
4psw_A 2.10 85.56 65.03
3ie7_A 1.60 91.85 75.00
4nv0_A 1.65 95.02 85.16
3t5v_A 2.90 82.77 53.63
4rlz_A 1.19 98.59 89.64
1ofz_A 1.50 99.47 87.50
2q4z_A 1.80 85.29 65.28
3ckd_A 2.65 46.90 10.32
2uyo_A 1.70 94.64 66.15
2d0b_A 2.10 84.35 57.53
2dpl_A 1.43 96.01 80.75
1zdy_A 1.44 97.43 83.93
3wyn_A 1.68 89.51 67.78
1h1n_A 1.12 99.13 88.17
4ydr_A 1.60 95.58 75.90
3dxl_A 1.30 96.68 85.07
4rk4_A 1.32 94.94 74.90
3jyo_A 1.00 98.94 83.67
3l6t_A 1.93 88.27 68.54
1m6y_A 1.90 90.84 79.21
3t9w_A 1.50 97.57 85.90
4d4z_A 1.70 95.49 74.06
2pmi_B 2.90 89.08 66.67
3md7_A 1.27 98.46 87.50
3h8v_A 2.00 89.05 69.81
4kvg_B 1.65 94.01 84.45
1kzq_A 1.70 85.94 71.49
1qex_A 2.30 86.02 65.53
1gvn_B 1.95 93.23 78.29
4gxb_A 1.80 89.65 77.38
3uue_A 1.45 98.88 89.60
3wsc_A 1.99 94.75 75.42
1pvs_A 2.40 88.50 57.25
1r5l_A 1.50 95.69 82.01
1t0f_A 1.85 91.09 77.38
3c5n_A 1.80 85.47 70.18
4ylf_A 2.30 67.86 33.73
4p5i_A 2.25 85.76 70.40
4wem_A 1.55 93.15 75.00
3hv8_A 1.45 93.81 77.29
5dly_A 1.50 94.76 83.73
2og4_A 2.00 93.89 82.91
4y28_2 2.80 54.90 20.22
4kt6_A 1.71 95.18 80.25
4onw_A 1.65 98.91 87.03
3p0k_A 1.47 89.36 73.91
4z3t_A 1.62 91.85 74.78
4hi0_B 2.35 83.96 62.24
3def_A 1.96 90.05 73.57
4hh3_A 1.75 88.89 70.76
4xz0_A 2.00 80.51 53.36
2z4u_A 1.10 98.01 89.16
4p8i_A 1.85 84.03 58.33
2wr8_A 1.77 91.49 74.36
1zvt_A 1.70 96.89 83.78
5byk_A 1.28 95.73 86.01
3oii_A 1.85 88.16 75.85
4a29_A 1.10 94.82 86.44
4cru_A 1.65 89.17 65.96
2vqp_A 1.60 95.99 83.53
1vhy_A 1.90 96.12 78.03
3d2o_A 2.04 83.16 60.52
4i9x_A 2.10 88.84 70.06
3md9_A 1.50 91.09 73.16
2bh1_A 2.40 79.06 51.33
2bu3_A 1.40 95.03 85.03
2phn_A 1.35 94.29 80.72
3pa8_A 2.00 92.84 76.92
3gne_A 1.20 96.02 87.26
3hrz_B 2.20 87.88 67.57
3l2b_A 2.27 78.48 48.00
4ns5_A 1.90 90.22 74.58
2wje_A 1.90 93.93 82.05
4bq6_D 2.30 78.06 54.68
1zat_A 2.40 89.03 70.35
1jk9_B 2.90 80.73 52.21
2zos_A 1.70 89.27 73.97
2nxv_A 1.10 98.25 85.65
4olt_A 1.59 98.00 79.25
3m4i_A 1.95 88.64 67.43
3kmh_A 1.58 97.11 83.25
4e9j_A 2.03 87.41 53.40
3ed5_A 1.72 94.21 81.28
3eto_A 2.00 88.64 71.63
1hw1_A 1.50 92.73 77.62
1sqs_A 1.50 94.33 79.64
2hje_A 1.70 97.09 86.70
3zbo_A 1.58 93.91 78.48
1va0_A 1.97 89.74 71.94
3fx3_A 2.20 82.59 59.13
3rjz_A 2.30 84.18 57.81
1qb7_A 1.50 93.27 81.61
2ft0_A 1.66 97.15 76.21
2jfr_A 0.83 97.66 79.81
3bhd_A 1.50 94.17 76.29
2yhc_A 1.80 82.26 48.28
1ezi_A 2.00 86.14 64.22
1l6r_A 1.40 95.26 85.10
2yyv_A 1.65 89.23 73.08
3dgs_A 1.90 92.41 79.41
5brl_A 2.00 71.51 36.55
3toc_A 2.20 85.01 63.90
3c9a_A 1.60 96.88 88.89
2hl9_A 1.90 90.49 74.04
2f2g_A 2.10 93.79 77.50
2i74_A 1.75 93.42 81.21
3r6d_A 1.25 98.42 86.50
3e8t_A 1.30 94.72 80.60
2wz1_A 1.63 91.32 78.33
4zil_A 1.51 95.08 74.75
2b5i_B 2.30 92.45 76.56
3ea6_A 0.92 97.01 91.00
3ano_A 1.89 91.94 75.34
4qpt_A 1.35 93.26 82.09
4oki_A 1.50 96.14 77.02
1bqu_A 2.00 95.01 82.00
2a33_A 1.95 92.04 75.00
2vns_A 2.00 90.97 70.83
3da8_A 1.30 98.53 77.84
3ne0_A 1.00 96.48 82.49
4wve_A 1.60 91.25 77.20
5dok_A 2.30 81.74 47.59
2eng_A 1.50 95.77 78.57
2p6w_A 1.60 98.24 89.50
2w1j_A 1.24 93.08 80.22
3toj_A 2.07 91.54 74.86
1qcs_A 1.90 86.43 67.93
3ltj_A 1.80 90.73 64.20
4iv1_A 2.10 92.87 77.35
1j77_A 1.50 90.37 63.10
1sxr_A 1.56 93.38 82.47
2hra_A 1.90 92.38 71.93
2z8l_A 1.65 88.68 73.03
4omv_A 2.75 44.11 11.46
2c24_A 2.27 90.62 72.15
3q1p_A 1.80 95.57 83.68
3rlo_A 1.80 83.98 62.90
4xba_A 1.50 95.13 86.46
3hy3_A 1.80 95.52 73.22
3eu3_A 1.50 92.96 80.11
3mxo_A 1.70 90.51 75.00
2vq5_A 2.09 90.53 74.84
3wvz_A 1.88 85.57 63.84
1bcp_B 2.70 98.92 89.20
1pvm_A 1.50 93.10 82.25
4g6d_B 2.00 75.81 46.84
1viv_A 2.60 78.71 43.20
2rj2_A 1.70 95.64 87.35
4dlh_A 1.90 89.14 65.03
4glq_A 1.77 93.39 78.17
3frq_A 1.76 93.29 70.11
3l9q_A 1.70 93.91 84.81
4kwa_A 1.80 90.21 71.20
1iam_A 2.10 87.93 72.83
1pxv_A 1.80 95.36 84.39
2jj7_A 2.10 89.88 67.86
3v6i_A 2.25 96.58 65.36
4c1w_A 1.84 96.16 83.05
1o3x_A 2.10 88.81 67.59
1tjf_A 2.21 93.05 74.71
4etn_A 1.10 92.53 77.70
3kta_A 1.63 94.99 79.05
2vty_A 2.10 86.52 73.05
3l00_A 1.70 96.19 79.29
2f5j_A 2.20 84.72 56.86
5dd8_A 2.05 70.47 37.24
3bwz_A 1.20 98.00 87.58
1f5m_A 1.90 94.50 80.86
1oh4_A 1.35 92.59 80.13
2ia1_A 1.59 95.44 84.15
4un1_B 1.97 83.75 58.28
2d4u_A 1.95 89.60 62.58
4n7c_A 1.75 92.88 71.52
4p0t_A 1.49 91.87 73.05
1ynb_A 1.76 90.94 68.32
2ej8_A 1.84 87.69 70.54
5f6r_A 1.18 97.78 88.44
1e7z_A 2.05 91.16 71.60
1np6_A 1.90 88.02 63.76
3kb2_A 2.20 88.04 67.07
3tvq_A 1.67 94.35 80.42
3kta_B 1.63 90.05 74.38
4ebr_A 2.70 72.85 43.62
2yg2_A 1.70 93.51 76.67
4ftx_A 2.10 83.28 68.21
3jyb_A 2.04 92.80 75.19
3wur_A 1.45 94.52 77.63
4dq9_A 1.59 94.52 82.48
2zca_A 1.80 95.09 72.60
3vcf_A 2.70 90.70 72.55
4dui_A 1.16 96.31 77.70
1od3_A 1.00 99.55 91.23
3cz6_A 1.85 95.42 86.81
1xy7_A 1.80 91.13 66.97
1nyk_A 1.31 91.53 72.86
3da0_A 1.65 95.69 85.47
4apo_A 1.90 94.27 70.29
4ihz_A 1.50 95.17 87.92
1vjl_A 1.90 89.81 68.84
1wkq_A 1.17 96.10 79.05
3cxk_A 1.70 96.67 84.03
4yg0_A 1.28 96.08 85.71
3fh3_A 2.10 71.71 46.04
3urr_A 1.40 98.04 81.69
2wmm_A 2.30 87.89 61.44
4wh5_A 1.82 93.60 82.43
1rm6_C 1.60 96.64 81.82
3db3_A 2.40 90.26 61.19
4zeq_A 1.80 81.24 58.99
1ntv_A 1.50 84.15 63.04
4agk_A 1.81 92.83 72.93
3ii2_A 2.00 80.88 62.33
1l5z_A 2.00 95.85 72.99
2fbl_A 1.90 88.76 71.32
4xk8_F 2.80 59.76 27.54
2qiy_A 1.69 95.52 82.31
1zkr_A 1.64 97.80 87.23
1xri_A 3.30 70.32 31.69
5c79_A 1.60 89.50 71.72
1nb0_A 1.70 91.85 78.95
1v96_A 1.75 91.79 74.48
1yvi_A 2.00 94.28 78.52
3o0g_D 1.95 93.40 79.86
4re1_C 2.20 71.61 33.33
3f08_A 2.20 83.71 61.42
3rkc_A 1.79 98.69 88.24
4ra9_B 2.05 91.70 74.34
2v0u_A 1.40 96.35 84.78
1x99_A 1.40 98.15 85.27
1vmh_A 1.31 98.33 89.08
4nbx_A 1.75 97.74 84.68
4ye2_A 3.10 69.00 25.74
4a6q_A 1.50 94.68 80.60
1b0b_A 1.43 99.36 75.20
1z1a_A 2.50 79.84 49.57
2v8f_A 1.10 92.75 76.27
1lo7_A 1.50 92.35 78.03
1kq6_A 1.18 84.52 70.37
2ar5_A 1.80 83.23 66.96
4rbr_A 1.70 94.29 82.03
1n12_A 1.87 93.10 76.38
1nu0_A 1.60 91.79 73.50
2z08_A 1.55 93.35 62.50
2ov7_A 2.30 73.82 39.52
4dgf_A 1.60 95.78 81.25
4afm_A 1.25 96.36 83.76
2xw6_A 1.08 96.41 79.17
3o48_A 1.75 91.40 79.51
3rpj_A 1.90 86.14 68.33
1y5h_A 1.50 96.18 70.54
2f5g_A 1.70 90.91 76.00
2e8e_A 1.70 92.00 77.60
1elr_A 1.90 93.76 73.98
1wn9_A 1.58 95.42 75.00
3ct6_A 1.10 93.80 80.17
3iqc_A 2.70 69.38 28.95
4xpx_A 1.03 98.22 84.43
1nep_A 1.70 96.84 91.06
1vm0_A 1.80 92.31 76.92
4mv2_A 1.35 94.57 85.22
1p5t_A 2.35 84.45 65.98
2frh_A 2.50 49.64 26.19
4zgm_A 1.80 96.51 86.46
3k63_A 2.49 75.64 45.54
1byf_A 2.00 96.60 84.07
2fj8_A 1.19 95.21 86.96
2qhq_A 1.76 95.92 80.37
3e8o_A 1.40 97.78 78.12
1gu2_A 1.19 95.04 78.99
4c9y_A 2.01 83.72 61.02
2hiq_A 2.00 92.06 70.00
4a0e_A 2.04 89.57 77.32
1vjh_A 2.10 94.92 80.53
2ab1_A 2.59 84.75 60.55
4pj2_C 1.24 99.09 89.52
4bq6_C 2.30 65.52 38.46
4s3o_B 2.00 88.10 65.71
1xbi_A 1.45 90.47 71.43
3wuz_A 1.30 94.29 88.29
1xod_A 1.15 98.70 85.26
4ekx_A 1.75 89.98 81.63
1ay9_A 3.00 77.60 42.57
1sau_A 1.12 95.46 85.19
3lui_A 1.80 92.64 77.00
4eza_A 1.50 94.78 83.33
3aj4_A 1.00 98.92 94.34
2qzt_A 1.70 96.21 82.47
3ufe_A 1.50 93.59 72.22
4g9s_B 0.95 96.15 85.15
4j2c_A 1.80 91.24 72.38
3kgk_A 1.40 96.09 77.91
4u88_A 2.35 90.89 76.67
4w4k_A 1.95 74.32 37.04
1d2z_A 2.00 87.74 66.67
1uz3_A 1.10 97.70 85.42
4c4p_B 2.00 83.27 67.86
3pc6_A 1.90 93.41 75.53
4wil_A 1.36 97.06 71.28
3v6i_B 2.25 92.88 53.00
1lyq_A 1.50 95.47 73.96
4p6i_A 2.30 91.24 73.91
1xmt_A 1.15 95.88 86.81
3ovu_A 2.83 56.37 17.44
4fh0_A 1.40 95.88 90.22
4gzr_A 2.55 59.80 21.57
4u4j_A 2.90 57.16 19.73
1st6_A 3.10 33.09 8.53
4pjw_A 2.85 52.09 19.25
1wa5_C 2.00 84.26 61.39
4cvu_A 1.90 96.57 83.10
2hnh_A 2.30 82.72 60.41
4ba0_A 1.85 93.33 76.04
1q8i_A 2.00 80.26 58.69
3bzc_A 2.27 70.27 36.82
3a0o_A 2.11 95.97 80.62
1u04_A 2.25 79.07 56.06
2b0t_A 1.75 95.01 75.73
1c4k_A 2.70 82.74 54.34
4hg6_B 3.25 42.48 11.65
5ca8_A 2.30 69.33 39.74
4rpe_A 1.60 96.97 77.76
4gmo_A 2.10 87.68 66.29
1olz_A 2.00 87.73 69.06
2ddh_A 2.07 92.82 74.87
4ry3_A 2.80 74.65 47.50
2zws_A 1.40 96.13 80.77
4cj0_A 1.10 98.61 85.83
4tnd_A 1.80 87.17 71.63
4pw2_A 1.90 93.84 82.48
3ztv_A 1.30 97.79 85.91
3b0x_A 1.36 90.63 71.56
3edy_A 1.85 92.67 79.15
2i0k_A 1.60 97.20 83.10
3iii_A 1.95 95.88 85.69
4yc4_A 2.58 84.37 56.46
5c56_A 2.69 66.55 37.57
1zr6_A 1.55 95.43 80.09
5c5c_A 1.86 91.84 67.42
3pxl_A 1.20 99.05 87.15
3iox_A 1.80 93.90 74.78
2fba_A 1.10 98.21 87.80
2hc9_A 1.85 95.55 80.27
3vny_A 1.50 96.40 77.83
5cr6_D 1.98 73.46 46.61
3me5_A 1.75 87.03 65.98
5cez_G 3.03 63.71 28.07
2vch_A 1.45 97.79 86.12
2obd_A 2.10 95.72 83.63
2b4v_A 1.80 94.02 77.75
4z0v_A 1.78 94.58 80.68
4la5_A 1.85 92.32 73.09
4u98_A 1.15 94.75 73.03
3b55_A 2.30 86.33 62.30
1d5t_A 1.04 94.60 82.09
3axb_A 1.92 93.32 77.98
3gk7_A 1.85 95.91 81.64
1w8k_A 1.80 86.86 69.05
3ob6_A 3.00 60.16 20.57
4kp1_A 1.80 91.37 74.67
4oel_A 1.40 96.02 83.14
3bs0_A 2.60 72.80 37.87
3oyz_A 1.95 89.55 72.97
4kk7_A 1.68 93.98 76.82
4xg0_A 1.70 88.82 59.31
3l3f_X 1.90 91.48 75.99
3vl1_A 1.60 88.81 72.21
4zkq_A 1.90 86.59 70.99
3ghm_A 2.60 69.39 38.32
3cmq_A 2.20 88.00 69.97
4mm2_A 1.60 88.79 72.28
3h1d_A 1.89 89.46 72.85
3eki_A 1.60 92.12 80.06
4zp0_A 2.00 89.86 62.89
1wth_D 2.80 75.64 43.27
3qc5_X 1.40 96.05 85.32
3gni_B 2.35 76.31 50.35
3mmi_A 2.30 81.37 57.28
4kl0_A 1.60 95.81 73.56
3dpl_C 2.60 75.86 45.26
2nnw_A 2.70 78.49 49.09
4a8j_A 2.10 90.78 78.93
2d8l_A 1.70 94.70 80.95
4xpz_A 1.45 90.93 74.71
3gqv_A 1.74 91.30 75.31
4ow5_A 1.90 93.22 78.55
1ny7_2 3.00 92.37 73.82
4u1e_I 2.00 93.70 79.93
2dby_A 1.76 89.35 69.11
5dz2_A 2.11 88.10 61.79
3oyv_A 1.25 97.98 83.24
1o59_A 2.40 91.07 71.88
1x3z_A 2.80 82.09 56.25
2eqa_A 1.80 94.69 81.23
3bh7_B 1.90 91.58 76.95
2oex_A 2.58 77.08 43.47
2cz9_A 1.50 93.04 79.87
2ist_A 1.86 89.95 74.50
4yfc_B 2.70 77.67 50.33
2okt_A 1.30 96.19 83.08
4xdz_A 1.15 98.01 85.86
2z72_A 1.10 97.05 88.10
3k3f_A 2.30 82.54 58.50
4exv_A 3.00 68.03 32.66
1k5c_A 0.96 99.45 89.27
4x33_B 1.45 93.02 81.63
2p51_A 1.40 94.21 81.33
2fgq_X 1.45 98.49 83.70
2bon_A 1.90 81.32 52.34
1al3_A 1.80 89.80 72.20
3im1_A 1.65 84.98 68.67
3k8w_A 1.70 96.73 75.37
3ksx_A 1.70 93.60 71.80
3qt2_A 2.55 68.42 34.01
3w2w_B 2.50 73.82 43.01
4b60_A 1.83 96.97 86.40
4yeb_A 3.19 41.74 10.00
4euo_A 1.28 94.65 76.29
4ed4_A 1.75 96.16 69.55
3lo8_A 1.05 93.03 81.39
3vh8_G 1.80 88.55 74.03
3n3u_A 1.85 80.34 56.99
3q1x_A 1.59 94.20 75.30
4p5x_A 2.26 64.63 28.63
2dyt_A 2.50 91.03 63.77
1g9r_A 2.00 92.52 74.42
3lye_A 1.30 95.39 76.45
3ws7_A 1.18 98.55 84.44
1m93_B 1.65 93.19 78.21
2bln_A 1.20 95.64 78.10
3lsn_A 1.35 94.38 68.85
3ohr_A 1.66 97.12 82.59
3rlg_A 1.60 95.89 84.13
3k6r_A 2.10 83.61 58.63
4hsa_C 3.15 47.62 12.41
2wnf_A 1.25 96.12 85.94
4m1u_A 1.56 96.15 87.59
3pev_B 2.50 76.41 41.70
3a1j_A 2.50 81.00 52.82
1lc0_A 1.20 91.12 76.67
1u5h_A 1.65 93.79 62.50
1hw7_A 2.20 91.18 75.47
3a5f_A 1.19 99.32 89.96
3zn6_A 1.53 92.88 77.45
1vpy_A 2.52 85.41 54.58
3ljx_A 2.30 82.33 55.19
4e4w_A 2.50 75.46 42.69
4hno_A 0.92 78.70 53.70
3a1j_B 2.50 79.57 51.15
4gc3_A 1.32 96.70 86.40
4u9u_A 1.55 90.48 72.48
1sr4_B 2.00 93.66 76.13
3a1j_C 2.50 78.81 52.40
3h74_A 1.30 97.85 82.03
3nuq_A 1.70 93.06 78.12
3i6y_A 1.75 97.94 83.33
4a8j_C 2.10 90.08 75.19
4w4o_C 1.80 86.40 68.75
1ei9_A 2.25 85.92 61.24
3zoj_A 0.88 98.10 79.15
4jeh_B 2.50 64.39 35.05
4phr_A 1.34 92.82 79.47
3gyw_A 2.40 85.14 59.77
4xxx_A 1.50 94.51 73.22
2o8l_A 1.50 99.87 91.79
3ajd_A 1.27 96.23 88.84
4a8j_B 2.10 84.46 67.59
1i2k_A 1.79 89.33 72.11
2oz4_A 2.70 66.77 33.20
2iwa_A 1.60 96.00 88.03
4o8s_A 2.10 85.09 65.92
4z3u_B 2.71 56.55 22.03
4h8e_A 1.30 96.11 86.49
3vu9_A 1.75 81.65 62.14
1rz2_A 1.60 91.35 75.49
3frh_A 1.20 96.44 78.85
2xgr_A 1.70 96.43 86.49
1xg7_A 1.88 95.93 83.41
4je3_A 2.28 83.16 66.23
2trc_P 2.40 66.62 36.32
2evr_A 1.60 93.70 77.23
2pqx_A 1.42 95.79 73.33
2wux_A 1.84 80.22 62.93
4wkz_A 1.79 73.64 48.62
4e4w_B 2.50 59.68 27.67
4q68_A 1.07 96.86 86.76
4hh3_C 1.75 91.73 70.10
3bi7_A 1.70 95.05 80.47
4uwx_A 1.65 91.87 79.73
4y1w_A 1.40 95.44 79.51
4zqx_A 1.46 95.74 86.43
1z72_A 1.45 97.56 82.93
2a1k_A 2.00 95.86 85.22
1j1t_A 2.00 96.60 87.56
4xkb_A 1.50 95.15 77.67
2jk9_A 1.79 95.82 80.54
4efa_E 2.82 40.75 13.76
4fhr_B 1.93 87.95 66.17
4kqp_A 0.95 96.52 82.55
2pet_A 1.70 93.46 79.53
2g7e_A 1.60 92.17 78.65
1xd3_A 1.45 95.62 82.11
3zud_A 1.25 99.13 89.60
4mda_A 1.70 89.96 73.20
3edu_A 2.10 82.31 54.70
4g7n_A 2.30 81.11 60.49
2b5l_C 2.85 68.79 44.30
3qk9_A 3.10 52.79 13.94
1y14_A 2.30 80.65 57.81
3nbi_A 2.00 80.70 59.34
3rpe_A 1.10 96.68 84.92
3sxy_A 1.65 90.50 75.52
2oml_A 1.20 95.22 82.42
2wwx_B 1.50 95.70 81.68
3aon_A 2.00 85.51 57.84
1ro2_A 1.60 83.66 67.18
3bqo_A 2.00 86.67 63.59
3vu9_B 1.75 88.78 72.87
1hh8_A 1.80 92.98 75.68
4x2h_A 1.80 88.52 71.74
1ny7_1 3.00 91.40 71.35
1n9p_A 1.80 94.35 80.75
1v77_A 1.80 91.75 75.51
3by4_A 1.55 92.55 80.37
4q5e_A 1.87 89.51 71.07
2fsu_A 1.70 96.46 78.26
1mvl_A 2.00 92.26 75.76
2c2u_A 1.10 98.72 84.02
1xkr_A 1.75 88.77 72.92
3qks_A 2.10 82.48 62.37
5e1l_A 2.15 89.08 66.06
2wfi_A 0.75 97.11 90.20
3a2z_A 1.50 92.30 78.74
1l3k_A 1.10 93.82 82.67
1rut_X 1.30 94.12 83.57
3v8o_A 2.80 83.78 57.65
1rtt_A 1.28 94.01 76.40
5cv0_A 1.90 88.99 74.38
2cx0_A 1.80 91.82 73.81
1shu_X 1.50 92.71 78.92
3gfp_A 1.80 87.32 72.46
3lqc_A 2.35 91.44 71.63
3q6b_A 1.50 87.01 71.63
1koe_A 1.50 89.77 78.21
2vok_A 1.30 94.04 78.49
3l4q_C 2.30 66.85 44.94
4l8p_A 1.60 94.81 82.17
2hps_A 1.72 99.28 87.36
4qft_A 1.76 88.50 75.31
1kxo_A 1.80 88.94 74.67
3v96_A 1.90 85.43 66.23
2zej_A 2.00 82.66 61.07
3vor_A 0.90 95.62 80.49
4z3u_A 2.71 56.90 26.58
2ywl_A 1.60 96.18 79.22
3ga4_A 1.30 92.72 82.67
3r9z_A 1.75 89.07 71.33
1p7n_A 2.60 66.94 31.68
3qw9_A 2.00 85.16 65.87
2wvi_A 1.80 88.44 69.48
3my2_A 2.20 87.55 71.31
2a19_A 2.50 79.77 53.46
4i3m_A 1.95 92.34 65.47
3trs_B 1.60 93.75 79.35
2xg5_B 2.00 91.18 65.15
3loi_A 2.10 91.54 76.51
1y14_B 2.30 77.32 58.04
2fcl_A 1.20 97.98 90.98
3v46_A 1.55 89.82 76.77
4kbm_B 2.11 65.07 33.33
2fg1_A 1.25 91.10 75.35
4nyq_A 1.20 94.03 84.14
3p8b_B 1.80 93.14 75.56
2dyi_A 2.00 94.78 78.32
2iaf_A 2.05 93.64 75.78
4xk8_L 2.80 54.39 18.05
4e9e_A 1.90 91.21 76.30
4boe_A 2.24 90.17 76.87
3k67_A 1.25 94.80 84.17
4w9z_A 1.30 94.06 78.29
1eyh_A 1.56 90.82 76.26
2q3t_A 1.60 89.40 74.14
3mxn_A 1.55 96.14 85.52
4wfv_A 1.40 97.57 88.11
3lhe_A 1.62 93.20 79.13
3rx9_A 1.35 92.92 77.69
3pvh_A 1.60 93.42 79.58
3zuc_A 1.00 99.30 86.62
5cez_B 3.03 56.95 21.17
5cvw_A 1.25 95.86 78.40
4erc_A 1.15 98.59 85.29
3mxn_B 1.55 88.22 69.75
3sxu_A 1.85 89.69 66.91
2ehg_A 1.60 92.47 80.15
3oao_A 2.72 57.48 14.81
3bs2_A 1.15 97.23 89.23
4pjw_B 2.85 57.43 30.14
1h97_A 1.17 96.72 82.01
2jdc_A 1.60 97.25 85.50
2w47_A 1.40 99.17 82.93
4c92_A 2.30 82.27 55.28
4dad_A 2.50 70.32 36.51
4zbh_A 1.50 93.82 84.96
2hd9_A 1.35 92.80 81.02
2d59_A 1.65 88.01 70.15
2j3w_A 2.10 92.67 75.00
3okq_A 2.04 92.46 78.86
3bes_L 2.20 83.51 62.79
4nac_A 2.00 89.97 77.44
4yu8_A 1.80 93.05 73.53
3sxu_B 1.85 88.47 67.68
4ps6_A 1.25 99.01 90.00
3tpm_B 2.10 73.02 35.71
4cry_B 1.61 89.61 71.79
4adz_A 1.70 87.04 68.24
4aud_A 2.67 81.78 53.64
4cv4_A 1.90 97.29 86.29
1z3e_A 1.50 93.04 81.90
1ijy_A 1.35 95.21 82.76
1a8v_A 2.00 83.48 65.05
2y9m_B 2.60 86.97 64.86
4efa_C 2.82 72.45 38.10
3cnu_A 1.90 90.26 70.00
4wlr_B 2.00 70.30 41.94
2a0b_A 1.57 93.36 75.93
4c0o_C 2.56 73.46 40.00
3e9v_A 1.70 99.77 83.93
1wn2_A 1.20 91.95 72.73
2h8e_A 1.20 96.90 84.96
1x0t_A 1.60 88.98 72.12
4efa_G 2.82 44.33 13.04
4pkl_A 1.25 93.82 82.52
2mhr_A 1.30 93.21 77.68
3p4h_A 1.10 96.34 85.98
4z8l_C 2.60 40.27 13.10
3aon_B 2.00 91.87 70.33
1o5e_L 1.75 86.75 68.32
3h50_A 1.60 99.50 82.18
1i4j_A 1.80 83.45 57.69
1fo0_B 2.50 90.91 74.29
1noa_A 1.50 96.01 76.53
2brf_A 1.40 96.06 88.64
3t4n_B 2.30 80.24 50.49
4mjd_A 1.28 97.35 81.31
2xsk_A 1.70 83.38 62.64
4pbd_A 1.68 93.78 80.00
3pd7_A 1.26 94.26 83.15
1nrv_A 1.65 92.82 82.11
1ew4_A 1.40 90.66 77.32
2npt_A 1.75 93.98 75.26
3nrf_A 1.50 94.72 71.58
1kwi_A 2.19 84.15 63.41
1v70_A 1.30 92.53 72.45
2v75_A 1.80 88.18 64.71
1kcq_A 1.65 94.21 77.66
3zfi_A 1.98 84.97 64.44
4j32_B 1.80 95.70 80.61
2goo_C 2.20 76.92 51.72
4z8l_B 2.60 69.44 29.33
5dca_A 2.80 56.48 29.96
1muk_A 2.50 89.52 68.34
3p8c_A 2.29 83.67 63.54
3p8c_B 2.29 86.09 66.57
3swr_A 2.49 82.95 57.16
3tg7_A 1.57 96.06 83.33
4fvm_A 2.30 75.29 49.69
4ys0_A 1.90 87.58 70.70
3ml1_A 1.60 97.30 83.36
4wjw_B 2.59 81.88 60.12
4cgy_A 2.85 79.35 46.08
1pjr_A 2.50 87.74 67.39
1yvu_A 2.90 59.59 28.09
3pvc_A 2.31 90.22 66.44
2o36_A 1.95 91.70 74.55
3su8_X 3.20 64.83 26.42
3lwt_X 1.96 74.45 55.35
1nm8_A 1.60 92.98 79.72
1nr0_A 1.70 96.82 82.47
2ewf_A 1.84 91.36 74.47
2uxw_A 1.45 96.81 81.30
1w99_A 1.75 95.06 84.30
3wqb_A 1.41 97.76 85.16
2veq_A 2.49 84.72 66.40
4gax_A 1.99 85.14 63.37
3fbx_A 2.40 94.60 78.97
4ql0_A 2.50 71.10 38.22
4cid_A 3.00 61.84 27.21
3p0b_A 1.35 93.99 76.07
2xub_A 2.80 53.29 18.71
4q7f_A 1.98 92.74 79.50
4ofz_A 3.00 59.54 26.92
4fca_A 2.06 81.23 54.52
4ov8_A 2.15 83.17 56.78
4orb_A 3.11 77.89 45.81
3fot_A 1.75 97.96 83.82
3sc7_X 1.50 96.92 86.58
2wsw_A 2.29 85.34 57.97
3u0r_A 2.50 81.82 55.31
3e9k_A 1.70 93.07 79.04
2jln_A 2.85 83.22 52.57
4mzy_A 1.95 88.27 71.68
1pby_A 1.70 93.21 71.56
5c86_A 1.51 96.40 83.49
5ccf_A 2.10 86.22 62.80
4i6m_A 2.80 77.16 46.44
3pt1_A 1.77 94.46 79.09
4xfm_A 1.55 92.83 71.39
4rbm_A 1.75 95.27 80.00
5c6p_A 3.00 36.54 9.40
4cit_A 1.80 94.11 79.23
1ewf_A 1.70 93.05 77.67
1tvl_A 2.10 90.12 69.27
4z7a_A 1.98 82.63 58.77
5aio_A 3.15 40.01 10.51
5aww_Y 2.72 71.21 35.26
3h6j_A 1.60 98.86 87.60
3hr6_A 1.60 95.33 81.61
4gey_A 2.70 92.45 70.78
4m51_A 1.08 95.75 80.10
1ua7_A 2.21 97.89 86.05
4p40_A 1.20 97.98 82.59
2g5d_A 1.95 87.16 68.84
5bv7_A 2.45 84.49 61.63
3pme_A 1.56 95.40 84.38
3au7_A 2.60 86.78 59.52
1xmb_A 2.00 90.86 72.67
1fkm_A 1.90 91.47 78.34
1s4u_X 2.10 85.20 64.48
4rpm_A 1.40 95.18 75.48
4omf_A 1.71 97.44 84.83
2j4o_A 2.25 83.50 59.82
2q8k_A 1.60 92.51 78.92
3szv_A 1.45 95.68 79.13
3u28_A 1.90 91.78 77.24
3ov6_A 2.50 69.74 44.57
4ic4_A 1.50 87.77 72.39
1kvk_A 2.40 81.44 56.14
1dyk_A 2.00 94.65 80.90
3isq_A 1.75 97.97 87.18
1xip_A 2.50 78.52 55.52
3av0_A 3.10 52.83 21.65
3sg0_A 1.20 95.60 76.06
2b78_A 2.00 93.38 77.40
3r1m_A 1.50 95.17 79.75
3sfv_B 1.73 87.14 70.34
3nnb_A 1.60 96.45 80.06
1n93_X 1.76 92.54 77.81
4y0x_A 1.74 85.73 57.53
2iw1_A 1.50 97.05 81.27
3agk_A 2.10 77.53 49.38
4j0w_A 1.70 93.80 79.12
1iuq_A 1.55 93.20 78.93
1xfi_A 1.70 96.90 84.83
4b87_A 2.16 92.07 73.48
3eoj_A 1.30 97.10 86.79
3qis_A 2.30 85.00 68.66
4gew_A 2.35 85.97 65.02
2w18_A 1.90 90.15 65.96
2woy_A 1.50 93.75 82.90
4cdp_A 1.45 97.20 78.98
3rju_A 1.50 95.33 80.94
4py9_A 2.25 82.78 62.26
1ib2_A 1.90 86.80 73.20
4l2i_A 1.45 95.52 80.52
4y9t_A 1.80 85.18 55.10
1vly_A 1.30 98.56 81.46
2r75_1 1.40 95.25 80.76
3cxb_A 2.60 66.37 32.31
1fob_A 1.80 95.01 78.39
3mk4_A 2.42 82.56 55.60
4n1i_A 1.00 98.13 86.11
1kxu_A 2.60 85.64 62.22
2ddx_A 0.86 99.28 87.50
3ug9_A 2.30 82.44 49.03
2o0a_A 1.60 87.28 75.95
2ozt_A 1.42 95.75 79.39
3kio_B 2.90 44.44 10.37
3fvz_A 2.35 75.17 46.18
1qhw_A 2.20 87.49 63.77
4g3n_A 1.40 91.48 74.54
3tcq_A 1.60 92.93 73.33
1jr7_A 2.00 94.63 80.76
4ooc_A 2.70 65.45 27.05
5c8c_B 2.50 88.34 72.28
1r4x_A 1.90 93.21 83.21
3jxp_A 2.20 90.23 71.32
1edz_A 2.80 67.10 31.44
1w9y_A 2.10 78.24 51.08
4wy2_A 1.80 94.57 79.25
1tjy_A 1.30 97.39 83.68
3r4v_A 1.67 90.62 77.66
4w4l_C 2.45 60.02 23.27
2nz8_B 2.00 68.38 48.30
4peu_A 1.80 95.60 82.88
4xlg_A 1.78 95.19 79.45
4jbu_A 1.65 89.74 70.83
4nmi_A 1.78 93.44 83.65
4w8p_A 1.50 91.92 69.01
3hsl_X 2.80 71.89 36.58
1p8l_A 2.95 54.45 18.99
4oq2_A 2.35 78.84 50.00
2vdj_A 2.00 91.35 75.10
3l81_A 1.60 92.36 79.48
1nzj_A 1.50 97.57 79.84
3axj_B 2.10 85.86 67.83
3s88_I 3.35 42.06 8.30
1okc_A 2.20 90.06 65.65
1hq0_A 1.83 91.46 80.66
4c69_X 2.28 73.44 42.63
4ylm_X 2.05 94.63 75.69
4trk_A 1.75 89.38 72.93
1q33_A 1.81 85.80 68.77
3f0z_A 2.20 92.72 78.07
2opw_A 1.90 89.44 64.91
1t6l_A 1.85 91.96 77.08
3r8q_A 2.40 88.52 68.09
2huo_A 2.00 88.38 68.05
2v4u_A 2.30 88.51 65.04
4pws_A 2.15 90.42 70.91
3sbm_A 1.35 95.69 76.77
4ne4_A 1.73 96.21 76.92
1gl4_A 2.00 91.28 78.71
3oc7_A 1.50 97.71 73.59
4j6e_A 2.52 53.11 17.43
4omf_B 1.71 92.40 76.28
2q12_A 1.79 84.87 63.03
3kh5_A 2.10 81.12 56.11
4huq_T 3.00 37.80 11.64
3giw_A 1.45 98.15 81.22
4omf_G 1.71 96.39 84.98
1af7_A 2.00 91.84 70.66
1d2n_A 1.75 92.28 76.29
2be4_A 2.10 81.83 57.59
2czl_A 1.55 97.18 78.05
5d6t_A 1.93 97.92 86.81
4ate_A 1.10 97.41 89.50
3css_A 1.70 92.94 77.42
3khi_A 1.95 91.36 67.14
2cbz_A 1.50 97.71 84.29
1mml_A 1.80 89.53 74.68
2xwp_A 1.90 91.25 69.71
1xwy_A 2.00 89.68 69.80
4wiq_A 1.59 90.21 70.09
1yqg_A 1.90 91.06 70.51
4l2i_B 1.45 95.48 80.65
4xsj_A 1.80 92.47 76.27
1yns_A 1.70 92.16 74.06
4fbj_A 1.60 95.38 82.63
2c4x_A 2.00 93.91 79.74
1tzf_A 2.10 92.79 73.01
4u89_A 1.40 96.43 80.10
5cvr_A 2.60 65.27 28.27
3c5w_A 2.80 53.77 18.64
2qdx_A 1.55 95.88 88.66
1j5p_A 1.90 83.07 66.06
2vdf_A 1.95 85.58 61.08
1hcz_A 1.96 92.86 79.74
2o8v_A 3.00 53.48 14.02
1jkg_B 1.90 90.91 77.33
2qk1_A 1.70 89.92 75.42
3kyf_A 2.10 88.68 70.56
5a9p_A 1.48 98.71 92.21
2amy_A 2.09 87.39 63.64
3c8f_A 2.25 77.64 45.25
3sy1_A 1.47 96.05 76.85
4atm_A 1.78 94.00 75.47
4x8q_A 1.73 91.40 76.12
2xwt_C 1.90 96.04 85.27
2wnk_A 1.55 93.57 76.78
3cuq_B 2.61 59.33 30.21
3exm_A 1.65 94.62 76.56
4j2p_A 1.85 88.59 70.18
4bl7_A 1.89 86.04 67.69
1qr0_A 1.90 86.18 70.64
1wyw_A 2.10 92.30 77.00
4au1_A 1.45 96.29 73.06
4b8v_A 1.59 92.23 80.23
1i1n_A 1.50 94.44 81.09
3zyq_A 1.48 91.01 70.67
1tlv_A 1.95 78.91 54.31
1vd6_A 1.30 94.86 74.24
3tg2_A 1.10 97.07 81.96
4fqe_A 1.93 91.24 76.43
2nnu_A 1.59 95.64 84.90
3vqj_A 1.20 99.86 84.29
1gen_A 2.15 85.64 67.03
4cbe_A 1.83 91.18 72.55
5c50_A 1.63 88.38 74.19
1zxu_A 1.70 91.55 78.52
4kx4_A 1.60 96.25 82.21
3syy_A 1.90 92.64 72.53
5a4a_A 1.70 95.98 87.18
3d9a_H 1.20 95.16 86.29
5bq1_A 1.60 92.71 77.95
1sdi_A 1.65 92.70 77.55
2wbn_A 1.90 83.67 67.46
2haf_A 2.88 72.22 35.67
1wl8_A 1.45 94.77 84.02
3ein_A 1.13 96.68 81.22
3c0t_A 2.40 82.60 64.95
2gs5_A 1.50 96.40 81.01
3fze_A 1.60 68.33 34.64
3wh1_A 1.00 99.74 90.61
1s8n_A 1.48 92.09 72.78
3c9q_A 1.50 96.53 86.56
3shg_A 1.50 93.25 78.80
4igi_A 1.20 94.64 83.24
1am2_A 2.20 89.69 72.46
1ywm_A 1.86 94.63 83.43
3wis_A 1.90 88.36 65.88
3hmx_B 3.00 46.68 9.14
2bbr_A 1.20 94.43 81.97
2fvv_A 1.25 92.25 78.40
4byz_A 1.55 89.29 70.11
4nxy_A 1.45 92.55 71.17
1uec_A 1.82 94.17 71.86
3s32_A 2.45 84.89 59.48
1sqw_A 1.90 86.52 69.33
2vez_A 1.45 96.64 86.00
4rti_A 1.80 89.52 72.96
3rx6_A 2.04 90.14 66.11
4pdn_A 1.45 95.73 74.07
4o7k_A 1.75 91.33 71.04
1eq6_A 1.90 87.84 70.00
2cvb_A 1.80 97.07 82.39
2bba_A 1.65 98.29 79.89
1lg7_A 1.96 86.85 64.29
2uwn_A 2.35 75.51 50.00
4fhr_A 1.93 91.84 78.16
4g9s_A 0.95 96.48 85.03
3key_A 2.10 88.80 68.45
1vgj_A 1.94 84.31 58.38
4dvc_A 1.20 95.15 79.89
4u3s_B 1.64 96.06 79.72
3b18_A 2.75 64.35 28.48
2qg8_A 2.00 83.96 62.70
1im5_A 1.65 87.52 69.51
3ejf_A 1.60 96.19 86.36
4qlp_A 1.10 95.63 83.02
4c0n_A 1.77 95.70 83.22
5d5n_A 2.44 79.91 55.48
1x6o_A 1.60 94.18 78.52
4exo_A 1.90 91.32 74.63
1qjp_A 1.65 87.17 68.64
3gp6_A 1.40 91.38 68.57
2zyc_A 1.74 98.59 75.52
2wp7_A 1.90 88.85 74.83
2v1m_A 1.00 97.75 89.33
4gen_A 2.20 76.80 41.67
4zot_A 1.40 94.30 80.27
3s88_J 3.35 49.62 16.49
4xwj_A 2.10 82.27 54.79
3kio_C 2.90 64.61 36.36
1npe_B 2.30 91.85 75.69
2h30_A 1.60 95.20 81.56
4hvy_A 1.46 87.35 55.47
1mxi_A 1.70 83.02 67.12
2hi2_A 2.30 81.34 48.63
2hx0_A 1.55 95.97 80.80
3tje_F 1.93 84.95 63.83
4aiw_A 1.50 94.56 79.71
1vkk_A 1.35 97.78 88.06
2bk9_A 1.20 99.83 89.66
3iey_B 2.11 79.59 47.18
3vwc_A 1.50 95.57 81.75
4qpw_A 1.14 97.65 86.72
1vyk_A 1.49 93.52 80.31
2vjw_A 2.00 91.97 64.29
2d74_B 2.80 45.96 16.15
3u5w_A 2.05 91.60 68.07
1dk8_A 1.57 94.92 82.14
2cxc_A 2.00 82.77 63.71
4eo7_A 1.45 94.78 83.45
3qzb_A 1.10 97.56 89.43
4gf3_A 1.90 93.59 77.59
4ym4_A 3.12 64.48 28.89
1huf_A 2.00 88.74 68.97
3zja_A 1.48 88.80 68.87
5eup_A 2.50 66.60 36.21
2ejx_A 1.79 96.57 88.19
2r18_A 2.30 81.68 57.02
2ofz_A 1.17 96.86 82.76
3hdp_A 2.06 85.90 66.94
3ml1_B 1.60 95.54 82.86
3r87_A 1.05 94.34 80.00
2hnf_A 1.80 90.33 70.00
3b64_A 1.03 98.81 88.46
4ayb_G 3.20 47.22 18.52
1w0n_A 0.80 95.42 78.70
3o8v_A 2.50 83.63 47.92
2ibl_A 1.32 98.00 87.76
3c5x_C 2.20 90.19 77.63
4osn_A 1.76 88.81 75.00
3me0_B 2.03 77.39 56.14
2yh5_A 1.25 77.31 45.54
3bwu_D 1.76 92.69 70.80
2cxy_A 1.60 89.93 72.64
3wdn_A 0.86 97.89 87.93
2dp9_A 1.90 89.52 71.05
1mc2_A 0.85 97.54 91.15
3t92_A 1.50 91.80 77.06
4tkc_A 1.29 99.54 91.35
4jg4_A 2.30 80.92 53.15
1opc_A 1.95 91.93 69.89
4oe8_C 1.74 78.11 39.02
2ckl_A 2.00 93.10 82.11
1xe1_A 2.00 87.50 64.00
3dml_A 1.90 96.51 77.01
1tuv_A 1.70 93.25 74.23
3mwz_A 1.52 93.10 74.55
1wpa_A 1.50 89.75 73.08
1mg4_A 1.50 91.81 83.16
4ayb_F 3.20 22.11 3.85
4lx3_A 1.50 99.29 95.79
1bkr_A 1.10 95.16 81.90
2fhz_A 1.15 96.41 79.59
1gn0_A 1.80 93.76 72.00
3cx2_A 1.30 98.31 89.90
1v74_A 2.00 95.90 85.71
3dqy_A 1.20 91.73 79.57
3kf6_B 1.65 87.84 68.04
4ayb_Q 3.20 31.14 4.08
3iwh_A 2.00 88.06 61.70
4qb0_A 1.75 95.63 80.22
2ivy_A 1.40 95.50 85.54
4fdb_A 1.80 86.88 64.77
