# Supplementary material for: Quantifying side-chain conformational variations in protein structure
Source: Sci Rep. 2016 Nov 15;6:37024. doi: 10.1038/srep37024 (PMC5109468; doi:10.1038/srep37024)
Supplement: Supplementary Data S1 [file srep37024-s2.zip › TableS6.txt]

AA	average_unreliable_atom	std unreliable_residue% std residue_counts
ALA	0.522	0.749	36.67	90
ARG	0.956	1.733	32.77	52594
ASP	0.306	0.811	16.25	60972
ASN	0.304	0.791	16.90	45714
CYS	0.032	0.206	2.68	13912
GLU	0.813	1.361	34.69	67631
GLN	0.631	1.214	28.55	39739
HIS	0.280	0.981	10.48	24703
ILE	0.342	0.783	20.20	59752
LEU	0.358	0.817	20.08	99138
LYS	1.295	1.518	53.68	57119
MET	0.315	0.685	22.67	23285
PHE	0.241	0.976	8.16	44287
PRO	0.146	0.537	8.36	48849
SER	0.125	0.416	9.34	63333
THR	0.197	0.532	14.62	57246
TRP	0.230	1.027	7.44	15501
TYR	0.240	0.995	8.55	38012
VAL	0.237	0.611	15.25	73177
