# Supplementary material for: Quantifying side-chain conformational variations in protein structure
Source: Sci Rep. 2016 Nov 15;6:37024. doi: 10.1038/srep37024 (PMC5109468; doi:10.1038/srep37024)
Supplement: Supplementary Data S1 [file srep37024-s2.zip › TableS7.txt]

AA RSA_certain std RSA_uncertain std
ALA	17.147	21.664	32.112	26.192
ARG	66.108	44.879	110.706	45.365
ASP	43.858	33.663	77.192	31.468
ASN	46.616	31.291	75.578	28.843
CYS	9.726	16.510	29.416	31.089
GLU	52.119	37.876	89.557	35.281
GLN	57.081	36.000	92.005	32.064
GLY	0	0	0	0
HIS	44.049	37.825	92.548	40.726
ILE	14.862	25.002	33.508	37.308
LEU	17.003	26.545	36.422	39.001
LYS	67.608	38.422	104.100	35.727
MET	20.430	30.197	52.552	45.578
PHE	20.393	30.893	52.701	49.041
PRO	41.557	33.834	68.702	34.240
SER	26.929	24.588	47.675	25.523
THR	31.971	30.160	53.795	33.384
TRP	30.641	37.506	74.220	56.536
TYR	32.288	35.154	68.748	48.989
VAL	15.929	24.868	33.770	35.496
