# Supplementary material for: Quantifying side-chain conformational variations in protein structure
Source: Sci Rep. 2016 Nov 15;6:37024. doi: 10.1038/srep37024 (PMC5109468; doi:10.1038/srep37024)
Supplement: Supplementary Data S1 [file srep37024-s2.zip › TableS8.txt]

ID #AltLoc Len Resolution
2vb1_A	49	129	0.65
1swy_A	14	164	1.06
3k34_A	10	258	0.9
1f86_A	23	115	1.1
4i8h_A	43	223	0.75
2f01_A	9	121	0.85
4r17_M	0	233	2.1
1dy5_A	20	123	0.87
1jz7_A	0	1010	1.5
4a7u_A	6	153	0.98
2wur_A	22	227	0.9
3fsa_A	14	122	0.98
1a6m_A	25	151	1.0
3w07_A	45	215	1.03
1h05_A	7	138	1.5
4cvr_A	3	156	1.1
4a5s_A	11	728	1.62
2gj4_A	24	803	1.6
2eut_A	0	291	1.12
1nls_A	25	237	0.94
1rg8_A	6	141	1.1
4eoj_B	2	257	1.65
4hfi_A	3	311	2.4
4whs_A	5	200	1.35
2z6r_A	1	264	1.5
3mi0_1	0	215	2.2
2g50_A	26	519	1.65
2ij2_A	24	450	1.2
2ce2_X	166	166	1.0
4eqp_A	14	129	1.35
1djr_D	3	103	1.3
4b1y_B	43	364	1.29
3g46_A	9	146	0.91
1us0_A	79	314	0.66
4qb3_A	2	127	0.94
4ywa_A	0	121	1.192
3ioh_A	8	283	1.25
3d06_A	23	179	1.2
4z6m_A	12	359	1.35
4fyy_B	0	147	1.9395
1n5u_A	0	583	1.9
4n4e_E	14	316	1.13
4mz7_A	2	481	1.8
2fzs_A	7	186	1.9
2q7w_A	55	378	1.4
3ak8_A	1	154	1.25
1a2p_A	5	108	1.5
4acf_A	0	475	2.0
4lvf_A	0	469	1.5
1nuw_A	14	328	1.3
4pss_A	115	158	0.849
4u8i_A	0	505	2.05
1z6b_A	0	142	2.09
4q8w_A	14	370	1.14
3bqz_A	0	186	2.17
2jhf_A	34	374	1.0
3gj0_A	0	207	1.48
1rzh_L	1	281	1.8
1rzh_H	1	238	1.8
3cov_A	4	286	1.5
3vj8_A	0	335	1.52
2aef_A	0	221	1.7
4ce8_A	10	114	0.9
4ery_A	0	304	1.3
1gk8_I	5	125	1.4
3tg0_A	13	440	1.2
2ob3_A	11	329	1.04
4avs_A	4	204	1.399
4nbi_A	0	163	1.86
5am2_A	2	537	1.7
2r4f_A	0	420	1.7
1p5z_B	0	229	1.6
4ajy_V	0	148	1.73
3war_A	20	334	1.04
4k3l_A	22	353	1.5
3rqw_A	0	307	2.913
1q6z_A	9	524	1.0
4gt9_A	8	214	1.39
2h2t_B	3	124	1.3
2vhk_A	25	206	0.94
4mik_A	2	255	1.9506
1y93_A	2	158	1.03
2y26_A	0	504	2.7
3m0m_A	0	421	1.45
3f6y_A	0	235	1.45
1dw9_A	10	156	1.65
1oh0_A	0	125	1.1
1tf7_A	0	484	2.8
3cww_A	0	953	1.96
1k3y_A	9	221	1.3
4dx5_A	0	1044	1.9
3wa2_X	75	620	1.08
3q9k_A	0	594	1.7
4hl2_A	28	243	1.05
1oew_A	29	328	0.9
4hww_A	0	314	1.298
3a6f_A	0	258	1.78
4jea_A	5	106	1.22
4ua6_A	41	262	0.79
4ck4_A	26	160	1.12
2qee_A	7	415	1.65
4nua_A	29	338	1.43
1yar_O	10	218	1.9
1yar_A	7	221	1.9
1yar_H	7	203	1.9
2q3e_A	7	460	2.0
4blr_A	0	297	1.9
4ene_A	0	444	2.4
4u0c_A	6	210	1.77
3lb2_A	58	137	1.06
5d1c_A	20	364	1.422
4f01_A	8	218	1.4
4c6a_A	5	151	1.25
2nt0_A	0	497	1.79
2ov0_A	8	105	0.75
1e2k_A	0	308	1.7
2v2p_A	4	170	1.15
4i4t_A	17	447	1.8
4bcu_A	2	188	2.29
1nwz_A	25	125	0.82
4uql_A	12	262	1.22
4wdc_A	11	177	1.29
2yv0_X	0	155	1.4
3ot9_A	5	390	1.75
4zur_A	23	341	1.13
2rk3_A	12	187	1.05
5c5r_A	2	161	1.55
2fyg_A	0	128	1.8
4wz8_B	0	698	2.23
4ht3_B	35	393	1.3
1cip_A	0	316	1.5
2dko_A	11	146	1.06
3kuv_A	2	132	1.5
3bvx_A	45	1016	1.1
3u7q_B	14	522	1.0
3u7q_A	4	477	1.0
4d3t_A	0	362	1.55
4mi4_A	4	170	1.848
3f0d_A	5	155	1.2
3ze3_A	7	116	2.05
4kzn_A	1	95	1.7114
1xvb_A	0	510	1.8
4x9y_A	4	495	1.07
2oiz_A	9	360	1.05
1xvb_C	0	388	1.8
3sjl_A	6	338	1.63
3lt0_A	2	287	1.96
4h4d_A	0	309	1.35
4ht3_A	18	268	1.3
4m5r_A	4	201	1.4
4x9r_A	17	220	1.398
1xvb_E	0	166	1.8
2oiz_D	14	109	1.05
2a65_A	0	509	1.65
2xu3_A	19	220	0.9
2c92_A	0	147	1.6
3ppm_A	14	546	1.78
3wg7_A	6	513	1.9
3bon_A	15	416	1.2
2zfg_A	7	339	1.59
1qv9_A	8	282	1.54
4ba1_A	10	272	1.8
3wg7_C	3	259	1.9
4r8h_A	5	200	1.46
4ba1_B	9	234	1.8
3wg7_B	1	226	1.9
3wg7_D	0	144	1.9
4n0k_A	19	108	1.05
2xap_A	0	727	2.1
2dxu_A	0	231	1.28
1q23_A	0	214	2.18
3wg7_E	0	105	1.9
4bn4_A	18	272	1.3
2h5c_A	37	198	0.82
3i96_A	4	109	1.65
2dgk_A	2	438	1.9
1of8_A	0	339	1.5
1m4l_A	9	307	1.25
4fev_A	4	263	1.89
1w8s_A	3	250	1.85
3iqu_A	39	235	1.05
1cex_A	10	197	1.0
5cta_A	3	179	1.24
3ip0_A	23	158	0.89
3u9w_A	36	608	1.25
1f8d_A	1	388	1.4
2de6_A	0	389	1.8
1i6k_A	2	326	1.72
2v9l_A	29	274	1.23
1xeo_A	2	165	1.3
1x8p_A	40	184	0.85
2ih3_C	0	97	1.72
4gyw_A	8	695	1.7
3fo3_A	19	519	1.4
5dx1_A	11	344	1.93
4d9b_A	6	328	1.67
2e8v_A	0	292	1.8
2gg2_A	21	263	1.0
3cyp_B	3	129	1.6
4cbc_A	0	93	2.664
2dko_B	9	103	1.06
4cw6_A	35	300	1.28
2ddf_A	1	253	1.7
4od8_A	0	220	1.85
4xqa_A	2	184	1.4072
4x5p_A	10	158	0.997
2peq_A	0	109	1.9
4oo4_A	27	105	0.97
3n5k_A	0	994	2.2
1yph_C	6	131	1.34
2sqc_A	0	623	2.0
2woj_A	0	301	1.994
2afw_A	0	323	1.56
3tds_A	0	257	1.975
3nn1_A	4	238	1.85
4r3n_A	6	357	1.35
4kwd_A	1	304	1.857
3su6_A	7	199	1.1
2qj2_A	5	174	1.81
1w9i_A	29	703	1.75
2xve_A	5	445	1.99
2fy7_A	0	268	1.7
2veb_A	3	190	1.3
1ut1_A	7	140	1.7
5bt3_A	3	114	1.05
2cho_A	4	641	1.85
2v3z_A	28	439	1.56
4brc_A	30	360	1.3
1oq4_A	0	346	2.4
1yki_A	0	216	1.7
1mr7_A	1	203	1.8
1ix9_A	21	205	0.9
4aff_A	17	110	1.05
4cfr_A	5	94	1.4
2yic_A	1	814	1.96
4gmu_A	43	610	1.2
2awi_A	0	298	2.25
1v37_A	0	171	1.4
2ykz_A	35	126	0.84
1kee_A	5	1058	2.1
1kee_B	1	378	2.1
1yyq_A	0	353	2.1
4m23_A	6	332	1.76
1odm_A	8	329	1.15
1gwu_A	14	307	1.31
3u81_A	13	218	1.13
1wzd_A	7	209	1.35
3akq_A	1	189	0.97
2bl2_A	9	156	2.1
1k7w_A	0	449	1.96
4oqv_A	15	353	1.23
1vf7_A	0	237	2.4
1ijg_A	0	257	2.9
4h8w_C	2	176	1.85
2noo_A	0	494	1.65
2c12_A	1	430	2.07
1n40_A	32	395	1.06
1nsx_A	2	339	1.75
2hft_A	10	205	1.69
4y6d_B	3	52	1.55
2flu_X	17	285	1.5
3mng_A	5	161	1.45
3zsj_A	24	138	0.86
4jif_A	8	130	1.701
1kmt_A	0	138	1.3
3fke_A	0	123	1.4
3zds_A	5	425	1.7
2bo4_A	0	381	1.95
2bm8_A	0	232	2.5
3bwu_C	14	200	1.76
3wu4_A	0	178	1.7
2j2j_A	0	182	1.5
1ei7_A	0	158	2.45
1nww_A	3	145	1.2
1on2_A	0	135	1.61
4nej_A	0	118	1.919
3lhc_A	12	100	1.34
4rd4_A	14	414	1.3
4kqi_A	6	340	1.4
3mmj_A	14	314	1.6
3dcl_A	0	283	2.25
4u60_A	8	271	1.5
3tos_A	13	251	1.55
5ae0_A	50	217	1.04
2iih_A	0	146	1.75
2wvx_A	2	736	1.9
4bb9_A	7	596	1.47
3k6m_A	11	465	1.5
5fiw_C	0	463	1.7
1h6d_A	0	383	2.05
2qfp_A	0	424	2.2
3wt4_A	9	425	2.3
4uv2_A	0	234	2.8
2xpw_A	9	207	1.44
2bnm_A	22	194	1.7
3b08_A	0	151	1.701
4ttw_A	6	132	1.2
4lhp_A	0	131	2.02
5fiw_A	0	105	1.7
3uqs_A	5	478	2.0
1oz2_A	0	324	1.55
1h2i_A	0	186	2.7
1yc6_1	0	154	2.9
3q46_A	27	178	0.99
2p1m_A	0	90	1.8
1eaj_A	10	124	1.35
3thd_A	8	605	1.79
4bby_A	4	555	1.9
3wgt_A	0	341	1.88
3n3m_A	33	328	1.47
4o59_O	0	332	1.52
1ryo_A	1	324	1.2
4phq_A	6	291	1.94
4bvn_A	1	289	2.1
4pf3_A	16	249	1.1
2ii3_A	2	234	2.17
4j4h_A	0	259	1.8
1ho1_A	0	235	2.0
1t60_A	0	223	1.5
4ohj_A	10	194	1.28
3rzn_A	12	206	1.1
3sj5_A	10	185	1.673
1wpb_A	2	168	2.0
3log_A	11	435	1.73
3qho_A	0	377	1.65
1u7g_A	14	383	1.4
3ziw_A	6	286	1.9
1pjx_A	46	314	0.85
4xep_A	42	255	1.5
3o22_A	14	157	1.4
2cua_A	0	122	1.6
4bk7_A	25	159	1.14
2y4z_A	2	135	2.001
2f2h_A	0	773	1.95
3zss_A	0	649	1.8
2r5i_A	0	423	3.4
5akr_A	52	337	0.87
1xgk_A	4	325	1.4
5a71_A	18	316	0.91
4i7e_A	2	319	2.0
3aof_A	0	308	1.288
3acx_A	0	284	1.31
1k5n_A	25	276	1.09
3s1x_A	8	223	1.65
1l3i_A	0	186	1.95
3tfg_A	3	183	1.9003
2uvo_A	3	169	1.4
1vh5_A	5	138	1.34
4k2j_A	0	138	2.05
2i39_A	0	117	2.2
1t6u_A	2	117	1.3
2xdw_A	0	710	1.35
3s8f_A	5	554	1.8
4e9s_A	34	476	1.06
1o7n_A	0	448	1.4
2v3i_A	50	433	1.05
2qtr_A	2	189	1.7
1o7n_B	0	193	1.4
1n8o_E	0	136	2.0
1wlu_A	0	117	1.45
1xlq_A	0	106	1.45
4xz2_A	0	708	2.67
3dk9_A	68	462	0.95
2v8h_A	9	431	2.0
3iek_A	0	431	2.05
2wzb_A	2	405	1.47
2p9h_A	0	269	2.0
1vyr_A	29	363	0.9
2yim_A	26	355	1.41
2z26_A	8	343	1.29
3bl9_A	0	286	1.8
3qt5_A	0	327	1.848
1o7j_A	20	325	1.0
4o0c_A	5	296	1.5
4yaa_A	37	282	1.05
2nw8_A	0	266	1.6
4cs4_A	4	268	1.349
2jdi_G	0	184	1.9
4xtv_A	12	264	1.45001
4oy3_A	13	230	1.2
3eed_A	0	183	2.8
3a8g_B	7	212	1.11
3a8g_A	4	195	1.11
4jl5_A	18	203	1.24
2iyv_A	18	179	1.35
4ybm_A	3	177	1.46
3vyg_B	2	152	1.72
4uxa_A	0	131	2.1
3qwg_A	1	93	1.992
1rdl_1	2	111	1.7
4dyn_A	1	437	2.4
4c7i_A	51	411	1.3
1muw_A	45	386	0.86
1oi2_A	0	336	1.75
4a8t_A	0	317	1.59
3vyp_A	13	268	1.4
3fst_A	15	286	1.65
3qu5_A	12	221	1.24
3ix3_A	0	163	1.4
2grr_A	0	157	1.3
2yf4_A	0	150	1.7
4cbu_G	17	125	1.3
1wpv_A	0	147	1.7
3a6r_A	0	122	1.2
2h62_A	0	104	1.85
1tr0_A	1	106	1.8
1vqq_A	0	635	1.8
3iav_A	0	521	1.75
3sg8_A	5	298	1.8
4l8f_A	0	287	1.97
1ls1_A	32	289	1.1
3uxj_A	20	261	1.401
3aa0_A	8	270	1.7
3aa0_B	12	243	1.7
3rm3_A	6	246	1.2
4xlz_A	1	267	1.51
4pof_A	0	255	2.648
4geh_A	2	198	1.95
4phj_A	14	173	1.6
4cdj_A	5	153	1.5
2vxt_I	9	156	1.49
2hfn_A	0	149	1.8
4kxl_A	11	135	1.69
5amh_A	10	106	1.2
3mq7_A	0	99	2.28
3s6e_A	24	113	0.95
3pgu_A	32	408	1.7
4ud4_A	2	324	1.74
2bfd_A	32	374	1.39
1i88_A	4	388	1.45
1n25_A	0	362	2.8
2bfd_B	14	332	1.39
4oag_A	0	328	2.0
2hsg_A	0	328	2.5
2wqt_A	0	262	2.8
4jk8_A	25	220	1.15
3q0w_A	0	193	1.6
4wpk_A	13	228	0.98
2y7p_A	5	215	1.85
3bod_A	6	178	1.7
1xtt_A	0	215	1.8
1gtv_A	14	208	1.55
2xov_A	1	181	1.65
3qzr_A	49	180	1.039
3ku3_B	1	172	1.6
3nbk_A	6	158	1.58
2nvh_A	6	152	1.53
4rrq_A	0	141	1.79
2o5u_A	2	144	1.91
4o0a_A	19	123	1.2
4hy4_A	8	92	1.249
1k32_A	0	1023	2.0
5e6z_A	9	587	1.878
4kgd_A	41	586	1.06
5ajo_A	14	495	1.48
1gk9_B	40	557	1.3
3pot_A	8	543	1.2
4eu9_A	9	513	1.479
3wco_A	0	384	2.4
4fcc_A	0	442	2.0
3pot_B	12	442	1.2
4lan_A	1	370	1.75
1w23_A	30	360	1.08
3q1c_A	0	351	1.596
3h5n_A	0	338	1.9
3v5w_B	2	339	2.07
2dg1_A	0	321	1.72
2cb2_A	12	306	1.7
2cw6_A	0	296	2.1
2qul_A	0	290	1.79
4c9s_A	4	259	1.8
3p3c_A	6	272	1.25
3rf3_A	1	257	1.61
3wbz_A	0	244	2.392
1swv_A	0	257	2.3
1gk9_A	10	208	1.3
3bex_A	0	248	1.51
3pot_C	6	246	1.2
4jxe_A	9	188	1.451
5dec_A	0	188	2.0
2vfx_A	3	203	1.95
4ieu_A	14	186	1.25
2brj_A	7	174	1.5
1uuy_A	8	161	1.45
2rl8_A	0	148	1.45
2wvf_A	4	134	1.6
4i4t_E	7	123	1.8
4lle_A	6	116	1.68
2wdq_C	0	121	2.4
3kp1_E	0	109	2.01
4f7u_A	1	82	1.898
4f7u_B	1	80	1.898
2wdq_D	0	105	2.4
2w9r_A	1	97	1.7
3ei3_A	4	1105	2.3
1hhs_A	0	664	2.0
1s0i_A	0	623	1.6
4axd_A	4	433	2.05
4y67_A	8	410	1.6
1sg6_A	0	377	1.7
3nvw_B	0	334	1.6
3v0d_A	47	325	1.1
1mj5_A	33	298	0.95
3awu_A	9	278	1.16
5fjz_A	6	262	1.9
4k0n_A	12	234	1.25
2ghv_C	0	183	2.2
4xbd_A	4	163	1.45
3tj8_A	6	149	1.591
1obo_A	0	169	1.2
3pcv_A	14	146	1.9
3awu_B	5	78	1.16
1r29_A	6	122	1.3
2gte_A	12	124	1.4
2hqt_A	0	115	1.9
1tzy_D	0	83	1.9
4hat_C	25	1017	1.78
2zuv_A	1	741	1.85
3o0q_A	2	617	1.8
4a57_A	6	594	2.0
3wli_A	25	606	1.45
3pbt_A	19	501	1.641
1p1j_A	0	525	1.7
3ge3_A	24	491	1.52
2y2m_A	11	471	1.62
4ido_A	1	412	2.091
4cga_A	1	354	1.74
2ez2_A	1	456	1.85
2rio_A	0	396	2.4
4i6y_A	16	374	1.45
3alj_A	15	369	1.48
1tzz_A	0	374	1.86
3qns_A	23	311	1.4
4h2w_A	15	295	1.95
3ku3_A	5	324	1.6
2zxe_B	0	265	2.4
3b35_A	38	291	1.1
4iya_A	7	283	1.55
1otk_A	0	244	2.0
4y5v_C	0	206	2.604
2b82_A	0	211	1.25
2qg6_A	0	182	1.5
2x78_A	2	171	2.0
4p09_A	2	177	1.7
3vvy_A	6	184	1.63
1u11_A	5	159	1.55
3f9x_A	0	160	1.25
3n4i_B	0	165	1.56
1cxq_A	13	143	1.02
2e7s_A	0	114	3.0
1pqh_A	7	118	1.29
1fr2_B	0	131	1.6
3gax_A	13	107	1.7
2wxf_A	5	822	1.9
2yi9_A	4	771	2.2
3sdb_A	0	647	2.0017
2vfm_A	64	555	1.5
4c2o_A	2	586	1.8
3arx_A	34	575	1.16
1y0p_A	0	568	1.5
3rta_A	1	489	1.95
2qts_A	0	417	1.9
2h21_A	0	424	2.45
3m89_A	0	393	2.0
3v5c_A	7	386	1.53
3mvi_A	0	349	1.6
1w5q_A	24	321	1.4
1t2d_A	7	315	1.1
7a3h_A	14	300	0.95
1v4e_A	0	280	2.28
3b8m_A	0	255	2.7
2i2c_A	16	264	1.85
3u55_A	6	227	1.9
2wf7_A	10	218	1.05
4k84_A	1	206	1.897
3n79_A	12	183	1.5
1gu9_A	0	172	1.9
4fa8_E	0	145	2.2
4j4z_A	11	161	1.26
3x3f_A	0	71	2.1
4bsp_A	3	88	2.0
4amw_A	1	1024	1.9
2je8_A	24	837	1.7
5adu_L	27	580	1.1
4rek_A	71	499	0.74
3ce6_A	0	486	1.6
4mza_A	5	432	1.653
2x5o_A	21	438	1.46
3hhw_K	0	421	2.7
4l7i_A	3	404	2.189
1evl_A	0	401	1.55
1gu7_A	5	364	1.7
4i4t_F	11	357	1.8
4v24_A	5	351	1.8
1zz1_A	2	367	1.57
3n2w_A	10	367	1.45
4i0u_A	0	347	2.7
4miy_A	1	339	1.42
3epw_A	3	326	1.3
3h63_A	1	315	1.3
3mjo_A	0	296	1.36
3r40_A	13	291	1.05
2v5j_A	0	269	1.6
3sc0_A	1	237	1.95
4x7y_A	3	250	1.4
3vav_A	7	260	1.8
3ijw_A	2	265	1.9
4bqy_A	14	221	1.53
4wh9_A	8	177	1.5
4ysx_C	0	153	2.25
2dtj_A	0	164	1.58
5e0i_A	1	154	1.95
4ysx_D	0	129	2.25
4wwf_A	24	111	1.1
1xe0_A	0	108	1.7
3hpw_A	9	101	1.452
1n7o_A	0	721	1.5
3x0d_A	0	624	2.15
5c69_A	1	447	2.3
3o8m_A	23	472	1.42
3zn0_B	0	133	2.8
4lcl_A	5	400	1.8
4mpc_A	13	363	1.699
3vwn_X	16	384	1.2
1r3s_A	22	356	1.65
3us3_A	4	353	1.738
2wjn_C	0	332	1.86
3dss_A	9	313	1.8
4e4z_A	0	312	1.98
3u2u_A	7	263	1.45
3c6x_A	25	256	1.05
2e3n_A	15	231	1.4
1zi8_A	0	233	1.4
1wbh_A	0	213	1.55
4zhe_A	0	205	2.5
2qmh_A	0	161	2.6
4ca1_A	22	189	1.58
3jum_A	5	157	1.45
4l8a_A	18	159	1.2
1k04_A	0	142	1.95
1mz4_A	4	131	1.8
4hat_B	1	121	1.78
3qzm_A	14	124	1.25
3sfj_A	6	103	1.24
1tzy_C	0	95	1.9
3o1c_A	20	115	1.08
2g3r_A	28	119	1.25
3tl9_A	12	99	1.32
2y90_A	0	64	2.252
1uku_A	0	102	1.45
4wfo_A	69	826	1.14
4kty_A	12	695	1.98
1oao_C	11	729	1.9
3fg1_A	16	684	1.85
3ju4_A	43	670	0.98
1thz_A	0	590	1.8
3hww_A	0	539	1.95
2vk8_A	0	562	1.42
4e3x_A	11	543	1.24
3wu2_B	10	504	1.9
2ii0_A	0	463	2.02
4og4_A	7	469	1.45
4rit_A	14	460	1.8
3wu2_C	3	451	1.9
1ek9_A	0	428	2.1
2akz_A	6	435	1.36
2np9_A	0	423	2.45
4u72_A	0	375	2.0
2nwl_A	0	402	2.96
1af6_A	0	421	2.4
3wra_A	0	408	2.1
3zje_A	8	328	1.84
4iiy_A	11	335	1.2
4m1h_A	0	331	1.695
3wu2_A	4	334	1.9
1v39_A	0	291	1.8
2x5x_A	16	342	1.2
4lj9_A	10	332	1.7
5adu_S	10	263	1.1
4ne2_A	9	304	1.9
2pt7_A	0	323	2.4
3bux_B	0	305	1.35
2fp8_A	0	302	2.3
2fd6_U	0	249	1.9
3znv_A	31	269	1.3
4gom_D	0	243	2.45
4xtl_A	25	270	1.45
2a8y_A	16	263	1.45
1jt9_A	14	247	2.06
2o8n_A	0	233	2.0
4kkr_A	2	224	2.0
4xcb_A	1	260	1.6
4cnn_A	41	245	1.0
4r2x_A	8	241	0.93
4l3n_A	3	209	2.13
3w6s_A	1	225	1.9
5cvd_A	6	231	1.3
2tps_A	6	226	1.25
4b3b_A	12	224	1.193
4tlh_A	6	220	1.7
1eyq_A	0	212	1.85
3p0y_A	4	194	1.8
4yz0_A	28	198	1.15
3zho_A	7	193	1.2
2ght_A	0	180	1.8
1zck_A	0	150	1.9
3sp7_A	12	150	1.4
2jkg_A	0	165	1.89
3s9d_A	6	127	1.9999
2oj5_A	3	162	1.75
2ag4_A	0	164	1.8
1q5x_A	0	160	2.0
4qus_A	10	140	1.28
2cj4_A	2	147	1.63
3kp7_A	0	140	2.3
4b0m_B	0	135	1.8
3r62_A	10	125	1.52
2hd3_A	0	96	2.4
2w16_A	0	772	2.71
5a6b_A	0	612	1.77
4wks_C	8	548	1.629
3t5t_A	0	470	1.7
4wlh_A	24	412	1.28
4w7k_A	25	446	1.05
3qow_A	3	322	2.1
4k8g_A	13	386	1.25
4xh4_A	1	394	1.8
4lx2_A	19	361	1.5
4c5w_A	10	384	1.7
4rv5_A	14	364	1.04
1k8k_C	0	354	2.0
4cil_A	7	279	1.5
3t7a_A	10	319	1.7
1dcs_A	6	279	1.3
1k8k_D	0	284	2.0
1y20_A	0	287	1.4
4as4_A	9	274	1.7
2cxa_A	3	229	1.6
5bv8_A	2	209	1.593
3i94_A	37	243	1.04
4edh_A	14	208	1.32
4md5_B	6	190	1.65
1dzf_A	0	211	1.9
1e4c_P	9	206	1.66
4yp6_A	0	169	1.9
1k8k_E	0	174	2.0
4u6o_A	14	166	1.3
1k8k_F	0	167	2.0
4tkb_A	38	133	0.86
1k8k_G	0	139	2.0
4l9n_A	15	137	1.6
4aqp_A	0	125	2.452
5c6s_A	23	126	1.3
2d48_A	0	129	1.65
1ufy_A	4	121	0.96
5bq8_A	0	102	2.0
4mj2_A	1	595	2.1
4d6g_A	33	587	1.24
1q7z_A	0	559	1.7
1eex_A	4	551	1.7
1hp1_A	0	516	1.7
1m6i_A	0	459	1.8
4ywt_A	4	411	2.38
4dv8_A	13	512	1.632
2j91_A	2	457	1.8
4clf_A	18	460	1.7
2c61_A	0	432	1.5
4yiv_A	1	374	1.93
4rzy_A	1	439	1.949
2hqs_A	5	412	1.5
1zhx_A	1	436	1.5
3sx6_A	4	421	1.7955
3r1k_A	0	396	1.95
3ugu_A	5	345	1.85
3s44_A	3	388	1.45
2yob_A	0	385	1.9
2qap_A	3	358	1.59
1onw_A	5	375	1.65
3wqc_A	7	379	1.5
2bnx_A	2	338	2.4
4qrn_A	19	352	1.07
1jg7_A	0	351	1.65
2nsp_A	0	342	1.7
1q8f_A	0	308	1.7
2v8q_E	0	304	2.1
3mhf_A	3	322	1.87
2g5c_A	0	278	1.9
2xwv_A	40	309	1.05
2h1v_A	12	309	1.2
4wfe_A	0	253	2.5
3lkm_A	0	247	1.6
1gkl_A	17	283	1.4
1cr0_A	0	242	2.3
4d79_A	3	243	1.768
2xmx_A	14	270	1.67
3wu2_O	5	244	1.9
3ujc_A	23	258	1.19
2qcx_A	2	222	2.2
3ixl_A	0	234	1.45
1p9l_A	0	245	2.3
3mxj_A	0	210	1.95
3ov9_A	8	245	1.6
3c9i_A	0	233	1.95
1fsg_A	10	233	1.05
2v2g_A	0	220	1.6
2bhw_A	0	223	2.5
1eex_B	4	178	1.7
2nv0_A	12	191	1.73
2gxq_A	43	207	1.2
3u3z_A	11	189	1.5
4wgf_A	0	202	2.34021
3vz6_A	0	193	1.5
1dg6_A	5	149	1.3
1qkr_A	0	181	1.8
4o6u_A	26	182	0.89
1roc_A	0	155	1.5
1eex_G	4	137	1.7
4yf4_A	2	163	1.8
2r25_A	6	166	1.7
3aj1_A	0	151	2.5
4dvk_A	10	157	2.21
2foj_A	0	137	1.6
1twf_F	0	84	2.3
1gwm_A	19	153	1.15
4nmx_A	4	92	1.85
1twf_H	0	133	2.3
1jya_A	0	117	1.74
3p4p_C	0	130	2.8
1bms_A	0	129	2.7
4a6h_A	0	108	1.449
1u36_A	0	100	1.89
3p4p_D	0	119	2.8
4n5b_A	0	104	2.2
3ge3_E	6	102	1.52
3b34_A	66	866	1.3
3tew_A	15	701	1.45
1xez_A	0	663	2.3
3ueq_A	15	632	1.85
3b0g_A	5	538	1.25
4g38_A	7	449	1.56
3v1t_C	0	407	1.88
1p5d_X	12	454	1.6
4wka_A	63	369	0.95
4s39_A	11	400	1.3
4c6f_A	27	363	1.261
4uz1_A	6	358	1.4
4jzz_A	25	336	1.49
3tut_A	4	336	1.58
3jtm_A	17	351	1.3
1yqs_A	12	345	1.05
5aq5_A	0	275	2.3
2ixm_A	2	300	1.5
1l9v_A	0	313	2.6
3fwk_A	27	291	1.2
3irs_A	7	281	1.76
2xjp_A	62	258	0.95
3gb5_A	6	185	2.0
2vcl_A	5	205	1.55
3bho_A	0	203	1.8
1mix_A	0	206	1.75
1wur_A	0	185	1.82
1vht_A	0	208	1.59
4emt_A	0	175	1.5
4ue8_A	7	162	1.1
1i4u_A	0	181	1.15
4hnz_A	0	174	2.393
4zie_A	0	147	1.797
4akz_A	0	138	2.25
4jv8_B	0	147	1.45
1e50_A	0	115	2.6
4xy5_A	0	121	1.8
3dd7_A	7	123	1.7
3flh_A	0	119	2.0
3t3l_A	15	121	1.15
3njn_A	11	114	1.25
4rhs_A	0	114	1.9211
2bjd_A	6	90	1.27
1dmr_A	0	779	1.82
3i9v_3	0	754	3.1
1h16_A	48	759	1.53
2dew_X	0	629	2.1
4uv7_A	0	596	2.1
3c8y_A	533	574	1.39
3hkw_A	18	561	1.55
4p04_A	2	567	1.95
4pey_A	20	549	1.5
2jc9_A	15	467	1.5
4ufr_A	1	459	2.2
1w1o_A	0	479	1.7
5ak0_A	4	442	2.03
1va6_A	0	507	2.1
4g6h_A	0	472	2.262
3llp_A	6	472	1.8
3dsk_A	14	466	1.55
4ie5_A	4	440	1.95
3g4n_A	0	449	2.1
4uqu_A	5	443	1.595
3i9v_1	0	437	3.1
2ip1_A	6	371	1.8
4mso_A	26	383	1.4
3i9v_4	0	377	3.1
4do4_A	7	387	1.4
1kjq_A	15	388	1.05
2wzk_A	3	369	2.05
4v28_A	24	349	1.2
3c1y_A	0	349	2.1
5dcu_A	32	364	1.4
3gdo_A	4	338	2.03
5agd_A	14	333	1.2
3elf_A	28	332	1.31
4cqh_A	31	306	1.14
4xgw_A	3	304	1.747
4lh6_A	11	322	1.65
4qxb_A	3	329	1.6
4pio_A	10	307	1.506
2r6j_A	0	310	1.5
4up3_A	9	312	1.44
1z70_X	23	274	1.15
4i90_A	10	302	1.65
4qek_A	12	281	1.299
3tk2_A	6	277	1.35
3wql_A	0	283	2.1
3aj6_A	11	283	1.48
1h72_C	7	296	1.8
5aji_A	0	263	2.99
1z0s_A	0	249	1.7
4r8r_A	1	256	1.46
3kra_B	0	259	1.9
4lxq_A	8	273	1.4
1kqp_A	11	271	1.03
2zd7_A	0	222	1.85
4j0n_A	0	261	2.25
1uj2_A	2	213	1.8
3iiq_A	0	217	2.0
5aun_B	5	240	1.63
3otm_A	12	205	1.5
4g1i_A	1	189	1.85
4zo0_A	0	202	2.3
3phx_A	1	162	1.6
4jhl_A	11	219	1.7
3efp_A	0	204	2.01
3i9v_5	0	196	3.1
3bmz_A	17	185	1.21
3rlb_A	1	176	2.0
4ytw_B	0	168	1.4
5bqp_A	3	169	1.7
4qbb_A	8	159	1.6
2grr_B	0	157	1.3
1btk_A	0	160	1.6
1j3w_A	0	134	1.5
1p6o_A	7	156	1.14
3v5x_A	2	151	1.85
4odk_A	9	153	1.401
2w3g_A	3	150	1.4
4igv_A	10	149	1.5
3egv_B	0	77	1.75
3kdf_A	7	115	1.975
4muv_A	13	142	1.25
1u5x_A	2	130	1.8
1p0z_A	7	131	1.6
4hls_A	4	97	1.45
3i9v_7	0	127	3.1
3i6c_A	2	113	1.3
3fu1_A	2	115	1.9
4unu_A	9	109	0.95
1sqe_A	0	101	1.5
3ret_A	0	97	1.79
4l6h_A	4	761	1.75
1k3i_A	0	650	1.4
3h99_A	8	544	1.4
3wpu_A	9	538	1.6
3djl_A	11	538	1.7
4rsc_A	10	504	1.8
1g8f_A	0	510	1.95
3vii_A	10	472	0.97
4dwr_A	16	483	1.48
3hy0_A	9	441	1.9
4pd0_A	5	416	1.7
4uci_A	0	361	2.21
3k26_A	1	360	1.58
2p02_A	21	380	1.21
3d59_A	27	372	1.5
1vlo_A	5	364	1.7
1yu0_A	0	376	1.56
2al6_A	0	343	2.35
3qn1_B	0	295	1.8
3isx_A	22	335	1.4
4oe8_A	13	302	1.743
5bzz_A	0	314	2.2
3m73_A	24	313	1.15
4wma_A	1	299	1.62
2ciw_A	7	298	1.15
2px0_A	0	258	3.0
4egc_B	0	255	1.994
1ro7_A	0	258	1.8
1ekq_A	0	253	1.5
3bxp_A	9	258	1.7
4yqd_A	6	244	1.45
3cxn_A	9	207	1.55
3pfg_A	1	241	1.349
4crw_A	2	226	1.75
3fds_C	10	249	2.05
2z8n_A	0	215	1.8
4mko_A	12	236	1.7
2jig_A	0	216	1.85
1wei_A	0	220	1.45
1byi_A	29	224	0.97
2ntk_A	0	206	2.03
4mu3_A	11	186	1.12
1sl9_A	7	186	1.17
3mea_A	5	162	1.26
4uf7_C	5	138	1.7
4c9x_A	17	154	1.2
3wjd_A	14	153	1.1
3l0f_A	3	162	1.35
1q1f_A	14	148	1.5
4hbe_A	0	98	2.3
3m1x_A	8	125	1.2
1mg9_B	0	143	2.3
4mtu_A	12	143	0.97
2djf_A	0	118	2.0
1vqs_A	6	110	1.5
2ewi_A	0	107	1.0
3w61_A	3	79	1.59
1jhg_A	15	101	1.3
1q16_A	0	1244	1.9
4j3v_A	19	872	1.45
3w7t_A	12	760	1.5
2d73_A	0	717	1.6
4cu4_A	3	693	2.3
4com_A	7	601	1.92
2x3j_A	13	586	2.0
5bxr_A	0	634	1.6
4zci_A	0	561	2.627
3edf_A	20	597	1.65
3mwp_A	1	512	1.795
2vsy_A	1	547	2.1
5cps_A	3	517	1.8
4coo_A	5	493	2.0
5a2v_A	9	470	1.82
4m9s_A	0	510	3.207
4zwo_A	3	425	2.141
1q16_B	0	509	1.9
4zac_A	14	503	1.65
4ze8_A	5	491	1.72
4x7r_A	0	493	2.15
3mje_A	0	470	1.36
4ub9_A	0	467	2.27
3a74_A	1	484	1.8
3w4t_A	0	446	2.096
3wt0_A	1	376	2.0
1uqt_A	0	452	2.0
3pf7_A	10	477	1.903
4c8h_A	1	431	2.691
1wdd_A	0	464	1.35
4adi_A	12	426	1.8
3gh1_A	0	448	1.9
2xep_A	1	419	1.5
3abq_A	7	453	2.05
3mdu_A	0	450	1.4003
1ra0_A	0	423	1.12
4e6n_A	0	407	2.39
1d8w_A	0	402	1.6
2zbl_A	4	416	1.6
4q4f_A	0	394	2.8
4m82_A	11	393	1.592
4uuw_A	0	394	1.98
3qvs_A	18	392	1.7
1ryi_A	1	364	1.8
2ca6_A	0	344	2.2
2ahf_A	7	377	1.52
4wz4_A	13	360	1.05
4mo4_A	0	345	1.67
4idt_A	1	334	2.4
2wxu_A	1	361	1.8
4x9k_A	6	358	1.61
4aqn_A	2	340	1.98
1m15_A	8	356	1.2
4u1q_A	0	341	2.085
4lty_A	11	345	1.8
3aey_A	0	350	1.92
2i3s_A	0	334	1.9
2qi9_A	0	324	2.6
4x1h_A	5	326	2.29
4tmx_A	33	342	1.5
2hyv_A	0	308	1.42
1lnq_A	0	301	3.3
1n7z_A	0	328	2.0
3w54_A	0	264	2.3
4m0w_A	9	317	1.4
1odt_C	1	317	1.7
4iqb_A	31	288	1.13
1nnf_A	1	308	1.1
2yna_A	11	306	1.5
3abq_B	0	252	2.05
4ri5_A	19	284	1.26
3m4w_A	0	284	2.3
4n2x_A	4	298	1.7
1ftr_A	0	296	1.7
4yca_A	7	284	1.81
2c8m_A	0	241	1.89
4pc3_C	1	279	1.8313
4g9e_A	14	275	1.088
3pvj_A	9	275	1.85
3f1l_A	4	245	0.95
4fc5_A	0	259	2.3
2h8g_A	0	246	1.5
1uwc_A	13	261	1.08
2bs2_C	2	255	1.78
4phz_C	0	214	2.59
4phz_B	0	244	2.59
2i5v_O	13	246	1.1
2hxw_A	6	229	1.6
2bgc_A	0	234	2.3
4u9p_A	1	228	1.7
3s18_A	0	224	2.2
3p2e_A	0	201	1.68
3ro0_A	0	207	1.5
3f0p_A	0	208	1.64
2xbl_A	2	194	1.62
3ehh_A	4	192	2.1
4km6_A	0	204	1.55
1pp0_A	0	191	1.42
2o6f_A	7	157	1.63
1l7m_A	5	209	1.48
4g6i_A	1	200	1.78
1vk0_A	0	200	2.1
1k9v_F	0	200	2.4
2o99_A	4	178	1.7
1sz7_A	0	159	1.55
1nxm_A	9	194	1.3
2car_A	20	196	1.09
3gqq_A	0	167	1.945
2w1s_A	5	139	1.45
1gs9_A	6	144	1.7
2jg6_A	2	186	1.7
4ejq_A	0	154	1.893
1yjg_A	0	157	2.22
2v4i_A	0	173	2.2
3k7p_A	5	153	1.4
1usc_A	19	178	1.24
1fx3_A	0	143	2.5
1wvq_A	0	162	1.45
2efr_A	0	155	1.8
4xos_A	2	152	1.559
4gei_A	25	144	1.5
2xem_A	2	145	2.1
5bpb_A	0	119	2.2
3ech_A	8	129	1.802
4lo0_C	0	144	2.055
2fr5_A	9	136	1.48
3ivv_A	17	140	1.25
1s1g_A	0	107	2.6
4o9g_A	1	138	1.9
5d70_A	1	115	2.06
4dyq_A	1	123	1.502
4hi6_A	0	138	2.2
1m0d_A	0	129	1.9
4qhu_C	1	119	2.2
2h62_C	0	84	1.85
1ou8_A	0	106	1.6
4eax_A	0	108	2.3
4gs7_A	0	110	2.35
3hf5_A	20	115	1.4
2ge7_A	0	107	2.0
4tzc_A	2	91	1.88
3wu2_U	0	97	1.9
3cq1_A	0	99	1.9
2epi_A	0	98	1.7
1twf_A	0	1419	2.3
1twf_B	0	1094	2.3
4usa_A	50	906	1.13
2cfu_A	36	628	1.9
4udx_X	22	633	1.03
4ccd_A	1	640	1.97
2guf_A	14	551	1.95
4afk_A	9	430	1.897
2osx_A	26	449	1.1
3vx0_A	0	475	1.5
3tpd_A	0	396	1.5
3bg1_B	0	423	3.0
2w8t_A	9	398	1.25
3cx5_A	0	431	1.9
1ht6_A	16	404	1.5
4l9b_A	2	369	1.75
3cx5_C	0	385	1.9
3kb9_A	14	340	1.598
3wzy_A	1	364	1.55
4zzx_A	1	351	1.65
2h85_A	0	347	2.6
3cx5_B	0	352	1.9
2zgy_A	0	320	1.9
1twf_C	0	266	2.3
3pvt_A	0	304	2.03
2we5_A	10	309	1.39
3zyl_A	15	260	1.7
2wrz_A	9	300	2.2
2ddr_A	0	288	1.4
4tq1_A	0	258	1.802
2x9k_A	0	278	2.18
1xbu_A	27	275	1.2
2b4h_A	0	227	1.6
1kyf_A	0	247	1.22
3hlx_A	10	254	1.3
4o7x_A	0	210	1.78
3cx5_D	0	248	1.9
4b5o_A	44	192	1.05
3rpp_A	0	216	1.8
3zl9_A	0	226	2.75
3ess_A	3	199	1.191
4cii_A	5	180	2.15
3ci3_A	22	188	1.11
2hal_A	1	212	1.35
4nzd_A	0	210	2.75
4nt9_A	0	184	1.705
1r8s_E	3	187	1.46
4j1v_A	0	166	1.95
3mvs_A	12	210	1.1
4id0_A	8	204	1.1
3ikv_A	0	206	2.4
4fa8_A	0	188	2.2
3v4k_A	5	186	1.38
1pkh_A	0	182	1.42
4lwr_A	0	196	1.1
1z2w_A	0	182	2.0
4pwq_A	0	162	1.4
3ncx_A	0	188	2.6
3k7i_B	5	157	1.438
3dmb_A	3	146	2.3
4bj0_A	18	167	1.0
4j32_A	9	157	1.8
4l2n_A	0	174	1.74
3zn4_A	10	149	1.26
1tt8_A	3	164	1.0
4w6y_A	10	146	1.57
2vgl_S	0	142	2.6
1j9b_A	8	137	1.26
2a15_A	12	133	1.68
3cx5_G	0	126	1.9
2jjs_C	0	115	1.85
1twf_I	0	122	2.3
1twf_K	0	114	2.3
2ask_A	0	101	1.55
2w00_A	0	842	2.6
1tf5_A	0	775	2.18
3rrs_A	19	822	1.7
1h2v_C	0	722	2.0
3s9z_A	25	715	1.793
3udf_A	1	596	1.7
1gqi_A	22	708	1.48
2zt5_A	0	530	2.5
3hq1_A	5	573	1.7
1ji1_A	0	637	1.6
2vtf_A	9	616	1.79
4trh_A	3	509	2.03
3bb0_A	0	575	1.5
1mw9_X	27	556	1.67
3ven_A	9	571	1.57
1xhx_A	0	571	2.35
4ac7_C	9	569	1.5
1uwk_A	4	554	1.19
1x0c_A	0	549	1.7
2r0c_A	2	509	1.8
2olr_A	3	535	1.6
2jg0_A	45	507	1.5
3rlf_F	1	490	2.2
2qcu_A	0	499	1.75
2d5f_A	3	383	1.9
1h9a_A	0	485	2.16
2nvw_A	1	413	2.1
4ebb_A	7	450	2.0
3ls9_A	0	453	1.4
5ccl_A	31	425	1.5
2ygw_A	2	416	2.8
2hxt_A	0	434	1.7
4ead_A	7	440	1.5
4m5e_A	5	405	1.49
1hyo_A	0	416	1.3
4lv5_B	9	396	1.7
1pk8_A	0	306	2.1
5amv_A	40	399	1.57
2wnh_A	12	399	1.68
4h03_A	0	414	1.75
4e2x_A	4	405	1.4
3ne5_B	0	322	2.898
3r9m_A	9	376	1.95
3o72_A	1	375	1.95
4wub_A	4	384	1.75
2gak_A	0	374	2.0
2abs_A	56	340	1.1
1yrr_A	12	381	2.0
4izh_A	2	361	1.8
5brh_A	0	367	1.9
3nmw_A	0	331	1.6
4mkp_A	5	322	1.953
3gjx_B	2	274	2.5
1tbf_A	7	326	1.3
1ebf_A	0	358	2.3
4d6q_A	25	330	1.292
5d9o_A	8	347	1.55
1z84_A	0	311	1.83
3abh_A	0	288	2.0
4gvf_A	8	340	1.35
3chh_A	0	300	2.0
3c9u_A	0	308	1.48
3it3_A	6	337	1.5
2r9f_A	12	322	1.6
1gxr_A	0	335	1.65
2ast_B	0	325	2.3
3mwx_A	28	322	1.45
3vgi_A	11	270	1.07
1wy5_A	0	311	2.42
4xb9_A	1	285	1.798
1v0l_A	37	302	0.98
2h9b_A	5	216	1.8
1vju_A	0	291	1.401
2haw_A	8	307	1.75
3nkd_A	0	262	1.95
3whp_A	0	192	2.52
4i1o_B	0	280	2.701
4xly_A	0	263	1.82
2rin_A	0	288	1.8
3uqc_A	0	246	2.256
2vdw_B	0	283	2.7
3lrt_A	4	284	1.534
3agc_A	3	271	2.0
1w5r_A	0	273	1.45
1j3k_A	0	221	2.1
3hhy_A	3	256	1.55
4qos_A	3	241	1.42
1h32_A	0	260	1.5
2xtp_A	10	221	1.5
4pzu_A	0	235	2.1
2okg_A	9	249	1.65
4efp_A	16	234	1.33
2c0g_A	1	228	1.75
4e3y_A	20	240	0.95
1s5d_A	1	218	1.75
3vzx_A	0	227	1.54
3abd_A	0	180	1.9
2wnp_F	17	217	1.21
1xcj_A	0	229	2.0
1d2t_A	0	222	1.9
2pbk_A	2	228	1.73
1u7z_A	0	216	2.3
1q16_C	0	223	1.9
4hms_A	23	202	1.33
4dcn_C	0	193	3.01
3kos_A	1	200	1.83
4zav_A	9	208	1.4
1vi0_A	3	189	1.65
4qas_A	7	197	1.25
2xvm_A	10	198	1.48
3n06_A	3	186	2.0
4oe8_B	9	154	1.743
2ftk_A	0	181	3.05
1m70_A	3	190	1.25
2ahd_A	0	165	3.0
4oke_A	1	160	1.7
3cry_A	13	169	1.7
1dgw_A	0	178	1.7
4h7y_A	2	141	1.8
4x45_A	0	179	1.75
2arc_A	5	161	1.5
4dmi_A	5	168	1.5
4oyh_A	0	148	2.409
2ri7_A	4	168	1.45
4rdn_A	1	149	2.1
3pyi_A	3	142	2.104
1y60_A	1	168	1.9
4ct3_A	1	163	1.69
4nf1_A	2	146	1.3986
1n2m_A	4	159	1.9
1v4p_A	0	151	1.45
4fgc_A	0	139	2.498
4rgu_A	8	141	1.891
4eqa_C	0	150	1.6
2f62_A	10	158	1.5
5duo_A	0	157	2.4
1jfz_A	2	148	2.1
1euw_A	38	136	1.05
1nvi_E	2	142	1.9
1th8_A	0	132	2.4
2aq6_A	0	143	1.7
1x6z_A	12	120	0.78
5aun_A	2	136	1.63
4l1p_A	0	127	2.12
1nki_A	4	134	0.95
1ffg_B	0	68	2.1
2b0p_A	0	129	1.5
2dry_A	0	130	1.8
3ql9_A	1	125	0.93
2o39_C	0	126	2.85
4ac7_B	1	122	1.5
3d32_A	7	118	1.3
3f1p_A	10	114	1.17
3q0h_A	6	109	1.7
4es4_B	0	80	2.9
2fhz_B	0	93	1.15
3zcc_A	4	110	1.25
2q73_A	1	90	1.8
1lq9_A	4	112	1.3
1vr4_A	0	103	2.09
4bfo_A	0	106	1.175
1vgl_A	0	96	2.6
1cqm_A	0	98	1.65
3fea_A	0	83	1.33
4fke_A	0	902	1.85
4c0o_A	0	901	2.557
3f7f_A	0	701	2.6
4xk8_A	0	742	2.8
3e7j_A	0	743	2.1
4kxv_A	56	620	0.97
2bhu_A	43	580	1.1
2p1m_B	0	567	1.8
3drf_A	20	539	1.3
4eql_A	10	494	1.8
3gh5_A	1	507	1.6
2vbk_A	66	511	1.25
1gkm_A	12	506	1.0
3bnj_A	6	471	1.3
4f2d_A	0	498	2.3
4pvk_A	14	490	1.3
2j9a_A	31	485	1.73
1ef0_A	4	425	2.1
2e01_A	5	445	1.73
4az6_A	41	435	1.36
1j78_A	0	433	2.31
4wck_A	10	420	1.4
1q7e_A	13	410	1.6
4pd6_A	0	401	2.08
4ms4_A	0	408	1.9
4phz_A	0	388	2.59
4wnd_A	33	329	1.5
4d9s_A	0	383	1.701
2rfv_A	31	389	1.355
3uoa_B	0	364	1.75
2xn6_A	12	338	1.29
1hx6_A	24	370	1.65
4rag_A	0	362	1.85
3sbt_B	8	300	1.799
1saz_A	0	375	2.5
4o6d_A	0	338	2.5936
1jr3_A	0	366	2.7
1ga6_A	34	369	1.0
4g55_A	8	358	1.69
3m5q_A	15	357	0.93
4qtc_A	19	330	1.4
3eie_A	0	303	2.7
2zih_A	0	282	2.8
3rtx_A	0	262	2.81
3zeu_B	7	337	1.653
1upk_A	11	319	1.85
4v3h_A	7	314	1.83
4c5c_A	0	306	1.4
4nhe_A	0	325	1.95
2fvy_A	22	305	0.92
3c3d_A	0	306	2.5
3cis_A	0	289	2.9
1nri_A	4	248	1.9
1xub_A	12	278	1.3
2q18_X	0	282	2.1
4oj8_A	0	253	2.1
2uwa_A	0	274	1.8
3w06_A	33	267	1.15
1wcw_A	0	254	1.3
2imq_X	4	280	1.3
1ilz_A	0	257	2.5
1c8x_A	0	265	2.0
3pfb_A	2	250	1.58
2efe_A	0	246	2.08
3g91_A	29	260	1.23
1yrb_A	13	259	1.75
3ocu_A	3	247	1.35
2hqx_A	0	90	1.42
2a40_B	5	260	1.8
2zz8_A	0	230	2.01
4xe2_A	20	221	1.199
1gs5_A	10	258	1.5
4wqd_A	9	227	1.22
2h88_B	0	239	1.74
4gjz_A	31	228	1.0481
4btb_A	4	231	1.899
4tw3_A	10	222	1.6
3h0o_A	0	240	1.4
4lfu_A	0	236	2.26
4qyx_A	1	235	1.69
1s2o_A	0	244	1.4
3lq0_A	10	235	1.45
1es9_A	0	212	1.3
4wml_A	3	216	1.73
4rxv_A	11	229	1.099
4mlm_A	4	188	1.7
1mjs_A	0	178	1.91
2b5i_D	0	122	2.3
3kr9_A	0	222	2.0
1eej_A	0	216	1.9
4jht_A	10	201	1.18
2ccm_A	1	190	1.8
3tiw_A	4	160	1.802
4hbq_A	34	206	1.4
3bfp_A	7	184	1.75
1d2s_A	10	170	1.55
4wkz_B	5	184	1.79
1s7k_A	0	158	1.8
3zjb_A	4	172	1.84
1j1f_A	0	191	1.6
1wk8_A	0	182	1.7
3lxr_F	4	181	1.68
2wcr_A	6	148	1.7
3hny_M	13	156	1.07
3x2m_A	20	180	0.64
1f3z_A	0	150	1.98
2fp1_A	12	165	1.55
1ni0_A	0	157	2.5
4luq_C	0	123	1.77
4mpo_A	0	145	1.9
2zex_A	0	147	1.2
2jdi_H	0	88	1.9
2gxg_A	0	140	1.45
2h88_C	0	139	1.74
3u5s_A	0	126	1.5
2co3_A	8	135	1.78
3lr2_A	14	125	1.7
2wnv_A	8	132	1.25
3bp6_A	7	112	1.6
1nbu_A	1	118	1.6
3l5x_A	0	101	1.9
2h7w_A	1	108	1.7
2vzc_A	30	127	1.05
4xjj_A	8	105	1.4
3umz_A	0	105	1.65
3n7s_A	0	94	2.1
3etw_A	0	109	2.0
3s0a_A	13	119	1.15
2hqs_C	2	107	1.5
4oi4_B	1	25	2.4
4hwx_A	0	114	1.9
3gs2_A	4	109	1.699
3po1_C	0	102	1.65
4y88_A	5	108	1.45
4odb_D	0	102	3.2
2h88_D	0	101	1.74
3knb_A	17	98	1.4
4lgy_A	46	1287	1.48
3w3w_A	0	1028	2.2
4ok4_A	0	704	1.7
1r1h_A	0	696	1.95
4jc8_A	0	590	2.6
3lig_A	0	634	1.8
5e5n_A	0	563	2.0
1w6s_A	0	596	1.2
3bf0_A	0	474	2.55
4a9v_A	26	581	1.1
3gf3_A	0	563	1.75
3eps_A	0	566	2.8
4mfu_A	0	487	2.744
2wdc_A	26	542	1.5
1y7b_A	0	534	1.6
2pfd_A	0	540	3.42
3ry3_A	4	489	2.43
1qmg_A	4	514	1.6
2cja_A	2	477	2.2
1ez0_A	0	504	2.1
5ahn_A	15	297	1.652
1v0w_A	1	496	1.35
4gwg_A	13	467	1.3907
1qw9_A	0	497	1.2
3a09_A	21	490	1.4
3pop_A	1	493	1.651
3vld_A	0	457	2.05
3n9y_A	0	471	2.1
4uf0_A	0	443	1.78
2g4c_A	0	397	3.15
4fbw_A	0	379	2.2
2oo0_A	4	419	1.9
2icy_A	0	456	1.64
4mv4_A	4	442	1.61
5bza_A	0	447	2.002
1z7x_W	0	460	1.95
2xi9_A	0	304	1.9
1cru_A	0	448	1.5
4wk0_B	0	427	1.78
4lyp_A	15	416	1.28
4zfv_A	8	436	1.5
4nog_A	16	422	1.2
1kcz_A	2	412	1.9
4i4c_A	0	402	1.95
1k75_A	4	431	1.75
3i16_A	5	424	2.0
4wva_A	5	413	1.67
2uvj_A	1	404	1.8
2heu_A	41	391	1.04
1h12_A	12	404	1.2
3rfa_A	0	333	2.05
2bwr_A	8	401	1.5
3s2j_A	4	393	1.297
4dth_A	9	356	1.78
2qrj_A	0	365	1.6
2gso_A	12	382	1.3
5br4_A	8	385	0.91
1elu_A	0	381	1.55
3was_A	0	389	1.5
3o2t_A	0	304	1.4
2nz1_A	0	371	2.5
4ogp_A	0	314	2.15
4k7j_A	5	350	1.968
4ocj_A	0	355	1.571
3w6p_A	0	333	1.7
1m66_A	0	346	1.9
3wwc_A	0	335	1.49
4qrv_A	0	301	1.978
3w0o_A	0	295	1.5
2v7k_A	4	344	1.7
4j7q_A	0	322	1.55
4qit_A	0	350	1.4
1qaz_A	0	351	1.78
1usg_A	0	346	1.53
4cfp_A	0	327	2.15
4qv2_A	0	311	1.68
1tv8_A	0	327	2.2
4xdu_A	6	330	1.35
1s1d_A	0	317	1.6
3wjp_A	25	335	1.533
2x65_A	1	334	2.1
4r8x_A	2	315	1.401
2af4_C	0	331	2.147
2o2z_A	0	310	2.6
1mki_A	0	311	2.0
1ptm_A	0	329	1.96
2yxn_A	0	322	1.8
4eu0_A	0	285	1.7
1zl0_A	38	306	1.1
5cm7_A	22	305	1.55
2wpv_A	0	281	1.99
3o9z_A	4	310	1.449
4wnz_A	0	237	2.8
3kyh_A	0	276	3.0
2dsk_A	0	300	1.5
3zgy_A	0	285	2.71
1a4i_A	0	285	1.5
1tzb_A	26	301	1.16
3g4e_A	13	297	1.42
3mpr_A	2	282	1.899
1inl_A	0	285	1.5
4ewe_A	2	288	1.56
4zev_A	7	290	1.8
1nv8_A	4	271	2.2
1omz_A	0	253	2.1
3bcz_A	2	293	2.1
1o57_A	8	270	2.2
1ut5_A	0	272	2.75
3prn_A	9	289	1.9
4qfw_A	0	263	2.0
1xru_A	6	281	1.94
2qmq_A	12	278	1.7
4fda_A	1	243	2.1
2ci1_A	44	273	1.08
3pg7_A	0	256	2.189
1w2f_A	0	276	1.8
4gc1_A	6	275	2.0801
2xoc_A	0	213	1.89
3dff_A	4	266	1.6
4cru_B	1	270	1.65
3mbk_A	18	264	1.35
5evc_A	8	237	1.7
4kn8_A	6	255	1.502
1b9m_A	2	258	1.75
1ny1_A	0	235	1.8
5agi_A	16	252	1.47
3fss_A	30	222	1.432
1p1x_A	3	250	0.99
2g30_A	0	233	1.6
3a77_A	0	230	1.8
3oqi_A	1	222	1.701
2a6z_A	10	222	1.0
1tzp_A	0	240	1.4
3f79_A	0	223	2.8
4fn7_A	8	231	1.25
3dha_A	11	254	0.95
1qq5_A	16	245	1.52
1xq6_A	0	253	1.8
4k0w_A	27	234	1.2
2vxn_A	23	249	0.82
2erf_A	0	209	1.45
3f7q_A	8	214	1.75
5crw_A	0	242	1.6
3bgt_A	2	244	2.1
4ymh_A	0	239	1.876
3l15_A	0	193	2.0
3ngy_A	0	204	2.204
2zfy_A	3	226	1.69
3eeb_A	0	205	2.1
3lxz_A	1	218	1.76
2yc3_A	5	219	1.4
1t72_A	0	215	2.9
1gxy_A	0	223	1.71
3r2v_A	5	192	1.3
1o63_A	2	203	2.0
2icw_G	0	213	2.41
4lwl_A	0	204	1.6
4h9n_C	1	205	1.95
4k4o_A	6	190	1.3
1ik9_A	0	207	2.3
2z98_A	0	194	1.4
4co9_A	12	207	1.95
4qrh_A	4	180	1.65
3ih6_A	0	180	2.15
4ywq_A	14	152	1.7
1e5k_A	0	188	1.35
1s99_A	0	186	1.65
3cqv_A	4	196	1.9
3kdg_A	2	191	2.0
1x6m_A	3	196	2.35
4f8y_A	0	196	1.796
1lqv_A	0	172	1.6
3ph1_A	0	180	2.1
1d7b_A	0	185	1.9
2qmc_B	2	186	1.55
2q5x_A	0	151	1.9
4kt6_B	0	161	1.71
3ajv_B	8	180	1.7
4kdd_A	0	184	1.9
1ypy_A	0	182	1.51
2ova_A	0	164	1.5
4p82_A	11	180	1.3
3n10_A	0	176	1.6
2zou_A	11	135	1.45
1yz1_A	0	146	2.0
1zk5_A	6	172	1.4
4cgx_A	0	161	2.7
2ret_B	3	159	2.21
4rh8_A	0	133	2.2
5a34_A	0	168	2.6
1h4a_X	9	173	1.15
2c9w_A	0	153	1.9
4uu3_A	5	168	1.15
2ikb_A	0	163	1.7
4u5w_A	2	116	1.86
1gvj_A	0	142	1.53
4zc4_A	1	147	1.86
3f59_A	2	149	2.0
2ilk_A	4	155	1.6
2r6q_A	11	138	1.43
2j7a_C	1	145	2.3
3muj_A	9	133	1.92
2xws_A	1	126	1.6
4bsx_A	0	144	2.229
1s4c_A	0	150	2.2
3bjk_A	0	140	1.9
1l6p_A	0	121	1.65
1exr_A	37	146	1.0
3qir_A	0	112	2.45
2e56_A	2	144	2.0
4kef_A	12	133	1.098
3hhl_A	2	132	2.65
4l0p_B	0	139	2.26
1qqr_A	0	138	2.3
4cvn_E	0	126	2.121
2lis_A	2	131	1.35
3qr7_A	18	115	0.94
1c7k_A	0	132	1.0
4jmu_A	0	105	2.0
3kdf_B	4	118	1.975
3kg0_A	3	97	1.7
2ehp_A	0	124	1.3
1nqj_A	20	98	1.0
4oe9_A	5	119	1.55
1th8_B	0	115	2.4
1wty_A	0	116	2.2
3qt2_C	0	110	2.55
4esk_A	9	96	1.762
1dj7_A	0	109	1.6
2o71_A	0	91	2.0
1hx1_B	0	112	1.9
4lxr_J	0	64	2.2
2h8n_A	0	68	2.6
4k2e_A	0	94	1.8
1nyc_A	0	111	1.4
3nfc_A	0	94	2.0
1bcp_D	0	110	2.7
1psr_A	12	100	1.05
3a2e_A	0	108	2.38
1txy_A	0	92	2.0
1d4t_A	9	104	1.1
1ofd_A	0	1491	2.0
1ih7_A	0	897	2.21
5dzc_A	5	816	2.3
4ivg_A	4	477	1.749
3kt7_A	12	557	1.77
2x6w_A	33	597	1.35
1c8d_A	0	548	3.0
4s28_A	31	520	1.25
2hhp_A	27	508	1.8
2xfr_A	52	487	0.97
1wvf_A	23	515	1.3
4wmu_A	14	516	1.55
4ncx_A	6	449	1.85
4xnj_A	2	466	2.3
1jy1_A	0	439	1.69
2qzs_A	0	477	2.2
4akl_A	16	473	2.1
4u4v_A	0	442	2.35
2o0b_A	45	424	1.15
3pbp_A	0	438	2.6
2hox_A	1	425	1.4
1r89_A	0	437	1.8
3awm_A	12	407	1.65
2bb6_A	0	414	2.0
4z0g_A	1	384	1.25
4wby_A	4	372	1.5
4uqd_A	21	390	1.25
2o11_A	26	383	1.65
4n9w_A	4	360	1.94
1f9v_A	0	313	1.3
3eb8_A	0	334	2.4
4i2d_A	1	357	2.3
2fp4_B	0	393	2.08
3q7m_A	0	344	1.651
1p4c_A	0	353	1.35
1pe9_A	0	361	1.6
3iix_A	30	344	1.25
2wb0_X	1	314	1.95
1b63_A	0	333	1.9
2r7g_A	0	336	1.671
2wqp_A	2	348	1.75
1fo8_A	10	330	1.4
1bt3_A	0	336	2.5
2zod_A	0	315	1.98
4mfk_A	8	323	1.9
1srq_A	0	330	2.9
3huf_A	0	301	2.15
4egw_A	1	250	2.5
3gon_A	0	329	1.9
2bjf_A	8	328	1.67
4edk_A	2	321	2.0
4c2m_4	0	54	2.8
3mg1_A	11	302	1.649
3rrc_A	1	276	1.95
2xz9_A	9	317	1.677
1f06_A	0	320	2.1
3nqk_A	3	305	2.61
2j6v_A	0	280	1.55
5d3k_A	2	269	1.7
2x55_A	0	274	1.85
1rhs_A	0	292	1.36
3zjx_A	1	277	2.4
3t7h_A	6	280	1.6
2zpt_X	41	288	1.15
3gru_A	8	263	1.6
3d40_A	9	252	1.53
3to7_A	1	275	1.9
3wro_A	0	248	1.48
3w5h_A	48	272	0.78
4cxp_A	26	257	1.22
2i53_A	0	254	1.5
3nvo_A	0	250	2.3
1es5_A	0	260	1.4
1vic_A	1	255	1.8
4pq0_A	0	233	1.65
1zww_A	0	199	2.3
3axj_A	0	225	2.1
2b5i_C	0	191	2.3
4fpp_A	0	205	2.2
2y88_A	11	244	1.33
4mzg_B	0	196	1.698
4rs9_A	0	171	1.95
4a3p_A	7	210	1.4
3oiq_A	0	183	2.4
3viv_A	0	219	2.25
5deq_A	7	214	1.95
1snn_A	0	219	1.55
3aos_A	0	221	2.2
2e9x_D	0	197	2.3
3cjj_A	3	219	1.85
2e9x_C	0	186	2.3
3tee_A	0	206	1.95
3im6_A	13	175	1.7
2vpa_A	14	204	1.2
5a67_A	17	206	1.3
2vrs_A	0	205	1.75
1d4o_A	1	177	1.21
3wpp_A	2	104	1.952
4l1j_A	2	188	1.824
2bue_A	7	179	1.7
2z10_A	0	187	1.77
4ld1_A	9	157	1.44
2e9x_B	0	175	2.3
3k1y_A	0	182	2.5
3agx_A	5	176	1.85
1n71_A	0	180	1.8
2xol_A	12	168	1.35
3e4g_A	11	176	0.96
4wbj_A	12	157	1.3
4pp8_C	1	146	1.95
4a02_A	3	166	0.95
4fak_A	0	163	1.7
4txr_A	24	159	1.0
4qbs_A	4	138	1.8
1am7_A	1	150	2.3
4yym_A	1	132	1.5
1ie0_A	0	155	1.6
3vnb_A	0	149	1.5
4uey_A	2	140	1.9
1w1g_A	4	144	1.45
3zui_A	1	146	1.71
2a7b_A	1	120	1.65
4mzj_A	5	142	1.474
1sz9_A	0	143	2.1
3te8_A	2	115	1.7
4tkd_A	1	120	2.01
4fcj_A	7	128	1.62
3d3b_A	20	139	1.3
2gm5_A	0	122	2.1
2bsj_A	2	128	1.83
1tzy_A	0	106	1.9
1tzy_B	0	92	1.9
3a07_A	0	116	1.19
3agn_A	11	114	0.96
3rt3_C	1	94	2.006
2j6y_A	3	85	1.85
1xw3_A	2	110	1.65
2ce0_A	10	99	1.24
3n1f_C	2	94	1.6
4ac7_A	2	99	1.5
4l3t_A	7	938	2.03
4bxh_A	4	929	2.24
4lhd_A	22	951	1.7959
3weo_A	30	827	1.45
3rrx_A	4	621	1.9
1w7c_A	53	736	1.23
1kmo_A	0	661	2.0
2nut_A	0	708	2.3
3weu_A	6	682	1.93
4y04_A	1	687	1.66
2vr5_A	0	715	2.8
5cx6_A	0	663	2.1
3ung_C	0	548	2.31
2zwa_A	8	672	1.7
3cf6_E	0	627	2.2
3ttc_A	17	646	1.86
1vg0_A	0	481	2.2
3ogz_A	6	578	2.03
4hhj_A	6	588	1.79
4wu3_A	1	590	2.2
3zyy_X	7	628	2.2
4a0p_A	0	609	1.9
2hs3_A	0	602	2.3
5cqg_A	0	596	2.3
3mmp_F	0	549	2.5
2zux_A	0	582	1.32
4psr_A	30	581	1.38
3na5_A	7	544	1.7
1gnt_A	11	553	1.25
1rqb_A	0	471	1.9
4mb4_A	19	528	1.481
1u6z_A	37	498	1.9
4tph_A	0	453	3.155
2e4t_A	36	509	0.96
4zw9_A	5	470	1.502
4an8_A	3	468	2.3
1r7a_A	6	503	1.77
2id4_A	20	479	1.9
1uhv_A	0	500	2.1
2bry_A	9	479	1.45
3oep_A	14	486	1.75
2p3y_A	0	461	1.8
3rqt_A	47	465	1.5
3ip4_A	3	485	1.9
4wv6_A	7	426	1.75
1owl_A	0	473	1.8
1i9c_B	15	483	1.9
3ip4_B	3	482	1.9
2qxf_A	23	433	1.5
2ptr_A	0	454	1.85
2zb6_A	0	427	2.6
4wyw_A	5	479	1.8
3ues_A	0	457	1.6
1b6a_A	0	355	1.6
3piu_A	31	409	1.35
4ci7_A	40	456	1.4
4cj7_A	0	426	3.2
2wxy_C	4	419	2.1
2z73_A	0	350	2.5
4k7r_A	0	429	2.094
2h9a_A	0	383	1.9
2dvm_A	0	438	1.6
1m3y_A	0	413	2.0
1dp4_A	3	425	2.0
1vh4_A	2	410	1.75
4p0g_A	9	429	1.65
4bwx_A	0	395	2.85
3qry_A	5	426	1.75
2b9w_A	1	423	1.95
2cfq_A	0	417	2.95
4bkr_A	30	404	1.798
4cd5_A	21	367	1.1
4m83_A	393	393	1.698
3g02_A	14	387	1.5
[truncated: 1,716 more rows]
