# Supplementary material for: Quantifying side-chain conformational variations in protein structure
Source: Sci Rep. 2016 Nov 15;6:37024. doi: 10.1038/srep37024 (PMC5109468; doi:10.1038/srep37024)
Supplement: Supplementary Data S1 [file srep37024-s2.zip › TableS9.txt]

AA  Total AltLoc
ALA 83076 300
ARG 53323 2241
ASP 45971 1013
ASN 61415 1295
CYS 13929 605
GLU 40206 1378
GLN 68916 2501
GLY 74010 345
HIS 24865 464
ILE 59874 1177
LEU 99401 1383
LYS 58541 1899
MET 23372 1591
PHE 44378 287
PRO 48900 422
SER 63602 3655
THR 57388 966
TRP 15534 97
TYR 38119 306
VAL 73334 1223
