# Supplementary material for: Quantifying side-chain conformational variations in protein structure
Source: Sci Rep. 2016 Nov 15;6:37024. doi: 10.1038/srep37024 (PMC5109468; doi:10.1038/srep37024)
Supplement: Supplementary Data S1 [file srep37024-s2.zip › TableS10.txt]

AA RSA_noAlt std RSA_Alt std
ALA 25.0 29.7 35.4 35.2
ARG 86.7 54.1 102.7 47.9
ASP 56.7 41.7 80.7 37.1
ASN 58.7 38.6 77.4 37.3
CYS 14.5 21.9 19.4 26.4
GLU 69.4 45.9 85.5 41.2
GLN 76.7 43.7 88.9 38.3
GLY 24.6 24.5 34.8 26.0
HIS 54.8 46.5 79.6 45.8
ILE 21.9 32.3 26.2 34.9
LEU 25.3 34.8 28.4 36.7
LYS 95.2 46.3 99.3 42.3
MET 32.5 42.9 41.2 45.7
PHE 27.1 37.6 43.0 43.3
PRO 50.6 39.3 55.4 38.8
SER 36.3 32.7 45.0 32.2
THR 41.1 36.8 52.6 36.6
TRP 37.8 44.0 75.1 55.5
TYR 39.5 41.4 57.6 50.0
VAL 22.6 31.5 27.0 33.7
