# Supplementary material for: Quantifying side-chain conformational variations in protein structure
Source: Sci Rep. 2016 Nov 15;6:37024. doi: 10.1038/srep37024 (PMC5109468; doi:10.1038/srep37024)
Supplement: Supplementary Data S1 [file srep37024-s2.zip › TableS11.txt]

ID1    ID2     Reso1  Len1  Reso2  Len2 SeqId RMSD  SeqID_aligned TMscore1 TMscore2
3wl2_A 3wl2_B  0.96    129  0.96    129  100  0.54  1.00  0.99  0.99 
4qiy_A 4qiy_B  1.30    257  1.30    258  100  0.18  1.00  1.00  1.00 
1f86_A 1f86_B  1.10    115  1.10    115  100  1.06  1.00  0.96  0.96 
2qp8_A 2qp8_B  1.50    390  1.50    389  100  0.31  1.00  1.00  1.00 
2f01_A 2f01_B  0.85    121  0.85    120  100  0.86  1.00  0.97  0.97 
5d8x_A 5d8x_B  1.50    156  1.50    156  100  0.09  1.00  1.00  1.00 
4r17_M 4r17_a  2.10    233  2.10    233  100  0.01  1.00  1.00  1.00 
1dy5_A 1dy5_B  0.87    123  0.87    123   92  0.34  1.00  0.99  0.99 
3l3u_A 3l3u_B  1.40    151  1.40    145   94  1.37  0.96  0.90  0.94 
1jz7_A 1jz7_B  1.50   1010  1.50   1010   98  0.29  1.00  1.00  1.00 
1d0c_A 1d0c_B  1.65    416  1.65    414   94  0.64  1.00  0.99  0.99 
4a7u_A 4a7u_F  0.98    153  0.98    153  100  0.49  1.00  0.99  0.99 
3u25_A 3u25_B  1.18    127  1.18    127  100  0.46  1.00  0.99  0.99 
3wha_A 3wha_B  1.30    209  1.30    209  100  0.82  1.00  0.99  0.99 
4a5s_A 4a5s_B  1.62    728  1.62    734  100  0.33  1.00  1.00  0.99 
2bcn_A 2bcn_C  1.70    294  1.70    294  100  0.66  1.00  0.99  0.99 
2w73_A 2w73_B  1.45    145  1.45    145  100  0.91  1.00  0.96  0.96 
1gkb_A 1gkb_B  1.56    237  1.56    237  100  0.37  1.00  1.00  1.00 
1rg8_A 1rg8_B  1.10    141  1.10    141  100  0.26  1.00  1.00  1.00 
2ffy_A 2ffy_B  1.07    358  1.07    358  100  0.93  1.00  0.99  0.99 
4eoj_B 4eoj_D  1.65    257  1.65    256  100  0.25  1.00  0.99  1.00 
4irl_A 4irl_B  1.47    462  1.47    463   95  0.34  1.00  1.00  1.00 
4whs_A 4whs_C  1.35    200  1.35    200  100  0.29  1.00  1.00  1.00 
2z6r_A 2z6r_B  1.50    264  1.50    265  100  0.98  1.00  0.98  0.98 
3mi0_1 3mi0_A  2.20    215  2.20    215   92  0.22  1.00  0.99  0.99 
2our_A 2our_B  1.45    324  1.45    315   95  1.57  1.00  0.91  0.94 
2ij2_A 2ij2_B  1.20    450  1.20    448   98  1.20  0.99  0.96  0.97 
4gxx_B 4gxx_D  1.80    170  1.80    170  100  0.24  1.00  1.00  1.00 
4yij_A 4yij_B  1.64    131  1.64    136  100  0.54  1.00  0.99  0.95 
1djr_D 1djr_E  1.30    103  1.30    103  100  0.31  1.00  0.99  0.99 
4b1v_A 4b1v_B  1.75    352  1.75    359   98  0.16  1.00  1.00  0.98 
3g46_A 3g46_B  0.91    146  0.91    146  100  0.62  1.00  0.99  0.99 
4xzh_A 4xzh_B  1.00    316  1.00    316   95  0.65  1.00  0.99  0.99 
4z1s_A 4z1s_B  1.06    126  1.06    125  100  0.13  1.00  0.99  1.00 
4ywa_A 4ywa_B  1.19    121  1.19    121  100  0.03  1.00  1.00  1.00 
3zme_A 3zme_B  1.35    195  1.35    197  100  0.33  1.00  1.00  0.99 
4z6m_A 4z6m_B  1.35    359  1.35    359  100  0.14  1.00  1.00  1.00 
4fyy_B 4fyy_D  1.94    147  1.94    148  100  0.66  1.00  0.98  0.98 
3sqj_A 3sqj_B  2.05    582  2.05    582  100  0.42  1.00  1.00  1.00 
4mz7_A 4mz7_B  1.80    481  1.80    493   99  0.39  1.00  1.00  0.97 
1y2k_A 1y2k_B  1.36    326  1.36    322   98  0.25  1.00  0.99  1.00 
3nt1_A 3nt1_B  1.73    552  1.73    552   96  0.17  1.00  1.00  1.00 
3ak8_A 3ak8_B  1.25    154  1.25    155  100  0.09  1.00  1.00  0.99 
1a2p_A 1a2p_B  1.50    108  1.50    108  100  0.23  1.00  1.00  1.00 
4acf_A 4acf_B  2.00    475  2.00    475  100  0.15  1.00  1.00  1.00 
1n4q_A 1n4q_C  2.40    314  2.40    314   96  0.11  1.00  1.00  1.00 
2e6f_A 2e6f_B  1.26    312  1.26    312  100  0.23  1.00  1.00  1.00 
4lvf_A 4lvf_B  1.50    469  1.50    470   97  0.20  1.00  1.00  1.00 
2qvu_A 2qvu_B  1.50    329  1.50    329  100  0.23  1.00  1.00  1.00 
4u8i_A 4u8i_B  2.05    505  2.05    505  100  0.32  1.00  1.00  1.00 
1z6b_A 1z6b_B  2.09    142  2.09    132   94  0.46  0.99  0.92  0.99 
2jhf_A 2jhf_B  1.00    374  1.00    374  100  0.16  1.00  1.00  1.00 
1rzz_H 1rzz_T  2.40    246  2.40    246  100  0.23  1.00  1.00  1.00 
3vja_A 3vja_B  1.76    335  1.76    334  100  0.73  1.00  0.99  0.99 
2aef_A 2aef_B  1.70    221  1.70    219   90  0.67  1.00  0.96  0.97 
3tg0_A 3tg0_B  1.20    440  1.20    440   97  0.35  1.00  1.00  1.00 
2ob3_A 2ob3_B  1.04    329  1.04    329   95  0.25  1.00  1.00  1.00 
4avs_A 4avs_B  1.40    204  1.40    204  100  0.29  1.00  1.00  1.00 
4nbi_A 4nbi_B  1.86    163  1.86    151   94  0.69  1.00  0.91  0.98 
2r4f_A 2r4f_B  1.70    420  1.70    405   93  0.36  1.00  0.96  1.00 
2no7_A 2no7_B  1.70    242  1.70    219   90  0.42  1.00  0.90  0.99 
4b9k_C 4b9k_F  2.00    137  2.00    142   97  0.29  0.98  1.00  0.96 
1ejd_A 1ejd_B  1.55    418  1.55    418   97  0.69  1.00  0.99  0.99 
4k3l_A 4k3l_B  1.50    353  1.50    359   98  0.57  1.00  0.99  0.98 
3vm9_A 3vm9_B  1.05    153  1.05    153  100  1.04  1.00  0.96  0.96 
2vba_A 2vba_B  1.36    404  1.36    404   96  0.37  1.00  1.00  1.00 
1o26_A 1o26_B  1.60    219  1.60    221  100  0.25  1.00  0.99  0.98 
2h2r_A 2h2r_B  1.50    135  1.50    134  100  0.42  1.00  0.98  0.99 
1pp3_A 1pp3_B  1.60    207  1.60    207   93  0.39  1.00  0.99  0.99 
3kfa_A 3kfa_B  1.22    284  1.22    284   95  0.05  1.00  1.00  1.00 
3uvc_A 3uvc_B  1.30    158  1.30    159  100  0.47  1.00  0.99  0.99 
2y26_A 2y26_B  2.70    504  2.70    504   97  0.04  1.00  1.00  1.00 
3m0m_A 3m0m_B  1.45    421  1.45    421  100  0.47  1.00  0.99  0.99 
2o3s_A 2o3s_B  1.50    252  1.50    252  100  1.02  1.00  0.98  0.98 
1dw9_A 1dw9_B  1.65    156  1.65    156  100  0.20  1.00  1.00  1.00 
3m4d_A 3m4d_B  1.90    293  1.90    293  100  0.24  1.00  1.00  1.00 
1oh0_A 1oh0_B  1.10    125  1.10    128  100  0.60  1.00  0.99  0.96 
3cww_A 3cww_B  1.96    953  1.96    953   98  0.22  1.00  1.00  1.00 
4dx5_A 4dx5_B  1.90   1044  1.90   1033   97  2.41  1.00  0.95  0.95 
4ig5_A 4ig5_B  1.97    595  1.97    595   97  1.12  1.00  0.98  0.98 
4hl2_A 4hl2_B  1.05    243  1.05    242   93  0.24  1.00  0.99  1.00 
4hww_A 4hww_B  1.30    314  1.30    314  100  0.21  1.00  1.00  1.00 
3a6f_A 3a6f_B  1.78    258  1.78    257  100  0.28  1.00  0.99  1.00 
4hw4_A 4hw4_B  1.53    154  1.53    141   93  0.51  0.99  0.91  0.99 
4ua6_A 4ua6_B  0.79    262  0.79    260  100  0.32  1.00  0.99  1.00 
4ck4_A 4ck4_B  1.12    160  1.12    161   99  0.63  0.99  0.98  0.97 
2qee_A 2qee_B  1.65    415  1.65    415  100  0.29  1.00  1.00  1.00 
1yar_A 1yar_B  1.90    221  1.90    221   93  0.32  1.00  1.00  1.00 
1yar_H 1yar_I  1.90    203  1.90    203  100  0.09  1.00  1.00  1.00 
4tqa_A 4tqa_B  1.13    169  1.13    169  100  0.23  1.00  1.00  1.00 
4b0h_A 4b0h_B  1.18    130  1.18    143  100  0.48  1.00  0.99  0.90 
3lb2_A 3lb2_B  1.06    137  1.06    137  100  0.61  1.00  0.98  0.98 
5d1c_A 5d1c_B  1.42    364  1.42    364   96  0.38  1.00  1.00  1.00 
3sxx_A 3sxx_B  1.27    666  1.27    664   99  0.09  1.00  1.00  1.00 
3eww_A 3eww_B  1.10    257  1.10    257  100  0.29  1.00  1.00  1.00 
4f01_A 4f01_B  1.40    218  1.40    230  100  1.64  1.00  0.94  0.89 
1dbf_A 1dbf_B  1.30    127  1.30    127  100  0.77  1.00  0.92  0.92 
2nt0_A 2nt0_B  1.79    497  1.79    497   97  0.52  1.00  1.00  1.00 
5avn_A 5avn_B  1.03    387  1.03    387   96  0.47  1.00  1.00  1.00 
1sfd_A 1sfd_B  0.99    105  0.99    105  100  0.53  1.00  0.98  0.98 
4i4t_A 4i4t_C  1.80    447  1.80    440   97  1.23  0.99  0.96  0.98 
1odv_A 1odv_B  1.14    100  1.14    100  100  0.76  1.00  0.97  0.97 
4tsn_A 4tsn_B  1.57    178  1.57    178  100  0.24  1.00  1.00  1.00 
3ot9_A 3ot9_B  1.75    390  1.75    389  100  0.49  1.00  0.99  1.00 
1n4q_B 1n4q_D  2.40    346  2.40    346  100  0.13  1.00  1.00  1.00 
4zur_A 4zur_B  1.13    341  1.13    341   95  0.13  1.00  1.00  1.00 
1z5r_A 1z5r_B  1.40    304  1.40    304   95  0.21  1.00  1.00  1.00 
3od5_A 3od5_B  1.60    240  1.60    240  100  0.27  1.00  1.00  1.00 
1o5x_A 1o5x_B  1.10    246  1.10    246  100  0.27  1.00  1.00  1.00 
4rft_0 4rft_1  3.10    163  3.10    163  100  0.31  1.00  1.00  1.00 
5c5r_A 5c5r_B  1.55    161  1.55    160  100  0.25  1.00  0.99  1.00 
2g9t_A 2g9t_B  2.10    118  2.10    119  100  0.43  1.00  0.99  0.98 
4wz8_B 4wz8_C  2.23    698  2.23    698   96  0.93  1.00  0.97  0.97 
3kuv_A 3kuv_B  1.50    132  1.50    133  100  0.59  1.00  0.98  0.97 
3u7q_B 3u7q_D  1.00    522  1.00    522  100  0.07  1.00  1.00  1.00 
3u7q_A 3u7q_C  1.00    477  1.00    477  100  0.07  1.00  1.00  1.00 
3f0d_A 3f0d_B  1.20    155  1.20    144   93  0.70  1.00  0.91  0.98 
1xvb_A 1xvb_B  1.80    510  1.80    510   96  0.22  1.00  1.00  1.00 
2oiz_A 2oiz_B  1.05    360  1.05    361  100  0.45  1.00  1.00  0.99 
1xvb_C 1xvb_D  1.80    388  1.80    388  100  0.27  1.00  1.00  1.00 
4h4d_A 4h4d_B  1.35    309  1.35    310   94  0.46  1.00  0.99  0.99 
3hw5_A 3hw5_B  1.81    177  1.81    180   97  0.60  1.00  0.98  0.96 
3hih_A 3hih_B  1.70    223  1.70    216   96  0.50  1.00  0.95  0.99 
1xvb_E 1xvb_F  1.80    166  1.80    166  100  0.34  0.99  0.99  0.99 
2c92_A 2c92_B  1.60    147  1.60    147   90  0.34  1.00  0.99  0.99 
3wg7_A 3wg7_N  1.90    513  1.90    513   91  0.13  1.00  1.00  1.00 
4h5r_A 4h5r_B  1.64    382  1.64    382   97  0.25  1.00  1.00  1.00 
4gcs_A 4gcs_B  1.87    333  1.87    333  100  0.05  1.00  1.00  1.00 
1qv9_A 1qv9_B  1.54    282  1.54    282   94  0.25  1.00  1.00  1.00 
3wg7_C 3wg7_P  1.90    259  1.90    259  100  0.10  1.00  1.00  1.00 
4r8h_A 4r8h_B  1.46    200  1.46    201  100  1.37  1.00  0.94  0.94 
3wg7_D 3wg7_Q  1.90    144  1.90    144  100  0.62  1.00  0.98  0.98 
4n0k_A 4n0k_B  1.05    108  1.05    108  100  0.25  1.00  1.00  1.00 
2xap_A 2xap_B  2.10    727  2.10    727  100  0.21  1.00  1.00  1.00 
3lgi_A 3lgi_B  1.65    220  1.65    228   92  1.25  0.98  0.96  0.93 
2dxu_A 2dxu_B  1.28    231  1.28    221   99  0.56  1.00  0.95  0.99 
1q23_A 1q23_B  2.18    214  2.18    217  100  0.45  1.00  0.99  0.98 
3wg7_E 3wg7_R  1.90    105  1.90    105  100  0.22  1.00  1.00  1.00 
1rqp_A 1rqp_B  1.80    291  1.80    291   94  0.38  1.00  1.00  1.00 
4tl6_A 4tl6_B  1.76    222  1.76    224   95  0.93  1.00  0.95  0.94 
2dgk_A 2dgk_B  1.90    438  1.90    438  100  0.25  1.00  1.00  1.00 
3hcn_A 3hcn_B  1.60    359  1.60    359   96  0.32  1.00  1.00  1.00 
1of8_A 1of8_B  1.50    339  1.50    344   98  0.15  1.00  1.00  0.98 
4fev_A 4fev_B  1.89    263  1.89    254   95  0.98  0.99  0.95  0.98 
1w8s_A 1w8s_B  1.85    250  1.85    250  100  0.15  1.00  1.00  1.00 
3sgv_A 3sgv_B  1.61    222  1.61    217   95  0.98  0.99  0.93  0.95 
1r50_A 1r50_B  1.45    179  1.45    179  100  0.47  1.00  0.99  0.99 
1tmm_A 1tmm_B  1.25    158  1.25    158  100  0.47  1.00  0.99  0.99 
2de6_A 2de6_B  1.80    389  1.80    390   94  0.35  1.00  1.00  1.00 
2v9m_A 2v9m_B  1.30    274  1.30    274  100  0.93  1.00  0.98  0.98 
4gnw_A 4gnw_B  1.15    184  1.15    184  100  0.78  1.00  0.98  0.98 
4gyw_A 4gyw_C  1.70    695  1.70    674   99  0.29  1.00  0.97  1.00 
3fo3_A 3fo3_B  1.40    519  1.40    519  100  0.17  1.00  1.00  1.00 
2o6y_A 2o6y_B  1.50    514  1.50    514   92  0.17  1.00  1.00  1.00 
2yzc_A 2yzc_B  1.88    287  1.88    287  100  0.28  1.00  1.00  1.00 
4a6v_A 4a6v_B  1.46    264  1.46    262  100  0.31  1.00  0.99  1.00 
3cyp_B 3cyp_C  1.60    129  1.60    134   96  0.81  1.00  0.97  0.93 
1goi_A 1goi_B  1.45    497  1.45    497  100  0.89  1.00  0.99  0.99 
2ddf_A 2ddf_B  1.70    253  1.70    254   98  0.81  0.99  0.97  0.97 
4od8_A 4od8_B  1.85    220  1.85    221   94  0.25  1.00  1.00  0.99 
4xqa_A 4xqa_B  1.41    184  1.41    184  100  0.83  1.00  0.99  0.99 
4av5_A 4av5_B  1.40    158  1.40    158  100  0.61  1.00  0.98  0.98 
3f78_A 3f78_B  1.60    180  1.60    180  100  0.23  1.00  1.00  1.00 
4wf5_A 4wf5_B  1.45    188  1.45    188  100  0.59  1.00  0.99  0.99 
2sqc_A 2sqc_B  2.00    623  2.00    623   94  0.05  1.00  1.00  1.00 
2woj_A 2woj_B  1.99    301  1.99    301   90  1.11  0.99  0.96  0.96 
3tds_A 3tds_B  1.98    257  1.98    257   94  0.17  1.00  1.00  1.00 
4r3n_A 4r3n_B  1.35    357  1.35    347   92  0.22  1.00  0.97  1.00 
4kwd_A 4kwd_B  1.86    304  1.86    304   96  0.30  1.00  1.00  1.00 
3m5o_A 3m5o_B  1.60    198  1.60    198   92  0.46  1.00  0.99  0.99 
2qj2_A 2qj2_B  1.81    174  1.81    175  100  1.26  1.00  0.96  0.95 
3t3p_B 3t3p_D  2.20    466  2.20    471  100  0.54  1.00  1.00  0.98 
2xve_A 2xve_B  1.99    445  1.99    446  100  0.53  1.00  1.00  0.99 
3t3p_A 3t3p_C  2.20    454  2.20    453  100  0.21  1.00  1.00  1.00 
1gx4_A 1gx4_B  1.46    287  1.46    287  100  0.12  1.00  1.00  1.00 
3zji_A 3zji_B  1.50    192  1.50    191  100  0.30  1.00  0.99  1.00 
2cho_A 2cho_B  1.85    641  1.85    639   99  0.38  1.00  0.99  1.00 
4brc_A 4brc_B  1.30    360  1.30    360   95  0.24  1.00  1.00  1.00 
4tpw_A 4tpw_B  1.50    185  1.50    183  100  1.55  1.00  0.94  0.95 
1ix9_A 1ix9_B  0.90    205  0.90    205  100  0.62  1.00  0.99  0.99 
4q27_A 4q27_B  1.20    130  1.20    130  100  0.53  1.00  0.98  0.98 
4w9o_A 4w9o_E  1.27    123  1.27    127  100  1.24  1.00  0.96  0.93 
3dtb_A 3dtb_B  1.30    620  1.30    612   97  0.98  1.00  0.98  0.99 
2awi_A 2awi_B  2.25    298  2.25    298  100  0.41  1.00  1.00  1.00 
1v37_A 1v37_B  1.40    171  1.40    170  100  0.39  1.00  0.99  0.99 
1kee_A 1kee_C  2.10   1058  2.10   1058  100  0.17  1.00  1.00  1.00 
2gf3_A 2gf3_B  1.30    385  1.30    385   93  0.39  1.00  1.00  1.00 
1kee_B 1kee_D  2.10    378  2.10    378  100  0.14  1.00  1.00  1.00 
1yyq_A 1yyq_B  2.10    353  2.10    351  100  1.42  0.99  0.96  0.96 
1ips_A 1ips_B  2.50    328  2.50    328   95  0.32  1.00  1.00  1.00 
1wzd_A 1wzd_B  1.35    209  1.35    207  100  0.42  1.00  0.98  0.99 
3akt_A 3akt_B  1.00    189  1.00    189  100  0.17  1.00  1.00  1.00 
2bl2_A 2bl2_B  2.10    156  2.10    156  100  0.02  1.00  1.00  1.00 
4c68_A 4c68_B  1.38    384  1.38    384  100  0.27  1.00  1.00  1.00 
1vf7_A 1vf7_B  2.40    237  2.40    235  100  1.10  1.00  0.96  0.97 
1ijg_A 1ijg_B  2.90    257  2.90    257   94  0.96  1.00  0.98  0.98 
1yro_B 1yro_D  1.90    272  1.90    272  100  0.24  1.00  1.00  1.00 
4yga_A 4yga_C  2.94    448  2.94    449   97  0.76  1.00  0.98  0.98 
1nsx_A 1nsx_B  1.75    339  1.75    346  100  0.49  1.00  1.00  0.98 
1e9g_A 1e9g_B  1.15    284  1.15    283  100  0.38  1.00  0.99  1.00 
4dx8_A 4dx8_B  2.54    139  2.54    136   91  0.63  1.00  0.97  0.99 
1kmt_A 1kmt_B  1.30    138  1.30    138  100  0.24  1.00  1.00  1.00 
3fke_A 3fke_B  1.40    123  1.40    127  100  0.13  1.00  1.00  0.97 
3zds_A 3zds_B  1.70    425  1.70    426   98  0.23  1.00  1.00  1.00 
2bo4_A 2bo4_B  1.95    381  1.95    380  100  0.48  1.00  1.00  1.00 
2bm8_A 2bm8_B  2.50    232  2.50    233  100  0.57  1.00  0.99  0.99 
3wu4_A 3wu4_B  1.70    178  1.70    180  100  0.79  1.00  0.98  0.97 
3bvf_A 3bvf_B  1.50    172  1.50    172   93  0.20  1.00  1.00  1.00 
1ei7_A 1ei7_B  2.45    158  2.45    158   90  1.60  0.95  0.91  0.91 
2z6w_A 2z6w_B  0.96    164  0.96    164  100  0.60  1.00  0.99  0.99 
1nww_A 1nww_B  1.20    145  1.20    146  100  0.62  1.00  0.98  0.98 
3w3j_A 3w3j_B  2.00    747  2.00    746   93  0.44  1.00  1.00  1.00 
3dcl_A 3dcl_B  2.25    283  2.25    281   96  0.17  1.00  0.99  1.00 
3tos_A 3tos_B  1.55    251  1.55    257   93  0.16  1.00  1.00  0.98 
4igk_A 4igk_B  1.75    211  1.75    211   93  0.27  1.00  1.00  1.00 
2y3x_A 2y3x_B  2.10    215  2.10    215   98  0.60  1.00  0.97  0.97 
4eqa_A 4eqa_B  1.60    146  1.60    146   91  0.54  1.00  0.99  0.99 
2ide_A 2ide_B  1.90    148  1.90    148  100  0.23  1.00  0.99  0.99 
2wvx_A 2wvx_B  1.90    736  1.90    737   99  0.26  1.00  1.00  1.00 
4px2_A 4px2_B  2.15    585  2.15    590   96  0.69  1.00  0.99  0.99 
3k6m_A 3k6m_B  1.50    465  1.50    461   96  0.86  1.00  0.98  0.99 
5fiw_C 5fiw_D  1.70    463  1.70    463  100  0.21  1.00  1.00  1.00 
1h6d_A 1h6d_B  2.05    383  2.05    381   97  0.16  1.00  0.99  1.00 
2qfp_A 2qfp_B  2.20    424  2.20    424  100  0.18  1.00  1.00  1.00 
3wt4_A 3wt4_B  2.30    425  2.30    425  100  0.80  0.99  0.99  0.99 
4uv2_A 4uv2_B  2.80    234  2.80    236  100  0.49  1.00  0.99  0.98 
2bnm_A 2bnm_B  1.70    194  1.70    194   93  1.51  1.00  0.96  0.96 
3kl1_A 3kl1_B  1.55    176  1.55    175   99  0.89  0.98  0.97  0.98 
3b08_A 3b08_D  1.70    151  1.70    151  100  0.41  1.00  0.99  0.99 
4tpz_A 4tpz_B  1.80    145  1.80    143  100  1.27  1.00  0.93  0.94 
1hn4_A 1hn4_B  1.50    129  1.50    127  100  0.68  0.98  0.95  0.96 
5fiw_A 5fiw_B  1.70    105  1.70    103  100  0.21  1.00  0.98  1.00 
3uqs_A 3uqs_B  2.00    478  2.00    482   98  0.52  1.00  0.99  0.99 
1sqn_A 1sqn_B  1.45    248  1.45    250   95  0.88  1.00  0.98  0.97 
1h2i_A 1h2i_B  2.70    186  2.70    186  100  0.32  1.00  1.00  1.00 
4tu6_A 4tu6_B  2.27    130  2.27    130  100  0.53  1.00  0.99  0.99 
1eaj_A 1eaj_B  1.35    124  1.35    120  100  0.53  1.00  0.96  0.99 
3nb0_A 3nb0_B  2.41    638  2.41    645  100  2.36  1.00  0.94  0.93 
4bby_A 4bby_B  1.90    555  1.90    543   97  0.57  1.00  0.97  1.00 
1j11_A 1j11_B  2.00    516  2.00    516  100  0.33  1.00  1.00  1.00 
3wgt_A 3wgt_B  1.88    341  1.88    339  100  0.35  1.00  0.99  1.00 
4o59_O 4o59_P  1.52    332  1.52    332  100  0.18  1.00  1.00  1.00 
4phq_A 4phq_B  1.94    291  1.94    279   93  0.64  1.00  0.95  0.99 
2ii3_A 2ii3_B  2.17    234  2.17    234  100  0.26  1.00  1.00  1.00 
4j4h_A 4j4h_B  1.80    259  1.80    259   96  0.34  1.00  1.00  1.00 
1ho1_A 1ho1_B  2.00    235  2.00    235  100  0.32  1.00  1.00  1.00 
1t60_A 1t60_B  1.50    223  1.50    225  100  0.35  1.00  1.00  0.99 
4ohj_A 4ohj_B  1.28    194  1.28    197  100  0.44  1.00  0.99  0.98 
3sj5_A 3sj5_B  1.67    185  1.67    183   92  0.44  1.00  0.98  0.99 
1wpb_A 1wpb_B  2.00    168  2.00    168  100  0.38  1.00  0.99  0.99 
3e8m_A 3e8m_B  1.10    164  1.10    164  100  0.23  1.00  1.00  1.00 
4ntk_A 4ntk_B  1.60    121  1.60    118  100  0.42  1.00  0.97  0.99 
3log_A 3log_B  1.73    435  1.73    450   96  0.78  1.00  0.99  0.96 
3qho_A 3qho_B  1.65    377  1.65    377  100  0.47  1.00  1.00  1.00 
3ziw_A 3ziw_B  1.90    286  1.90    286  100  0.46  1.00  0.99  0.99 
3hli_A 3hli_B  1.40    313  1.40    312  100  0.24  1.00  1.00  1.00 
4ors_A 4ors_B  1.40    162  1.40    163  100  1.63  1.00  0.92  0.92 
2cua_A 2cua_B  1.60    122  1.60    132  100  0.86  1.00  0.97  0.90 
3bp9_A 3bp9_B  2.60    131  2.60    126   96  0.66  1.00  0.94  0.98 
2f2h_A 2f2h_B  1.95    773  1.95    773   96  0.25  1.00  1.00  1.00 
3zss_A 3zss_B  1.80    649  1.80    649   97  0.15  1.00  1.00  1.00 
4kk0_A 4kk0_B  2.90    403  2.90    391   96  0.45  0.99  0.96  0.99 
1fc5_A 1fc5_B  2.20    404  2.20    403   94  1.04  1.00  0.98  0.98 
2ojw_A 2ojw_B  2.05    360  2.05    362   99  0.23  1.00  1.00  0.99 
1k6j_A 1k6j_B  1.80    322  1.80    321   94  0.49  1.00  0.99  0.99 
2quy_A 2quy_B  1.70    330  1.70    330   96  0.36  1.00  1.00  1.00 
5a71_A 5a71_B  0.91    316  0.91    316   94  1.02  1.00  0.99  0.99 
4i7e_A 4i7e_B  2.00    319  2.00    319  100  0.42  1.00  1.00  1.00 
3aof_A 3aof_B  1.29    308  1.29    308  100  0.40  1.00  1.00  1.00 
4hd4_A 4hd4_B  1.80    287  1.80    286  100  0.30  1.00  0.99  1.00 
3vje_A 3vje_B  2.12    284  2.12    284   95  0.32  1.00  1.00  1.00 
3qbg_A 3qbg_B  1.80    261  1.80    260   96  0.52  1.00  0.99  1.00 
4mby_A 4mby_B  1.48    277  1.48    275  100  0.29  1.00  0.99  1.00 
1xk9_A 1xk9_B  2.10    204  2.10    198   97  0.50  1.00  0.96  0.99 
3tfg_A 3tfg_B  1.90    183  1.90    182  100  0.37  1.00  0.99  1.00 
2uvo_A 2uvo_B  1.40    169  1.40    170   91  0.76  1.00  0.98  0.97 
3bbb_A 3bbb_B  1.30    151  1.30    151  100  0.92  1.00  0.99  0.99 
1vh5_A 1vh5_B  1.34    138  1.34    138  100  0.21  1.00  1.00  1.00 
4k2j_A 4k2j_B  2.05    138  2.05    135  100  0.39  1.00  0.97  0.99 
2vv6_A 2vv6_B  1.50    106  1.50    107  100  1.09  1.00  0.98  0.98 
1t6u_A 1t6u_B  1.30    117  1.30    117  100  0.66  1.00  0.99  0.99 
1nrl_A 1nrl_B  2.00    278  2.00    275   99  0.50  1.00  0.98  0.99 
1xx9_C 1xx9_D  2.20    140  2.20    139  100  0.93  1.00  0.97  0.98 
1xlq_A 1xlq_B  1.45    106  1.45    106  100  0.41  1.00  0.99  0.99 
4xz2_A 4xz2_B  2.67    708  2.67    728   97  0.71  1.00  0.99  0.97 
3x02_A 3x02_B  2.45    317  2.45    304   93  0.99  0.99  0.95  0.99 
2yim_A 2yim_B  1.41    355  1.41    355   96  0.27  1.00  1.00  1.00 
2z26_A 2z26_B  1.29    343  1.29    334   94  0.41  1.00  0.97  1.00 
1o7j_A 1o7j_B  1.00    325  1.00    325   94  0.25  1.00  1.00  1.00 
4o0c_A 4o0c_B  1.50    296  1.50    296   96  0.44  1.00  0.99  0.99 
1qz0_A 1qz0_B  1.50    282  1.50    282   95  0.03  1.00  1.00  1.00 
2nw8_A 2nw8_B  1.60    266  1.60    264   97  0.64  1.00  0.96  0.97 
2jiz_G 2jiz_N  2.30    192  2.30    192  100  0.07  1.00  1.00  1.00 
1j1j_A 1j1j_B  2.20    217  2.20    217   93  0.89  1.00  0.98  0.98 
4zfl_A 4zfl_B  1.70    229  1.70    229   94  0.32  1.00  1.00  1.00 
4bs6_A 4bs6_B  1.20    219  1.20    219  100  0.23  1.00  1.00  1.00 
3eed_A 3eed_B  2.80    183  2.80    183  100  0.48  1.00  0.99  0.99 
2ahj_B 2ahj_D  1.70    211  1.70    212  100  0.16  1.00  1.00  0.99 
2ahj_A 2ahj_C  1.70    192  1.70    193   99  0.24  1.00  1.00  0.99 
4jl5_A 4jl5_B  1.24    203  1.24    203  100  0.79  1.00  0.98  0.98 
4ybm_A 4ybm_B  1.46    177  1.46    170   96  0.95  1.00  0.93  0.97 
3vyg_B 3vyg_E  1.72    152  1.72    151   92  0.10  1.00  0.99  1.00 
4qyn_A 4qyn_B  1.19    133  1.19    133  100  0.20  1.00  1.00  1.00 
1m5q_1 1m5q_2  2.00    127  2.00    127  100  0.22  1.00  1.00  1.00 
4dyn_A 4dyn_B  2.40    437  2.40    437   91  2.07  0.96  0.90  0.90 
3vyp_A 3vyp_B  1.40    268  1.40    264   95  1.13  0.98  0.96  0.97 
3fst_A 3fst_C  1.65    286  1.65    265   99  0.72  1.00  0.92  0.99 
3ix3_A 3ix3_B  1.40    163  1.40    163  100  0.55  1.00  0.99  0.99 
1wpv_A 1wpv_B  1.70    147  1.70    147  100  0.37  1.00  0.99  0.99 
3a6r_A 3a6r_B  1.20    122  1.20    122  100  0.27  1.00  1.00  1.00 
2h62_A 2h62_B  1.85    104  1.85    103  100  1.33  0.99  0.90  0.91 
1tr0_A 1tr0_B  1.80    106  1.80    106  100  0.13  1.00  1.00  1.00 
1vqq_A 1vqq_B  1.80    635  1.80    625   97  0.92  1.00  0.97  0.99 
1gq1_A 1gq1_B  1.40    559  1.40    559  100  0.43  1.00  1.00  1.00 
3iav_A 3iav_B  1.75    521  1.75    521   97  0.43  1.00  1.00  1.00 
3rzi_A 3rzi_B  1.95    453  1.95    457   98  0.66  0.98  0.99  0.98 
3sg8_A 3sg8_B  1.80    298  1.80    298   91  0.57  1.00  0.99  0.99 
2j45_A 2j45_B  1.14    297  1.14    297  100  0.98  1.00  0.99  0.99 
3uxj_A 3uxj_B  1.40    261  1.40    259  100  0.48  1.00  0.99  0.99 
3lk4_1 3lk4_4  1.99    269  1.99    269   94  0.03  1.00  1.00  1.00 
3lk4_2 3lk4_5  1.99    238  1.99    237  100  0.02  1.00  1.00  1.00 
4ke7_A 4ke7_B  1.70    245  1.70    242   99  0.15  1.00  0.99  1.00 
4xlz_A 4xlz_B  1.51    267  1.51    267   97  0.06  1.00  1.00  1.00 
3amn_A 3amn_B  1.47    255  1.47    256  100  0.28  1.00  1.00  0.99 
4pof_A 4pof_B  2.65    255  2.65    255   95  0.04  1.00  1.00  1.00 
4geh_A 4geh_C  1.95    198  1.95    198  100  0.92  1.00  0.97  0.97 
4phj_A 4phj_B  1.60    173  1.60    173  100  0.83  1.00  0.98  0.98 
4cdj_A 4cdj_B  1.50    153  1.50    154  100  0.57  1.00  0.98  0.98 
2hfn_A 2hfn_B  1.80    149  1.80    140  100  0.29  1.00  0.93  0.99 
4v2y_A 4v2y_B  1.40    105  1.40    104  100  0.55  1.00  0.97  0.98 
3s6e_A 3s6e_B  0.95    113  0.95    111   93  1.31  0.98  0.91  0.93 
2gum_A 2gum_B  2.10    576  2.10    581   99  0.53  1.00  0.99  0.99 
3pgs_A 3pgs_B  1.90    427  1.90    426   96  0.31  1.00  1.00  1.00 
4ud4_A 4ud4_B  1.74    324  1.74    317   97  3.40  0.92  0.81  0.83 
2j9f_A 2j9f_C  1.88    383  1.88    383   95  0.18  1.00  1.00  1.00 
1i88_A 1i88_B  1.45    388  1.45    388  100  0.18  1.00  1.00  1.00 
2j9f_B 2j9f_D  1.88    330  1.88    330   94  0.14  1.00  1.00  1.00 
4oag_A 4oag_B  2.00    328  2.00    324   98  1.10  0.99  0.96  0.98 
4jk8_A 4jk8_B  1.15    220  1.15    221  100  2.24  0.92  0.88  0.87 
2y7k_A 2y7k_B  1.95    211  1.95    213  100  0.78  0.99  0.98  0.97 
1xtt_A 1xtt_B  1.80    215  1.80    208   96  0.84  1.00  0.95  0.98 
1gtv_A 1gtv_B  1.55    208  1.55    208  100  0.12  1.00  1.00  1.00 
2irv_A 2irv_B  2.30    176  2.30    179   96  0.79  0.98  0.96  0.94 
3qzr_A 3qzr_B  1.04    180  1.04    176   91  0.44  1.00  0.97  0.99 
1qxr_A 1qxr_B  1.70    187  1.70    187   92  0.27  1.00  1.00  1.00 
3nbk_A 3nbk_B  1.58    158  1.58    158  100  0.25  1.00  1.00  1.00 
4nb3_A 4nb3_B  1.35    123  1.35    122  100  0.42  1.00  0.98  0.99 
3s28_A 3s28_B  2.80    781  2.80    780   99  0.91  1.00  0.99  0.99 
3v83_A 3v83_B  2.10    674  2.10    677  100  0.60  1.00  1.00  0.99 
5e6z_A 5e6z_B  1.88    587  1.88    596   98  0.38  1.00  1.00  0.98 
4kgd_A 4kgd_B  1.06    586  1.06    585   98  0.46  1.00  1.00  1.00 
4d0z_A 4d0z_B  2.20    495  2.20    495  100  0.30  1.00  1.00  1.00 
3pot_A 3pot_D  1.20    543  1.20    543   93  0.22  1.00  1.00  1.00 
4eu9_A 4eu9_B  1.48    513  1.48    504  100  0.45  1.00  0.98  1.00 
3h0l_B 3h0l_E  2.30    410  2.30    410   94  0.11  1.00  1.00  1.00 
4azi_A 4azi_B  1.98    410  1.98    408   95  0.35  1.00  0.99  0.99 
3wco_A 3wco_B  2.40    384  2.40    381   91  0.52  1.00  0.99  1.00 
4fcc_A 4fcc_B  2.00    442  2.00    442  100  1.52  1.00  0.96  0.96 
3pot_B 3pot_E  1.20    442  1.20    442   92  0.17  1.00  1.00  1.00 
1up7_A 1up7_B  2.40    414  2.40    409   95  0.14  1.00  0.99  1.00 
4ggo_A 4ggo_B  2.00    397  2.00    397  100  0.31  1.00  1.00  1.00 
5dw3_A 5dw3_B  1.74    382  1.74    385  100  0.26  1.00  1.00  0.99 
2nu8_B 2nu8_E  2.15    388  2.15    385   92  0.32  1.00  0.99  1.00 
4lan_A 4lan_B  1.75    370  1.75    369   93  0.81  1.00  0.99  0.99 
2drw_A 2drw_B  2.10    362  2.10    362  100  0.38  1.00  1.00  1.00 
1w23_A 1w23_B  1.08    360  1.08    357   99  0.25  1.00  0.99  1.00 
4fma_A 4fma_B  2.15    351  2.15    351  100  0.49  1.00  1.00  1.00 
2cb2_A 2cb2_B  1.70    306  1.70    306  100  0.13  1.00  1.00  1.00 
4rr3_A 4rr3_E  3.10    232  3.10    232  100  0.21  1.00  1.00  1.00 
2qul_A 2qul_B  1.79    290  1.79    290  100  0.28  1.00  1.00  1.00 
4c9s_A 4c9s_B  1.80    259  1.80    262   98  0.37  1.00  1.00  0.99 
4oze_A 4oze_B  1.61    266  1.61    267   95  0.19  1.00  1.00  1.00 
3rf3_A 3rf3_B  1.61    257  1.61    258  100  0.57  1.00  0.99  0.99 
1swv_A 1swv_B  2.30    257  2.30    257   94  0.37  1.00  1.00  1.00 
3bex_A 3bex_B  1.51    248  1.51    248  100  0.16  1.00  1.00  1.00 
3pot_C 3pot_F  1.20    246  1.20    246  100  0.25  1.00  1.00  1.00 
4rr3_B 4rr3_F  3.10    230  3.10    230  100  0.20  1.00  1.00  1.00 
4jxe_A 4jxe_B  1.45    188  1.45    186   92  0.75  1.00  0.97  0.99 
5dec_A 5dec_B  2.00    188  2.00    191   97  0.28  1.00  0.99  0.98 
2vfx_A 2vfx_B  1.95    203  1.95    203  100  0.39  1.00  0.99  0.99 
4h6b_A 4h6b_B  1.35    180  1.35    180   92  0.33  1.00  1.00  1.00 
3wg3_A 3wg3_B  1.35    163  1.35    155   91  0.47  1.00  0.94  0.99 
2rl8_A 2rl8_B  1.45    148  1.45    151   98  1.09  0.99  0.97  0.96 
4i4o_A 4i4o_B  1.12    146  1.12    146  100  0.22  1.00  1.00  1.00 
3luc_A 3luc_B  1.69    135  1.69    133  100  0.63  1.00  0.97  0.98 
2wdq_C 2wdq_G  2.40    121  2.40    121  100  0.05  1.00  1.00  1.00 
3kp1_E 3kp1_F  2.01    109  2.01    109  100  0.27  1.00  1.00  1.00 
2wdq_D 2wdq_H  2.40    105  2.40    105  100  0.04  1.00  1.00  1.00 
1hhs_A 1hhs_B  2.00    664  2.00    664  100  0.00  1.00  1.00  1.00 
1tt5_A 1tt5_C  2.60    522  2.60    512   99  0.91  1.00  0.97  0.99 
1kxt_A 1kxt_C  2.00    496  2.00    496   96  0.35  1.00  1.00  1.00 
2xam_A 2xam_B  2.20    417  2.20    426   93  0.78  0.99  0.98  0.96 
4y67_A 4y67_B  1.60    410  1.60    410   98  0.24  1.00  1.00  1.00 
1sg6_A 1sg6_B  1.70    377  1.70    378   96  0.40  1.00  0.99  0.99 
3nvw_B 3nvw_K  1.60    334  1.60    305  100  0.26  1.00  0.91  1.00 
3v0d_A 3v0d_B  1.10    325  1.10    325   98  0.47  1.00  0.98  0.98 
5fjz_A 5fjz_B  1.90    262  1.90    260   99  0.47  1.00  0.99  0.99 
4jzq_A 4jzq_B  1.35    237  1.35    234  100  0.28  1.00  0.99  1.00 
2ghv_C 2ghv_E  2.20    183  2.20    183  100  0.31  1.00  1.00  1.00 
3qrb_A 3qrb_B  1.80    213  1.80    213  100  0.90  1.00  0.98  0.98 
4xbd_A 4xbd_B  1.45    163  1.45    166   97  0.41  1.00  0.99  0.97 
1obo_A 1obo_B  1.20    169  1.20    169  100  0.39  1.00  0.99  0.99 
2gte_A 2gte_B  1.40    124  1.40    124  100  0.58  1.00  0.98  0.98 
2hqt_A 2hqt_B  1.90    115  1.90    120   97  1.32  0.96  0.89  0.85 
4co3_A 4co3_B  1.05    104  1.05    105   98  0.31  1.00  0.97  0.96 
3wyf_C 3wyf_F  2.22   1040  2.22   1005   95  0.50  1.00  0.96  1.00 
2zuv_A 2zuv_B  1.85    741  1.85    740   98  1.19  1.00  0.98  0.98 
4z24_A 4z24_B  2.00    649  2.00    649   97  0.20  1.00  1.00  1.00 
3o0q_A 3o0q_B  1.80    617  1.80    617   95  0.56  1.00  1.00  1.00 
4a57_A 4a57_B  2.00    594  2.00    594  100  0.88  1.00  0.99  0.99 
1now_A 1now_B  2.20    480  2.20    480  100  0.23  1.00  1.00  1.00 
1p1j_A 1p1j_B  1.70    525  1.70    516   95  0.20  1.00  0.98  1.00 
3q3m_A 3q3m_D  1.75    491  1.75    491   97  0.17  1.00  1.00  1.00 
2y2h_A 2y2h_B  1.96    467  1.96    472   94  0.55  1.00  1.00  0.98 
4ido_A 4ido_B  2.09    412  2.09    422   96  1.01  1.00  0.98  0.96 
3zm9_A 3zm9_B  1.90    354  1.90    346   95  1.08  1.00  0.96  0.98 
2ez2_A 2ez2_B  1.85    456  1.85    456  100  1.99  0.99  0.95  0.95 
4i6y_A 4i6y_B  1.45    374  1.45    377  100  0.44  1.00  1.00  0.99 
4hov_A 4hov_B  2.20    308  2.20    309  100  0.24  1.00  1.00  1.00 
4h2w_A 4h2w_B  1.95    295  1.95    296  100  0.28  1.00  1.00  0.99 
3cwn_A 3cwn_B  1.40    316  1.40    316  100  0.21  1.00  1.00  1.00 
3q3m_B 3q3m_F  1.75    305  1.75    305  100  0.16  1.00  1.00  1.00 
1otk_A 1otk_B  2.00    244  2.00    244  100  0.30  1.00  1.00  1.00 
4y5v_C 4y5v_F  2.60    206  2.60    206   98  0.46  0.99  0.98  0.98 
2b82_A 2b82_B  1.25    211  1.25    211  100  0.76  1.00  0.99  0.99 
2ql6_A 2ql6_B  2.70    179  2.70    179  100  0.11  1.00  1.00  1.00 
3f9x_A 3f9x_B  1.25    160  1.25    160  100  0.75  1.00  0.98  0.98 
1pqh_A 1pqh_B  1.29    118  1.29    114  100  0.26  1.00  0.96  1.00 
3fz2_A 3fz2_B  2.70    129  2.70    129  100  0.52  0.99  0.98  0.98 
3gax_A 3gax_B  1.70    107  1.70    107   98  0.77  0.98  0.98  0.98 
4v0i_A 4v0i_B  2.54    759  2.54    792   92  0.24  1.00  1.00  0.96 
2yi9_A 2yi9_B  2.20    771  2.20    771   98  0.41  1.00  1.00  1.00 
2xc1_A 2xc1_B  1.65    660  1.65    661  100  1.39  1.00  0.98  0.98 
1b3u_A 1b3u_B  2.30    588  2.30    588  100  1.47  1.00  0.97  0.97 
2qts_A 2qts_B  1.90    417  1.90    420   96  2.21  1.00  0.91  0.90 
2h21_A 2h21_B  2.45    424  2.45    440   90  1.35  0.99  0.97  0.94 
2xka_A 2xka_B  3.00    399  3.00    400   96  0.87  1.00  0.98  0.98 
1w5q_A 1w5q_B  1.40    321  1.40    319   90  0.25  1.00  0.99  1.00 
2i1w_A 2i1w_B  2.34    257  2.34    262   98  0.67  1.00  0.98  0.97 
4k84_A 4k84_B  1.90    206  1.90    207  100  0.26  1.00  1.00  0.99 
3vbi_A 3vbi_C  1.80    186  1.80    186   94  0.24  1.00  1.00  1.00 
4fa8_E 4fa8_F  2.20    145  2.20    146  100  0.37  1.00  0.99  0.99 
4owj_A 4owj_B  2.00    131  2.00    131  100  0.48  1.00  0.99  0.99 
4c9r_B 4c9r_D  2.10    105  2.10    107  100  0.46  1.00  0.99  0.97 
4amw_A 4amw_B  1.90   1024  1.90   1024   98  0.36  1.00  1.00  1.00 
2je8_A 2je8_B  1.70    837  1.70    841  100  0.29  1.00  1.00  0.99 
4ufa_A 4ufa_B  1.80    607  1.80    607  100  0.45  1.00  1.00  1.00 
4n9z_A 4n9z_B  1.90    509  1.90    508   96  0.13  1.00  1.00  1.00 
5adu_L 5adu_M  1.10    580  1.10    580  100  0.22  1.00  1.00  1.00 
3sq7_A 3sq7_B  2.00    432  2.00    426   97  0.31  1.00  0.98  0.99 
4adm_A 4adm_B  1.65    450  1.65    449   93  0.49  1.00  1.00  1.00 
4mza_A 4mza_B  1.65    432  1.65    437  100  0.84  1.00  0.99  0.98 
3hhw_K 3hhw_L  2.70    421  2.70    421   96  1.06  1.00  0.98  0.98 
1evl_A 1evl_B  1.55    401  1.55    401  100  0.52  1.00  1.00  1.00 
4v24_A 4v24_B  1.80    351  1.80    349   93  0.20  1.00  0.99  1.00 
2f25_A 2f25_B  1.95    373  1.95    370   93  0.81  1.00  0.98  0.99 
1zz1_A 1zz1_B  1.57    367  1.57    367   95  0.50  1.00  1.00  1.00 
3n2w_A 3n2w_B  1.45    367  1.45    365   95  0.32  0.97  0.99  1.00 
4i0u_A 4i0u_B  2.70    347  2.70    348   90  1.01  1.00  0.98  0.98 
1jg8_A 1jg8_B  1.80    342  1.80    342   96  0.65  1.00  0.99  0.99 
4miy_A 4miy_B  1.42    339  1.42    339   97  0.34  1.00  1.00  1.00 
3epw_A 3epw_B  1.30    326  1.30    326   96  0.32  1.00  1.00  1.00 
3h63_A 3h63_C  1.30    315  1.30    315   94  0.18  1.00  1.00  1.00 
3mjo_A 3mjo_B  1.36    296  1.36    296  100  0.44  1.00  1.00  1.00 
3r40_A 3r40_B  1.05    291  1.05    287   94  0.32  1.00  0.98  1.00 
3wdw_A 3wdw_B  1.80    298  1.80    298  100  0.25  1.00  1.00  1.00 
3som_A 3som_B  2.40    227  2.40    228  100  0.19  1.00  1.00  0.99 
4x7y_A 4x7y_B  1.40    250  1.40    250  100  0.19  1.00  1.00  1.00 
4c5k_A 4c5k_B  1.40    274  1.40    274   97  0.46  1.00  0.99  0.99 
3dby_A 3dby_B  2.10    257  2.10    266   92  0.22  1.00  0.99  0.96 
3ijw_A 3ijw_B  1.90    265  1.90    264   95  0.41  1.00  0.99  1.00 
3e5u_A 3e5u_B  1.83    215  1.83    218   98  0.49  1.00  0.99  0.97 
4uc8_A 4uc8_B  2.00    222  2.00    222  100  0.73  1.00  0.98  0.98 
2uzq_A 2uzq_B  2.38    172  2.38    172  100  0.23  1.00  1.00  1.00 
3smj_A 3smj_B  1.50    188  1.50    186  100  1.52  1.00  0.91  0.92 
4ysx_C 4ysx_G  2.25    153  2.25    155  100  0.99  1.00  0.98  0.97 
3w6b_A 3w6b_B  1.90    160  1.90    153  100  0.37  1.00  0.95  0.99 
2dtj_A 2dtj_B  1.58    164  1.58    163   91  0.81  1.00  0.95  0.96 
5e0i_A 5e0i_B  1.95    154  1.95    154   93  0.16  1.00  1.00  1.00 
4ysx_D 4ysx_H  2.25    129  2.25    129  100  0.65  1.00  0.98  0.98 
4wwf_A 4wwf_B  1.10    111  1.10    106  100  1.97  1.00  0.78  0.81 
3hpw_A 3hpw_B  1.45    101  1.45    101  100  0.66  1.00  0.97  0.97 
2brw_A 2brw_B  2.80    722  2.80    722   98  0.30  1.00  1.00  1.00 
3o6w_A 3o6w_B  1.48    467  1.48    466  100  0.36  1.00  1.00  1.00 
4lcl_A 4lcl_B  1.80    400  1.80    409   98  0.95  0.99  0.99  0.97 
5crg_A 5crg_B  1.97    354  1.97    354   96  0.47  1.00  1.00  1.00 
3ea1_A 3ea1_B  1.75    296  1.75    296   95  0.28  1.00  1.00  1.00 
3u2u_A 3u2u_B  1.45    263  1.45    263   96  0.52  1.00  0.99  0.99 
2e3p_A 2e3p_B  1.40    235  1.40    231   98  0.48  1.00  0.98  0.99 
4p93_A 4p93_B  1.85    233  1.85    233   94  0.40  1.00  1.00  1.00 
4zhe_A 4zhe_B  2.50    205  2.50    203   98  1.13  0.96  0.95  0.96 
4ca1_A 4ca1_B  1.58    189  1.58    190   98  1.37  0.99  0.95  0.94 
3jum_A 3jum_B  1.45    157  1.45    158  100  0.26  1.00  1.00  0.99 
3wu2_V 3wu2_v  1.90    137  1.90    137  100  0.24  1.00  1.00  1.00 
3qzm_A 3qzm_B  1.25    124  1.25    123  100  0.46  1.00  0.98  0.99 
4x34_A 4x34_B  1.80    120  1.80    119  100  0.53  1.00  0.98  0.98 
1umj_A 1umj_B  1.60    101  1.60    101  100  0.26  1.00  1.00  1.00 
2qmr_A 2qmr_B  3.00    835  3.00    801   95  2.11  0.94  0.92  0.95 
4zg6_A 4zg6_B  1.80    754  1.80    756   98  0.22  1.00  1.00  1.00 
3fg1_A 3fg1_B  1.85    684  1.85    682   97  0.24  1.00  1.00  1.00 
4yz1_A 4yz1_B  1.97    656  1.97    656   99  0.10  1.00  1.00  1.00 
1oao_A 1oao_B  1.90    673  1.90    673   97  0.27  1.00  1.00  1.00 
1thz_A 1thz_B  1.80    590  1.80    590  100  0.45  1.00  1.00  1.00 
4q86_A 4q86_B  2.25    582  2.25    583   97  0.13  1.00  1.00  1.00 
3hww_A 3hww_D  1.95    539  1.95    532   98  0.40  1.00  0.98  1.00 
4c7r_A 4c7r_B  2.70    531  2.70    497   90  0.90  1.00  0.93  0.99 
2vk8_A 2vk8_B  1.42    562  1.42    562   97  0.18  1.00  1.00  1.00 
4e3x_A 4e3x_B  1.24    543  1.24    546   97  0.29  1.00  1.00  0.99 
2q9o_A 2q9o_B  1.30    558  1.30    558   98  0.09  1.00  1.00  1.00 
2zy4_A 2zy4_B  2.00    524  2.00    512   97  0.94  1.00  0.97  0.99 
4r1q_A 4r1q_B  2.25    495  2.25    495   92  0.18  1.00  1.00  1.00 
3wu2_C 3wu2_c  1.90    451  1.90    455   94  0.39  1.00  1.00  0.99 
1ek9_A 1ek9_B  2.10    428  2.10    428   96  0.17  1.00  1.00  1.00 
2akz_A 2akz_B  1.36    435  1.36    432  100  0.25  1.00  0.99  1.00 
2np9_A 2np9_B  2.45    423  2.45    422   91  0.29  1.00  1.00  1.00 
3hyw_A 3hyw_B  2.00    427  2.00    427   94  0.17  1.00  1.00  1.00 
4u72_A 4u72_B  2.00    375  2.00    374   99  0.32  1.00  0.99  1.00 
2nwl_A 2nwl_B  2.96    402  2.96    398   98  0.16  1.00  0.99  1.00 
1af6_A 1af6_B  2.40    421  2.40    421   96  0.04  1.00  1.00  1.00 
3wra_A 3wra_B  2.10    408  2.10    404   97  0.25  1.00  0.99  1.00 
4uxe_A 4uxe_B  2.00    396  2.00    397   95  0.71  1.00  0.99  0.99 
3zje_A 3zje_B  1.84    328  1.84    323   96  1.30  0.98  0.95  0.97 
4r19_A 4r19_B  1.80    321  1.80    317   99  0.42  1.00  0.98  0.99 
4x90_A 4x90_B  1.84    376  1.84    376  100  0.42  1.00  1.00  1.00 
4iiy_A 4iiy_B  1.20    335  1.20    337  100  0.26  1.00  1.00  0.99 
3wu2_A 3wu2_a  1.90    334  1.90    334  100  0.12  1.00  1.00  1.00 
4fcw_A 4fcw_C  2.35    311  2.35    306   93  0.67  0.99  0.97  0.99 
5adu_S 5adu_T  1.10    263  1.10    264   96  0.08  1.00  1.00  1.00 
4ne2_A 4ne2_B  1.90    304  1.90    301   99  0.08  1.00  0.99  1.00 
2pt7_A 2pt7_B  2.40    323  2.40    308   96  1.36  1.00  0.92  0.96 
3bux_B 3bux_D  1.35    305  1.35    305  100  0.09  1.00  1.00  1.00 
2fp8_A 2fp8_B  2.30    302  2.30    303   96  0.17  1.00  1.00  1.00 
1ywh_A 1ywh_C  2.70    268  2.70    259   93  1.04  1.00  0.95  0.98 
4ksk_A 4ksk_B  2.40    260  2.40    260  100  0.36  1.00  1.00  1.00 
4gom_D 4gom_E  2.45    243  2.45    244   98  0.49  1.00  0.99  0.99 
4i4n_A 4i4n_B  1.84    281  1.84    281   94  0.34  1.00  1.00  1.00 
3riy_A 3riy_B  1.55    272  1.55    272  100  0.86  1.00  0.99  0.99 
4kkr_A 4kkr_B  2.00    224  2.00    234   95  0.85  0.96  0.98  0.94 
4xcb_A 4xcb_B  1.60    260  1.60    259   93  0.21  1.00  0.99  1.00 
4cnn_A 4cnn_B  1.00    245  1.00    247   99  0.49  1.00  0.99  0.99 
4r2x_A 4r2x_B  0.93    241  0.93    240   99  0.35  1.00  0.98  0.98 
4l3n_A 4l3n_B  2.13    209  2.13    210  100  1.00  1.00  0.97  0.97 
3w6s_A 3w6s_B  1.90    225  1.90    224  100  0.24  1.00  0.99  1.00 
5cvd_A 5cvd_B  1.30    231  1.30    226  100  0.55  1.00  0.97  0.99 
2tps_A 2tps_B  1.25    226  1.25    227   93  0.35  1.00  0.99  0.99 
4d6p_A 4d6p_B  1.48    226  1.48    229   93  0.45  1.00  0.99  0.98 
4yz0_A 4yz0_B  1.15    198  1.15    195   91  0.28  1.00  0.98  1.00 
2ght_A 2ght_B  1.80    180  1.80    180  100  0.37  1.00  0.99  0.99 
3pn3_A 3pn3_B  1.30    181  1.30    181   92  0.03  1.00  1.00  1.00 
1zck_A 1zck_B  1.90    150  1.90    152   98  0.25  1.00  1.00  0.98 
4klx_A 4klx_B  1.23    161  1.23    160  100  0.35  1.00  0.99  0.99 
2o70_A 2o70_B  1.80    165  1.80    164  100  0.33  1.00  0.99  1.00 
3s9d_A 3s9d_C  2.00    127  2.00    116   92  0.36  0.99  0.91  0.99 
2oj5_A 2oj5_B  1.75    162  1.75    163   93  0.43  0.99  0.99  0.99 
2ag4_A 2ag4_B  1.80    164  1.80    164  100  0.20  1.00  1.00  1.00 
4qus_A 4qus_B  1.28    140  1.28    149  100  0.97  1.00  0.97  0.91 
2cj4_A 2cj4_B  1.63    147  1.63    146  100  0.39  1.00  0.99  0.99 
3kp7_A 3kp7_B  2.30    140  2.30    142   98  0.90  1.00  0.96  0.95 
3r62_A 3r62_B  1.52    125  1.52    127  100  1.05  1.00  0.94  0.93 
1vzi_A 1vzi_B  1.15    125  1.15    125  100  0.26  1.00  1.00  1.00 
2w16_A 2w16_B  2.71    772  2.71    754   95  1.72  0.97  0.89  0.91 
3t5t_A 3t5t_B  1.70    470  1.70    475   94  0.92  0.98  0.99  0.98 
4wlh_A 4wlh_B  1.28    412  1.28    411   97  0.49  1.00  0.99  1.00 
4w7k_A 4w7k_B  1.05    446  1.05    446   97  0.29  1.00  1.00  1.00 
4lx1_A 4lx1_B  1.87    360  1.87    360   98  0.30  1.00  0.99  0.99 
4c8r_A 4c8r_B  2.82    384  2.82    384  100  0.34  1.00  1.00  1.00 
4rv5_A 4rv5_B  1.04    364  1.04    364   91  0.34  1.00  1.00  1.00 
4rhj_A 4rhj_B  1.80    289  1.80    286   93  0.80  1.00  0.97  0.98 
3zk9_A 3zk9_B  1.45    278  1.45    278   95  0.46  1.00  1.00  1.00 
4fbc_A 4fbc_B  1.70    278  1.70    278   95  0.31  1.00  1.00  1.00 
1nlf_A 1nlf_B  1.95    254  1.95    254   96  0.54  1.00  0.99  0.99 
4c29_A 4c29_B  2.20    201  2.20    201   93  0.73  1.00  0.99  0.99 
3ajg_A 3ajg_B  1.90    238  1.90    241   98  0.87  1.00  0.98  0.97 
4edh_A 4edh_B  1.32    208  1.32    209   93  0.44  0.99  0.97  0.97 
4p5m_B 4p5m_D  1.70    199  1.70    199  100  0.28  1.00  1.00  1.00 
4c2m_E 4c2m_T  2.80    212  2.80    212  100  0.10  1.00  1.00  1.00 
3o6z_A 3o6z_B  2.05    181  2.05    188   94  0.94  0.99  0.96  0.93 
4yp6_A 4yp6_B  1.90    169  1.90    169  100  0.36  1.00  1.00  1.00 
4u6o_A 4u6o_B  1.30    166  1.30    156   94  1.14  0.97  0.91  0.97 
4l9n_A 4l9n_B  1.60    137  1.60    138   97  2.15  0.85  0.84  0.84 
2x4y_A 2x4y_C  1.70    127  1.70    125  100  0.27  1.00  0.98  1.00 
4ydy_I 4ydy_J  2.00    123  2.00    124   95  0.88  1.00  0.93  0.93 
4mj2_A 4mj2_B  2.10    595  2.10    607   93  0.40  1.00  1.00  0.98 
2wmi_A 2wmi_B  1.90    572  1.90    571   99  0.42  1.00  1.00  1.00 
1q7z_A 1q7z_B  1.70    559  1.70    548   95  0.48  1.00  0.98  1.00 
1eex_A 1eex_L  1.70    551  1.70    551   97  0.28  1.00  1.00  1.00 
1hpu_A 1hpu_B  1.85    525  1.85    525  100  0.38  1.00  1.00  1.00 
4d1i_A 4d1i_B  1.80    539  1.80    539  100  0.19  1.00  1.00  1.00 
4ywt_A 4ywt_B  2.38    411  2.38    431   94  1.71  0.97  0.94  0.90 
1k90_A 1k90_B  2.75    485  2.75    465   95  1.60  0.95  0.92  0.96 
4r23_A 4r23_B  1.84    416  1.84    411   95  0.24  1.00  0.99  1.00 
2c61_A 2c61_B  1.50    432  1.50    425   97  1.35  0.99  0.95  0.96 
4rzy_A 4rzy_B  1.95    439  1.95    439  100  0.06  1.00  1.00  1.00 
2hqs_A 2hqs_B  1.50    412  1.50    410  100  0.35  1.00  0.99  1.00 
4eqs_A 4eqs_B  1.50    437  1.50    437   94  0.44  1.00  1.00  1.00 
4jch_A 4jch_B  1.70    436  1.70    430   91  0.58  1.00  0.98  0.99 
3vs8_A 3vs8_B  1.76    404  1.76    399   95  0.32  1.00  0.99  1.00 
2ex0_A 2ex0_B  1.65    392  1.65    390  100  0.75  1.00  0.99  0.99 
2qap_A 2qap_B  1.59    358  1.59    358  100  0.18  1.00  1.00  1.00 
1onw_A 1onw_B  1.65    375  1.65    379   98  0.24  1.00  1.00  0.99 
4qrn_A 4qrn_B  1.07    352  1.07    348  100  0.18  1.00  0.99  1.00 
2fh1_A 2fh1_B  1.55    321  1.55    324   96  0.66  1.00  0.97  0.96 
2dyu_A 2dyu_B  1.75    322  1.75    322  100  0.51  1.00  0.99  0.99 
2w8h_A 2w8h_B  2.76    322  2.76    322   95  0.02  1.00  1.00  1.00 
4zme_A 4zme_B  1.98    261  1.98    254   99  0.35  1.00  0.97  1.00 
1gkl_A 1gkl_B  1.40    283  1.40    283  100  0.12  1.00  1.00  1.00 
1e0j_A 1e0j_B  3.00    287  3.00    288   99  1.38  0.98  0.93  0.93 
4d79_A 4d79_B  1.77    243  1.77    247   98  0.43  1.00  0.99  0.98 
3wu2_O 3wu2_o  1.90    244  1.90    241   99  0.26  1.00  0.99  1.00 
2vlb_A 2vlb_B  1.92    235  1.92    217   93  0.78  1.00  0.91  0.98 
3mxj_A 3mxj_B  1.95    210  1.95    219   92  0.63  1.00  0.99  0.95 
3ov9_A 3ov9_B  1.60    245  1.60    244  100  0.77  1.00  0.98  0.98 
3c9i_A 3c9i_B  1.95    233  1.95    242  100  2.80  1.00  0.82  0.79 
1fsg_A 1fsg_C  1.05    233  1.05    233  100  0.41  1.00  1.00  1.00 
2bhw_A 2bhw_B  2.50    223  2.50    223  100  0.06  1.00  1.00  1.00 
1eex_B 1eex_E  1.70    178  1.70    178   94  0.32  1.00  1.00  1.00 
4hjz_A 4hjz_B  1.90    183  1.90    183  100  0.13  1.00  1.00  1.00 
3vz8_A 3vz8_B  1.90    185  1.90    185  100  0.36  1.00  1.00  1.00 
2dc3_A 2dc3_B  1.68    172  1.68    168  100  0.67  0.99  0.89  0.91 
1qkr_A 1qkr_B  1.80    181  1.80    180   97  1.30  0.99  0.94  0.94 
3mol_A 3mol_B  1.20    183  1.20    174   96  0.41  1.00  0.94  0.99 
1eex_G 1eex_M  1.70    137  1.70    137  100  0.61  1.00  0.98  0.98 
3aj1_A 3aj1_B  2.50    151  2.50    156  100  1.50  0.96  0.92  0.89 
4dvk_A 4dvk_B  2.21    157  2.21    157  100  0.49  1.00  0.99  0.99 
4c2m_F 4c2m_U  2.80    100  2.80    100  100  0.02  1.00  1.00  1.00 
1oh3_A 1oh3_B  1.50    141  1.50    141  100  0.42  1.00  0.99  0.99 
4c2m_H 4c2m_W  2.80    131  2.80    131  100  0.02  1.00  1.00  1.00 
3d9j_A 3d9j_B  1.60    137  1.60    140  100  0.40  1.00  0.99  0.97 
1jya_A 1jya_B  1.74    117  1.74    121  100  0.67  1.00  0.97  0.94 
1bms_A 1bms_B  2.70    129  2.70    129  100  1.68  0.94  0.89  0.89 
2qqr_A 2qqr_B  1.80    118  1.80    118  100  0.04  1.00  1.00  1.00 
4a6h_A 4a6h_B  1.45    108  1.45    108  100  0.10  1.00  1.00  1.00 
4n5b_A 4n5b_B  2.20    104  2.20    100  100  1.09  1.00  0.89  0.93 
4lrv_A 4lrv_B  2.50    107  2.50    106  100  0.24  1.00  0.99  1.00 
3q3m_E 3q3m_H  1.75    102  1.75    102  100  0.11  1.00  1.00  1.00 
4oj5_A 4oj5_B  1.80    758  1.80    756   96  1.34  1.00  0.98  0.98 
4ccf_A 4ccf_B  2.65    265  2.65    258   97  0.30  1.00  0.97  1.00 
3v1t_C 3v1t_D  1.88    407  1.88    409   92  0.35  1.00  1.00  0.99 
3slh_A 3slh_B  1.70    436  1.70    439  100  0.21  1.00  1.00  0.99 
4s23_A 4s23_B  1.65    405  1.65    405   93  0.53  1.00  1.00  1.00 
4uyw_A 4uyw_B  1.70    346  1.70    346   92  0.36  1.00  0.99  0.99 
4llf_A 4llf_B  2.89    289  2.89    291   96  0.76  1.00  0.99  0.98 
4jzw_A 4jzw_G  1.78    336  1.78    339   95  0.17  1.00  1.00  0.99 
3kgd_A 3kgd_B  1.68    336  1.68    342  100  0.76  1.00  0.99  0.97 
5aq5_A 5aq5_B  2.30    275  2.30    276  100  0.05  1.00  1.00  1.00 
4ny3_A 4ny3_B  1.80    299  1.80    298   95  0.31  1.00  0.99  1.00 
4w1t_A 4w1t_B  1.55    272  1.55    269  100  0.43  1.00  0.98  1.00 
3g6k_A 3g6k_B  1.35    299  1.35    305   94  1.14  1.00  0.97  0.96 
1xdy_A 1xdy_B  2.20    263  2.20    262   99  0.24  1.00  0.99  0.99 
1e2v_A 1e2v_B  1.85    251  1.85    251  100  0.68  1.00  0.99  0.99 
3irs_A 3irs_B  1.76    281  1.76    281  100  0.34  1.00  1.00  1.00 
2eb4_A 2eb4_B  1.60    261  1.60    265   98  0.56  1.00  1.00  0.98 
2vck_A 2vck_B  1.80    208  1.80    209   99  0.27  1.00  1.00  0.99 
1wur_A 1wur_B  1.82    185  1.82    185   91  0.15  1.00  1.00  1.00 
1vht_A 1vht_B  1.59    208  1.59    208   95  1.16  1.00  0.96  0.96 
4emt_A 4emt_B  1.50    175  1.50    175  100  1.13  1.00  0.97  0.97 
2wo1_A 2wo1_B  1.85    180  1.85    176   98  1.16  0.99  0.92  0.94 
1i4u_A 1i4u_B  1.15    181  1.15    180  100  0.27  1.00  0.99  1.00 
3t5i_A 3t5i_B  2.10    149  2.10    142   96  0.99  0.98  0.92  0.97 
1eao_A 1eao_B  1.40    124  1.40    124  100  1.07  1.00  0.95  0.95 
4xy5_A 4xy5_B  1.80    121  1.80    121  100  0.10  1.00  1.00  1.00 
3dd7_A 3dd7_C  1.70    123  1.70    122   99  0.32  1.00  0.99  0.99 
3njn_A 3njn_C  1.25    114  1.25    114  100  0.29  1.00  0.99  0.99 
4rhs_A 4rhs_B  1.92    114  1.92    115  100  0.30  1.00  0.99  0.99 
5bxd_A 5bxd_B  1.80    101  1.80    104  100  1.48  0.91  0.93  0.90 
3nsx_A 3nsx_B  1.57    666  1.57    666   90  0.39  1.00  1.00  1.00 
3ls8_A 3ls8_B  2.25    547  2.25    522   93  0.56  1.00  0.95  0.99 
4xdd_A 4xdd_B  1.60    582  1.60    581  100  0.84  1.00  0.99  0.99 
3hkw_A 3hkw_B  1.55    561  1.55    560   96  0.23  1.00  1.00  1.00 
4p04_A 4p04_B  1.95    567  1.95    563   97  0.25  1.00  0.99  1.00 
4pex_A 4pex_B  1.75    548  1.75    551   94  0.14  1.00  1.00  0.99 
1f0l_A 1f0l_B  1.55    520  1.55    522   99  0.35  0.99  1.00  0.99 
4rlq_A 4rlq_B  1.63    518  1.63    519   96  0.80  1.00  0.99  0.99 
1va6_A 1va6_B  2.10    507  2.10    503   93  0.36  1.00  0.99  1.00 
4g6h_A 4g6h_B  2.26    472  2.26    472  100  0.04  1.00  1.00  1.00 
3h8g_A 3h8g_B  1.50    497  1.50    497   93  0.19  1.00  1.00  1.00 
3llp_A 3llp_B  1.80    472  1.80    478   96  1.21  1.00  0.97  0.96 
3dsk_A 3dsk_B  1.55    466  1.55    465   96  1.29  1.00  0.98  0.99 
1r6u_A 1r6u_B  2.00    388  2.00    362   97  0.79  0.99  0.92  0.99 
3g4n_A 3g4n_B  2.10    449  2.10    428   95  1.30  1.00  0.93  0.97 
4uqu_A 4uqu_B  1.59    443  1.59    435   96  0.30  1.00  0.98  1.00 
4nz0_A 4nz0_B  2.80    460  2.80    460  100  0.64  0.98  0.99  0.99 
1ynf_A 1ynf_B  1.90    429  1.90    429   96  0.02  1.00  1.00  1.00 
3i9v_1 3i9v_A  3.10    437  3.10    437  100  0.02  1.00  1.00  1.00 
2xzi_A 2xzi_B  1.45    385  1.45    384  100  0.25  1.00  1.00  1.00 
3i9v_4 3i9v_D  3.10    377  3.10    377   96  0.02  1.00  1.00  1.00 
3kl0_A 3kl0_B  1.64    397  1.64    394  100  0.87  1.00  0.99  0.99 
4do4_A 4do4_B  1.40    387  1.40    400  100  0.29  1.00  1.00  0.97 
3ozy_A 3ozy_B  1.30    386  1.30    386   93  0.16  1.00  1.00  1.00 
1kjq_A 1kjq_B  1.05    388  1.05    385   96  0.72  0.99  0.98  0.99 
4n9f_3 4n9f_9  3.30    295  3.30    295  100  0.80  1.00  0.98  0.98 
5dcu_A 5dcu_B  1.40    364  1.40    364  100  0.15  1.00  1.00  1.00 
5agd_A 5agd_B  1.20    333  1.20    344   98  0.26  1.00  1.00  0.96 
4xgw_A 4xgw_B  1.75    304  1.75    308   98  1.81  0.98  0.95  0.94 
4qxb_A 4qxb_C  1.60    329  1.60    329   96  0.36  1.00  1.00  1.00 
4pio_A 4pio_B  1.51    307  1.51    317  100  0.40  1.00  1.00  0.96 
2r6j_A 2r6j_B  1.50    310  1.50    310   96  0.07  1.00  1.00  1.00 
3wql_A 3wql_B  2.10    283  2.10    286   99  0.43  1.00  1.00  0.98 
5aji_A 5aji_B  2.99    263  2.99    254   90  0.14  1.00  0.97  1.00 
1z0s_A 1z0s_B  1.70    249  1.70    249  100  0.21  1.00  1.00  1.00 
4r8r_A 4r8r_B  1.46    256  1.46    256  100  0.49  1.00  0.99  0.99 
3d03_A 3d03_B  1.90    274  1.90    271  100  0.20  1.00  0.99  1.00 
4lxq_A 4lxq_B  1.40    273  1.40    274   91  0.49  1.00  1.00  0.99 
1kqp_A 1kqp_B  1.03    271  1.03    271  100  0.45  1.00  0.99  0.99 
3t4l_A 3t4l_B  1.53    266  1.53    263   98  1.09  0.99  0.97  0.98 
4qhs_A 4qhs_B  2.30    244  2.30    243  100  0.77  0.96  0.98  0.98 
2zd7_A 2zd7_B  1.85    222  1.85    212   91  0.67  1.00  0.93  0.98 
4j0n_A 4j0n_B  2.25    261  2.25    261  100  0.15  1.00  1.00  1.00 
1uj2_A 1uj2_B  1.80    213  1.80    213  100  0.55  1.00  0.99  0.99 
4g1i_A 4g1i_B  1.85    189  1.85    196   99  0.99  1.00  0.97  0.93 
3jqo_A 3jqo_D  2.60    195  2.60    195  100  0.18  1.00  1.00  1.00 
4zo0_A 4zo0_B  2.30    202  2.30    198   99  0.58  0.99  0.96  0.98 
4ynm_A 4ynm_B  2.19    215  2.19    196   92  0.27  1.00  0.91  1.00 
3prp_A 3prp_C  1.70    161  1.70    161  100  0.40  1.00  0.99  0.99 
3v8e_A 3v8e_B  2.71    215  2.71    215  100  0.28  1.00  1.00  1.00 
3efp_A 3efp_B  2.01    204  2.01    208  100  0.68  1.00  0.99  0.97 
3i9v_5 3i9v_E  3.10    196  3.10    196  100  0.02  1.00  1.00  1.00 
4o4o_A 4o4o_B  1.95    197  1.95    197  100  0.76  1.00  0.98  0.98 
5d16_A 5d16_B  1.76    161  1.76    157  100  0.50  1.00  0.96  0.99 
3bmz_A 3bmz_B  1.21    185  1.21    190  100  0.36  1.00  1.00  0.97 
3rlb_A 3rlb_B  2.00    176  2.00    177   91  0.27  1.00  1.00  0.99 
4ytw_B 4ytw_D  1.40    168  1.40    169  100  0.58  1.00  0.99  0.98 
5bqp_A 5bqp_B  1.70    169  1.70    167   98  0.56  1.00  0.97  0.98 
4qbb_A 4qbb_B  1.60    159  1.60    156  100  0.44  1.00  0.97  0.99 
1btk_A 1btk_B  1.60    160  1.60    169   94  0.89  1.00  0.98  0.93 
1j3w_A 1j3w_B  1.50    134  1.50    135  100  0.35  1.00  0.97  0.96 
1p6o_A 1p6o_B  1.14    156  1.14    161  100  0.83  1.00  0.98  0.95 
3v5x_A 3v5x_B  1.85    151  1.85    152  100  0.29  1.00  1.00  0.99 
2w3g_A 2w3g_B  1.40    150  1.40    146  100  0.88  1.00  0.94  0.97 
4igx_A 4igx_B  2.35    146  2.35    144   97  0.31  1.00  0.97  0.99 
2hmt_A 2hmt_B  2.20    139  2.20    135  100  0.65  0.99  0.96  0.99 
3kdf_A 3kdf_C  1.98    115  1.98    118  100  0.46  1.00  0.99  0.96 
4muv_A 4muv_B  1.25    142  1.25    139  100  1.55  0.96  0.93  0.95 
1xu1_A 1xu1_B  1.90    137  1.90    137  100  0.26  1.00  1.00  1.00 
2yil_A 2yil_B  1.95    131  1.95    129  100  0.82  1.00  0.95  0.97 
3jqo_B 3jqo_E  2.60    130  2.60    130  100  0.06  1.00  1.00  1.00 
3wof_A 3wof_C  3.30    129  3.30    129  100  0.76  1.00  0.97  0.97 
3i9v_7 3i9v_H  3.10    127  3.10    127  100  0.02  1.00  1.00  1.00 
2w2x_C 2w2x_D  2.30    109  2.30    105   97  0.87  0.93  0.91  0.95 
3i6c_A 3i6c_B  1.30    113  1.30    113  100  0.66  1.00  0.97  0.97 
4pj1_1 4pj1_2  3.15    100  3.15    104   91  2.36  0.93  0.83  0.80 
4unu_A 4unu_B  0.95    109  0.95    109  100  0.33  1.00  0.99  0.99 
2fkd_A 2fkd_B  2.70    110  2.70    110  100  0.09  1.00  1.00  1.00 
1sqe_A 1sqe_B  1.50    101  1.50    106   94  1.38  0.98  0.92  0.88 
3wpu_A 3wpu_B  1.60    538  1.60    538  100  0.34  1.00  1.00  1.00 
4rsc_A 4rsc_B  1.80    504  1.80    505   96  0.16  1.00  1.00  0.99 
2jes_A 2jes_C  3.40    370  3.40    370  100  0.10  1.00  1.00  1.00 
4dwr_A 4dwr_B  1.48    483  1.48    486   94  0.86  1.00  0.99  0.99 
3hy0_A 3hy0_B  1.90    441  1.90    441   94  0.04  1.00  1.00  1.00 
4uci_A 4uci_B  2.21    361  2.21    370   98  0.37  1.00  1.00  0.97 
3d59_A 3d59_B  1.50    372  1.50    374  100  0.33  1.00  1.00  0.99 
1yu4_A 1yu4_B  1.87    376  1.87    376   90  0.19  1.00  1.00  1.00 
2al6_A 2al6_B  2.35    343  2.35    351   96  0.85  0.99  0.98  0.95 
3duh_A 3duh_B  2.30    300  2.30    294   93  0.47  1.00  0.96  0.98 
5bzz_A 5bzz_B  2.20    314  2.20    314   95  1.03  1.00  0.98  0.98 
4wlg_A 4wlg_B  3.00    286  3.00    290   93  0.52  1.00  0.99  0.98 
3geb_A 3geb_B  2.40    258  2.40    253   98  1.32  1.00  0.96  0.97 
1ro7_A 1ro7_B  1.80    258  1.80    237   91  0.42  1.00  0.91  0.99 
2ews_A 2ews_B  2.05    260  2.05    258   94  0.49  1.00  0.99  0.99 
1ekq_A 1ekq_B  1.50    253  1.50    254   99  0.40  1.00  1.00  0.99 
3bxp_A 3bxp_B  1.70    258  1.70    262   97  2.04  0.98  0.95  0.94 
3cxn_A 3cxn_B  1.55    207  1.55    209  100  0.34  1.00  1.00  0.99 
4ct4_A 4ct4_C  2.30    236  2.30    242   94  0.90  1.00  0.98  0.96 
2dur_A 2dur_B  1.65    251  1.65    250  100  0.94  1.00  0.97  0.97 
4mko_A 4mko_B  1.70    236  1.70    235  100  0.63  1.00  0.99  0.99 
2ntk_A 2ntk_B  2.03    206  2.03    202   93  0.03  1.00  0.98  1.00 
4qnk_A 4qnk_B  1.75    185  1.75    185  100  0.11  1.00  1.00  1.00 
4kfu_A 4kfu_B  1.89    205  1.89    196   96  0.49  1.00  0.95  0.99 
3meu_A 3meu_B  1.28    175  1.28    176  100  0.86  1.00  0.96  0.96 
4uf7_C 4uf7_E  1.70    138  1.70    139  100  0.30  1.00  1.00  0.99 
3wje_A 3wje_B  1.70    153  1.70    154  100  0.29  1.00  1.00  0.99 
2z34_A 2z34_B  2.40    155  2.40    149   95  0.97  1.00  0.93  0.96 
4mzq_A 4mzq_B  1.59    143  1.59    143  100  0.18  1.00  1.00  1.00 
4cdf_A 4cdf_D  2.20    120  2.20    118  100  0.52  1.00  0.97  0.99 
1vqs_A 1vqs_B  1.50    110  1.50    111  100  0.25  1.00  1.00  0.99 
5ab0_A 5ab0_C  2.50    911  2.50    882   97  0.57  1.00  0.97  1.00 
4j3u_A 4j3u_B  1.70    870  1.70    864   99  0.37  1.00  0.99  1.00 
3w7t_A 3w7t_B  1.50    760  1.50    760   96  0.27  1.00  1.00  1.00 
4bq2_A 4bq2_B  1.90    746  1.90    747   98  0.40  1.00  1.00  1.00 
2d73_A 2d73_B  1.60    717  1.60    717  100  0.12  1.00  1.00  1.00 
1l1y_A 1l1y_B  2.40    642  2.40    642   92  0.27  1.00  1.00  1.00 
4com_A 4com_B  1.92    601  1.92    596   99  0.55  1.00  0.99  1.00 
2deb_A 2deb_B  1.60    627  1.60    626  100  0.30  1.00  1.00  1.00 
2x3j_A 2x3j_B  2.00    586  2.00    578   98  0.69  1.00  0.98  0.99 
5bxr_A 5bxr_B  1.60    634  1.60    636  100  0.37  1.00  1.00  1.00 
4zci_A 4zci_B  2.63    561  2.63    561   95  0.44  1.00  1.00  1.00 
3vsv_A 3vsv_B  1.48    638  1.48    638   98  0.18  1.00  1.00  1.00 
2io8_A 2io8_B  2.10    598  2.10    593   99  0.25  1.00  0.99  1.00 
3edf_A 3edf_B  1.65    597  1.65    597   97  0.29  1.00  1.00  1.00 
3vr4_A 3vr4_B  2.17    588  2.17    593   97  1.85  0.98  0.96  0.95 
3mwp_A 3mwp_B  1.79    512  1.79    515   95  0.44  1.00  1.00  0.99 
3qga_C 3qga_F  3.00    563  3.00    563   93  0.10  1.00  1.00  1.00 
5cps_A 5cps_B  1.80    517  1.80    512   99  0.34  1.00  0.99  1.00 
5a2v_A 5a2v_B  1.82    470  1.82    472   97  1.52  0.97  0.96  0.96 
4m9s_A 4m9s_B  3.21    510  3.21    511   98  3.76  0.86  0.82  0.82 
4bc3_A 4bc3_B  1.68    525  1.68    526   96  0.50  1.00  1.00  0.99 
4py2_A 4py2_B  2.15    495  2.15    487   97  1.16  1.00  0.96  0.98 
2ahu_A 2ahu_B  1.90    515  1.90    515  100  0.43  1.00  1.00  1.00 
3ckc_A 3ckc_B  1.50    500  1.50    499  100  0.74  1.00  0.99  0.99 
3aek_B 3aek_D  2.30    418  2.30    418   96  0.19  1.00  1.00  1.00 
4b7h_A 4b7h_B  1.39    515  1.39    514  100  0.19  1.00  1.00  1.00 
4zac_A 4zac_B  1.65    503  1.65    503   97  0.67  1.00  0.99  0.99 
4zla_A 4zla_B  1.90    485  1.90    482   93  0.18  1.00  0.99  1.00 
4x7r_A 4x7r_B  2.15    493  2.15    493  100  0.47  1.00  1.00  1.00 
4ub9_A 4ub9_B  2.27    467  2.27    467   94  0.17  1.00  1.00  1.00 
3a74_A 3a74_B  1.80    484  1.80    484  100  0.49  1.00  1.00  1.00 
4mlb_A 4mlb_B  2.35    453  2.35    454   97  0.92  1.00  0.99  0.98 
3wt0_A 3wt0_B  2.00    376  2.00    376   96  0.53  1.00  0.99  0.99 
4qfu_A 4qfu_B  1.90    461  1.90    468   99  0.17  1.00  1.00  0.98 
1uqt_A 1uqt_B  2.00    452  2.00    450   92  0.67  1.00  0.99  0.99 
3pf7_A 3pf7_B  1.90    477  1.90    470   96  0.48  1.00  0.98  1.00 
4c8h_A 4c8h_B  2.69    431  2.69    419   97  0.80  1.00  0.96  0.99 
1wdd_A 1wdd_E  1.35    464  1.35    463   96  0.18  1.00  1.00  1.00 
4wa6_A 4wa6_D  2.36    440  2.36    415   90  0.78  0.99  0.93  0.98 
4adi_A 4adi_B  1.80    426  1.80    425   99  0.39  1.00  0.99  1.00 
2xep_A 2xep_B  1.50    419  1.50    423   98  0.43  1.00  0.99  0.98 
3abq_A 3abq_C  2.05    453  2.05    453  100  0.15  1.00  1.00  1.00 
4rzb_A 4rzb_B  1.86    451  1.86    451   90  0.22  1.00  1.00  1.00 
3aek_A 3aek_C  2.30    415  2.30    414   96  0.57  1.00  0.99  1.00 
4e6n_A 4e6n_C  2.39    407  2.39    407  100  0.02  1.00  1.00  1.00 
4ty0_A 4ty0_B  1.80    384  1.80    362   91  0.31  1.00  0.94  1.00 
1d8w_A 1d8w_B  1.60    402  1.60    402   96  0.28  1.00  1.00  1.00 
2zbl_A 2zbl_B  1.60    416  1.60    418   95  0.17  1.00  1.00  0.99 
2vak_A 2vak_B  2.34    410  2.34    409   93  0.44  1.00  0.99  1.00 
4tw2_A 4tw2_B  2.89    394  2.89    394  100  0.30  1.00  1.00  1.00 
3sxn_A 3sxn_B  2.03    402  2.03    402   97  0.28  1.00  1.00  1.00 
2x6q_A 2x6q_B  2.20    409  2.20    410   99  0.15  1.00  1.00  1.00 
4rap_A 4rap_B  2.88    381  2.88    383   99  0.36  1.00  1.00  0.99 
2b3f_A 2b3f_B  1.56    392  1.56    392   96  0.31  1.00  1.00  1.00 
4d9i_A 4d9i_B  2.00    389  2.00    390   94  0.80  1.00  0.99  0.99 
1u1i_A 1u1i_B  1.90    392  1.90    392   94  0.64  1.00  0.99  0.99 
1ryi_A 1ryi_B  1.80    364  1.80    364   96  0.22  1.00  1.00  1.00 
2ca6_A 2ca6_B  2.20    344  2.20    344   93  0.42  1.00  1.00  1.00 
2ahf_A 2ahf_B  1.52    377  1.52    377   94  0.32  1.00  1.00  1.00 
4gpk_A 4gpk_B  3.20    343  3.20    342   92  1.42  0.95  0.95  0.96 
1qmd_A 1qmd_B  2.20    370  2.20    370  100  0.24  1.00  1.00  1.00 
4aqn_A 4aqn_B  1.98    340  1.98    338   99  0.72  1.00  0.98  0.99 
2x1d_A 2x1d_B  1.64    353  1.64    351   99  0.83  1.00  0.98  0.98 
4lty_A 4lty_B  1.80    345  1.80    342  100  1.29  1.00  0.96  0.97 
1kz7_A 1kz7_C  2.40    337  2.40    330   99  0.81  1.00  0.97  0.99 
2ode_A 2ode_C  1.90    316  1.90    317  100  0.26  1.00  1.00  0.99 
2i3s_A 2i3s_C  1.90    334  1.90    328   91  0.54  1.00  0.97  0.99 
3nzz_A 3nzz_B  1.65    286  1.65    277   97  0.89  1.00  0.92  0.95 
4tmx_A 4tmx_B  1.50    342  1.50    345  100  0.79  1.00  0.99  0.98 
1lnq_A 1lnq_B  3.30    301  3.30    301   94  0.75  1.00  0.99  0.99 
1n7z_A 1n7z_B  2.00    328  2.00    328  100  1.10  1.00  0.98  0.98 
2r85_A 2r85_B  1.70    330  1.70    329   99  0.62  1.00  0.99  0.99 
3w54_A 3w54_B  2.30    264  2.30    266  100  1.19  1.00  0.98  0.97 
2fe8_A 2fe8_B  1.85    315  1.85    314  100  1.36  1.00  0.96  0.97 
1odt_C 1odt_H  1.70    317  1.70    317   94  0.15  1.00  1.00  1.00 
3ejx_A 3ejx_B  1.95    287  1.95    288   94  0.21  1.00  1.00  1.00 
4iqb_A 4iqb_B  1.13    288  1.13    288   95  0.83  1.00  0.99  0.99 
2yna_A 2yna_B  1.50    306  1.50    302  100  0.62  1.00  0.98  0.99 
3abq_B 3abq_D  2.05    252  2.05    248   98  0.27  1.00  0.98  1.00 
4ri5_A 4ri5_B  1.26    284  1.26    284  100  0.22  1.00  1.00  1.00 
3m4w_A 3m4w_B  2.30    284  2.30    284   95  0.30  1.00  1.00  1.00 
4n2x_A 4n2x_B  1.70    298  1.70    298  100  0.21  1.00  1.00  1.00 
1ftr_A 1ftr_B  1.70    296  1.70    296  100  0.31  1.00  1.00  1.00 
4yca_A 4yca_B  1.81    284  1.81    286   99  0.63  1.00  0.99  0.98 
3p8t_A 3p8t_B  1.78    294  1.78    294  100  0.33  1.00  1.00  1.00 
4exb_A 4exb_B  2.75    253  2.75    255   92  0.24  1.00  0.99  0.99 
2c8m_A 2c8m_B  1.89    241  1.89    245   92  0.28  1.00  1.00  0.98 
4pc3_C 4pc3_D  1.83    279  1.83    279   93  1.11  1.00  0.97  0.97 
2y7e_A 2y7e_B  1.28    274  1.28    278  100  0.26  1.00  1.00  0.98 
4g9e_A 4g9e_B  1.09    275  1.09    274  100  0.33  1.00  0.99  1.00 
3pvj_A 3pvj_B  1.85    275  1.85    276  100  0.98  1.00  0.98  0.98 
3f1l_A 3f1l_B  0.95    245  0.95    244  100  0.50  1.00  0.99  0.99 
4hud_A 4hud_B  2.70    211  2.70    211  100  0.25  1.00  1.00  1.00 
4fc5_A 4fc5_B  2.30    259  2.30    268  100  0.29  1.00  1.00  0.96 
3sty_A 3sty_B  1.70    258  1.70    259  100  1.04  1.00  0.99  0.98 
3d9s_A 3d9s_B  2.00    245  2.00    245   93  0.58  1.00  0.99  0.99 
1uwc_A 1uwc_B  1.08    261  1.08    261  100  0.53  1.00  0.99  0.99 
1zth_A 1zth_B  1.89    245  1.89    241   98  0.24  1.00  0.98  1.00 
2bs2_C 2bs2_F  1.78    255  1.78    255   91  0.01  1.00  1.00  1.00 
4phz_C 4phz_G  2.59    214  2.59    212   94  0.09  1.00  0.99  1.00 
2o3o_A 2o3o_B  2.89    241  2.89    239   99  0.66  1.00  0.98  0.99 
4phz_B 4phz_F  2.59    244  2.59    244   95  0.07  1.00  1.00  1.00 
2hxw_A 2hxw_B  1.60    229  1.60    230   99  0.23  1.00  0.99  0.99 
2ipb_A 2ipb_B  2.23    219  2.23    219  100  0.42  1.00  1.00  1.00 
2bgc_A 2bgc_B  2.30    234  2.30    236  100  0.69  1.00  0.99  0.98 
4u9p_A 4u9p_B  1.70    228  1.70    228  100  0.21  1.00  1.00  1.00 
2xla_A 2xla_B  1.93    233  1.93    234   97  0.53  1.00  0.99  0.99 
1k0w_A 1k0w_B  2.10    223  2.10    223  100  0.19  1.00  1.00  1.00 
3p2e_A 3p2e_B  1.68    201  1.68    201   94  0.06  1.00  1.00  1.00 
3f0p_A 3f0p_B  1.64    208  1.64    195   95  0.61  1.00  0.93  0.99 
3pmr_A 3pmr_B  2.11    195  2.11    198   92  1.20  1.00  0.96  0.94 
4km7_A 4km7_B  1.80    194  1.80    192  100  0.17  1.00  0.99  1.00 
3qwn_A 3qwn_B  2.42    206  2.42    207  100  0.27  1.00  1.00  0.99 
1pp0_A 1pp0_B  1.42    191  1.42    194   98  0.33  1.00  1.00  0.98 
1z6o_A 1z6o_B  1.91    212  1.91    212  100  0.00  1.00  1.00  1.00 
2gmw_A 2gmw_B  1.50    182  1.50    184  100  0.29  1.00  1.00  0.99 
4g6i_A 4g6i_B  1.78    200  1.78    197   98  0.92  1.00  0.96  0.97 
4wp9_A 4wp9_B  1.38    165  1.38    160   91  0.81  0.99  0.95  0.98 
4nt1_A 4nt1_B  1.80    199  1.80    199  100  0.54  1.00  0.99  0.99 
1vk0_A 1vk0_B  2.10    200  2.10    200  100  0.53  1.00  0.99  0.99 
2o99_A 2o99_B  1.70    178  1.70    179   97  0.63  0.99  0.97  0.96 
3t1o_A 3t1o_B  1.90    192  1.90    189   99  0.20  1.00  0.98  1.00 
1nxm_A 1nxm_B  1.30    194  1.30    194  100  0.44  1.00  0.99  0.99 
2car_A 2car_B  1.09    196  1.09    194  100  0.34  1.00  0.99  1.00 
3gqq_A 3gqq_B  1.95    167  1.95    178   93  0.71  1.00  0.98  0.92 
3mqg_A 3mqg_B  1.43    190  1.43    190  100  0.45  1.00  0.99  0.99 
4ptz_A 4ptz_B  1.90    173  1.90    173   93  0.69  1.00  0.98  0.98 
4ejq_A 4ejq_B  1.89    154  1.89    142   95  0.79  1.00  0.90  0.97 
4ki3_A 4ki3_B  1.70    177  1.70    169   95  0.22  1.00  0.95  1.00 
4xur_A 4xur_B  1.67    161  1.67    161  100  0.39  1.00  0.99  0.99 
3k7p_A 3k7p_B  1.40    153  1.40    152   92  0.15  1.00  0.99  1.00 
1usc_A 1usc_B  1.24    178  1.24    178   92  0.41  1.00  0.99  0.99 
4n9f_1 4n9f_2  3.30    170  3.30    170   92  0.75  1.00  0.98  0.98 
1knq_A 1knq_B  2.00    171  2.00    171   91  1.05  1.00  0.97  0.97 
3dtd_A 3dtd_B  2.35    142  2.35    146   97  0.54  0.99  0.99  0.96 
3qjg_A 3qjg_B  2.04    171  2.04    170  100  0.27  1.00  0.99  1.00 
4gp7_A 4gp7_B  2.00    171  2.00    171   91  0.74  1.00  0.98  0.98 
2ed6_A 2ed6_B  2.00    170  2.00    170  100  0.02  1.00  1.00  1.00 
4d5t_A 4d5t_B  1.84    151  1.84    151  100  0.27  1.00  1.00  1.00 
1wvq_A 1wvq_B  1.45    162  1.45    162   90  0.55  1.00  0.99  0.99 
1s1q_A 1s1q_C  2.00    141  2.00    139  100  0.25  1.00  0.98  1.00 
3lzq_A 3lzq_B  1.41    157  1.41    159  100  0.58  1.00  0.99  0.97 
4xos_A 4xos_B  1.56    152  1.56    152   92  0.35  1.00  0.99  0.99 
5bpb_A 5bpb_B  2.20    119  2.20    127  100  0.20  1.00  1.00  0.93 
3ech_A 3ech_B  1.80    129  1.80    135   90  1.09  1.00  0.93  0.89 
4lo8_B 4lo8_D  2.40    143  2.40    143  100  0.29  1.00  1.00  1.00 
2fr5_A 2fr5_B  1.48    136  1.48    134  100  0.96  1.00  0.97  0.98 
3hsv_A 3hsv_B  1.43    133  1.43    132  100  0.99  1.00  0.96  0.97 
2gmf_A 2gmf_B  2.40    121  2.40    120  100  0.48  0.99  0.98  0.99 
4dyq_A 4dyq_B  1.50    123  1.50    130  100  1.33  0.99  0.91  0.87 
4hi6_A 4hi6_B  2.20    138  2.20    137  100  1.26  1.00  0.94  0.94 
3ubc_A 3ubc_D  1.65    131  1.65    131  100  0.32  1.00  0.99  0.99 
1m0d_A 1m0d_B  1.90    129  1.90    129  100  0.56  1.00  0.98  0.98 
2qrd_A 2qrd_C  2.41    114  2.41    114   99  0.80  1.00  0.97  0.97 
4qhu_C 4qhu_D  2.20    119  2.20    100   98  1.92  0.98  0.75  0.89 
4iup_A 4iup_B  1.90    128  1.90    134   96  0.55  1.00  0.98  0.94 
4a5n_A 4a5n_B  1.81    104  1.81    105  100  0.40  1.00  0.99  0.98 
1ou8_A 1ou8_B  1.60    106  1.60    106  100  0.18  1.00  1.00  1.00 
2hd0_A 2hd0_B  2.28    127  2.28    127  100  0.27  1.00  1.00  1.00 
3blz_A 3blz_B  1.75    124  1.75    124  100  0.22  1.00  1.00  1.00 
4dam_A 4dam_B  1.70    113  1.70    108   98  1.49  1.00  0.90  0.94 
2ewc_A 2ewc_B  2.15    120  2.15    122  100  0.22  1.00  1.00  0.98 
3pkz_A 3pkz_B  1.80    124  1.80    124  100  1.11  0.98  0.94  0.94 
3nfg_B 3nfg_D  2.51    120  2.51    120  100  0.89  1.00  0.97  0.97 
2was_A 2was_B  1.90    113  1.90    118   91  0.41  0.99  0.97  0.93 
4eax_A 4eax_B  2.30    108  2.30    108  100  1.06  1.00  0.93  0.93 
2qhl_A 2qhl_B  1.56    110  1.56    110  100  0.37  1.00  0.99  0.99 
3i38_A 3i38_B  2.30    103  2.30    101   98  0.46  1.00  0.97  0.98 
2d7e_A 2d7e_B  2.50    105  2.50    104  100  1.29  1.00  0.90  0.91 
2ahx_A 2ahx_B  2.40    611  2.40    615   99  1.74  1.00  0.96  0.95 
4fas_A 4fas_B  2.10    502  2.10    502  100  0.25  1.00  1.00  1.00 
3rbh_A 3rbh_B  2.30    428  2.30    429   96  0.13  1.00  1.00  1.00 
2gvy_A 2gvy_B  1.80    476  1.80    476  100  0.20  1.00  1.00  1.00 
3dnt_A 3dnt_B  1.66    415  1.66    419   97  0.52  0.99  0.99  0.98 
3bg1_B 3bg1_C  3.00    423  3.00    420   95  1.57  0.99  0.95  0.96 
3cx5_A 3cx5_L  1.90    431  1.90    431  100  0.47  1.00  1.00  1.00 
4l92_A 4l92_B  2.10    390  2.10    391   99  0.23  1.00  1.00  1.00 
3cx5_C 3cx5_N  1.90    385  1.90    385   95  0.13  1.00  1.00  1.00 
4zzx_A 4zzx_B  1.65    351  1.65    349   98  0.44  1.00  0.98  0.99 
2rhb_A 2rhb_B  2.80    345  2.80    346  100  0.40  1.00  1.00  0.99 
3cx5_B 3cx5_M  1.90    352  1.90    352  100  0.39  1.00  1.00  1.00 
3sgz_A 3sgz_B  1.35    336  1.35    334  100  0.46  1.00  0.99  1.00 
4czj_A 4czj_B  2.00    314  2.00    317   99  0.28  1.00  1.00  0.99 
2zgy_A 2zgy_B  1.90    320  1.90    320   95  0.11  1.00  1.00  1.00 
1o94_D 1o94_F  2.00    189  2.00    189  100  0.22  1.00  1.00  1.00 
3pwq_C 3pwq_D  2.65    296  2.65    297   99  0.36  1.00  1.00  0.99 
2we5_A 2we5_B  1.39    309  1.39    309  100  0.80  1.00  0.99  0.99 
3zyl_A 3zyl_B  1.70    260  1.70    247  100  0.11  1.00  0.95  1.00 
2ddr_A 2ddr_B  1.40    288  1.40    289   99  0.27  1.00  1.00  0.99 
4tq3_A 4tq3_B  2.41    283  2.41    284   95  0.47  1.00  0.99  0.99 
4naw_B 4naw_F  2.19    266  2.19    265   96  0.36  1.00  0.99  0.99 
4ctd_A 4ctd_B  3.20    234  3.20    231   98  0.29  1.00  0.98  1.00 
2b4h_A 2b4h_B  1.60    227  1.60    218  100  1.08  0.99  0.93  0.97 
1h65_A 1h65_B  2.00    257  2.00    256  100  0.50  1.00  0.99  0.99 
3hlx_A 3hlx_D  1.30    254  1.30    254  100  0.42  1.00  1.00  1.00 
3cx5_D 3cx5_O  1.90    248  1.90    248   95  0.16  1.00  1.00  1.00 
4b5p_A 4b5p_B  1.60    184  1.60    184   96  0.76  0.99  0.95  0.95 
3rpp_A 3rpp_B  1.80    216  1.80    217   99  0.14  1.00  1.00  0.99 
3zl9_A 3zl9_B  2.75    226  2.75    226   99  2.56  0.94  0.92  0.92 
4yvm_A 4yvm_B  2.79    202  2.79    204   98  0.32  0.98  0.99  0.98 
4duh_A 4duh_B  1.50    195  1.50    194   97  0.68  1.00  0.97  0.97 
1qa7_A 1qa7_B  1.90    213  1.90    217  100  1.98  1.00  0.93  0.92 
4nt9_A 4nt9_B  1.71    184  1.71    184  100  0.33  1.00  1.00  1.00 
4j1v_A 4j1v_C  1.95    166  1.95    166  100  0.00  1.00  1.00  1.00 
4fa8_A 4fa8_B  2.20    188  2.20    189  100  0.36  1.00  1.00  0.99 
1b6b_A 1b6b_B  2.50    168  2.50    156   93  1.51  0.94  0.87  0.94 
3v4k_A 3v4k_B  1.38    186  1.38    186  100  0.48  1.00  0.99  0.99 
1pkh_A 1pkh_B  1.42    182  1.42    175  100  0.32  1.00  0.96  1.00 
1z2w_A 1z2w_B  2.00    182  2.00    182  100  0.82  1.00  0.98  0.98 
1i58_A 1i58_B  1.60    189  1.60    175   93  1.18  0.99  0.88  0.95 
4pwq_A 4pwq_B  1.40    162  1.40    153   95  0.49  1.00  0.93  0.99 
3ncx_A 3ncx_B  2.60    188  2.60    183  100  0.48  1.00  0.97  0.99 
3n1f_A 3n1f_B  1.60    151  1.60    150  100  0.35  1.00  0.99  0.99 
3cx5_E 3cx5_P  1.90    185  1.90    185  100  0.53  1.00  0.99  0.99 
3jxs_A 3jxs_B  1.60    166  1.60    166  100  0.40  1.00  0.99  0.99 
3zn5_A 3zn5_B  2.36    169  2.36    168  100  0.39  1.00  0.99  0.99 
1o81_A 1o81_B  1.50    152  1.50    145  100  0.99  0.96  0.90  0.95 
4b4p_A 4b4p_B  1.80    141  1.80    142   90  0.97  1.00  0.96  0.96 
4nee_D 4nee_F  2.88    142  2.88    142  100  0.28  1.00  1.00  1.00 
3agt_A 3agt_B  1.40    133  1.40    133   90  0.10  1.00  1.00  1.00 
1uc7_A 1uc7_B  1.90    124  1.90    124  100  0.78  1.00  0.98  0.98 
4fvf_A 4fvf_B  2.46    115  2.46    117  100  0.84  0.99  0.95  0.94 
2jjs_C 2jjs_D  1.85    115  1.85    115  100  0.14  1.00  1.00  1.00 
3poj_A 3poj_B  1.45    113  1.45    114  100  0.42  1.00  0.99  0.98 
4a0g_A 4a0g_B  2.50    769  2.50    756   96  0.22  1.00  0.98  0.99 
3rrs_A 3rrs_B  1.70    822  1.70    822  100  0.09  1.00  1.00  1.00 
1h6k_A 1h6k_B  2.00    728  2.00    729   95  0.47  1.00  1.00  1.00 
4ktp_A 4ktp_B  1.90    767  1.90    761  100  0.94  0.99  0.98  0.99 
3ng9_A 3ng9_B  2.50    520  2.50    520  100  0.14  1.00  1.00  1.00 
3udf_A 3udf_B  1.70    596  1.70    599   96  1.68  1.00  0.96  0.96 
1gqi_A 1gqi_B  1.48    708  1.48    708  100  0.21  1.00  1.00  1.00 
1ji1_A 1ji1_B  1.60    637  1.60    637  100  0.35  1.00  1.00  1.00 
2vtf_A 2vtf_B  1.79    616  1.79    616   97  0.34  1.00  0.99  0.99 
4trh_A 4trh_B  2.03    509  2.03    508  100  1.14  1.00  0.98  0.98 
1xhx_A 1xhx_B  2.35    571  2.35    571   94  1.39  1.00  0.98  0.98 
3f3f_C 3f3f_D  2.90    475  2.90    495   97  0.85  0.98  0.99  0.95 
1uwk_A 1uwk_B  1.19    554  1.19    553   95  0.19  1.00  1.00  1.00 
1x0c_A 1x0c_B  1.70    549  1.70    549  100  0.49  1.00  1.00  1.00 
2jjb_A 2jjb_B  1.90    504  1.90    493   97  0.38  1.00  0.97  0.99 
3mad_A 3mad_B  2.00    450  2.00    450   95  0.16  1.00  1.00  1.00 
2ri9_A 2ri9_B  1.95    475  1.95    475  100  0.40  1.00  1.00  1.00 
2qcu_A 2qcu_B  1.75    499  1.75    501   94  0.51  1.00  1.00  0.99 
2d5f_A 2d5f_B  1.90    383  1.90    384   99  0.22  1.00  1.00  1.00 
1e5x_A 1e5x_B  2.25    450  2.25    432   99  0.29  1.00  0.96  1.00 
2nvw_A 2nvw_B  2.10    413  2.10    405   95  0.95  0.99  0.96  0.98 
3ls9_A 3ls9_B  1.40    453  1.40    453   96  0.60  1.00  0.99  0.99 
4pg7_A 4pg7_B  2.10    402  2.10    388   93  1.10  0.98  0.94  0.98 
2bvf_A 2bvf_B  1.92    453  1.92    453   94  0.35  1.00  1.00  1.00 
1gkp_A 1gkp_B  1.29    457  1.29    457   97  0.36  1.00  1.00  1.00 
3zbg_A 3zbg_B  1.85    430  1.85    430  100  0.27  1.00  1.00  1.00 
1hyo_A 1hyo_B  1.30    416  1.30    419  100  0.54  1.00  1.00  0.99 
3zxp_A 3zxp_B  2.50    394  2.50    384   94  0.58  0.99  0.97  0.99 
3ooq_A 3ooq_B  2.06    384  2.06    383  100  0.22  1.00  1.00  1.00 
2e0a_A 2e0a_B  1.86    358  1.86    353   98  1.34  1.00  0.96  0.98 
2gak_A 2gak_B  2.00    374  2.00    364   97  0.47  1.00  0.97  1.00 
5brh_A 5brh_B  1.90    367  1.90    364   91  0.52  1.00  0.99  0.99 
3nmw_A 3nmw_B  1.60    331  1.60    331  100  0.09  1.00  1.00  1.00 
3gjx_B 3gjx_E  2.50    274  2.50    279   90  0.89  0.99  0.98  0.97 
4pef_A 4pef_B  1.96    349  1.96    349   95  0.34  1.00  1.00  1.00 
1ebf_A 1ebf_B  2.30    358  2.30    358   90  1.26  1.00  0.97  0.97 
4hon_A 4hon_B  1.80    330  1.80    330  100  0.29  1.00  1.00  1.00 
1z84_A 1z84_B  1.83    311  1.83    305   92  0.22  1.00  0.98  1.00 
4gvf_A 4gvf_B  1.35    340  1.35    328   96  0.29  1.00  0.96  1.00 
3chh_A 3chh_B  2.00    300  2.00    299   99  0.51  1.00  0.99  0.99 
3c9u_A 3c9u_B  1.48    308  1.48    312   96  0.36  1.00  1.00  0.98 
3it3_A 3it3_B  1.50    337  1.50    335   99  0.04  1.00  0.99  1.00 
4zxa_W 4zxa_X  2.49    324  2.49    324  100  0.80  1.00  0.99  0.99 
3fsy_A 3fsy_B  1.97    304  1.97    307   93  0.66  0.99  0.99  0.98 
3mwx_A 3mwx_B  1.45    322  1.45    322  100  0.42  1.00  1.00  1.00 
3akj_A 3akj_B  2.00    275  2.00    275   95  0.39  1.00  1.00  1.00 
4rr3_C 4rr3_G  3.10    242  3.10    242  100  0.17  1.00  1.00  1.00 
1wy5_A 1wy5_B  2.42    311  2.42    311   96  1.15  0.98  0.97  0.97 
3bjq_A 3bjq_B  2.05    296  2.05    303   97  0.31  1.00  1.00  0.97 
4xbv_A 4xbv_B  1.80    285  1.80    286  100  0.23  1.00  1.00  1.00 
1vju_A 1vju_B  1.40    291  1.40    295   97  0.47  1.00  0.99  0.98 
4i1o_B 4i1o_D  2.70    280  2.70    281  100  0.48  1.00  1.00  0.99 
4wd8_A 4wd8_B  2.30    268  2.30    270  100  0.98  0.99  0.98  0.97 
4xly_A 4xly_B  1.82    263  1.82    260   98  0.58  1.00  0.97  0.98 
2rin_A 2rin_B  1.80    288  1.80    288   96  0.50  1.00  0.99  0.99 
3uqc_A 3uqc_B  2.26    246  2.26    244   92  0.55  1.00  0.98  0.99 
2vdw_B 2vdw_D  2.70    283  2.70    283  100  0.16  1.00  1.00  1.00 
3vk5_A 3vk5_B  1.39    253  1.39    252   93  0.22  1.00  0.99  1.00 
3agc_A 3agc_B  2.00    271  2.00    260   90  0.77  1.00  0.95  0.99 
1w5r_A 1w5r_B  1.45    273  1.45    273  100  0.44  1.00  1.00  1.00 
1j3k_A 1j3k_B  2.10    221  2.10    221   98  1.24  1.00  0.95  0.95 
3ggh_A 3ggh_B  1.64    275  1.64    258   92  0.98  0.98  0.92  0.98 
1o66_A 1o66_B  1.75    249  1.75    248   93  0.31  1.00  0.98  0.99 
3fut_A 3fut_B  1.52    264  1.52    260   97  0.84  1.00  0.96  0.98 
3dkt_A 3dkt_B  3.10    264  3.10    264  100  0.04  1.00  1.00  1.00 
2xtm_A 2xtm_B  1.70    207  1.70    199   96  0.72  1.00  0.95  0.98 
4efp_A 4efp_B  1.33    234  1.33    234  100  0.31  1.00  1.00  1.00 
4e3y_A 4e3y_B  0.95    240  0.95    240  100  0.18  1.00  1.00  1.00 
1v58_A 1v58_B  1.70    229  1.70    229  100  1.44  1.00  0.94  0.94 
1s5e_A 1s5e_B  1.90    232  1.90    227   97  0.74  1.00  0.97  0.99 
3vzx_A 3vzx_B  1.54    227  1.54    228  100  0.78  1.00  0.98  0.98 
1th0_A 1th0_B  2.20    226  2.20    223  100  0.25  1.00  0.98  1.00 
3abd_A 3abd_B  1.90    180  1.90    195   93  0.30  1.00  1.00  0.92 
2jhh_C 2jhh_F  1.70    208  1.70    209   99  0.28  1.00  1.00  0.99 
4m7c_A 4m7c_B  2.05    195  2.05    198   98  0.44  1.00  1.00  0.98 
4x2c_A 4x2c_B  1.80    207  1.80    203   98  0.87  1.00  0.96  0.98 
2pbk_A 2pbk_B  1.73    228  1.73    227   99  0.62  0.99  0.98  0.99 
4njh_A 4njh_B  1.90    209  1.90    209  100  0.12  1.00  1.00  1.00 
4ljl_A 4ljl_B  2.20    219  2.20    219  100  0.32  1.00  1.00  1.00 
4utu_A 4utu_B  1.45    229  1.45    229   90  0.16  1.00  1.00  1.00 
4hms_A 4hms_B  1.33    202  1.33    206  100  0.42  1.00  0.99  0.98 
4dcn_C 4dcn_D  3.01    193  3.01    196   93  0.61  1.00  0.98  0.97 
4ymu_C 4ymu_D  2.50    214  2.50    215  100  0.21  1.00  1.00  0.99 
4wkm_A 4wkm_B  2.15    197  2.15    196  100  0.29  1.00  0.99  1.00 
1vi0_A 1vi0_B  1.65    189  1.65    188   93  0.97  1.00  0.96  0.97 
2a74_B 2a74_E  2.40    183  2.40    184  100  0.57  1.00  0.98  0.98 
4ic1_A 4ic1_B  2.35    202  2.35    203   91  0.24  1.00  1.00  0.99 
3wn5_C 3wn5_F  2.78    169  2.78    170  100  0.55  1.00  0.99  0.98 
3drx_A 3drx_B  3.11    161  3.11    172   94  1.39  0.99  0.93  0.88 
4qas_A 4qas_B  1.25    197  1.25    187   96  1.41  0.99  0.90  0.95 
2fk5_A 2fk5_B  1.90    195  1.90    194   93  0.23  1.00  0.99  1.00 
2xvm_A 2xvm_B  1.48    198  1.48    194  100  0.68  1.00  0.97  0.98 
3w42_A 3w42_B  1.06    199  1.06    199  100  0.20  1.00  1.00  1.00 
2zx2_A 2zx2_B  1.80    195  1.80    195  100  1.91  1.00  0.89  0.89 
2ftk_A 2ftk_B  3.05    181  3.05    182  100  0.21  1.00  1.00  0.99 
1m70_A 1m70_B  1.25    190  1.25    190  100  0.77  1.00  0.99  0.99 
4oke_A 4oke_B  1.70    160  1.70    158  100  0.32  1.00  0.98  1.00 
3cry_A 3cry_B  1.70    169  1.70    169  100  0.37  1.00  0.99  0.99 
5a0d_A 5a0d_B  1.60    175  1.60    176  100  0.68  1.00  0.99  0.98 
2orw_A 2orw_B  1.50    171  1.50    173   98  0.86  0.99  0.99  0.98 
4h7y_A 4h7y_B  1.80    141  1.80    139  100  0.36  1.00  0.98  0.99 
2arc_A 2arc_B  1.50    161  1.50    164   92  0.39  1.00  0.99  0.98 
4dmi_A 4dmi_B  1.50    168  1.50    170   98  2.81  0.82  0.80  0.80 
4oyh_A 4oyh_B  2.41    148  2.41    152  100  0.67  1.00  0.98  0.95 
4rdn_A 4rdn_B  2.10    149  2.10    148  100  1.10  1.00  0.96  0.97 
2gj8_A 2gj8_B  1.70    161  1.70    160  100  0.44  1.00  0.99  0.99 
3pyi_A 3pyi_B  2.10    142  2.10    143   97  1.00  1.00  0.95  0.95 
1y60_A 1y60_B  1.90    168  1.90    168  100  0.45  1.00  0.99  0.99 
4ct3_A 4ct3_B  1.69    163  1.69    163  100  0.04  1.00  1.00  1.00 
4zxa_A 4zxa_B  2.49    163  2.49    163  100  0.29  1.00  1.00  1.00 
4nf1_A 4nf1_B  1.40    146  1.40    146  100  1.00  1.00  0.97  0.97 
1n2m_A 1n2m_B  1.90    159  1.90    160  100  1.16  0.97  0.98  0.97 
1v4p_A 1v4p_B  1.45    151  1.45    151  100  0.56  1.00  0.99  0.99 
4fgc_A 4fgc_B  2.50    139  2.50    145  100  0.85  1.00  0.97  0.93 
4rgu_A 4rgu_B  1.89    141  1.89    144   98  1.05  1.00  0.96  0.94 
4eqa_C 4eqa_D  1.60    150  1.60    150  100  0.82  1.00  0.98  0.98 
2f62_A 2f62_B  1.50    158  1.50    158  100  0.03  1.00  1.00  1.00 
2r19_A 2r19_B  2.16    135  2.16    141   98  1.99  0.95  0.86  0.83 
5duo_A 5duo_B  2.40    157  2.40    157   92  1.11  0.97  0.96  0.96 
2b99_A 2b99_B  2.22    146  2.22    143  100  0.76  0.99  0.97  0.99 
4mcj_A 4mcj_B  2.40    150  2.40    152   97  0.52  1.00  0.98  0.97 
2j1v_A 2j1v_B  1.45    142  1.45    137  100  0.21  1.00  0.96  1.00 
3mvk_A 3mvk_B  1.65    140  1.65    140  100  0.14  1.00  1.00  1.00 
2aq6_A 2aq6_B  1.70    143  1.70    143  100  1.86  1.00  0.92  0.92 
4agr_A 4agr_B  2.10    140  2.10    144   97  0.33  1.00  0.99  0.97 
2rhk_A 2rhk_B  1.95    119  1.95    119  100  1.02  1.00  0.97  0.97 
2qgv_A 2qgv_B  2.70    121  2.70    121  100  0.03  1.00  1.00  1.00 
2qq4_A 2qq4_B  1.85    138  1.85    137  100  0.51  1.00  0.98  0.99 
4l1p_A 4l1p_B  2.12    127  2.12    132   95  0.61  1.00  0.97  0.94 
2bml_A 2bml_B  2.60    125  2.60    126  100  0.60  1.00  0.98  0.97 
1oy3_B 1oy3_C  2.05    112  2.05    135  100  1.63  0.95  0.94  0.78 
2dry_A 2dry_B  1.80    130  1.80    130  100  0.62  1.00  0.98  0.98 
4bhu_A 4bhu_B  1.91    125  1.91    126  100  0.12  1.00  1.00  0.99 
3qla_A 3qla_D  1.60    127  1.60    119  100  0.96  1.00  0.90  0.96 
2o39_C 2o39_D  2.85    126  2.85    126  100  0.37  1.00  0.99  0.99 
4aj5_K 4aj5_L  3.32    108  3.32    106   97  1.97  0.98  0.79  0.80 
1u2w_A 1u2w_B  1.90    105  1.90    107   96  0.49  1.00  0.96  0.95 
3d32_A 3d32_B  1.30    118  1.30    116  100  0.83  0.99  0.95  0.97 
3q0h_A 3q0h_B  1.70    109  1.70    107  100  0.94  1.00  0.92  0.93 
3vg8_A 3vg8_B  2.20    105  2.20    116  100  1.72  1.00  0.88  0.80 
1lq9_A 1lq9_B  1.30    112  1.30    112  100  0.78  1.00  0.97  0.97 
4ay9_B 4ay9_E  2.50    107  2.50    107  100  0.08  1.00  1.00  1.00 
1rwy_A 1rwy_B  1.05    109  1.05    109   90  0.56  1.00  0.98  0.98 
4eib_A 4eib_B  1.86    108  1.86    108  100  0.66  1.00  0.99  0.99 
4c0o_A 4c0o_B  2.56    901  2.56    898   97  0.75  1.00  0.99  0.99 
3f7f_A 3f7f_B  2.60    701  2.60    701   97  0.06  1.00  1.00  1.00 
4xk8_A 4xk8_a  2.80    742  2.80    742   95  0.24  1.00  1.00  1.00 
3e7j_A 3e7j_B  2.10    743  2.10    743   98  0.10  1.00  1.00  1.00 
4e57_A 4e57_B  2.00    677  2.00    677   96  0.05  1.00  1.00  1.00 
4kxy_A 4kxy_B  1.26    620  1.26    620   92  0.16  1.00  1.00  1.00 
2h88_A 2h88_N  1.74    612  1.74    612   95  0.08  1.00  1.00  1.00 
3a9s_A 3a9s_B  1.60    589  1.60    589   98  0.17  1.00  1.00  1.00 
2p1n_B 2p1n_E  2.50    571  2.50    571  100  0.26  1.00  1.00  1.00 
4eql_A 4eql_B  1.80    494  1.80    479   94  0.36  1.00  0.97  1.00 
3sam_A 3sam_B  2.55    541  2.55    544   99  0.69  1.00  0.99  0.99 
4bqk_A 4bqk_B  2.00    424  2.00    422   96  0.79  0.98  0.98  0.98 
4urr_A 4urr_B  1.95    509  1.95    508   96  0.29  1.00  1.00  1.00 
1j78_A 1j78_B  2.31    433  2.31    447   92  1.63  0.99  0.95  0.92 
2gwc_A 2gwc_B  2.18    438  2.18    436  100  0.13  1.00  1.00  1.00 
4uw8_A 4uw8_B  2.52    401  2.52    401   97  0.48  1.00  1.00  1.00 
2xu7_A 2xu7_B  1.90    360  1.90    367   94  0.54  1.00  0.98  0.96 
4phz_A 4phz_E  2.59    388  2.59    388   93  0.07  1.00  1.00  1.00 
1g4m_A 1g4m_B  1.90    356  1.90    357   91  1.29  1.00  0.98  0.97 
1izo_A 1izo_B  2.10    411  2.10    411   97  0.45  1.00  1.00  1.00 
3f02_A 3f02_B  1.80    322  1.80    327   98  0.32  1.00  1.00  0.98 
4d9s_A 4d9s_B  1.70    383  1.70    380   99  0.36  1.00  0.99  1.00 
1ojj_A 1ojj_B  1.40    398  1.40    398  100  0.31  1.00  1.00  1.00 
3uoa_B 3uoa_C  1.75    364  1.75    363   93  0.68  0.99  0.97  0.97 
1hx6_A 1hx6_B  1.65    370  1.65    374  100  0.99  1.00  0.99  0.98 
3zef_A 3zef_D  3.10    327  3.10    317   95  0.63  1.00  0.95  0.98 
1sio_A 1sio_B  1.80    357  1.80    356   92  0.64  1.00  0.99  0.99 
1x9j_A 1x9j_B  3.00    373  3.00    371   94  0.73  1.00  0.98  0.99 
1jr3_A 1jr3_B  2.70    366  2.70    365  100  3.01  1.00  0.85  0.85 
2nzw_A 2nzw_B  1.90    349  1.90    338   97  1.12  1.00  0.95  0.98 
1utc_A 1utc_B  2.30    352  2.30    353  100  0.58  1.00  0.99  0.99 
4bgb_A 4bgb_B  1.34    316  1.34    315  100  2.36  1.00  0.89  0.89 
2zih_A 2zih_B  2.80    282  2.80    281  100  0.99  1.00  0.98  0.98 
3zeu_B 3zeu_E  1.65    337  1.65    337   94  0.17  1.00  1.00  1.00 
1upl_A 1upl_B  2.60    312  2.60    308   96  1.55  0.99  0.95  0.96 
4v3h_A 4v3h_B  1.83    314  1.83    307  100  1.19  0.99  0.95  0.97 
4c5c_A 4c5c_B  1.40    306  1.40    306  100  0.19  1.00  1.00  1.00 
4r6u_A 4r6u_C  2.80    274  2.80    275   99  0.40  1.00  1.00  0.99 
4gvq_A 4gvq_B  1.30    315  1.30    315   96  0.22  1.00  1.00  1.00 
3c3d_A 3c3d_B  2.50    306  2.50    306  100  0.34  1.00  1.00  1.00 
3cis_A 3cis_B  2.90    289  2.90    290   95  0.78  1.00  0.99  0.98 
1u1w_A 1u1w_B  1.35    278  1.35    279  100  0.37  1.00  1.00  0.99 
4kku_A 4kku_B  2.35    266  2.35    267   99  0.19  1.00  1.00  1.00 
3bqb_A 3bqb_X  2.70    282  2.70    291   96  0.40  1.00  1.00  0.97 
4oj8_A 4oj8_B  2.10    253  2.10    271   93  1.45  0.99  0.98  0.91 
2uwa_A 2uwa_B  1.80    274  1.80    274   95  0.30  1.00  1.00  1.00 
3a1c_A 3a1c_B  1.85    267  1.85    273   94  0.76  1.00  0.99  0.96 
1wd7_A 1wd7_B  1.60    254  1.60    255   92  0.82  1.00  0.98  0.98 
2efe_A 2efe_C  2.08    246  2.08    246   93  0.22  1.00  1.00  1.00 
3w2y_A 3w2y_D  1.90    256  1.90    256  100  0.34  1.00  1.00  1.00 
4bq6_A 4bq6_B  2.30    205  2.30    205  100  0.23  1.00  1.00  1.00 
1yrb_A 1yrb_B  1.75    259  1.75    260   97  1.05  1.00  0.97  0.97 
2zz8_A 2zz8_B  2.01    230  2.01    230  100  0.52  1.00  0.99  0.99 
2a2m_A 2a2m_B  1.88    231  1.88    231  100  0.24  1.00  1.00  1.00 
2h88_B 2h88_O  1.74    239  1.74    239  100  0.10  1.00  1.00  1.00 
4bt9_A 4bt9_B  1.90    236  1.90    238   93  2.54  0.91  0.83  0.83 
3axd_A 3axd_B  1.53    241  1.53    233   97  0.38  1.00  0.96  1.00 
1qvz_A 1qvz_B  1.85    235  1.85    235  100  0.63  1.00  0.99  0.99 
1ng5_A 1ng5_B  2.00    211  2.00    206   97  0.42  1.00  0.97  0.99 
4rc8_A 4rc8_B  1.71    222  1.71    222  100  1.24  1.00  0.96  0.96 
4mlm_A 4mlm_B  1.70    188  1.70    187   99  0.27  1.00  0.99  1.00 
2giz_A 2giz_B  1.68    216  1.68    216  100  0.09  1.00  1.00  1.00 
4q9w_A 4q9w_B  1.00    217  1.00    217  100  0.72  1.00  0.99  0.99 
3i3q_A 3i3q_B  1.40    203  1.40    203  100  0.35  1.00  0.99  0.99 
3wv7_A 3wv7_B  1.60    201  1.60    201  100  0.82  1.00  0.99  0.99 
4gyv_A 4gyv_B  2.90    216  2.90    216   95  0.11  1.00  1.00  1.00 
2ccm_A 2ccm_B  1.80    190  1.80    190  100  1.07  1.00  0.97  0.97 
3tiw_A 3tiw_B  1.80    160  1.80    161   91  0.69  1.00  0.98  0.98 
4hbq_A 4hbq_B  1.40    206  1.40    206   94  1.23  0.98  0.95  0.95 
3zjb_A 3zjb_B  1.84    172  1.84    184   95  0.92  0.99  0.97  0.91 
2f1v_A 2f1v_B  2.70    182  2.70    182  100  0.02  1.00  1.00  1.00 
3lw8_E 3lw8_F  1.85    181  1.85    181  100  0.78  1.00  0.98  0.98 
1q9c_A 1q9c_B  3.21    164  3.21    172   95  0.50  0.99  0.98  0.94 
4u99_A 4u99_B  2.00    187  2.00    186  100  0.48  1.00  0.99  0.99 
2wcr_A 2wcr_B  1.70    148  1.70    147   91  0.91  1.00  0.97  0.97 
2uz8_A 2uz8_B  2.00    166  2.00    166  100  0.68  1.00  0.99  0.99 
3tio_A 3tio_B  1.41    176  1.41    170   96  0.26  1.00  0.96  1.00 
3hob_A 3hob_M  2.07    156  2.07    156  100  0.49  1.00  0.99  0.99 
2f3g_A 2f3g_B  2.13    150  2.13    150  100  0.29  1.00  1.00  1.00 
3sl9_A 3sl9_B  2.20    164  2.20    165  100  0.65  1.00  0.98  0.98 
2fp1_A 2fp1_B  1.55    165  1.55    164  100  1.50  1.00  0.93  0.94 
3zc4_A 3zc4_B  2.72    157  2.72    153   91  0.16  1.00  0.97  1.00 
2ao9_A 2ao9_B  1.90    117  1.90    114   99  0.82  1.00  0.95  0.98 
2flh_A 2flh_B  1.20    144  1.20    153   95  0.53  1.00  0.99  0.93 
4luq_C 4luq_D  1.77    123  1.77    126  100  0.20  1.00  1.00  0.97 
2h88_C 2h88_P  1.74    139  1.74    139  100  0.07  1.00  1.00  1.00 
4ubr_A 4ubr_B  2.21    137  2.21    137  100  0.22  1.00  1.00  1.00 
4xzg_A 4xzg_B  2.40    121  2.40    121  100  0.32  1.00  0.99  0.99 
2co3_A 2co3_B  1.78    135  1.78    136   91  1.65  1.00  0.92  0.91 
2ipr_A 2ipr_B  1.50    127  1.50    124  100  0.89  1.00  0.95  0.97 
2wnv_A 2wnv_D  1.25    132  1.25    134   98  0.08  1.00  1.00  0.98 
2vzc_A 2vzc_B  1.05    127  1.05    126  100  0.52  1.00  0.98  0.99 
3d1b_A 3d1b_B  1.70    111  1.70    108  100  0.64  1.00  0.95  0.98 
3kfd_E 3kfd_F  3.00    108  3.00    106  100  0.54  1.00  0.96  0.98 
3s0g_A 3s0g_B  1.85    119  1.85    119  100  0.18  1.00  1.00  1.00 
1gd8_A 1gd8_B  2.30    105  2.30    105  100  0.56  1.00  0.98  0.98 
2hqs_C 2hqs_E  1.50    107  1.50    107  100  0.52  1.00  0.98  0.98 
3kan_A 3kan_B  1.13    117  1.13    117  100  0.18  1.00  1.00  1.00 
4hx2_B 4hx2_D  2.25    114  2.25    110  100  0.36  1.00  0.96  0.99 
3gs2_A 3gs2_C  1.70    109  1.70    108  100  1.41  1.00  0.91  0.92 
4odb_D 4odb_E  3.20    102  3.20    102  100  0.10  1.00  1.00  1.00 
4kxf_B 4kxf_D  3.20    902  3.20    899   96  0.77  0.99  0.99  0.99 
2fsf_A 2fsf_B  2.00    686  2.00    723   94  1.26  1.00  0.98  0.93 
3ai7_A 3ai7_B  2.20    813  2.20    813  100  0.15  1.00  1.00  1.00 
4n5c_A 4n5c_B  3.25    745  3.25    741   99  0.90  1.00  0.99  0.99 
2vpz_A 2vpz_E  2.40    735  2.40    735   95  0.52  1.00  1.00  1.00 
4ok4_A 4ok4_B  1.70    704  1.70    705   97  0.38  1.00  1.00  1.00 
4rf6_A 4rf6_B  1.95    696  1.95    698   97  0.94  1.00  0.98  0.98 
4o1p_A 4o1p_B  2.50    672  2.50    671   95  0.43  1.00  0.99  0.99 
2xex_A 2xex_B  1.90    664  1.90    675   95  0.67  1.00  0.99  0.98 
3lfi_A 3lfi_B  2.00    634  2.00    634   94  0.14  1.00  1.00  1.00 
3nb2_A 3nb2_B  2.10    612  2.10    612   94  0.80  1.00  0.99  0.99 
1g87_A 1g87_B  1.60    611  1.60    613   91  0.45  1.00  1.00  0.99 
1w6s_A 1w6s_C  1.20    596  1.20    597  100  0.18  1.00  1.00  1.00 
4alf_A 4alf_B  1.25    581  1.25    581  100  0.25  1.00  1.00  1.00 
3dor_A 3dor_B  2.20    522  2.20    527  100  0.63  1.00  1.00  0.99 
3eps_A 3eps_B  2.80    566  2.80    559   96  0.93  1.00  0.98  0.99 
2iut_A 2iut_B  2.25    409  2.25    409  100  0.08  1.00  1.00  1.00 
4mfv_A 4mfv_B  2.92    489  2.92    489  100  0.30  1.00  1.00  1.00 
4pem_B 4pem_D  2.50    549  2.50    560   95  0.11  1.00  1.00  0.98 
4uwq_A 4uwq_D  3.28    548  3.28    545   94  0.20  1.00  0.99  1.00 
3odm_A 3odm_B  2.95    525  2.95    529   99  0.83  1.00  0.99  0.98 
1oa0_A 1oa0_B  1.25    544  1.25    544  100  0.40  1.00  1.00  1.00 
2pfd_A 2pfd_B  3.42    540  3.42    540   94  0.04  1.00  1.00  1.00 
3wy2_A 3wy2_B  1.47    535  1.47    535   96  0.31  1.00  1.00  1.00 
1jv1_A 1jv1_B  1.90    490  1.90    485   98  0.56  1.00  0.98  0.99 
2cja_A 2cja_B  2.20    477  2.20    489   97  2.44  0.89  0.92  0.90 
1q15_A 1q15_B  2.30    491  2.30    491   97  0.54  1.00  1.00  1.00 
1qw9_A 1qw9_B  1.20    497  1.20    497  100  0.24  1.00  1.00  1.00 
3vlw_A 3vlw_B  2.00    489  2.00    489  100  0.52  1.00  1.00  1.00 
3vld_A 3vld_B  2.05    457  2.05    457   97  0.72  1.00  0.99  0.99 
2zai_A 2zai_B  2.70    472  2.70    468   95  0.66  1.00  0.98  0.99 
2zyd_A 2zyd_B  1.50    464  1.50    466  100  1.20  1.00  0.98  0.97 
4uf0_A 4uf0_B  1.78    443  1.78    439   96  0.50  0.99  0.99  1.00 
1p31_A 1p31_B  1.85    463  1.85    465   94  1.16  1.00  0.98  0.97 
4fbw_A 4fbw_B  2.20    379  2.20    386   98  0.64  1.00  0.99  0.97 
2icy_A 2icy_B  1.64    456  1.64    463   94  1.42  1.00  0.96  0.95 
5bza_A 5bza_B  2.00    447  2.00    450  100  0.39  1.00  1.00  0.99 
2i2x_A 2i2x_C  2.50    459  2.50    459   96  0.15  1.00  1.00  1.00 
4oi4_A 4oi4_C  2.40    428  2.40    427   96  0.42  1.00  0.99  1.00 
2xi9_A 2xi9_B  1.90    304  1.90    310   98  0.15  1.00  1.00  0.98 
4f0q_A 4f0q_B  2.05    452  2.05    452   97  0.58  1.00  0.99  0.99 
3a3d_A 3a3d_B  1.60    453  1.60    453   91  0.64  1.00  0.99  0.99 
4lyp_A 4lyp_B  1.28    416  1.28    415  100  0.14  1.00  0.99  1.00 
4zfv_A 4zfv_B  1.50    436  1.50    433  100  0.51  0.99  0.99  1.00 
4nog_A 4nog_B  1.20    422  1.20    424  100  0.45  1.00  1.00  0.99 
1kcz_A 1kcz_B  1.90    412  1.90    412   96  0.35  1.00  1.00  1.00 
4i4c_A 4i4c_B  1.95    402  1.95    398   96  0.38  1.00  0.99  1.00 
1k75_A 1k75_B  1.75    431  1.75    431  100  0.62  1.00  0.99  0.99 
4wva_A 4wva_B  1.67    413  1.67    414   90  0.68  1.00  0.97  0.97 
4eac_A 4eac_B  2.30    395  2.30    395  100  0.18  1.00  1.00  1.00 
2heu_A 2heu_B  1.04    391  1.04    390   95  0.43  1.00  0.99  1.00 
3rfa_A 3rfa_B  2.05    333  2.05    358  100  0.54  1.00  0.99  0.92 
2bwr_A 2bwr_B  1.50    401  1.50    401  100  0.52  1.00  1.00  1.00 
4nsd_A 4nsd_B  2.70    290  2.70    283   98  1.66  0.99  0.92  0.94 
3uha_A 3uha_B  2.30    365  2.30    365   96  0.36  1.00  1.00  1.00 
2gso_A 2gso_B  1.30    382  1.30    382  100  0.26  1.00  1.00  1.00 
5br4_A 5br4_B  0.91    385  0.91    384  100  0.16  1.00  1.00  1.00 
4k36_A 4k36_B  1.62    381  1.62    364   99  0.43  1.00  0.95  1.00 
1elu_A 1elu_B  1.55    381  1.55    381   96  0.26  1.00  1.00  1.00 
3was_A 3was_B  1.50    389  1.50    389   96  0.15  1.00  1.00  1.00 
2d29_A 2d29_B  1.65    386  1.65    386   95  0.33  1.00  1.00  1.00 
4gmf_A 4gmf_B  1.85    335  1.85    329   94  0.51  1.00  0.98  0.99 
3i26_A 3i26_B  1.80    365  1.80    364   95  0.42  1.00  0.98  0.99 
4bvq_A 4bvq_B  1.90    364  1.90    364   93  0.36  1.00  1.00  1.00 
2nz1_A 2nz1_B  2.50    371  2.50    371   97  0.26  1.00  1.00  1.00 
4acy_A 4acy_B  1.69    341  1.69    341  100  0.17  1.00  1.00  1.00 
3c6k_A 3c6k_B  1.95    335  1.95    345   90  0.36  1.00  0.99  0.97 
4ogp_A 4ogp_B  2.15    314  2.15    319   91  0.38  1.00  1.00  0.98 
2c5a_A 2c5a_B  1.40    364  1.40    361  100  0.47  1.00  0.98  0.99 
4k7j_A 4k7j_B  1.97    350  1.97    350  100  0.60  1.00  0.99  0.99 
2qmc_A 2qmc_C  1.55    341  1.55    348   96  0.33  1.00  1.00  0.98 
5dj1_A 5dj1_B  2.10    350  2.10    352   94  0.32  1.00  1.00  0.99 
2xci_A 2xci_B  2.00    354  2.00    352   91  0.61  1.00  0.99  0.99 
3w6p_A 3w6p_B  1.70    333  1.70    342   97  1.32  1.00  0.97  0.94 
1jof_A 1jof_B  2.50    365  2.50    365  100  0.06  1.00  1.00  1.00 
1um0_A 1um0_B  1.95    365  1.95    365   96  0.68  1.00  0.99  0.99 
4okz_A 4okz_B  1.90    346  1.90    345  100  0.19  1.00  1.00  1.00 
3wl6_A 3wl6_B  1.60    333  1.60    321   90  0.27  1.00  0.96  1.00 
5b0r_A 5b0r_B  1.80    353  1.80    353  100  0.29  1.00  1.00  1.00 
4jzx_A 4jzx_B  1.80    361  1.80    361   93  0.26  1.00  1.00  1.00 
4j7q_A 4j7q_B  1.55    322  1.55    322   95  0.36  1.00  0.99  0.99 
4k1p_A 4k1p_B  2.05    339  2.05    346   99  0.46  1.00  0.99  0.97 
4qit_A 4qit_B  1.40    350  1.40    349   95  0.42  1.00  0.99  1.00 
3qxf_A 3qxf_B  1.85    337  1.85    337  100  0.25  1.00  1.00  1.00 
4m5x_A 4m5x_B  2.19    339  2.19    337   95  0.47  1.00  0.99  0.99 
4e1y_A 4e1y_B  2.10    353  2.10    353  100  0.31  1.00  1.00  1.00 
4ix3_A 4ix3_B  1.35    346  1.35    350   96  0.48  1.00  1.00  0.98 
2ch5_A 2ch5_B  1.90    344  1.90    342   96  0.52  0.99  0.99  1.00 
4atf_A 4atf_B  1.90    295  1.90    296  100  0.18  1.00  1.00  1.00 
2pi8_A 2pi8_B  2.25    331  2.25    335   98  0.72  1.00  0.99  0.98 
1z7m_A 1z7m_B  2.90    311  2.90    318   91  1.33  1.00  0.98  0.96 
1s1d_A 1s1d_B  1.60    317  1.60    315  100  0.39  1.00  0.99  1.00 
1z41_A 1z41_B  1.30    337  1.30    337  100  0.16  1.00  1.00  1.00 
3al5_A 3al5_B  2.50    302  2.50    311   92  0.68  1.00  0.99  0.96 
3ip3_A 3ip3_B  2.14    328  2.14    331  100  0.30  1.00  1.00  0.99 
4r8x_A 4r8x_B  1.40    315  1.40    315   98  1.02  1.00  0.98  0.98 
2rb9_A 2rb9_B  2.00    322  2.00    322  100  0.31  1.00  1.00  1.00 
2pkf_A 2pkf_B  1.50    332  1.50    333   94  1.38  0.98  0.97  0.97 
4plg_A 4plg_B  1.19    324  1.19    321   96  0.18  1.00  0.99  1.00 
4x1z_A 4x1z_B  1.36    332  1.36    332   96  0.01  1.00  1.00  1.00 
4xbz_A 4xbz_B  2.30    312  2.30    286   94  0.49  1.00  0.91  0.99 
1hjs_A 1hjs_B  1.87    332  1.87    332   96  0.06  1.00  1.00  1.00 
4as2_A 4as2_B  2.12    327  2.12    327  100  0.37  1.00  1.00  1.00 
4gx8_A 4gx8_B  1.70    306  1.70    312   97  0.28  1.00  0.99  0.98 
2avw_A 2avw_B  2.00    290  2.00    289  100  0.62  1.00  0.99  0.99 
4etz_A 4etz_B  2.05    285  2.05    289   98  1.21  1.00  0.97  0.96 
4r73_A 4r73_B  1.60    321  1.60    319  100  0.46  1.00  0.99  1.00 
3frx_A 3frx_B  2.13    309  2.13    313  100  0.21  1.00  1.00  0.99 
2z0l_A 2z0l_B  2.90    299  2.90    299   94  0.38  1.00  1.00  1.00 
4lrz_E 4lrz_F  2.32    294  2.32    294  100  0.20  1.00  1.00  1.00 
1zl0_A 1zl0_B  1.10    306  1.10    303   95  0.51  1.00  0.98  0.99 
2hzm_B 2hzm_D  2.40    227  2.40    233   94  0.91  0.99  0.96  0.94 
5cm7_A 5cm7_B  1.55    305  1.55    304  100  0.39  1.00  0.99  1.00 
2wpv_A 2wpv_C  1.99    281  1.99    282  100  0.35  1.00  1.00  0.99 
3o9z_A 3o9z_B  1.45    310  1.45    310   94  0.48  1.00  0.99  0.99 
4wnz_A 4wnz_B  2.80    237  2.80    237  100  0.28  1.00  1.00  1.00 
1dmh_A 1dmh_B  1.70    309  1.70    309  100  0.41  1.00  1.00  1.00 
2dsk_A 2dsk_B  1.50    300  1.50    300  100  0.27  1.00  1.00  1.00 
2wl9_A 2wl9_B  1.90    300  1.90    293   98  0.25  1.00  0.98  1.00 
2qgq_A 2qgq_B  2.00    272  2.00    270   91  0.55  1.00  0.98  0.99 
4dnc_A 4dnc_B  2.05    271  2.05    267   98  0.29  1.00  0.98  0.99 
4pn0_A 4pn0_B  2.60    261  2.60    260   99  0.53  1.00  0.99  0.99 
3wgu_B 3wgu_D  2.80    303  2.80    303   96  0.22  1.00  1.00  1.00 
1tzb_A 1tzb_B  1.16    301  1.16    300  100  0.32  1.00  0.99  1.00 
2woe_A 2woe_B  1.90    291  1.90    291   93  0.25  1.00  1.00  1.00 
3g4e_A 3g4e_B  1.42    297  1.42    297  100  0.52  1.00  0.99  0.99 
3be6_A 3be6_B  1.82    294  1.82    292  100  0.49  1.00  0.99  1.00 
4ldd_A 4ldd_B  3.50    137  3.50    226   96  0.53  0.99  0.99  0.60 
1inl_A 1inl_B  1.50    285  1.50    291   97  0.28  1.00  1.00  0.98 
3cqj_A 3cqj_B  2.04    276  2.04    275   99  0.35  1.00  0.99  1.00 
2rc8_A 2rc8_B  1.45    284  1.45    285  100  0.60  1.00  0.99  0.99 
1omz_A 1omz_B  2.10    253  2.10    255   99  0.34  1.00  1.00  0.99 
3bcz_A 3bcz_B  2.10    293  2.10    293  100  0.23  1.00  1.00  1.00 
1o57_A 1o57_B  2.20    270  2.20    269  100  0.72  1.00  0.98  0.98 
1ut5_A 1ut5_B  2.75    272  2.75    272  100  0.60  1.00  0.99  0.99 
2xmr_A 2xmr_B  2.00    281  2.00    281   96  0.41  1.00  1.00  1.00 
4fd3_A 4fd3_B  2.60    254  2.60    253   99  0.43  1.00  0.99  0.99 
2ci5_A 2ci5_B  1.79    272  1.79    273  100  0.29  1.00  1.00  0.99 
3vpb_A 3vpb_B  1.80    281  1.80    282  100  0.09  1.00  1.00  1.00 
3fch_A 3fch_B  2.20    205  2.20    203   95  1.02  1.00  0.95  0.96 
4yam_A 4yam_B  1.91    250  1.91    252  100  0.47  1.00  0.99  0.98 
3pg7_A 3pg7_B  2.19    256  2.19    256  100  0.56  1.00  0.99  0.99 
1w2f_A 1w2f_B  1.80    276  1.80    272   95  0.54  1.00  0.98  0.99 
4mwa_A 4mwa_B  1.85    260  1.85    258   99  0.73  1.00  0.97  0.98 
2xoc_A 2xoc_B  1.89    213  1.89    212  100  1.48  1.00  0.93  0.94 
2xad_A 2xad_B  1.70    259  1.70    258   94  0.42  1.00  0.99  1.00 
2fv2_A 2fv2_B  2.20    267  2.20    266  100  1.18  1.00  0.96  0.97 
3vsj_A 3vsj_C  2.30    270  2.30    270   95  0.24  1.00  1.00  1.00 
3mbk_A 3mbk_B  1.35    264  1.35    264  100  0.22  1.00  1.00  1.00 
3otd_A 3otd_B  2.28    240  2.28    240  100  0.18  1.00  1.00  1.00 
1xcf_A 1xcf_B  1.80    238  1.80    238   90  0.05  1.00  1.00  1.00 
5evc_A 5evc_B  1.70    237  1.70    238   95  0.44  1.00  0.99  0.99 
3b8o_A 3b8o_B  2.40    221  2.40    221  100  0.64  1.00  0.99  0.99 
4zbo_A 4zbo_B  1.40    263  1.40    260   95  0.25  1.00  0.99  1.00 
3tvv_A 3tvv_B  2.59    233  2.59    235  100  1.71  1.00  0.95  0.94 
4mb0_A 4mb0_B  1.96    253  1.96    257  100  0.90  0.99  0.97  0.95 
1p1x_A 1p1x_B  0.99    250  0.99    251   90  0.18  1.00  1.00  1.00 
1e42_A 1e42_B  1.70    233  1.70    233  100  0.21  1.00  1.00  1.00 
3a77_A 3a77_B  1.80    230  1.80    232   98  0.36  1.00  0.99  0.98 
2i2x_B 2i2x_D  2.50    258  2.50    258   90  0.58  1.00  0.99  0.99 
2odf_A 2odf_B  1.90    252  1.90    252   98  0.77  1.00  0.97  0.97 
3oqi_A 3oqi_B  1.70    222  1.70    221   99  0.24  1.00  0.99  1.00 
4obx_A 4obx_B  2.20    235  2.20    235  100  0.48  1.00  0.99  0.99 
2a70_A 2a70_B  1.10    222  1.10    222  100  0.19  1.00  1.00  1.00 
3ww3_A 3ww3_B  1.90    240  1.90    242   94  0.70  1.00  0.99  0.98 
1tzp_A 1tzp_B  1.40    240  1.40    236   99  0.62  0.99  0.97  0.99 
4fn7_A 4fn7_B  1.25    231  1.25    226   98  0.37  1.00  0.97  1.00 
4l0c_A 4l0c_B  1.65    255  1.65    255   91  0.15  1.00  1.00  1.00 
1qq5_A 1qq5_B  1.52    245  1.52    245  100  0.28  1.00  1.00  1.00 
1xq6_A 1xq6_B  1.80    253  1.80    253  100  0.86  1.00  0.98  0.98 
4f03_A 4f03_B  1.80    251  1.80    250  100  0.23  1.00  0.99  1.00 
4tzm_A 4tzm_B  2.30    239  2.30    227   99  0.38  1.00  0.95  1.00 
1t0b_A 1t0b_B  1.70    240  1.70    240   93  0.31  1.00  1.00  1.00 
4le3_A 4le3_B  1.80    249  1.80    245  100  0.80  0.97  0.97  0.98 
2es3_A 2es3_B  1.85    209  1.85    208  100  0.50  1.00  0.99  0.99 
3tdn_A 3tdn_B  1.40    121  1.40    236  100  0.41  1.00  0.99  0.51 
3f7q_A 3f7q_B  1.75    214  1.75    214   95  0.32  1.00  1.00  1.00 
4p32_A 4p32_B  1.55    234  1.55    230   96  0.41  1.00  0.98  0.99 
3l15_A 3l15_B  2.00    193  2.00    204   95  0.61  1.00  0.99  0.93 
4ruq_A 4ruq_B  1.35    236  1.35    237  100  0.43  1.00  0.99  0.99 
3eeb_A 3eeb_B  2.10    205  2.10    201   94  0.47  1.00  0.97  0.99 
3noq_A 3noq_B  1.00    227  1.00    229   95  0.41  1.00  0.99  0.99 
4yot_A 4yot_B  2.15    225  2.15    220   96  0.43  1.00  0.96  0.99 
1uf3_A 1uf3_B  2.10    228  2.10    226  100  0.36  1.00  0.99  1.00 
1gxy_A 1gxy_B  1.71    223  1.71    223  100  0.40  1.00  1.00  1.00 
3khw_A 3khw_B  2.10    201  2.10    201  100  0.29  1.00  1.00  1.00 
4ihu_A 4ihu_B  1.90    201  1.90    208   97  1.04  1.00  0.99  0.95 
2ev1_A 2ev1_B  1.60    185  1.60    181  100  0.96  1.00  0.95  0.97 
4z18_A 4z18_B  1.95    212  1.95    210  100  1.44  1.00  0.93  0.94 
3qqm_A 3qqm_B  2.30    214  2.30    206   93  0.59  1.00  0.95  0.99 
1o63_A 1o63_B  2.00    203  2.00    200  100  0.80  1.00  0.96  0.98 
2igs_A 2igs_B  2.17    214  2.17    214  100  0.80  1.00  0.97  0.97 
2vzy_A 2vzy_B  2.00    192  2.00    191  100  0.45  1.00  0.99  0.99 
2xty_A 2xty_B  1.80    208  1.80    207   99  0.31  1.00  0.99  0.99 
2icw_G 2icw_H  2.41    213  2.41    213  100  0.23  1.00  1.00  1.00 
4h9s_E 4h9s_F  2.60    199  2.60    203   90  0.64  0.99  0.99  0.97 
4qw2_A 4qw2_B  2.99    198  2.99    200   98  0.90  0.99  0.97  0.96 
2hzm_A 2hzm_C  2.40    205  2.40    195   96  0.72  0.99  0.93  0.98 
1yk3_A 1yk3_B  2.20    198  2.20    193   98  0.62  1.00  0.96  0.99 
4qrh_A 4qrh_B  1.65    180  1.65    186  100  1.32  1.00  0.94  0.91 
3ih6_A 3ih6_B  2.15    180  2.15    180   98  0.44  1.00  0.98  0.98 
4ywq_A 4ywq_B  1.70    152  1.70    150   91  0.83  0.99  0.97  0.98 
1r0d_A 1r0d_B  1.90    194  1.90    190  100  0.41  1.00  0.97  0.99 
3r0h_A 3r0h_B  2.60    198  2.60    196   93  0.33  1.00  0.99  1.00 
1s99_A 1s99_B  1.65    186  1.65    180   99  0.17  1.00  0.97  1.00 
3zc1_A 3zc1_B  3.27    190  3.27    190  100  1.24  1.00  0.96  0.96 
4zcu_A 4zcu_B  2.10    152  2.10    152   98  0.49  0.99  0.99  0.99 
5a0r_A 5a0r_B  1.25    192  1.25    192  100  0.65  1.00  0.99  0.99 
3d5n_A 3d5n_B  2.80    178  2.80    167   95  0.53  1.00  0.93  0.99 
3kdg_A 3kdg_B  2.00    191  2.00    187   94  2.12  0.99  0.85  0.87 
1x6m_A 1x6m_B  2.35    196  2.35    196  100  0.23  1.00  1.00  1.00 
4oy7_A 4oy7_B  1.50    196  1.50    196  100  0.18  1.00  1.00  1.00 
1lqv_A 1lqv_B  1.60    172  1.60    173  100  0.52  1.00  0.99  0.98 
2iqi_A 2iqi_B  2.70    173  2.70    171   95  0.28  1.00  0.99  1.00 
3ph1_A 3ph1_B  2.10    180  2.10    168   91  0.80  0.98  0.91  0.98 
3ajv_A 3ajv_C  1.70    168  1.70    161  100  0.51  1.00  0.95  0.99 
4dkc_A 4dkc_B  1.85    161  1.85    160  100  0.30  1.00  0.99  1.00 
2qmc_B 2qmc_D  1.55    186  1.55    186  100  0.21  1.00  1.00  1.00 
2qsd_A 2qsd_B  2.50    146  2.50    145   91  0.25  1.00  0.99  1.00 
3gxr_A 3gxr_B  1.70    185  1.70    183  100  0.68  1.00  0.98  0.99 
4kt6_B 4kt6_D  1.71    161  1.71    161  100  0.22  1.00  1.00  1.00 
2bm5_A 2bm5_B  2.00    183  2.00    181   92  0.77  1.00  0.96  0.98 
1ypy_A 1ypy_B  1.51    182  1.51    168  100  0.77  1.00  0.90  0.98 
2xi5_A 2xi5_B  2.20    184  2.20    184   94  0.47  1.00  0.99  0.99 
3n10_A 3n10_B  1.60    176  1.60    176  100  0.95  1.00  0.97  0.97 
3ub6_A 3ub6_B  1.38    164  1.38    164  100  0.31  1.00  1.00  1.00 
2zou_A 2zou_B  1.45    135  1.45    140   93  0.83  0.98  0.96  0.92 
1yz1_A 1yz1_B  2.00    146  2.00    145   99  0.58  0.99  0.98  0.99 
1oio_A 1oio_B  1.70    178  1.70    178  100  0.42  1.00  0.99  0.99 
3hm2_A 3hm2_B  2.21    171  2.21    171   95  0.39  1.00  0.99  0.99 
3byw_A 3byw_B  2.35    157  2.35    159   91  0.47  1.00  0.99  0.98 
4rh8_A 4rh8_B  2.20    133  2.20    133  100  0.27  1.00  1.00  1.00 
5a34_A 5a34_C  2.60    168  2.60    170  100  0.75  0.99  0.99  0.97 
5bo4_A 5bo4_D  2.90    153  2.90    153  100  0.57  1.00  0.99  0.99 
4uu3_A 4uu3_B  1.15    168  1.15    164  100  0.22  1.00  0.97  1.00 
2ikb_A 2ikb_B  1.70    163  1.70    154   95  0.84  1.00  0.92  0.97 
4cpc_A 4cpc_B  2.24    143  2.24    144  100  1.53  1.00  0.92  0.92 
1vje_A 1vje_B  1.64    150  1.64    149  100  0.24  1.00  0.98  0.99 
1gvj_A 1gvj_B  1.53    142  1.53    146  100  0.39  1.00  0.99  0.96 
3v3k_B 3v3k_D  3.49    165  3.49    164  100  0.48  1.00  0.99  0.99 
4wx3_A 4wx3_B  1.70    154  1.70    154  100  0.09  1.00  1.00  1.00 
2aen_A 2aen_B  1.60    164  1.60    164   92  0.32  1.00  1.00  1.00 
1lr5_A 1lr5_B  1.90    160  1.90    159  100  0.34  1.00  0.99  0.99 
5dof_A 5dof_B  1.70    154  1.70    151   96  0.58  1.00  0.95  0.97 
4zc4_A 4zc4_B  1.86    147  1.86    151  100  0.87  1.00  0.98  0.95 
3e6m_A 3e6m_B  2.20    146  2.20    147   99  1.12  0.98  0.93  0.93 
3k77_A 3k77_B  2.60    152  2.60    152  100  0.03  1.00  1.00  1.00 
2j7a_C 2j7a_F  2.30    145  2.30    145  100  0.42  1.00  0.99  0.99 
4yn9_A 4yn9_B  2.45    153  2.45    148  100  1.08  1.00  0.93  0.96 
3g7g_A 3g7g_B  1.99    149  1.99    144   94  0.45  0.99  0.94  0.98 
3kmv_A 3kmv_B  1.80    136  1.80    138  100  0.11  1.00  1.00  0.98 
2xwq_A 2xwq_B  2.01    126  2.01    125  100  0.37  1.00  0.98  0.99 
2nxp_A 2nxp_B  2.17    149  2.17    145  100  0.29  1.00  0.97  1.00 
4bsx_A 4bsx_B  2.23    144  2.23    144  100  0.04  1.00  0.99  0.99 
5a89_A 5a89_B  1.65    151  1.65    153  100  0.44  0.99  0.99  0.98 
1s4c_A 1s4c_B  2.20    150  2.20    155  100  0.27  1.00  1.00  0.96 
3gzb_A 3gzb_B  1.44    154  1.44    137  100  1.16  1.00  0.84  0.94 
3ha4_A 3ha4_B  2.40    127  2.40    120  100  0.40  1.00  0.94  0.99 
3a0y_A 3a0y_B  1.57    147  1.57    150   98  1.30  0.95  0.96  0.94 
4dci_A 4dci_B  2.82    147  2.82    148  100  2.25  0.96  0.82  0.82 
2pkh_A 2pkh_B  1.95    141  1.95    142  100  1.11  1.00  0.94  0.94 
3qir_A 3qir_B  2.45    112  2.45    104   98  0.83  1.00  0.87  0.94 
3wct_A 3wct_E  2.40    146  2.40    146  100  0.29  1.00  1.00  1.00 
4g8a_C 4g8a_D  2.40    140  2.40    140   90  0.29  1.00  1.00  1.00 
3p12_A 3p12_B  2.35    129  2.35    129  100  0.29  1.00  1.00  1.00 
4ked_A 4ked_B  1.90    131  1.90    131  100  0.34  1.00  0.99  0.99 
3hhl_A 3hhl_B  2.65    132  2.65    133   99  0.17  1.00  1.00  0.99 
4mld_A 4mld_B  2.88    133  2.88    132  100  0.43  1.00  0.98  0.99 
2pa7_A 2pa7_B  1.50    135  1.50    134  100  0.78  1.00  0.98  0.98 
3e1e_A 3e1e_B  2.00    136  2.00    140  100  0.23  1.00  1.00  0.97 
1qqr_A 1qqr_B  2.30    138  2.30    133   92  0.51  1.00  0.96  0.99 
1s5u_A 1s5u_B  1.70    129  1.70    128  100  1.01  1.00  0.95  0.96 
3q6a_A 3q6a_B  1.80    134  1.80    135   99  0.07  1.00  1.00  0.99 
3qr7_A 3qr7_B  0.94    115  0.94    115  100  0.67  1.00  0.97  0.97 
3tgx_B 3tgx_D  2.80    115  2.80    117   97  0.91  0.98  0.97  0.96 
1hiw_A 1hiw_B  2.30    115  2.30    110  100  0.49  1.00  0.94  0.99 
3hei_B 3hei_D  2.00    132  2.00    132  100  0.76  1.00  0.98  0.98 
3kdf_B 3kdf_D  1.98    118  1.98    119  100  0.75  1.00  0.97  0.96 
1ogy_B 1ogy_D  3.20    127  3.20    127  100  0.04  1.00  1.00  1.00 
2aag_A 2aag_B  1.85    129  1.85    130  100  0.10  1.00  1.00  0.99 
1sf8_A 1sf8_B  2.60    115  2.60    115  100  0.95  1.00  0.95  0.95 
2ehp_A 2ehp_B  1.30    124  1.30    124   99  0.88  1.00  0.96  0.96 
2qlc_A 2qlc_B  2.30    126  2.30    124  100  1.59  0.93  0.91  0.93 
2ane_A 2ane_B  2.03    110  2.03    108  100  0.91  1.00  0.95  0.96 
2ygu_A 2ygu_B  2.60    117  2.60    119  100  0.13  1.00  1.00  0.98 
4oe9_A 4oe9_B  1.55    119  1.55    116   90  0.54  0.98  0.96  0.99 
2x18_A 2x18_B  1.46    111  1.46    114  100  1.18  0.99  0.95  0.93 
3c0d_A 3c0d_B  2.40    109  2.40    107  100  0.38  1.00  0.97  0.99 
2puk_A 2puk_E  3.00    108  3.00    109  100  0.39  1.00  0.99  0.98 
1td0_A 1td0_B  1.95    102  1.95    102  100  0.18  1.00  1.00  1.00 
2dpf_A 2dpf_B  1.50    111  1.50    111  100  0.45  1.00  0.99  0.99 
3ezq_A 3ezq_C  2.73    115  2.73    115  100  0.07  1.00  1.00  1.00 
1nyc_A 1nyc_B  1.40    111  1.40    111  100  1.13  1.00  0.95  0.95 
2hdv_A 2hdv_B  2.00    103  2.00    103   98  0.63  0.99  0.96  0.96 
1bcp_D 1bcp_E  2.70    110  2.70    110  100  0.60  1.00  0.98  0.98 
1ws8_A 1ws8_B  1.60    104  1.60    103  100  0.29  1.00  0.98  0.99 
1psr_A 1psr_B  1.05    100  1.05    100   90  0.93  1.00  0.97  0.97 
3a2e_A 3a2e_B  2.38    108  2.38    108  100  0.44  1.00  0.99  0.99 
3ndz_E 3ndz_F  2.08    107  2.08    107  100  0.39  1.00  0.99  0.99 
5e2x_A 5e2x_B  2.10    101  2.10    101  100  0.37  1.00  0.99  0.99 
1ofd_A 1ofd_B  2.00   1491  2.00   1491   98  0.15  1.00  1.00  1.00 
2eab_A 2eab_B  1.12    888  1.12    881   99  0.10  1.00  0.99  1.00 
2xn1_A 2xn1_B  2.30    729  2.30    729  100  0.13  1.00  1.00  1.00 
2epo_A 2epo_B  1.56    626  1.56    601   92  0.29  1.00  0.96  1.00 
2qub_A 2qub_C  1.80    615  1.80    615   95  0.43  1.00  1.00  1.00 
4tlv_A 4tlv_B  1.90    582  1.90    580  100  0.58  1.00  0.99  1.00 
4s26_A 4s26_B  1.85    519  1.85    512  100  0.14  1.00  0.99  1.00 
3c66_A 3c66_B  2.60    529  2.60    529   99  1.37  1.00  0.97  0.97 
1wve_A 1wve_B  1.85    515  1.85    515   97  0.06  1.00  1.00  1.00 
4ncx_A 4ncx_B  1.85    449  1.85    433   95  1.13  0.99  0.93  0.96 
3tzy_A 3tzy_B  2.20    464  2.20    466   95  1.23  1.00  0.98  0.97 
4aps_A 4aps_B  3.30    446  3.30    446  100  0.13  1.00  1.00  1.00 
2x8s_A 2x8s_B  1.50    443  1.50    443   97  0.26  1.00  1.00  1.00 
3pbp_A 3pbp_D  2.60    438  2.60    437   96  0.14  1.00  1.00  1.00 
2hox_A 2hox_B  1.40    425  1.40    427   97  0.26  1.00  1.00  0.99 
3h3a_A 3h3a_B  2.80    417  2.80    418   98  0.99  0.99  0.97  0.97 
2bb6_A 2bb6_B  2.00    414  2.00    414   96  0.34  1.00  1.00  1.00 
4z0g_A 4z0g_B  1.25    384  1.25    390   98  0.19  1.00  1.00  0.98 
4nc9_A 4nc9_B  3.19    369  3.19    361   94  1.62  0.99  0.88  0.90 
3eb8_A 3eb8_B  2.40    334  2.40    336   99  1.05  1.00  0.98  0.97 
4yt2_A 4yt2_B  1.65    343  1.65    346   96  0.60  1.00  0.99  0.98 
1adu_A 1adu_B  3.00    287  3.00    286   95  1.58  1.00  0.94  0.94 
2r7g_A 2r7g_C  1.67    336  1.67    337   99  0.31  1.00  1.00  0.99 
3hq9_A 3hq9_B  1.52    312  1.52    306   97  0.50  0.99  0.97  0.99 
1srq_A 1srq_B  2.90    330  2.90    304   92  0.83  1.00  0.91  0.98 
3lh9_A 3lh9_B  2.40    286  2.40    288   98  0.57  1.00  0.99  0.98 
4egw_A 4egw_B  2.50    250  2.50    250   94  0.85  0.97  0.98  0.98 
1eqn_A 1eqn_B  2.90    315  2.90    313   95  1.41  0.99  0.95  0.96 
3tm8_A 3tm8_B  1.28    309  1.28    307   96  0.18  1.00  0.99  1.00 
3mg1_A 3mg1_B  1.65    302  1.65    304   99  0.04  1.00  1.00  0.99 
2xz9_A 2xz9_B  1.68    317  1.68    316   96  0.33  1.00  0.99  1.00 
3sot_A 3sot_B  2.80    298  2.80    291   97  0.28  1.00  0.97  1.00 
3jsl_A 3jsl_B  1.80    308  1.80    308   95  0.19  1.00  1.00  1.00 
4qpd_A 4qpd_B  2.10    308  2.10    308  100  0.91  1.00  0.98  0.98 
4le8_A 4le8_B  1.75    300  1.75    300  100  0.43  1.00  1.00  1.00 
2e2n_A 2e2n_B  1.90    298  1.90    297  100  0.44  1.00  0.99  1.00 
2z2o_A 2z2o_B  1.90    298  1.90    293   95  0.48  1.00  0.98  0.99 
2x4m_A 2x4m_B  2.55    293  2.55    286  100  0.46  1.00  0.96  0.98 
3t7h_A 3t7h_B  1.60    280  1.60    288   97  0.23  0.99  1.00  0.97 
3g3r_A 3g3r_B  2.00    286  2.00    285   99  1.25  1.00  0.97  0.97 
1uoc_A 1uoc_B  2.30    263  2.30    254   96  0.48  1.00  0.96  0.99 
4cxv_A 4cxv_B  2.00    259  2.00    258   99  0.45  1.00  0.99  1.00 
3nvo_A 3nvo_B  2.30    250  2.30    247   98  1.02  0.99  0.97  0.98 
2gcl_A 2gcl_B  2.21    230  2.21    231   91  0.67  1.00  0.98  0.98 
1zww_A 1zww_B  2.30    199  2.30    196   96  0.82  1.00  0.95  0.96 
2ze8_A 2ze8_B  2.80    226  2.80    226   93  0.26  1.00  1.00  1.00 
2biv_A 2biv_B  1.70    212  1.70    211   97  0.75  1.00  0.96  0.96 
5fis_A 5fis_B  1.60    240  1.60    240   99  0.18  1.00  1.00  1.00 
4mzg_B 4mzg_D  1.70    196  1.70    191   95  0.68  1.00  0.95  0.97 
4a63_B 4a63_D  2.27    202  2.27    196  100  0.36  1.00  0.97  1.00 
4rqw_A 4rqw_B  2.20    169  2.20    159   93  0.70  1.00  0.92  0.98 
3nws_A 3nws_B  2.50    195  2.50    195  100  0.38  1.00  0.99  0.99 
3zeu_A 3zeu_D  1.65    230  1.65    230   93  0.18  1.00  1.00  1.00 
3viv_A 3viv_B  2.25    219  2.25    219  100  0.94  1.00  0.97  0.97 
4uas_A 4uas_B  1.20    225  1.20    225  100  0.33  1.00  1.00  1.00 
5deq_A 5deq_B  1.95    214  1.95    223   98  1.29  0.98  0.95  0.91 
1snn_A 1snn_B  1.55    219  1.55    219  100  0.80  1.00  0.98  0.98 
3aos_A 3aos_B  2.20    221  2.20    222   93  0.44  1.00  0.99  0.99 
2e9x_D 2e9x_H  2.30    197  2.30    197   93  0.54  1.00  0.99  0.99 
2e9x_C 2e9x_G  2.30    186  2.30    183  100  0.58  0.99  0.97  0.99 
3vki_A 3vki_B  2.30    198  2.30    198   91  0.45  1.00  0.99  0.99 
4h3k_B 4h3k_E  2.00    189  2.00    190  100  0.71  1.00  0.98  0.98 
2vrs_A 2vrs_B  1.75    205  1.75    205  100  0.48  1.00  0.99  0.99 
4k1t_A 4k1t_B  1.60    202  1.60    202  100  0.11  1.00  1.00  1.00 
4wx6_A 4wx6_C  2.15    204  2.15    204  100  0.44  1.00  0.99  0.99 
4qqf_A 4qqf_B  2.67    198  2.67    181  100  1.35  1.00  0.87  0.95 
4bjt_A 4bjt_B  1.61    152  1.61    152  100  0.17  1.00  1.00  1.00 
4bxr_A 4bxr_B  2.20    183  2.20    181  100  1.52  1.00  0.91  0.92 
2e9x_B 2e9x_F  2.30    175  2.30    175  100  0.59  1.00  0.99  0.99 
3apu_A 3apu_B  2.10    175  2.10    172  100  0.37  1.00  0.98  0.99 
4cim_A 4cim_B  1.50    146  1.50    145   90  0.11  1.00  0.99  1.00 
1n71_A 1n71_B  1.80    180  1.80    179  100  0.64  1.00  0.98  0.98 
2acf_A 2acf_B  1.40    172  1.40    173  100  0.95  0.99  0.96  0.95 
1les_A 1les_C  1.90    181  1.90    181   94  0.09  1.00  1.00  1.00 
4ryi_A 4ryi_B  3.49    151  3.49    151  100  0.53  1.00  0.99  0.99 
2xol_A 2xol_B  1.35    168  1.35    172  100  0.87  1.00  0.98  0.95 
4wbj_A 4wbj_B  1.30    157  1.30    158  100  0.05  1.00  1.00  0.99 
4pp8_C 4pp8_D  1.95    146  1.95    150   94  0.73  1.00  0.97  0.94 
3pro_C 3pro_D  1.80    150  1.80    152   99  1.29  1.00  0.94  0.93 
1n08_A 1n08_B  1.60    154  1.60    155  100  0.65  1.00  0.98  0.98 
3wzt_A 3wzt_B  3.40    155  3.40    156  100  0.11  1.00  1.00  0.99 
4txq_A 4txq_B  2.21    162  2.21    162  100  1.19  1.00  0.96  0.96 
1ext_A 1ext_B  1.85    160  1.85    158  100  1.42  1.00  0.90  0.91 
4m1n_A 4m1n_B  1.50    158  1.50    159  100  0.52  1.00  0.99  0.98 
4qbr_A 4qbr_C  1.90    136  1.90    136  100  0.21  1.00  1.00  1.00 
1am7_A 1am7_B  2.30    150  2.30    150  100  1.63  1.00  0.93  0.93 
4yym_A 4yym_B  1.50    132  1.50    133  100  0.99  1.00  0.97  0.96 
4uey_A 4uey_B  1.90    140  1.90    140  100  0.95  1.00  0.96  0.96 
3woc_A 3woc_B  2.40    138  2.40    137  100  0.53  1.00  0.98  0.99 
3zuo_A 3zuo_B  1.86    142  1.86    145   97  0.46  1.00  0.98  0.96 
4j5r_A 4j5r_B  1.25    141  1.25    139  100  0.19  1.00  0.98  1.00 
2qeb_A 2qeb_B  2.00    145  2.00    145  100  0.28  1.00  1.00  1.00 
3te8_A 3te8_B  1.70    115  1.70    125  100  2.15  0.94  0.88  0.81 
1tzt_A 1tzt_B  1.55    141  1.55    141   90  0.19  1.00  1.00  1.00 
2bsj_A 2bsj_B  1.83    128  1.83    122   94  2.47  0.96  0.82  0.86 
3hup_A 3hup_B  1.37    121  1.37    118  100  0.91  0.99  0.94  0.96 
4jd9_A 4jd9_B  2.60    118  2.60    119   99  0.32  1.00  0.99  0.99 
3a07_A 3a07_B  1.19    116  1.19    118  100  0.16  1.00  1.00  0.98 
3ahs_A 3ahs_B  1.32    113  1.32    113  100  0.38  1.00  0.99  0.99 
1g31_A 1g31_B  2.30    107  2.30    107  100  0.23  1.00  1.00  1.00 
3hy2_X 3hy2_Y  2.10    101  2.10    101  100  0.24  1.00  1.00  1.00 
3nsw_A 3nsw_B  1.75    106  1.75    106  100  0.32  1.00  0.99  0.99 
2hyb_C 2hyb_F  2.50    101  2.50    101  100  0.12  1.00  1.00  1.00 
5dot_A 5dot_B  2.40   1352  2.40   1351   97  0.62  1.00  0.99  1.00 
4k0j_A 4k0j_B  3.00    958  3.00    954   92  1.03  0.99  0.98  0.98 
4l3t_A 4l3t_B  2.03    938  2.03    932   96  0.61  0.98  0.98  0.99 
4bxh_A 4bxh_B  2.24    929  2.24    927   97  0.26  1.00  0.99  1.00 
4lhd_A 4lhd_B  1.80    951  1.80    939   97  0.20  1.00  0.99  1.00 
4bqe_A 4bqe_B  1.70    824  1.70    825   98  0.31  1.00  1.00  1.00 
3csl_A 3csl_B  2.70    753  2.70    753   94  0.00  1.00  1.00  1.00 
3ea5_B 3ea5_D  2.50    859  2.50    849   97  2.30  0.97  0.94  0.95 
1g8k_A 1g8k_C  1.64    822  1.64    822  100  0.08  1.00  1.00  1.00 
1n9e_A 1n9e_B  1.65    734  1.65    734   98  0.11  1.00  1.00  1.00 
4ft4_A 4ft4_B  2.70    688  2.70    693   99  0.72  1.00  0.99  0.99 
4v1t_A 4v1t_B  2.14    748  2.14    753   98  0.91  1.00  0.99  0.98 
1po3_A 1po3_B  3.40    647  3.40    645  100  0.40  1.00  0.99  1.00 
3weu_A 3weu_B  1.93    682  1.93    682   95  0.29  1.00  1.00  1.00 
5fkt_A 5fkt_B  1.52    731  1.52    733   96  0.23  1.00  1.00  1.00 
5cx6_A 5cx6_B  2.10    663  2.10    665  100  0.33  1.00  1.00  1.00 
4s3q_A 4s3q_B  2.10    682  2.10    686   95  0.51  1.00  1.00  0.99 
2zwa_A 2zwa_B  1.70    672  1.70    683   97  1.32  0.99  0.97  0.95 
3azo_A 3azo_B  2.00    661  2.00    661   98  0.44  1.00  1.00  1.00 
3gyx_A 3gyx_C  3.20    662  3.20    662  100  0.32  1.00  1.00  1.00 
1y8q_B 1y8q_D  2.25    510  2.25    514   96  0.81  1.00  0.99  0.98 
4qk0_A 4qk0_B  2.26    635  2.26    635  100  0.31  1.00  1.00  1.00 
3r75_A 3r75_B  2.10    615  2.10    621   94  2.28  1.00  0.94  0.93 
4m8n_A 4m8n_B  3.29    574  3.29    571   99  0.49  1.00  0.99  0.99 
4wu3_A 4wu3_B  2.20    590  2.20    590   97  0.22  1.00  1.00  1.00 
3q3e_A 3q3e_B  2.10    620  2.10    596   96  0.55  1.00  0.96  1.00 
3zyy_X 3zyy_Y  2.20    628  2.20    522   96  0.63  1.00  0.83  0.99 
2z86_A 2z86_B  2.40    580  2.40    601   96  0.93  1.00  0.99  0.96 
3w6w_A 3w6w_B  1.39    583  1.39    555   92  0.39  1.00  0.94  0.99 
1s4f_A 1s4f_B  3.00    583  3.00    583  100  0.60  1.00  1.00  1.00 
5cqg_A 5cqg_B  2.30    596  2.30    596   97  0.69  1.00  0.99  0.99 
3mmp_F 3mmp_G  2.50    549  2.50    549   97  0.03  1.00  1.00  1.00 
2zux_A 2zux_B  1.32    582  1.32    582  100  0.29  1.00  1.00  1.00 
4psr_A 4psr_B  1.38    581  1.38    583  100  0.30  1.00  1.00  1.00 
4eo2_A 4eo2_B  3.01    488  3.01    488   97  0.07  1.00  1.00  1.00 
3ahn_A 3ahn_B  1.80    564  1.80    563  100  0.35  1.00  1.00  1.00 
2dka_A 2dka_B  1.93    519  1.93    461   93  0.54  0.99  0.88  0.99 
3zxk_A 3zxk_B  1.44    531  1.44    529  100  0.31  1.00  1.00  1.00 
3gdp_A 3gdp_B  1.57    521  1.57    521   95  0.52  1.00  1.00  1.00 
5c8t_B 5c8t_D  3.20    514  3.20    514  100  1.41  1.00  0.97  0.97 
4tph_A 4tph_B  3.15    453  3.15    453   92  0.27  1.00  1.00  1.00 
4egv_A 4egv_B  2.71    448  2.71    452   95  0.18  1.00  0.99  0.99 
4zwc_A 4zwc_B  2.60    468  2.60    468   92  0.46  1.00  1.00  1.00 
2w40_A 2w40_B  1.49    501  1.49    503   98  0.22  1.00  1.00  1.00 
3clw_A 3clw_B  2.20    492  2.20    492  100  0.19  1.00  1.00  1.00 
1r7a_A 1r7a_B  1.77    503  1.77    503  100  0.25  1.00  1.00  1.00 
2id4_A 2id4_B  1.90    479  1.90    478  100  0.30  1.00  1.00  1.00 
1uhv_A 1uhv_B  2.10    500  2.10    500  100  0.33  1.00  1.00  1.00 
3kal_A 3kal_B  1.90    470  1.90    468   99  0.21  1.00  1.00  1.00 
2bry_A 2bry_B  1.45    479  1.45    479   97  0.42  1.00  1.00  1.00 
3ks9_A 3ks9_B  1.90    445  1.90    442   96  0.55  0.99  0.98  0.99 
2p3y_A 2p3y_B  1.80    461  1.80    461  100  0.20  1.00  1.00  1.00 
3ond_A 3ond_B  1.17    487  1.17    488   94  0.91  1.00  0.99  0.99 
1i9c_B 1i9c_D  1.90    483  1.90    483   96  0.09  1.00  1.00  1.00 
3pm9_A 3pm9_B  2.57    465  2.57    465   97  0.14  1.00  1.00  1.00 
1h80_A 1h80_B  1.60    433  1.60    430   99  0.21  1.00  0.99  1.00 
4ohf_A 4ohf_B  2.53    455  2.53    458   96  1.82  0.99  0.95  0.95 
3v7d_B 3v7d_D  2.31    450  2.31    447   99  0.80  1.00  0.98  0.99 
3m6u_A 3m6u_B  1.40    438  1.40    435   92  0.06  1.00  0.99  1.00 
3lml_A 3lml_B  3.30    440  3.30    435   97  1.57  1.00  0.95  0.96 
4cj7_A 4cj7_B  3.20    426  3.20    426  100  0.49  1.00  1.00  1.00 
2gbw_A 2gbw_C  1.70    449  1.70    446  100  0.26  1.00  0.99  1.00 
4kqb_A 4kqb_B  3.04    419  3.04    418   95  0.34  1.00  1.00  1.00 
4x8e_A 4x8e_B  1.60    428  1.60    426   94  0.39  1.00  0.99  1.00 
3c48_A 3c48_B  2.10    399  2.10    396   94  0.37  1.00  0.98  0.99 
1m3y_A 1m3y_B  2.00    413  2.00    413   90  0.02  1.00  1.00  1.00 
1dp4_A 1dp4_C  2.00    425  2.00    429   98  0.33  1.00  0.98  0.97 
1vh4_A 1vh4_B  1.75    410  1.75    414   99  0.48  1.00  1.00  0.99 
2ea7_A 2ea7_B  1.80    390  1.80    382   95  0.89  1.00  0.97  0.99 
3a9z_A 3a9z_B  1.55    403  1.55    399   99  0.63  1.00  0.98  0.99 
4pxe_A 4pxe_B  1.45    423  1.45    423   97  0.49  1.00  1.00  1.00 
3saf_A 3saf_B  2.50    381  2.50    380   99  1.02  1.00  0.98  0.98 
4xgu_A 4xgu_B  2.30    376  2.30    382   95  2.45  0.99  0.88  0.87 
3ipo_A 3ipo_B  2.40    411  2.40    415  100  0.62  1.00  0.99  0.98 
4zyr_A 4zyr_B  3.31    387  3.31    385   96  0.53  1.00  0.99  0.99 
4ap5_A 4ap5_B  3.00    389  3.00    389   97  0.54  1.00  1.00  1.00 
2dw0_A 2dw0_B  2.15    414  2.15    414  100  0.71  1.00  0.99  0.99 
2x0d_A 2x0d_B  2.28    378  2.28    378  100  0.33  1.00  1.00  1.00 
4ics_A 4ics_B  1.97    413  1.97    413  100  0.54  1.00  0.99  0.99 
2z8f_A 2z8f_B  1.65    401  1.65    399   97  0.29  1.00  0.99  1.00 
2inu_A 2inu_B  1.80    399  1.80    399  100  0.05  1.00  1.00  1.00 
3g02_A 3g02_B  1.50    387  1.50    380   97  0.53  1.00  0.98  1.00 
3bma_A 3bma_B  2.24    392  2.24    393   96  0.44  1.00  1.00  0.99 
4qse_A 4qse_B  1.37    382  1.37    382  100  0.05  1.00  1.00  1.00 
1z6r_A 1z6r_B  2.70    382  2.70    382  100  2.41  0.99  0.90  0.90 
2i00_A 2i00_B  2.30    397  2.30    396   96  0.52  1.00  0.99  0.99 
4p6b_A 4p6b_B  1.70    386  1.70    383   99  0.16  1.00  0.99  1.00 
2d1i_A 2d1i_B  2.00    339  2.00    339   96  0.53  1.00  0.99  0.99 
3oti_A 3oti_B  1.60    379  1.60    379   94  0.21  1.00  1.00  1.00 
3nuz_A 3nuz_B  2.30    388  2.30    389   99  0.29  1.00  1.00  1.00 
2y2x_A 2y2x_B  1.65    374  1.65    378   98  0.65  0.99  0.99  0.98 
5btr_A 5btr_B  3.20    370  3.20    366   98  0.96  0.99  0.97  0.98 
2i14_A 2i14_B  2.90    389  2.90    389   96  0.02  1.00  1.00  1.00 
2zu9_A 2zu9_B  2.00    369  2.00    359   97  0.38  1.00  0.97  1.00 
4x83_A 4x83_B  1.90    389  1.90    389   95  1.75  1.00  0.95  0.95 
4cnk_A 4cnk_B  2.00    391  2.00    391   96  0.35  1.00  1.00  1.00 
4a37_A 4a37_B  1.60    375  1.60    376   96  0.21  1.00  1.00  1.00 
4e70_A 4e70_B  1.61    359  1.61    356   97  0.60  1.00  0.97  0.98 
3b7e_A 3b7e_B  1.45    385  1.45    385  100  0.10  1.00  1.00  1.00 
3hj4_A 3hj4_B  1.56    381  1.56    383  100  0.42  1.00  1.00  0.99 
4fr4_A 4fr4_B  2.29    350  2.29    350   99  0.80  0.99  0.99  0.99 
4zp4_A 4zp4_C  2.35    261  2.35    258   98  0.70  1.00  0.97  0.98 
1vkp_A 1vkp_B  1.53    365  1.53    363  100  0.33  1.00  0.99  1.00 
3pw3_A 3pw3_B  2.23    374  2.23    359   92  0.24  1.00  0.94  0.98 
4at8_B 4at8_D  2.69    316  2.69    316   91  0.41  0.99  0.98  0.98 
3q6k_A 3q6k_B  2.52    380  2.52    381  100  0.32  1.00  1.00  1.00 
4z8l_A 4z8l_D  2.60    305  2.60    305  100  0.26  1.00  1.00  1.00 
3eqx_A 3eqx_B  1.60    367  1.60    364   93  1.19  0.99  0.97  0.97 
5c6d_A 5c6d_B  2.29    311  2.29    313   95  0.61  1.00  0.97  0.97 
3hgu_A 3hgu_B  1.95    350  1.95    347   99  0.43  1.00  0.99  1.00 
4mcw_A 4mcw_B  2.03    361  2.03    363  100  1.42  1.00  0.96  0.96 
2ydp_A 2ydp_B  1.85    361  1.85    359   96  0.27  1.00  0.99  1.00 
1h7s_A 1h7s_B  1.95    321  1.95    302   91  0.92  1.00  0.93  0.98 
2ntx_A 2ntx_B  2.20    314  2.20    287   92  1.14  1.00  0.89  0.97 
4wid_A 4wid_B  2.31    347  2.31    345   95  2.56  0.96  0.87  0.88 
3qel_B 3qel_D  2.60    353  2.60    345   92  0.71  0.99  0.96  0.99 
4g1g_A 4g1g_B  2.20    329  2.20    354   90  1.15  0.97  0.97  0.90 
3zy3_A 3zy3_B  1.86    352  1.86    347   98  0.58  1.00  0.97  0.99 
3cdd_A 3cdd_B  2.10    328  2.10    326   98  1.37  0.99  0.96  0.96 
4blp_A 4blp_B  1.70    271  1.70    270   95  0.31  1.00  0.99  0.99 
1xfo_A 1xfo_B  1.96    346  1.96    337  100  0.14  1.00  0.97  1.00 
3c8n_A 3c8n_B  1.90    343  1.90    332   95  0.93  0.99  0.95  0.98 
3i5d_A 3i5d_B  3.46    324  3.46    328   94  0.44  1.00  1.00  0.98 
1s4n_A 1s4n_B  2.01    337  2.01    335   99  0.18  1.00  0.99  1.00 
4hdr_A 4hdr_C  1.45    335  1.45    331   94  0.12  1.00  0.99  1.00 
4omb_A 4omb_B  1.50    298  1.50    298   92  0.13  1.00  1.00  1.00 
1wtj_A 1wtj_B  1.55    332  1.55    337  100  0.95  1.00  0.98  0.97 
1y1p_A 1y1p_B  1.60    342  1.60    342  100  0.79  1.00  0.99  0.99 
2iuy_A 2iuy_B  2.10    340  2.10    339   93  0.37  1.00  0.99  1.00 
2zds_A 2zds_B  2.30    321  2.30    322  100  0.38  1.00  1.00  0.99 
3uxo_A 3uxo_B  2.10    325  2.10    325  100  2.68  0.95  0.87  0.87 
5ag3_A 5ag3_B  1.90    333  1.90    332  100  0.69  1.00  0.99  0.99 
3r4i_A 3r4i_B  2.24    321  2.24    319   99  0.04  1.00  0.99  1.00 
3rhz_A 3rhz_B  1.90    330  1.90    326   98  0.43  1.00  0.98  1.00 
4zgp_A 4zgp_B  1.85    249  1.85    247   95  0.46  1.00  0.99  0.99 
4rks_A 4rks_B  2.00    317  2.00    320   93  1.25  1.00  0.98  0.97 
4nz6_A 4nz6_B  2.00    305  2.00    309   99  1.10  1.00  0.97  0.96 
2gt1_A 2gt1_B  1.90    323  1.90    303   92  1.03  0.99  0.91  0.97 
3cet_A 3cet_B  1.80    300  1.80    330   91  1.09  0.99  0.97  0.89 
4ino_A 4ino_B  1.65    302  1.65    302   97  0.40  1.00  1.00  1.00 
3u52_C 3u52_D  1.95    318  1.95    328  100  0.24  1.00  1.00  0.97 
3hym_B 3hym_D  2.80    301  2.80    301  100  0.44  1.00  1.00  1.00 
3hgt_A 3hgt_B  2.20    286  2.20    286  100  0.02  1.00  1.00  1.00 
4z9n_A 4z9n_B  1.75    320  1.75    324  100  0.27  1.00  1.00  0.99 
3ud1_A 3ud1_B  2.00    322  2.00    322   96  1.37  1.00  0.96  0.96 
4jsn_C 4jsn_D  3.20    317  3.20    317  100  0.03  1.00  1.00  1.00 
2e5f_A 2e5f_B  1.35    325  1.35    324  100  0.17  1.00  1.00  1.00 
2yor_A 2yor_B  2.19    324  2.19    324  100  0.27  1.00  1.00  1.00 
3mv2_A 3mv2_C  2.90    305  2.90    303   95  0.36  1.00  0.99  1.00 
3it8_D 3it8_E  2.80    299  2.80    299  100  0.03  1.00  1.00  1.00 
3ur8_A 3ur8_B  1.26    321  1.26    316   98  0.68  1.00  0.98  0.99 
5bo7_A 5bo7_B  1.85    290  1.85    279   95  0.74  1.00  0.95  0.98 
3rh7_A 3rh7_B  3.00    292  3.00    286  100  0.27  1.00  0.98  1.00 
4es8_A 4es8_B  1.58    302  1.58    297   94  0.35  1.00  0.98  1.00 
4y5t_A 4y5t_B  1.95    289  1.95    285  100  0.55  1.00  0.98  0.99 
3cij_A 3cij_B  1.07    291  1.07    291  100  0.41  1.00  1.00  1.00 
2fct_A 2fct_B  1.60    304  1.60    299   98  0.44  1.00  0.98  1.00 
3bgv_A 3bgv_B  2.30    269  2.30    271   92  0.37  1.00  0.99  0.99 
1knx_A 1knx_B  2.50    303  2.50    304   94  2.30  1.00  0.89  0.89 
3pz6_A 3pz6_B  2.60    279  2.60    278  100  0.51  1.00  0.99  0.99 
3mv2_B 3mv2_D  2.90    293  2.90    293   92  0.51  1.00  0.99  0.99 
2aam_A 2aam_B  2.20    285  2.20    287  100  0.31  1.00  1.00  0.99 
2fao_A 2fao_B  1.50    295  1.50    295   97  0.46  1.00  0.99  0.99 
2hta_A 2hta_B  1.90    297  1.90    297  100  0.42  1.00  1.00  1.00 
4w4j_A 4w4j_B  2.80    266  2.80    263  100  0.45  1.00  0.98  0.99 
3cg7_A 3cg7_B  2.50    296  2.50    295  100  0.35  1.00  0.99  1.00 
3cl6_A 3cl6_B  1.58    302  1.58    302  100  0.41  1.00  1.00  1.00 
3a55_A 3a55_B  1.50    280  1.50    280  100  0.45  1.00  1.00  1.00 
4hlq_A 4hlq_C  3.30    280  3.30    281   94  0.41  1.00  1.00  0.99 
2v8t_A 2v8t_B  0.98    302  0.98    302   93  0.46  1.00  1.00  1.00 
1aqu_A 1aqu_B  1.60    281  1.60    280   99  0.13  1.00  0.99  1.00 
2dym_A 2dym_C  2.20    254  2.20    251   93  0.63  1.00  0.94  0.95 
2zig_A 2zig_B  2.10    236  2.10    237   95  0.83  1.00  0.96  0.96 
3lid_A 3lid_B  1.76    279  1.76    276  100  0.94  1.00  0.97  0.98 
4y7l_A 4y7l_B  1.51    235  1.51    239   98  0.83  1.00  0.98  0.97 
2dqw_A 2dqw_B  1.65    250  1.65    247   90  0.60  0.99  0.96  0.97 
3m8t_A 3m8t_B  1.33    263  1.33    263  100  0.13  1.00  1.00  1.00 
1zxo_A 1zxo_B  3.20    265  3.20    280   95  0.62  1.00  0.99  0.94 
4o1e_A 4o1e_B  1.61    271  1.61    267   95  0.34  1.00  0.98  1.00 
1r8j_A 1r8j_B  2.03    272  2.03    264   97  1.29  1.00  0.93  0.96 
4blu_A 4blu_B  1.85    279  1.85    276   98  0.35  1.00  0.99  1.00 
5cw4_B 5cw4_D  2.54    246  2.54    244   90  1.43  0.98  0.94  0.95 
2yn5_A 2yn5_B  1.85    283  1.85    284   95  0.78  1.00  0.98  0.98 
4s1h_A 4s1h_B  1.60    287  1.60    279  100  0.33  1.00  0.97  1.00 
4awb_A 4awb_B  2.70    261  2.70    262  100  0.26  1.00  1.00  0.99 
3d19_A 3d19_B  2.30    264  2.30    262  100  0.91  1.00  0.97  0.98 
1tly_A 1tly_B  3.01    251  3.01    248  100  0.90  1.00  0.98  0.99 
3rxy_A 3rxy_B  2.00    276  2.00    276   95  0.23  1.00  1.00  1.00 
3o1i_A 3o1i_B  2.80    269  2.80    270   95  0.99  1.00  0.98  0.97 
2r2d_A 2r2d_B  1.75    276  1.75    276  100  0.27  1.00  1.00  1.00 
4znl_A 4znl_B  2.07    253  2.07    254   96  0.48  1.00  0.99  0.99 
3w4s_A 3w4s_B  1.78    273  1.78    268   94  0.72  1.00  0.97  0.99 
2q02_A 2q02_B  2.40    272  2.40    272  100  0.23  1.00  1.00  1.00 
3qfm_A 3qfm_B  1.90    258  1.90    250   94  0.49  1.00  0.96  0.99 
2vvf_A 2vvf_B  2.50    269  2.50    269  100  0.11  1.00  1.00  1.00 
4bpu_B 4bpu_D  2.70    216  2.70    209   96  2.07  0.89  0.83  0.86 
2yxo_A 2yxo_B  1.60    263  1.60    265   92  0.21  1.00  1.00  0.99 
1u5k_A 1u5k_B  2.00    242  2.00    232   97  1.13  0.99  0.93  0.97 
2e67_A 2e67_B  2.90    263  2.90    263   94  0.32  1.00  1.00  1.00 
2w2g_A 2w2g_B  2.22    257  2.22    256   93  1.24  0.97  0.96  0.96 
4p9t_A 4p9t_B  2.50    231  2.50    231  100  0.02  1.00  1.00  1.00 
3b4t_A 3b4t_B  2.10    243  2.10    239   98  0.53  1.00  0.98  0.99 
3k8g_A 3k8g_B  1.95    251  1.95    238   94  1.04  0.99  0.93  0.98 
3ub1_A 3ub1_B  1.80    248  1.80    252   98  0.50  1.00  0.99  0.98 
2uzj_A 2uzj_B  1.55    249  1.55    247   99  0.58  1.00  0.98  0.99 
4xl1_B 4xl1_E  2.30    221  2.30    223   93  1.14  1.00  0.96  0.95 
3a4m_A 3a4m_B  1.79    236  1.79    236   94  0.39  1.00  1.00  1.00 
2gb4_A 2gb4_B  1.25    231  1.25    230   94  0.32  1.00  0.99  1.00 
4bol_A 4bol_B  1.70    243  1.70    243  100  1.02  1.00  0.98  0.98 
3l1w_A 3l1w_B  1.60    252  1.60    252  100  0.05  1.00  1.00  1.00 
1twd_A 1twd_B  1.70    234  1.70    235   99  0.89  1.00  0.99  0.98 
3t7k_A 3t7k_B  2.03    233  2.03    234   99  0.19  1.00  1.00  0.99 
4ae2_A 4ae2_B  1.68    212  1.68    214   92  0.45  1.00  0.99  0.98 
4bpz_A 4bpz_B  1.13    251  1.13    252  100  0.34  1.00  1.00  0.99 
2anu_A 2anu_B  2.40    224  2.40    221   98  0.23  1.00  0.98  1.00 
5cw4_A 5cw4_C  2.54    247  2.54    233   94  0.60  1.00  0.93  0.99 
4lo8_A 4lo8_C  2.40    233  2.40    233   93  0.24  1.00  1.00  1.00 
1v84_A 1v84_B  1.82    245  1.82    243   93  0.53  0.99  0.98  0.99 
1ztp_A 1ztp_B  2.50    228  2.50    235   91  1.95  0.98  0.93  0.90 
1iz5_A 1iz5_B  1.80    240  1.80    240   94  0.17  1.00  1.00  1.00 
3ll5_A 3ll5_B  1.99    233  1.99    234   99  0.29  1.00  1.00  0.99 
3s5b_A 3s5b_B  1.80    236  1.80    243   97  0.63  1.00  0.99  0.96 
1b5e_A 1b5e_B  1.60    241  1.60    241  100  0.07  1.00  1.00  1.00 
1o65_A 1o65_B  2.33    218  2.33    217   92  0.75  0.99  0.97  0.98 
3qvl_A 3qvl_B  1.82    245  1.82    245   96  0.27  1.00  1.00  1.00 
3tlq_A 3tlq_B  1.91    236  1.91    235  100  0.88  1.00  0.98  0.98 
4aq8_C 4aq8_D  2.63    237  2.63    236   97  0.64  1.00  0.98  0.99 
3f2k_A 3f2k_B  1.85    197  1.85    183   92  0.33  1.00  0.93  1.00 
3bgy_A 3bgy_B  1.65    226  1.65    224   99  1.09  0.99  0.96  0.97 
2qm4_A 2qm4_B  2.30    232  2.30    225   98  1.09  0.99  0.94  0.97 
4pmo_A 4pmo_B  1.33    211  1.33    211   97  0.11  1.00  1.00  1.00 
1pp4_A 1pp4_B  2.50    233  2.50    233   95  0.10  1.00  1.00  1.00 
1vhq_A 1vhq_B  1.65    216  1.65    215   94  0.17  1.00  0.99  1.00 
3ho7_A 3ho7_B  1.58    220  1.58    220   92  0.29  1.00  1.00  1.00 
4bz4_A 4bz4_B  1.60    198  1.60    203   92  0.38  1.00  1.00  0.97 
1tqj_A 1tqj_B  1.60    217  1.60    214   98  0.33  1.00  0.98  0.99 
4dqz_A 4dqz_B  2.30    171  2.30    171  100  0.01  1.00  1.00  1.00 
4o6y_A 4o6y_B  1.70    210  1.70    211  100  0.49  1.00  0.99  0.99 
1b77_A 1b77_B  2.10    228  2.10    228  100  0.33  1.00  1.00  1.00 
1ibw_B 1ibw_D  3.20    228  3.20    228  100  0.02  1.00  1.00  1.00 
2olt_A 2olt_B  2.00    214  2.00    211   92  0.15  1.00  0.99  1.00 
2dvy_A 2dvy_B  3.00    223  3.00    215   98  1.53  0.99  0.90  0.93 
4knk_A 4knk_B  1.12    206  1.12    208  100  0.25  1.00  0.99  0.98 
3v32_A 3v32_B  2.00    156  2.00    156  100  0.35  1.00  0.99  0.99 
4ljq_A 4ljq_B  2.45    190  2.45    192   97  0.35  1.00  0.99  0.98 
2azn_A 2azn_B  2.70    219  2.70    219   94  0.30  1.00  1.00  1.00 
1pu6_A 1pu6_B  1.64    216  1.64    216  100  0.45  1.00  0.99  0.99 
1tue_B 1tue_E  2.10    194  2.10    196  100  0.82  1.00  0.96  0.95 
3oci_A 3oci_B  1.90    179  1.90    180  100  0.02  1.00  1.00  0.99 
3mh9_A 3mh9_C  1.79    205  1.79    205  100  0.25  1.00  0.99  0.99 
4fvs_A 4fvs_B  2.70    214  2.70    214  100  0.36  1.00  1.00  1.00 
2yop_A 2yop_B  2.30    177  2.30    180  100  0.48  1.00  0.99  0.98 
1tue_A 1tue_D  2.10    201  2.10    202   98  0.67  1.00  0.97  0.97 
2bkq_A 2bkq_B  2.00    211  2.00    209   98  1.45  0.99  0.95  0.96 
3r8j_A 3r8j_B  1.60    180  1.60    180  100  1.25  1.00  0.96  0.96 
2q04_A 2q04_B  2.33    211  2.33    207  100  0.90  0.99  0.97  0.99 
4tlf_A 4tlf_B  2.14    194  2.14    193  100  0.34  1.00  0.99  1.00 
4ae8_A 4ae8_B  1.59    167  1.59    166   99  0.36  1.00  0.98  0.99 
2x8r_A 2x8r_B  1.70    209  1.70    210  100  0.21  1.00  1.00  0.99 
1ex2_A 1ex2_B  1.85    185  1.85    185  100  0.70  1.00  0.98  0.98 
3er6_A 3er6_B  1.90    192  1.90    184   93  1.05  0.96  0.93  0.97 
2ifa_A 2ifa_B  2.30    200  2.30    201  100  0.55  1.00  0.99  0.98 
3wpq_A 3wpq_B  1.84    200  1.84    198  100  0.87  1.00  0.97  0.98 
2ekd_A 2ekd_B  2.30    203  2.30    203   92  0.57  1.00  0.99  0.99 
3mcu_A 3mcu_B  2.30    185  2.30    187   98  0.48  1.00  0.99  0.98 
4f1j_A 4f1j_B  1.73    200  1.73    200  100  0.17  1.00  1.00  1.00 
3wtd_A 3wtd_B  2.35    127  2.35    141   91  0.86  1.00  0.96  0.87 
2vtw_A 2vtw_B  2.00    205  2.00    205  100  0.35  1.00  1.00  1.00 
1r45_A 1r45_B  1.57    201  1.57    201  100  0.17  1.00  1.00  1.00 
1xe7_A 1xe7_B  1.75    186  1.75    188   98  0.36  1.00  0.99  0.98 
2fco_A 2fco_B  1.40    154  1.40    154   98  0.78  0.99  0.98  0.98 
1yqf_A 1yqf_B  2.30    182  2.30    177   97  1.16  1.00  0.95  0.98 
4jcw_A 4jcw_B  1.75    202  1.75    202  100  0.24  1.00  1.00  1.00 
3igq_A 3igq_B  2.30    176  2.30    180   96  0.59  1.00  0.98  0.96 
2it2_A 2it2_B  1.50    189  1.50    196   95  1.44  0.99  0.94  0.90 
3tdu_A 3tdu_B  1.50    193  1.50    194  100  0.34  1.00  1.00  0.99 
3cne_A 3cne_B  1.99    174  1.99    173  100  0.15  1.00  0.99  1.00 
4jnh_A 4jnh_B  2.40    171  2.40    173  100  0.39  1.00  0.99  0.98 
4w4k_B 4w4k_D  1.95    173  1.95    173  100  0.98  1.00  0.96  0.96 
2wee_A 2wee_B  1.65    188  1.65    193   92  1.34  1.00  0.97  0.94 
3c5p_A 3c5p_B  2.90    194  2.90    193  100  0.74  1.00  0.98  0.98 
1ifq_A 1ifq_B  2.40    127  2.40    128  100  0.41  1.00  0.99  0.98 
2gia_A 2gia_G  1.89    154  1.89    155  100  0.31  1.00  1.00  0.99 
4l57_A 4l57_B  1.08    192  1.08    192  100  0.38  1.00  0.99  0.99 
5crb_A 5crb_B  2.00    192  2.00    191  100  0.23  1.00  0.99  1.00 
2zcm_A 2zcm_B  1.33    177  1.33    180   98  1.16  0.98  0.95  0.93 
1w33_A 1w33_B  2.70    181  2.70    180   90  0.70  0.99  0.98  0.98 
2ddz_A 2ddz_B  2.24    188  2.24    188  100  0.35  1.00  1.00  1.00 
3a35_A 3a35_B  1.42    184  1.42    184   94  1.27  1.00  0.96  0.96 
1jh6_A 1jh6_B  1.80    181  1.80    181  100  0.67  1.00  0.99  0.99 
3h5j_A 3h5j_B  1.20    168  1.20    167  100  0.49  1.00  0.98  0.99 
3o7i_A 3o7i_B  1.50    150  1.50    147   98  0.50  1.00  0.97  0.99 
2gia_B 2gia_D  1.89    146  1.89    146  100  0.30  1.00  1.00  1.00 
4xah_A 4xah_B  2.50    176  2.50    177  100  0.71  1.00  0.98  0.98 
4cni_C 4cni_D  2.20    171  2.20    171  100  0.71  1.00  0.99  0.99 
1iwm_A 1iwm_B  1.90    177  1.90    177  100  0.80  1.00  0.98  0.98 
2dok_A 2dok_B  1.80    170  1.80    168   97  0.75  1.00  0.96  0.97 
1zwy_A 1zwy_B  1.90    165  1.90    180   94  0.72  1.00  0.96  0.88 
2yve_A 2yve_B  1.40    175  1.40    172  100  0.80  1.00  0.96  0.97 
3k3c_A 3k3c_B  1.62    152  1.62    152   90  0.03  1.00  1.00  1.00 
3n2n_A 3n2n_B  1.80    185  1.80    185  100  0.24  1.00  1.00  1.00 
3tmp_A 3tmp_C  1.91    165  1.91    167   95  0.85  0.99  0.95  0.94 
4b1m_A 4b1m_B  1.10    165  1.10    163  100  0.37  1.00  0.98  0.99 
3lqj_A 3lqj_B  1.90    177  1.90    175   99  1.03  1.00  0.95  0.96 
3it5_A 3it5_B  2.00    182  2.00    181  100  0.40  1.00  0.99  1.00 
4p3w_A 4p3w_B  2.00    172  2.00    171  100  0.20  1.00  0.99  1.00 
1c9k_A 1c9k_B  2.20    170  2.20    180   94  0.40  1.00  0.99  0.94 
1on0_A 1on0_B  2.20    156  2.20    157   92  0.40  1.00  0.99  0.99 
2igi_A 2igi_B  1.70    180  1.70    179  100  0.58  1.00  0.99  0.99 
3qhb_A 3qhb_B  1.20    179  1.20    179  100  0.03  1.00  1.00  1.00 
2ful_A 2ful_B  1.50    161  1.50    159  100  0.66  1.00  0.97  0.98 
3fqm_A 3fqm_B  1.90    160  1.90    159  100  0.43  1.00  0.99  0.99 
2gm3_A 2gm3_B  2.46    153  2.46    145   95  1.21  0.97  0.91  0.96 
2gbw_B 2gbw_D  1.70    170  1.70    170   92  0.53  1.00  0.99  0.99 
4c6r_A 4c6r_B  2.05    162  2.05    162  100  0.69  0.96  0.98  0.98 
4dqj_A 4dqj_B  1.23    137  1.23    138  100  0.56  1.00  0.96  0.95 
4qm9_A 4qm9_B  2.30    154  2.30    152  100  0.42  1.00  0.98  0.99 
2nwi_A 2nwi_B  2.20    160  2.20    153   95  1.01  1.00  0.92  0.96 
4ij7_A 4ij7_B  2.25    172  2.25    172  100  0.55  1.00  0.99  0.99 
1ut7_A 1ut7_B  1.90    147  1.90    150   96  1.71  1.00  0.92  0.90 
1xsq_A 1xsq_B  1.60    154  1.60    155  100  0.77  1.00  0.98  0.97 
2gx5_A 2gx5_B  1.74    157  1.74    160   98  0.20  1.00  1.00  0.98 
3wva_A 3wva_B  1.40    167  1.40    167  100  0.18  1.00  1.00  1.00 
3v7d_A 3v7d_C  2.31    139  2.31    139   98  0.83  0.99  0.95  0.95 
4hkh_A 4hkh_B  1.69    149  1.69    139   92  0.17  1.00  0.92  0.99 
4wt5_A 4wt5_B  2.57    149  2.57    151   99  1.64  0.97  0.90  0.89 
4ovn_F 4ovn_G  2.80    146  2.80    144  100  2.04  1.00  0.88  0.89 
1v9y_A 1v9y_B  1.32    103  1.32    103  100  0.25  1.00  1.00  1.00 
3puf_C 3puf_F  3.10    127  3.10    128   99  0.94  1.00  0.97  0.96 
5cll_B 5cll_D  2.45    139  2.45    139  100  0.05  1.00  1.00  1.00 
2z16_A 2z16_B  2.02    153  2.02    150   95  0.90  0.99  0.94  0.96 
4zva_A 4zva_B  2.00    149  2.00    149   92  0.34  1.00  0.99  0.99 
4ouh_A 4ouh_B  2.00    149  2.00    148   99  0.47  1.00  0.98  0.99 
1htw_A 1htw_B  1.70    158  1.70    158  100  0.83  1.00  0.97  0.97 
4k6b_A 4k6b_B  1.10    154  1.10    156  100  0.25  1.00  1.00  0.98 
4pz3_A 4pz3_B  1.08    150  1.08    151  100  0.33  1.00  1.00  0.99 
2hr2_A 2hr2_B  2.54    156  2.54    157  100  0.23  1.00  1.00  0.99 
1e7d_A 1e7d_B  2.80    157  2.80    157  100  1.63  1.00  0.90  0.90 
3sei_A 3sei_B  2.40    146  2.40    142  100  0.45  1.00  0.96  0.99 
5f46_A 5f46_B  1.85    150  1.85    151  100  0.31  1.00  1.00  0.99 
3fg9_A 3fg9_B  1.47    156  1.47    146   94  1.29  0.99  0.89  0.95 
2qjz_A 2qjz_B  1.25    121  1.25    119  100  0.55  1.00  0.97  0.98 
1x90_A 1x90_B  2.68    147  2.68    147  100  0.01  1.00  1.00  1.00 
2gmy_A 2gmy_B  1.60    147  1.60    146  100  0.21  1.00  0.98  0.99 
4uso_A 4uso_B  1.95    136  1.95    135   92  0.18  1.00  0.99  1.00 
5dvw_A 5dvw_B  1.75    132  1.75    130  100  0.06  1.00  0.98  1.00 
3d7j_A 3d7j_B  1.45    134  1.45    134   90  0.22  1.00  1.00  1.00 
4u5r_A 4u5r_B  1.55    151  1.55    152  100  0.33  1.00  0.99  0.99 
5dm5_A 5dm5_B  2.70    117  2.70    125   97  1.09  0.98  0.93  0.88 
2v1o_A 2v1o_B  1.78    149  1.78    148  100  0.49  1.00  0.98  0.99 
2y9w_C 2y9w_D  2.30    136  2.30    135  100  0.47  1.00  0.98  0.99 
3ipr_A 3ipr_B  2.50    137  2.50    140  100  0.38  1.00  0.99  0.97 
4hz9_B 4hz9_C  2.40    123  2.40    122  100  0.93  1.00  0.96  0.96 
3nbc_A 3nbc_B  1.01    148  1.01    148  100  0.54  1.00  0.99  0.99 
4lqc_A 4lqc_B  2.30    129  2.30    132   97  0.87  1.00  0.96  0.94 
1z94_A 1z94_B  2.10    140  2.10    144   97  0.32  1.00  0.99  0.97 
2w3x_A 2w3x_B  1.75    142  1.75    145  100  0.94  1.00  0.97  0.95 
4w5x_A 4w5x_B  2.00    117  2.00    116  100  0.20  1.00  0.99  1.00 
4xk8_D 4xk8_d  2.80    141  2.80    140  100  0.20  1.00  0.99  1.00 
2vbv_A 2vbv_B  2.40    134  2.40    136  100  0.99  1.00  0.96  0.95 
4kg3_A 4kg3_B  1.70    138  1.70    145  100  0.31  1.00  1.00  0.95 
4lqk_A 4lqk_B  1.99    132  1.99    135  100  0.46  1.00  0.99  0.97 
2o27_A 2o27_B  2.20    126  2.20    125   98  1.15  0.98  0.96  0.96 
2wlv_A 2wlv_B  1.25    144  1.25    144   90  0.87  0.99  0.97  0.97 
4qbl_A 4qbl_B  2.00    122  2.00    121   99  0.40  0.99  0.98  0.99 
2ogb_A 2ogb_B  1.95    123  1.95    125  100  0.48  1.00  0.98  0.96 
4zxq_A 4zxq_B  2.75    140  2.75    140  100  1.79  0.97  0.87  0.87 
1e6f_A 1e6f_B  1.75    129  1.75    131   99  0.38  1.00  0.99  0.98 
2ux0_A 2ux0_B  2.46    137  2.46    136  100  0.61  1.00  0.98  0.99 
4mi8_A 4mi8_B  2.10    135  2.10    136  100  0.34  1.00  0.99  0.99 
4uzr_A 4uzr_B  2.65    142  2.65    142  100  0.78  1.00  0.97  0.97 
1vr7_A 1vr7_B  1.20    120  1.20    118  100  0.40  1.00  0.97  0.98 
1dqe_A 1dqe_B  1.80    137  1.80    137  100  1.01  1.00  0.97  0.97 
2xcb_A 2xcb_B  1.85    133  1.85    132  100  0.83  1.00  0.95  0.95 
3lyu_A 3lyu_B  2.30    129  2.30    131  100  0.10  1.00  1.00  0.98 
4e45_E 4e45_J  2.00    105  2.00    105  100  0.55  1.00  0.99  0.99 
3dxe_A 3dxe_C  2.00    124  2.00    130  100  0.92  1.00  0.98  0.93 
3sxm_A 3sxm_B  1.55    137  1.55    137  100  0.15  1.00  1.00  1.00 
2wcw_A 2wcw_B  1.58    126  1.58    122   96  1.01  1.00  0.91  0.94 
2y8g_A 2y8g_B  1.61    123  1.61    119   99  2.11  0.99  0.86  0.88 
1i9c_A 1i9c_C  1.90    137  1.90    137  100  0.55  1.00  0.99  0.99 
1jpy_A 1jpy_B  2.85    121  2.85    121  100  0.85  1.00  0.97  0.97 
2gsl_A 2gsl_B  2.60    124  2.60    119   98  0.48  1.00  0.95  0.99 
4ipu_A 4ipu_B  1.35    137  1.35    134  100  1.55  1.00  0.94  0.96 
2bnl_A 2bnl_B  2.00    129  2.00    128   99  0.22  1.00  0.99  1.00 
4llb_A 4llb_B  2.50    123  2.50    123  100  0.16  1.00  1.00  1.00 
4pt7_A 4pt7_B  2.35    131  2.35    132   92  0.34  1.00  0.99  0.99 
4uhq_A 4uhq_B  1.50    133  1.50    134  100  0.39  1.00  0.99  0.98 
1q06_A 1q06_B  2.07    122  2.07    126   95  1.78  0.95  0.86  0.84 
3zh5_A 3zh5_B  1.80    132  1.80    132  100  0.79  1.00  0.97  0.97 
1oi0_A 1oi0_B  1.50    108  1.50    106   98  0.80  1.00  0.93  0.95 
1vke_A 1vke_B  1.56    117  1.56    101  100  0.17  1.00  0.86  1.00 
1s3o_A 1s3o_B  2.47    107  2.47    104   96  1.37  0.98  0.89  0.91 
4chg_A 4chg_B  2.10    133  2.10    133   95  0.58  1.00  0.99  0.99 
3sk2_A 3sk2_B  1.01    132  1.01    132  100  1.25  0.97  0.94  0.94 
5bs1_A 5bs1_B  1.60    118  1.60    117   99  0.89  1.00  0.89  0.90 
2z0b_A 2z0b_B  2.00    111  2.00    107   90  0.92  0.99  0.89  0.92 
1ow4_A 1ow4_B  1.60    120  1.60    119  100  0.44  1.00  0.98  0.99 
1xwv_A 1xwv_B  1.83    129  1.83    129  100  1.02  1.00  0.95  0.95 
2ope_A 2ope_B  2.40    120  2.40    120  100  0.20  1.00  1.00  1.00 
4q37_A 4q37_B  3.19    120  3.19    120   90  1.31  0.92  0.94  0.94 
2vzp_A 2vzp_B  1.05    126  1.05    127  100  0.36  1.00  0.99  0.99 
2ovs_A 2ovs_B  1.90    118  1.90    118  100  0.32  1.00  0.99  0.99 
1vcd_A 1vcd_B  1.70    126  1.70    126  100  1.10  1.00  0.95  0.95 
1h03_P 1h03_Q  1.70    125  1.70    125  100  1.52  1.00  0.90  0.90 
3ezh_A 3ezh_B  1.70    114  1.70    113   91  1.08  1.00  0.95  0.96 
4xl1_A 4xl1_D  2.30    115  2.30    117  100  1.10  1.00  0.93  0.91 
3c1q_A 3c1q_B  1.70    115  1.70    116  100  0.76  1.00  0.93  0.92 
3zxn_A 3zxn_B  1.90    117  1.90    115   99  1.59  0.96  0.88  0.90 
3fso_A 3fso_B  1.41    109  1.41    113   97  0.41  1.00  0.99  0.96 
3u52_E 3u52_F  1.95    118  1.95    118  100  0.22  1.00  1.00  1.00 
3qy2_A 3qy2_B  2.59    105  2.59    105  100  0.57  1.00  0.93  0.93 
3fg8_A 3fg8_B  1.80    106  1.80    105  100  0.43  1.00  0.98  0.99 
1jr8_A 1jr8_B  1.50    105  1.50    105  100  0.27  1.00  0.99  0.99 
1jx7_A 1jx7_B  2.80    117  2.80    117  100  0.39  1.00  0.99  0.99 
2p8i_A 2p8i_B  1.40    117  1.40    117  100  0.73  1.00  0.98  0.98 
4jdx_A 4jdx_B  2.50    102  2.50    102  100  1.50  1.00  0.88  0.88 
4n8n_A 4n8n_B  1.87    102  1.87    103  100  1.57  0.99  0.88  0.88 
4rww_A 4rww_B  1.60    113  1.60    106   94  1.48  0.97  0.88  0.94 
4j7z_A 4j7z_B  1.64    100  1.64    100   94  0.66  1.00  0.97  0.97 
1n8v_A 1n8v_B  1.39    101  1.39    103  100  0.34  1.00  0.99  0.97 
3lys_A 3lys_B  2.80    105  2.80    104  100  0.65  1.00  0.97  0.98 
2pkd_A 2pkd_B  2.04    107  2.04    108  100  1.32  1.00  0.95  0.94 
4g2s_A 4g2s_B  1.86    106  1.86    106  100  0.58  1.00  0.98  0.98 
3ueb_A 3ueb_B  1.98    102  1.98    102  100  1.66  1.00  0.89  0.89 
2d00_A 2d00_B  2.20    109  2.20    109  100  0.93  1.00  0.95  0.95 
3phd_A 3phd_B  3.00    102  3.00    100  100  0.14  1.00  0.98  1.00 
1v8h_A 1v8h_B  1.20    106  1.20    106  100  0.54  1.00  0.98  0.98 
2psp_A 2psp_B  1.95    105  1.95    105  100  0.16  1.00  1.00  1.00 
2e2a_A 2e2a_B  2.10    104  2.10    104  100  0.86  1.00  0.96  0.96 
3u6x_S 3u6x_T  2.60    105  2.60    105  100  0.11  1.00  1.00  1.00 
4hs5_A 4hs5_B  1.45    105  1.45    105  100  1.10  1.00  0.94  0.94 
3mq1_A 3mq1_B  2.80    101  2.80    101  100  0.45  1.00  0.99  0.99 
2vwa_A 2vwa_B  2.50    100  2.50    100  100  0.35  1.00  0.99  0.99 
4c2m_A 4c2m_P  2.80   1521  2.80   1518   97  0.58  0.99  1.00  1.00 
3s51_A 3s51_B  3.30   1134  3.30   1071   95  0.91  1.00  0.94  0.99 
4c2m_B 4c2m_Q  2.80   1182  2.80   1164   98  0.54  1.00  0.98  1.00 
1z5h_A 1z5h_B  2.30    780  2.30    780  100  2.24  1.00  0.95  0.95 
2xiq_A 2xiq_B  1.95    714  1.95    713   98  0.14  1.00  1.00  1.00 
3n75_A 3n75_B  2.00    710  2.00    710  100  0.17  1.00  1.00  1.00 
1rp5_A 1rp5_B  3.00    687  3.00    680   98  1.24  1.00  0.97  0.98 
2j69_A 2j69_B  3.00    671  3.00    671   93  0.15  1.00  1.00  1.00 
1k1x_A 1k1x_B  2.40    636  2.40    636   97  1.11  1.00  0.98  0.98 
4ieg_A 4ieg_B  2.10    649  2.10    634   97  0.56  1.00  0.97  1.00 
2gk6_A 2gk6_B  2.40    602  2.40    602   98  0.18  1.00  1.00  1.00 
3i5o_A 3i5o_B  1.50    582  1.50    582  100  0.02  1.00  1.00  1.00 
4kyi_A 4kyi_C  3.08    530  3.08    527   95  0.99  0.99  0.98  0.99 
3okw_A 3okw_B  2.30    540  2.30    522   96  0.61  1.00  0.96  1.00 
4nhy_A 4nhy_B  2.60    461  2.60    461   95  0.49  1.00  1.00  1.00 
4zoz_A 4zoz_B  1.70    394  1.70    394   97  0.15  1.00  1.00  1.00 
4u0q_A 4u0q_C  3.10    286  3.10    285   96  1.25  1.00  0.98  0.98 
2yjq_A 2yjq_B  2.25    510  2.25    506   99  0.36  1.00  0.99  1.00 
5em2_B 5em2_D  2.67    460  2.67    457   94  0.45  1.00  0.99  1.00 
2xhn_A 2xhn_B  1.52    508  1.52    508   96  0.03  1.00  1.00  1.00 
4cyf_A 4cyf_B  2.25    461  2.25    461   96  0.42  1.00  1.00  1.00 
5dj4_A 5dj4_B  2.70    366  2.70    365   93  0.27  1.00  1.00  1.00 
3bit_A 3bit_B  1.90    447  1.90    438   99  0.57  1.00  0.97  0.99 
1lqt_A 1lqt_B  1.05    452  1.05    454   96  0.42  1.00  1.00  0.99 
2vk7_A 2vk7_B  1.20    449  1.20    449  100  0.45  1.00  1.00  1.00 
3wry_C 3wry_D  2.30    434  2.30    432   95  1.69  1.00  0.94  0.94 
3fmp_A 3fmp_C  3.19    420  3.19    420  100  0.09  1.00  1.00  1.00 
5ceb_A 5ceb_B  1.93    387  1.93    383   98  0.19  1.00  0.99  1.00 
3k4q_A 3k4q_B  2.20    438  2.20    438  100  0.15  1.00  1.00  1.00 
2wu9_A 2wu9_B  1.50    403  1.50    402   90  1.06  1.00  0.98  0.99 
4g22_A 4g22_B  1.70    417  1.70    416   99  0.42  1.00  0.99  0.99 
4ief_B 4ief_D  2.30    422  2.30    423  100  0.39  1.00  1.00  0.99 
3oae_A 3oae_B  2.80    421  2.80    421  100  0.05  1.00  1.00  1.00 
4ra0_A 4ra0_B  3.07    386  3.07    377   95  0.45  1.00  0.97  1.00 
4a2a_A 4a2a_B  1.80    372  1.80    377   91  0.75  1.00  0.98  0.97 
2gys_A 2gys_B  2.70    397  2.70    406   96  1.90  0.95  0.93  0.91 
3rsj_A 3rsj_B  2.00    406  2.00    402   91  0.30  1.00  0.99  1.00 
4i5l_B 4i5l_E  2.43    356  2.43    357   95  0.67  1.00  0.99  0.99 
4rdq_A 4rdq_B  2.85    366  2.85    366   96  0.03  1.00  1.00  1.00 
3o3m_A 3o3m_C  1.82    399  1.82    401  100  0.23  1.00  1.00  0.99 
4pz7_A 4pz7_B  2.11    372  2.11    372  100  1.49  1.00  0.96  0.96 
4bj6_A 4bj6_B  3.26    293  3.26    290   90  0.28  1.00  0.99  1.00 
5d6s_A 5d6s_B  2.65    370  2.65    370  100  0.19  1.00  1.00  1.00 
3ez2_A 3ez2_B  2.05    388  2.05    394   95  0.62  1.00  0.99  0.98 
3qtm_A 3qtm_B  2.15    328  2.15    327  100  0.55  1.00  0.99  0.99 
3om1_A 3om1_B  1.68    373  1.68    367   93  1.18  0.99  0.96  0.97 
1rer_A 1rer_B  3.20    391  3.20    391  100  0.74  0.97  0.99  0.99 
4xyb_A 4xyb_B  1.38    384  1.38    384   97  0.20  1.00  1.00  1.00 
4ei7_A 4ei7_B  1.90    382  1.90    381   93  0.68  1.00  0.99  0.99 
5em2_A 5em2_C  2.67    357  2.67    357  100  0.14  1.00  1.00  1.00 
3o3m_B 3o3m_D  1.82    373  1.82    375   96  0.20  1.00  1.00  0.99 
1iu4_A 1iu4_B  2.40    331  2.40    331  100  0.67  1.00  0.99  0.99 
4zti_A 4zti_B  2.40    336  2.40    337   94  2.30  0.93  0.91  0.90 
1szw_A 1szw_B  2.00    334  2.00    330   94  1.13  1.00  0.96  0.97 
4h09_A 4h09_B  2.50    374  2.50    372  100  0.50  1.00  0.99  1.00 
3w9v_A 3w9v_B  1.03    376  1.03    376   93  0.30  1.00  1.00  1.00 
3tw0_A 3tw0_B  2.00    361  2.00    361   96  0.18  1.00  1.00  1.00 
4yrd_A 4yrd_B  2.44    341  2.44    346   95  0.20  1.00  1.00  0.98 
3zv0_A 3zv0_B  2.80    325  2.80    329   99  0.30  1.00  1.00  0.99 
3mmy_A 3mmy_C  1.65    354  1.65    355   98  0.34  1.00  0.99  0.99 
2de3_A 2de3_B  1.60    344  1.60    347   96  0.28  1.00  1.00  0.99 
4qpm_A 4qpm_B  2.20    329  2.20    328   99  0.30  1.00  0.99  0.99 
4ldy_A 4ldy_B  2.30    319  2.30    331   91  1.19  1.00  0.97  0.93 
3fgc_A 3fgc_C  2.30    349  2.30    348   96  1.56  1.00  0.97  0.97 
4czv_A 4czv_B  2.10    324  2.10    324  100  0.60  1.00  0.99  0.99 
3cbw_A 3cbw_B  1.27    336  1.27    330   96  0.41  1.00  0.95  0.97 
2q7d_A 2q7d_B  1.60    337  1.60    336   96  0.74  0.99  0.97  0.97 
4cd7_A 4cd7_B  1.65    314  1.65    314  100  0.24  1.00  1.00  1.00 
4jay_A 4jay_B  2.23    338  2.23    338   94  0.10  1.00  1.00  1.00 
3i1a_A 3i1a_B  1.70    328  1.70    329  100  1.46  1.00  0.96  0.96 
4bm1_A 4bm1_B  1.10    337  1.10    337   96  0.04  1.00  1.00  1.00 
3n6o_A 3n6o_B  2.50    303  2.50    301   95  1.14  1.00  0.98  0.98 
5bv1_B 5bv1_D  2.90    297  2.90    297  100  0.50  1.00  0.99  0.99 
3u65_A 3u65_B  1.40    314  1.40    317   99  0.46  1.00  1.00  0.99 
4ac8_A 4ac8_B  2.75    311  2.75    309  100  0.18  1.00  0.99  1.00 
3u7d_A 3u7d_C  2.49    305  2.49    305  100  0.58  1.00  0.99  0.99 
4ixn_A 4ixn_B  2.05    318  2.05    318   95  0.58  1.00  0.99  0.99 
1t6d_A 1t6d_B  2.15    302  2.15    299   94  1.65  1.00  0.93  0.94 
2f6a_A 2f6a_B  3.29    303  3.29    299  100  0.72  1.00  0.98  0.99 
3wxf_A 3wxf_C  2.30    299  2.30    299   99  0.43  1.00  0.99  0.99 
2iic_A 2iic_B  2.93    302  2.93    302  100  0.03  1.00  1.00  1.00 
4r77_A 4r77_B  1.94    281  1.94    280   90  0.44  1.00  0.99  1.00 
3d3k_A 3d3k_B  2.20    233  2.20    233  100  0.13  1.00  1.00  1.00 
4myv_A 4myv_B  1.80    176  1.80    176  100  1.51  1.00  0.95  0.95 
3o1i_C 3o1i_D  2.80    298  2.80    295   98  0.71  1.00  0.97  0.98 
4ee6_A 4ee6_B  1.33    280  1.33    282   98  0.36  1.00  0.99  0.98 
4di3_A 4di3_B  3.05    273  3.05    273  100  0.93  1.00  0.99  0.99 
2xit_A 2xit_B  1.80    277  1.80    279   93  0.51  1.00  0.98  0.98 
3uan_A 3uan_B  1.84    256  1.84    254   99  0.53  1.00  0.98  0.99 
1qsj_A 1qsj_B  1.90    276  1.90    276   97  0.03  1.00  1.00  1.00 
4hes_A 4hes_B  1.90    275  1.90    275  100  0.10  1.00  1.00  1.00 
4yxp_A 4yxp_B  1.92    268  1.92    271   98  0.34  1.00  1.00  0.99 
1hi9_A 1hi9_B  2.40    274  2.40    274  100  0.02  1.00  1.00  1.00 
5ajt_A 5ajt_B  2.43    217  2.43    217   92  0.33  1.00  1.00  1.00 
3bfv_A 3bfv_B  1.80    241  1.80    241   95  0.12  1.00  1.00  1.00 
1h6g_A 1h6g_B  2.20    255  2.20    241   95  2.33  1.00  0.83  0.87 
3cw2_C 3cw2_D  2.80    266  2.80    266   94  1.53  1.00  0.95  0.95 
2cmg_A 2cmg_B  2.00    262  2.00    262   95  0.43  1.00  0.99  0.99 
4a4k_A 4a4k_C  3.25    246  3.25    245  100  0.21  1.00  0.99  1.00 
2rde_A 2rde_B  1.92    224  1.92    225  100  1.28  1.00  0.95  0.95 
3ck6_A 3ck6_B  1.90    244  1.90    244  100  0.67  1.00  0.99  0.99 
3gaa_A 3gaa_B  2.70    243  2.70    242  100  0.60  1.00  0.99  0.99 
4pxy_A 4pxy_B  1.50    244  1.50    244  100  0.12  1.00  1.00  1.00 
1vdh_A 1vdh_B  2.00    247  2.00    247  100  0.42  1.00  0.99  0.99 
5doc_A 5doc_B  1.94    197  1.94    202   97  0.54  1.00  0.99  0.96 
1pb0_A 1pb0_B  1.95    236  1.95    235   93  0.35  1.00  0.99  1.00 
3dtz_A 3dtz_B  1.81    215  1.81    221   91  0.30  1.00  0.98  0.96 
1vyb_A 1vyb_B  1.80    236  1.80    233  100  0.30  1.00  0.98  1.00 
2zd2_A 2zd2_B  1.80    234  1.80    234   94  0.67  1.00  0.99  0.99 
2i6k_A 2i6k_B  2.00    224  2.00    220   95  0.05  1.00  0.98  1.00 
3siy_A 3siy_B  1.35    231  1.35    231  100  0.51  1.00  0.99  0.99 
2fvu_A 2fvu_B  2.00    190  2.00    191   99  0.38  1.00  0.99  0.99 
4m0q_A 4m0q_B  1.92    222  1.92    222  100  0.87  0.97  0.98  0.98 
3vl9_A 3vl9_B  1.20    222  1.20    221   95  0.47  1.00  0.99  0.99 
1q87_A 1q87_B  2.32    185  2.32    193   94  0.92  0.98  0.92  0.89 
3w30_A 3w30_B  2.99    192  2.99    192   93  0.24  1.00  1.00  1.00 
1z8h_A 1z8h_B  2.02    202  2.02    199  100  0.95  1.00  0.97  0.98 
4uxu_A 4uxu_B  1.71    210  1.71    210  100  0.23  1.00  1.00  1.00 
4pgz_A 4pgz_B  2.40    197  2.40    193   98  1.29  1.00  0.94  0.95 
4gc8_A 4gc8_B  2.20    184  2.20    174   95  0.42  1.00  0.94  0.99 
3aq2_A 3aq2_B  1.65    191  1.65    185   99  0.61  1.00  0.96  0.99 
2pgc_A 2pgc_B  2.53    207  2.53    205  100  0.09  1.00  0.99  1.00 
1vsc_A 1vsc_B  1.90    196  1.90    196  100  1.70  1.00  0.92  0.92 
2ete_A 2ete_B  1.75    201  1.75    201  100  0.16  1.00  1.00  1.00 
2rdh_A 2rdh_B  1.70    185  1.70    190   92  0.82  1.00  0.98  0.95 
3q4n_A 3q4n_B  2.88    169  2.88    175  100  0.44  1.00  0.99  0.96 
4fgq_A 4fgq_B  1.65    181  1.65    185   99  0.30  1.00  1.00  0.98 
4tx5_A 4tx5_B  1.80    173  1.80    167  100  0.91  1.00  0.93  0.96 
2dwg_A 2dwg_B  3.22    158  3.22    158  100  0.34  1.00  0.99  0.99 
4b9f_A 4b9f_B  1.19    152  1.19    152  100  0.47  1.00  0.99  0.99 
4jem_A 4jem_B  1.55    157  1.55    153  100  0.41  1.00  0.95  0.98 
4w78_A 4w78_C  1.54    169  1.54    178  100  0.80  1.00  0.98  0.93 
1z1y_A 1z1y_B  2.00    159  2.00    157   92  1.14  1.00  0.94  0.95 
4exw_A 4exw_B  2.80    130  2.80    117   91  0.67  1.00  0.87  0.97 
4nyh_A 4nyh_B  1.20    182  1.20    182  100  0.79  1.00  0.99  0.99 
4x2m_A 4x2m_B  2.00    177  2.00    177  100  0.39  1.00  1.00  1.00 
2vng_A 2vng_B  1.40    171  1.40    173  100  0.22  1.00  1.00  0.99 
4clc_A 4clc_B  2.80    169  2.80    170   97  0.61  0.94  0.98  0.97 
1qwd_A 1qwd_B  1.75    167  1.75    166  100  0.77  0.99  0.97  0.97 
1zd7_A 1zd7_B  1.70    159  1.70    159  100  0.79  1.00  0.97  0.97 
4llo_A 4llo_C  2.00    173  2.00    168  100  0.94  0.98  0.94  0.97 
2qy7_A 2qy7_B  2.00    136  2.00    136  100  0.39  1.00  0.99  0.99 
1vch_A 1vch_B  1.94    169  1.94    170   97  0.34  1.00  1.00  0.98 
4cih_A 4cih_B  2.22    146  2.22    146  100  0.64  1.00  0.98  0.98 
3rls_A 3rls_B  1.70    152  1.70    144   99  1.49  1.00  0.85  0.89 
4oyd_A 4oyd_C  1.80    156  1.80    158  100  0.52  1.00  0.99  0.98 
4mg3_A 4mg3_B  1.80    142  1.80    145  100  0.65  0.99  0.99  0.97 
1usv_B 1usv_D  2.70    143  2.70    142  100  0.85  1.00  0.97  0.98 
2bem_A 2bem_B  1.55    170  1.55    170  100  0.28  1.00  1.00  1.00 
3nfq_A 3nfq_B  1.85    147  1.85    143   90  0.59  1.00  0.96  0.98 
3cg6_A 3cg6_B  1.70    131  1.70    128   97  0.53  1.00  0.96  0.98 
4wjt_A 4wjt_B  1.21    146  1.21    146  100  0.25  1.00  1.00  1.00 
1u7p_A 1u7p_B  1.90    164  1.90    162  100  0.44  1.00  0.98  0.99 
3zvs_A 3zvs_B  1.40    158  1.40    160  100  0.31  1.00  1.00  0.98 
4bi3_A 4bi3_B  1.85    163  1.85    163   93  0.46  1.00  0.99  0.99 
1f35_A 1f35_B  2.30    162  2.30    162  100  0.25  1.00  1.00  1.00 
4m8g_A 4m8g_B  2.00    139  2.00    139   99  0.49  0.96  0.97  0.97 
2c2v_C 2c2v_F  2.90    142  2.90    139   92  0.61  1.00  0.96  0.98 
2bjn_A 2bjn_B  1.70    143  1.70    149   92  0.51  1.00  0.97  0.93 
2r47_A 2r47_B  1.88    154  1.88    154   94  0.10  1.00  1.00  1.00 
4irf_A 4irf_B  1.65    145  1.65    144  100  0.25  1.00  0.99  1.00 
2yb7_A 2yb7_B  1.70    140  1.70    140  100  0.08  1.00  1.00  1.00 
3exz_A 3exz_B  2.30    146  2.30    147  100  0.31  1.00  1.00  0.99 
2x2s_A 2x2s_B  1.60    150  1.60    152   98  0.92  1.00  0.97  0.96 
2e9x_A 2e9x_E  2.30    144  2.30    144  100  0.54  1.00  0.99  0.99 
2iol_A 2iol_B  2.00    127  2.00    127  100  0.34  1.00  0.99  0.99 
3qkj_A 3qkj_B  2.04    130  2.04    132   99  0.04  1.00  1.00  0.98 
4pdc_E 4pdc_F  1.99    150  1.99    150  100  0.52  1.00  0.99  0.99 
4in0_A 4in0_B  1.33    141  1.33    141  100  1.09  0.96  0.95  0.95 
3q9n_A 3q9n_B  2.00    138  2.00    135   98  0.60  1.00  0.97  0.99 
4p0y_A 4p0y_B  1.40    114  1.40    114  100  0.33  1.00  0.99  0.99 
3i07_A 3i07_B  1.50    145  1.50    148  100  1.03  1.00  0.96  0.94 
2jbx_A 2jbx_B  2.73    132  2.73    129  100  0.60  1.00  0.96  0.98 
4f8p_A 4f8p_B  2.05    141  2.05    142  100  0.48  1.00  0.99  0.98 
1yq5_A 1yq5_B  2.00    144  2.00    144  100  0.03  1.00  1.00  1.00 
3bfw_A 3bfw_C  1.80    132  1.80    132  100  0.44  1.00  0.99  0.99 
1t2l_A 1t2l_B  2.80    136  2.80    130  100  0.65  1.00  0.94  0.98 
4wxm_A 4wxm_B  2.30    126  2.30    129  100  0.74  1.00  0.97  0.95 
4c2m_K 4c2m_Z  2.80    101  2.80    100  100  0.02  1.00  0.99  1.00 
4qtt_A 4qtt_C  2.00    132  2.00    135  100  0.47  1.00  0.99  0.97 
4jpp_A 4jpp_B  2.40    127  2.40    127  100  0.48  1.00  0.98  0.98 
1xs0_A 1xs0_B  1.58    128  1.58    127   98  0.88  0.99  0.95  0.96 
4pj2_A 4pj2_B  1.24    121  1.24    123   98  0.92  0.97  0.94  0.93 
3ut4_A 3ut4_B  2.03    128  2.03    128  100  0.59  1.00  0.98  0.98 
3obl_A 3obl_B  1.20    132  1.20    132  100  0.10  1.00  1.00  1.00 
4dwl_A 4dwl_B  2.69    109  2.69    110  100  0.86  1.00  0.95  0.94 
4qyb_A 4qyb_B  2.10    115  2.10    117   97  0.48  1.00  0.98  0.96 
2z15_A 2z15_B  2.30    119  2.30    120   91  0.63  0.99  0.97  0.97 
4w78_B 4w78_D  1.54    126  1.54    126  100  0.50  1.00  0.99  0.99 
4zia_A 4zia_B  2.70    124  2.70    124  100  1.43  1.00  0.92  0.92 
2gsc_A 2gsc_B  2.45    113  2.45    117   96  0.56  1.00  0.96  0.93 
3o6u_A 3o6u_B  2.50    122  2.50    122  100  0.50  1.00  0.99  0.99 
3ma2_B 3ma2_C  2.05    117  2.05    119   96  0.46  1.00  0.98  0.96 
4c2m_I 4c2m_X  2.80    124  2.80    119   95  0.14  1.00  0.96  1.00 
4max_A 4max_B  1.44    123  1.44    123  100  0.33  1.00  0.99  0.99 
3gef_A 3gef_B  1.50    117  1.50    117  100  1.06  0.97  0.95  0.95 
1p9y_A 1p9y_B  2.15    117  2.15    117  100  0.48  1.00  0.99  0.99 
2rld_A 2rld_B  1.70    114  1.70    112   98  0.47  1.00  0.94  0.96 
4wbe_A 4wbe_B  2.05    120  2.05    120   90  0.77  1.00  0.98  0.98 
3v53_A 3v53_B  2.90    110  2.90    112   97  0.57  0.99  0.97  0.95 
2f6m_B 2f6m_D  2.10    107  2.10    102  100  1.76  0.93  0.81  0.85 
1h4x_A 1h4x_B  1.16    110  1.16    110  100  0.71  1.00  0.97  0.97 
3djm_A 3djm_B  2.51    113  2.51    115  100  0.18  1.00  1.00  0.98 
2pg1_E 2pg1_F  2.80    104  2.80    103  100  0.51  1.00  0.97  0.98 
4goq_A 4goq_B  1.87    108  1.87    105   96  0.64  1.00  0.94  0.97 
2j73_A 2j73_B  1.40    103  1.40    102  100  0.33  1.00  0.98  0.99 
2pv2_A 2pv2_B  1.30    103  1.30    103  100  0.53  1.00  0.98  0.98 
3ft1_A 3ft1_B  1.79    100  1.79    100  100  0.25  1.00  1.00  1.00 
5csk_A 5csk_B  3.10   1996  3.10   2017   96  1.90  1.00  0.98  0.97 
4cmp_A 4cmp_B  2.62   1144  2.62   1166   94  1.27  0.99  0.98  0.97 
4pa0_A 4pa0_B  2.25    974  2.25    920   93  2.84  0.96  0.88  0.93 
2wyh_A 2wyh_B  1.90    905  1.90    891   99  0.38  1.00  0.98  1.00 
4zwj_A 4zwj_B  3.30    833  3.30    673   93  0.42  1.00  0.81  1.00 
2y8n_A 2y8n_C  1.75    869  1.75    869   97  0.24  1.00  1.00  1.00 
4hny_A 4hny_C  2.25    733  2.25    759   94  1.32  0.99  0.98  0.95 
4c91_A 4c91_B  2.14    811  2.14    809   99  0.86  1.00  0.99  0.99 
4j7r_A 4j7r_B  2.30    800  2.30    797   94  0.50  1.00  0.99  1.00 
2xsg_A 2xsg_B  2.00    765  2.00    764   96  0.22  1.00  1.00  1.00 
5c2v_A 5c2v_D  2.70    768  2.70    770   99  0.33  1.00  1.00  0.99 
4uw2_A 4uw2_B  2.63    696  2.63    713   93  1.15  0.99  0.98  0.95 
2xau_A 2xau_B  1.90    745  1.90    741   98  0.45  1.00  0.99  1.00 
4k35_A 4k35_B  2.00    720  2.00    713   99  0.48  1.00  0.99  1.00 
1rm6_A 1rm6_D  1.60    761  1.60    760   93  0.34  1.00  1.00  1.00 
2x03_A 2x03_B  2.30    742  2.30    743   92  0.43  1.00  1.00  1.00 
4lmh_A 4lmh_B  2.70    693  2.70    694  100  0.42  1.00  1.00  1.00 
3ott_A 3ott_B  2.30    737  2.30    739   96  1.29  1.00  0.97  0.97 
4yu6_A 4yu6_B  2.60    754  2.60    708   94  3.10  0.93  0.86  0.92 
3vu2_A 3vu2_B  2.23    692  2.23    691   96  0.19  1.00  1.00  1.00 
4wis_A 4wis_B  3.30    654  3.30    654  100  0.08  1.00  1.00  1.00 
3t6b_A 3t6b_B  2.40    724  2.40    724  100  0.36  1.00  1.00  1.00 
3w5f_A 3w5f_B  1.65    701  1.65    701   97  0.87  1.00  0.99  0.99 
3fhn_A 3fhn_B  3.00    673  3.00    673   97  2.04  1.00  0.95  0.95 
4rhh_A 4rhh_B  2.15    694  2.15    694   98  0.29  1.00  1.00  1.00 
4fxy_P 4fxy_Q  2.80    664  2.80    664  100  0.01  1.00  1.00  1.00 
1xdp_A 1xdp_B  2.50    687  2.50    687   97  0.02  1.00  1.00  1.00 
1lf6_A 1lf6_B  2.10    674  2.10    674  100  0.21  1.00  1.00  1.00 
4yiy_A 4yiy_B  3.02    577  3.02    577   95  0.30  1.00  1.00  1.00 
2qx5_A 2qx5_B  2.50    569  2.50    569   94  0.62  1.00  0.99  0.99 
4fix_A 4fix_B  2.45    629  2.45    629   97  0.20  1.00  1.00  1.00 
4am6_A 4am6_B  2.70    623  2.70    623  100  1.37  1.00  0.98  0.98 
4wzi_A 4wzi_B  2.58    412  2.58    424   94  0.63  1.00  0.99  0.97 
3gq2_A 3gq2_B  2.18    614  2.18    614   97  0.41  1.00  0.99  0.99 
3n2o_A 3n2o_B  2.30    630  2.30    629   97  0.31  1.00  1.00  1.00 
3o4z_A 3o4z_B  3.10    572  3.10    572  100  0.16  1.00  1.00  1.00 
4hdh_A 4hdh_B  2.28    613  2.28    613   98  0.22  1.00  1.00  1.00 
4s2r_P 4s2r_Q  1.95    615  1.95    612   99  0.26  1.00  0.99  1.00 
2gai_A 2gai_B  1.70    581  1.70    581   98  0.36  1.00  1.00  1.00 
3c2g_A 3c2g_B  2.50    618  2.50    615   99  0.38  1.00  0.99  1.00 
5axg_A 5axg_B  1.85    583  1.85    584  100  0.43  1.00  1.00  1.00 
1mpx_A 1mpx_B  1.90    614  1.90    614  100  0.10  1.00  1.00  1.00 
2d0o_A 2d0o_C  2.00    606  2.00    604   93  1.23  1.00  0.98  0.98 
4bx8_A 4bx8_B  2.40    568  2.40    570   92  0.62  1.00  0.98  0.98 
4y97_A 4y97_C  2.51    442  2.51    441   96  1.02  1.00  0.97  0.97 
4y9j_A 4y9j_B  1.80    592  1.80    593   96  0.74  1.00  0.99  0.99 
4ia6_A 4ia6_B  1.80    579  1.80    558   96  1.17  0.97  0.95  0.99 
5dgq_A 5dgq_B  1.90    578  1.90    573   95  0.28  1.00  0.99  1.00 
3l6y_A 3l6y_C  3.00    356  3.00    376   98  0.47  1.00  1.00  0.95 
3lmm_A 3lmm_B  3.00    492  3.00    555   97  0.37  1.00  0.98  0.86 
3hjb_A 3hjb_B  1.50    551  1.50    551   98  0.51  1.00  1.00  1.00 
5ez3_A 5ez3_B  2.15    540  2.15    541   90  0.24  1.00  1.00  1.00 
2j3l_A 2j3l_B  2.30    565  2.30    570  100  0.81  1.00  0.99  0.98 
3alx_A 3alx_B  3.15    515  3.15    526   94  0.69  1.00  0.99  0.97 
2f48_A 2f48_B  2.11    551  2.11    552   97  3.08  0.97  0.92  0.92 
3au5_A 3au5_B  2.55    493  2.55    484   95  1.03  0.98  0.96  0.98 
3l0q_A 3l0q_B  1.61    541  1.61    542  100  2.29  1.00  0.93  0.93 
3c2u_A 3c2u_B  1.30    538  1.30    537  100  0.17  1.00  1.00  1.00 
1llf_A 1llf_B  1.40    534  1.40    534  100  0.09  1.00  1.00  1.00 
3cv2_A 3cv2_B  1.40    523  1.40    524   97  0.05  1.00  1.00  1.00 
3w36_A 3w36_B  1.97    470  1.97    471  100  0.32  1.00  1.00  0.99 
5djs_A 5djs_B  2.80    520  2.80    520   90  0.01  1.00  1.00  1.00 
3fr7_A 3fr7_B  1.55    495  1.55    490   94  0.70  1.00  0.98  0.99 
4q48_A 4q48_B  2.80    500  2.80    501  100  2.78  1.00  0.90  0.89 
2ipi_A 2ipi_B  1.65    492  1.65    492   96  0.48  1.00  1.00  1.00 
3v5r_A 3v5r_B  2.10    499  2.10    497   97  0.51  1.00  0.99  1.00 
1i7q_A 1i7q_C  1.95    517  1.95    517   93  0.34  1.00  1.00  1.00 
3qnk_A 3qnk_B  2.70    512  2.70    513   97  0.15  1.00  1.00  1.00 
4b0t_A 4b0t_B  2.16    470  2.16    472   99  0.83  1.00  0.99  0.99 
2i3o_A 2i3o_B  2.03    504  2.03    503  100  0.15  1.00  1.00  1.00 
3hwc_A 3hwc_B  2.50    482  2.50    482  100  0.89  1.00  0.99  0.99 
3lx4_A 3lx4_B  1.97    407  1.97    407  100  0.08  1.00  1.00  1.00 
3ilw_A 3ilw_B  1.60    464  1.60    463   97  0.82  1.00  0.99  0.99 
3lgg_A 3lgg_B  2.50    482  2.50    482  100  0.18  1.00  1.00  1.00 
3dwc_A 3dwc_B  2.10    500  2.10    503  100  0.55  1.00  1.00  0.99 
3ed4_A 3ed4_B  1.70    468  1.70    474  100  0.23  1.00  1.00  0.99 
3b6h_A 3b6h_B  1.62    469  1.62    470   99  0.82  1.00  0.99  0.99 
5ao5_A 5ao5_B  2.48    435  2.48    434   99  0.53  1.00  0.99  0.99 
1u8v_A 1u8v_B  1.60    490  1.60    490   96  0.15  1.00  1.00  1.00 
4lgv_A 4lgv_B  2.30    457  2.30    454   96  0.42  1.00  0.99  0.99 
4m64_A 4m64_B  3.35    448  3.35    426   91  3.63  0.92  0.77  0.81 
3owg_A 3owg_B  2.86    457  2.86    457  100  0.84  1.00  0.99  0.99 
3b9t_A 3b9t_B  1.58    419  1.58    414  100  0.26  1.00  0.99  1.00 
4xza_A 4xza_B  1.80    366  1.80    365   99  0.51  0.99  0.99  0.99 
3gip_A 3gip_B  1.50    474  1.50    474   93  0.29  1.00  1.00  1.00 
2zog_A 2zog_B  1.70    478  1.70    478   95  0.41  1.00  1.00  1.00 
4plp_A 4plp_B  1.49    475  1.49    475  100  0.38  1.00  1.00  1.00 
3e0j_A 3e0j_C  3.00    416  3.00    409   94  0.04  1.00  0.98  1.00 
3mk7_A 3mk7_D  3.20    466  3.20    463  100  0.04  1.00  0.99  1.00 
4qf5_A 4qf5_B  2.80    458  2.80    452   96  0.49  1.00  0.98  1.00 
4j7h_A 4j7h_B  1.69    446  1.69    444   99  0.55  1.00  0.99  1.00 
2r7d_A 2r7d_B  1.80    461  1.80    459   97  0.30  1.00  0.99  1.00 
4ylf_B 4ylf_D  2.30    468  2.30    468  100  1.03  1.00  0.99  0.99 
2pnq_A 2pnq_B  1.81    382  1.81    382  100  0.06  1.00  1.00  1.00 
4n75_A 4n75_B  2.60    379  2.60    370   94  0.36  1.00  0.96  0.98 
4zeo_A 4zeo_H  2.55    270  2.55    273   98  0.30  1.00  0.99  0.98 
2acv_A 2acv_B  2.00    461  2.00    456   97  1.04  1.00  0.98  0.99 
3i4z_A 3i4z_B  1.76    438  1.76    421  100  0.30  1.00  0.96  1.00 
3k9d_A 3k9d_B  2.00    454  2.00    454  100  0.29  1.00  1.00  1.00 
3s5w_A 3s5w_B  1.90    410  1.90    414   96  0.39  1.00  0.99  0.99 
4znm_A 4znm_B  2.00    442  2.00    443   96  0.73  1.00  0.99  0.99 
2wya_A 2wya_B  1.70    460  1.70    460  100  0.03  1.00  1.00  1.00 
3flo_A 3flo_C  2.50    433  2.50    433  100  0.09  1.00  1.00  1.00 
2zba_A 2zba_B  2.00    435  2.00    430   96  0.61  1.00  0.97  0.98 
1wqa_A 1wqa_B  2.00    455  2.00    455   97  0.24  1.00  1.00  1.00 
2rjb_A 2rjb_B  2.60    418  2.60    418   93  0.64  1.00  0.97  0.97 
4o7o_A 4o7o_B  2.40    433  2.40    451   96  1.26  0.99  0.97  0.93 
5bu2_A 5bu2_B  2.11    288  2.11    290   99  0.28  1.00  1.00  0.99 
2wxz_A 2wxz_C  2.80    422  2.80    413   97  0.02  1.00  0.98  1.00 
4jn3_A 4jn3_B  1.69    446  1.69    447  100  0.49  1.00  0.99  0.99 
2npp_B 2npp_E  3.30    388  3.30    388   95  0.10  1.00  1.00  1.00 
3rc0_A 3rc0_B  2.19    420  2.19    414   90  0.80  1.00  0.98  0.99 
4x4w_A 4x4w_B  1.90    398  1.90    397   99  0.48  1.00  0.99  1.00 
4lly_A 4lly_C  1.60    220  1.60    220   93  0.30  1.00  1.00  1.00 
3upl_A 3upl_B  1.50    437  1.50    437  100  0.20  1.00  1.00  1.00 
4djd_C 4djd_E  2.38    441  2.38    441   92  1.25  1.00  0.97  0.97 
1ux4_A 1ux4_B  3.30    410  3.30    410   93  0.38  1.00  1.00  1.00 
4bxf_A 4bxf_B  2.05    425  2.05    422   99  0.64  1.00  0.98  0.99 
3qnq_A 3qnq_B  3.29    432  3.29    432   93  0.64  1.00  0.99  0.99 
3b9o_A 3b9o_B  1.90    433  1.90    433  100  0.31  1.00  1.00  1.00 
3dje_A 3dje_B  1.60    436  1.60    437   96  0.20  1.00  1.00  1.00 
2y27_A 2y27_B  1.60    425  1.60    427   97  0.36  1.00  1.00  0.99 
3or1_A 3or1_D  1.76    435  1.76    435   96  0.29  1.00  1.00  1.00 
2yin_A 2yin_B  2.70    411  2.70    410  100  0.32  1.00  1.00  1.00 
4igb_A 4igb_B  2.09    426  2.09    435   99  1.23  0.99  0.99  0.97 
4xrp_C 4xrp_F  3.30    424  3.30    422   96  0.60  1.00  0.99  0.99 
3mn8_A 3mn8_B  2.70    383  2.70    386   99  0.45  1.00  1.00  0.99 
5cqs_A 5cqs_B  2.70    325  2.70    323   99  0.83  1.00  0.98  0.99 
5a07_A 5a07_B  1.90    395  1.90    394  100  0.43  1.00  1.00  1.00 
4hw6_A 4hw6_B  1.70    424  1.70    422  100  0.87  1.00  0.98  0.99 
4hj1_A 4hj1_B  1.90    431  1.90    427   97  0.78  1.00  0.98  0.99 
4m9d_A 4m9d_B  1.82    423  1.82    431   97  0.59  1.00  0.99  0.98 
1c3c_A 1c3c_B  1.80    424  1.80    424   94  0.25  1.00  1.00  1.00 
2bas_A 2bas_B  2.61    402  2.61    397  100  1.51  0.99  0.95  0.96 
2a1s_A 2a1s_B  2.60    391  2.60    390   94  1.30  0.99  0.96  0.96 
2puz_A 2puz_B  1.83    404  1.83    404   97  0.32  1.00  1.00  1.00 
4d7e_A 4d7e_B  2.40    396  2.40    392   96  0.74  0.99  0.96  0.97 
4r5o_A 4r5o_B  2.64    426  2.64    416  100  0.49  1.00  0.97  1.00 
4fdt_A 4fdt_B  1.93    398  1.93    396   99  0.56  1.00  0.99  1.00 
2cmz_A 2cmz_B  2.40    409  2.40    410  100  0.99  1.00  0.98  0.98 
4dzi_A 4dzi_B  1.60    384  1.60    382   99  0.31  1.00  0.99  1.00 
4ipa_A 4ipa_B  2.30    372  2.30    373   91  0.73  1.00  0.98  0.98 
3clq_A 3clq_B  2.50    420  2.50    421  100  0.58  1.00  0.99  0.99 
2fiq_A 2fiq_B  2.25    410  2.25    408   99  0.44  1.00  0.99  1.00 
4w4t_A 4w4t_B  1.84    390  1.84    389   99  0.30  1.00  1.00  1.00 
3hno_A 3hno_B  2.00    395  2.00    395   96  0.31  1.00  1.00  1.00 
2a5h_A 2a5h_B  2.10    409  2.10    410   97  0.06  1.00  1.00  1.00 
3oy2_A 3oy2_B  2.31    392  2.31    392   93  0.50  1.00  1.00  1.00 
4hpq_C 4hpq_F  3.06    396  3.06    396  100  0.05  1.00  1.00  1.00 
4kv9_A 4kv9_B  1.93    246  1.93    253   97  0.64  1.00  0.99  0.96 
1lxy_A 1lxy_B  2.00    409  2.00    409  100  0.16  1.00  1.00  1.00 
4eoz_B 4eoz_D  2.40    302  2.40    301   95  1.53  1.00  0.95  0.95 
4xfj_A 4xfj_B  1.55    395  1.55    397   99  0.51  1.00  1.00  0.99 
3i3v_A 3i3v_B  2.30    391  2.30    390  100  0.84  0.98  0.98  0.98 
4l4q_A 4l4q_B  2.00    402  2.00    401  100  0.92  1.00  0.98  0.98 
5c1z_A 5c1z_B  1.79    384  1.79    384  100  0.09  1.00  1.00  1.00 
1zee_A 1zee_B  2.31    363  2.31    363   95  0.08  1.00  1.00  1.00 
2pm7_A 2pm7_C  2.35    345  2.35    347   99  0.92  1.00  0.98  0.98 
3pvz_A 3pvz_B  2.10    372  2.10    300   94  0.61  1.00  0.77  0.96 
2fyf_A 2fyf_B  1.50    368  1.50    368   96  0.15  1.00  1.00  1.00 
4nee_A 4nee_B  2.88    385  2.88    388   99  0.47  1.00  1.00  0.99 
3ks7_A 3ks7_B  2.30    391  2.30    390  100  0.39  1.00  0.99  1.00 
3p24_A 3p24_B  1.80    357  1.80    355   99  0.88  1.00  0.98  0.99 
4v1s_A 4v1s_B  1.50    359  1.50    359  100  0.05  1.00  1.00  1.00 
2qcz_A 2qcz_B  2.70    310  2.70    310  100  0.48  1.00  0.99  0.99 
2pmz_C 2pmz_G  3.40    279  3.40    279   95  0.02  1.00  1.00  1.00 
3fd5_A 3fd5_B  1.90    339  1.90    355   96  0.37  1.00  1.00  0.95 
4ar9_A 4ar9_B  1.69    392  1.69    392  100  0.42  1.00  1.00  1.00 
4xrp_B 4xrp_E  3.30    394  3.30    393  100  0.51  1.00  0.99  1.00 
3kgw_A 3kgw_B  1.65    386  1.65    388   99  0.42  1.00  0.99  0.99 
4ewt_A 4ewt_B  2.10    389  2.10    375   93  0.67  0.99  0.96  0.99 
4yy8_A 4yy8_B  1.81    373  1.81    377   95  0.76  1.00  0.99  0.98 
4fkz_A 4fkz_B  1.69    384  1.69    376  100  0.23  1.00  0.98  1.00 
3gf5_A 3gf5_B  2.50    378  2.50    380   99  0.85  1.00  0.98  0.98 
1cs1_A 1cs1_B  1.50    383  1.50    383   94  0.28  1.00  1.00  1.00 
2vun_A 2vun_B  1.89    385  1.89    385   96  0.13  1.00  1.00  1.00 
2we8_A 2we8_B  2.30    345  2.30    335   90  0.60  1.00  0.96  0.99 
4xm4_A 4xm4_B  2.95    176  2.95    183  100  0.76  1.00  0.98  0.94 
1qo0_A 1qo0_B  2.25    373  2.25    374  100  0.35  1.00  1.00  1.00 
4yzz_A 4yzz_D  1.30    336  1.30    336  100  1.64  0.97  0.95  0.95 
4hne_A 4hne_B  2.95    353  2.95    341   90  1.78  0.97  0.88  0.91 
1t6g_A 1t6g_B  1.80    368  1.80    368   92  0.22  1.00  1.00  1.00 
2ash_A 2ash_B  1.90    361  1.90    360  100  0.55  1.00  0.99  0.99 
1qh4_A 1qh4_B  1.41    380  1.41    380   95  1.69  1.00  0.97  0.97 
3doh_A 3doh_B  2.60    375  2.60    373   99  0.61  1.00  0.99  0.99 
3tii_A 3tii_B  2.50    311  2.50    313   98  0.55  1.00  0.99  0.98 
4rou_A 4rou_B  2.71    253  2.71    249   98  0.59  1.00  0.97  0.99 
4uwm_A 4uwm_B  1.90    362  1.90    362   99  0.19  1.00  1.00  1.00 
2pyg_A 2pyg_B  2.10    374  2.10    376   94  0.23  1.00  1.00  0.99 
3wxm_B 3wxm_D  2.30    357  2.30    357   96  0.29  1.00  1.00  1.00 
3r4z_A 3r4z_B  1.55    358  1.55    359  100  0.24  1.00  1.00  1.00 
4j7a_A 4j7a_B  1.49    355  1.49    355  100  0.34  1.00  1.00  1.00 
4h18_A 4h18_B  1.75    311  1.75    310   96  0.20  1.00  1.00  1.00 
4rfl_A 4rfl_B  2.20    332  2.20    332   95  0.34  1.00  1.00  1.00 
4lr4_A 4lr4_B  2.43    345  2.43    345   92  0.31  1.00  1.00  1.00 
3fmc_A 3fmc_B  1.80    365  1.80    365  100  0.31  1.00  1.00  1.00 
4q66_A 4q66_D  3.35    226  3.35    171   95  1.80  0.98  0.69  0.89 
3k17_A 3k17_B  2.10    355  2.10    355   95  0.46  1.00  1.00  1.00 
3pqv_A 3pqv_B  2.61    352  2.61    354  100  0.50  1.00  1.00  0.99 
4h5i_A 4h5i_B  1.36    344  1.36    345   97  0.16  1.00  1.00  1.00 
1f0k_A 1f0k_B  1.90    351  1.90    351  100  0.99  0.99  0.98  0.98 
3ecr_A 3ecr_B  2.18    318  2.18    310   94  0.38  1.00  0.95  0.98 
3ly0_A 3ly0_B  1.40    351  1.40    352  100  0.12  1.00  1.00  1.00 
1ydw_A 1ydw_B  2.49    343  2.49    350   93  0.63  0.99  0.99  0.97 
4k8v_A 4k8v_B  2.00    362  2.00    362   92  0.99  1.00  0.99  0.99 
3lzk_A 3lzk_B  1.90    340  1.90    339  100  0.26  1.00  1.00  1.00 
3hrq_A 3hrq_B  1.80    317  1.80    319   94  0.24  1.00  0.99  0.99 
4onq_A 4onq_B  2.50    327  2.50    317   97  0.48  1.00  0.96  0.99 
1px5_A 1px5_B  1.74    327  1.74    339   92  0.93  1.00  0.98  0.95 
3kpt_A 3kpt_B  2.10    350  2.10    355   96  2.42  0.95  0.89  0.88 
1jl0_A 1jl0_B  1.50    310  1.50    311   94  0.61  1.00  0.99  0.99 
3vgz_A 3vgz_B  1.70    321  1.70    321  100  0.46  1.00  1.00  1.00 
3zyg_A 3zyg_B  2.20    322  2.20    317   94  0.17  1.00  0.98  1.00 
5c2v_B 5c2v_E  2.70    352  2.70    352  100  0.27  1.00  1.00  1.00 
1vyu_A 1vyu_B  2.30    272  2.30    287   97  1.31  0.99  0.96  0.92 
1x7d_A 1x7d_B  1.60    340  1.60    339   93  0.21  1.00  1.00  1.00 
2bbd_A 2bbd_B  2.04    323  2.04    323   95  0.44  1.00  1.00  1.00 
3l8q_A 3l8q_B  1.57    338  1.57    341  100  0.49  1.00  1.00  0.99 
4hn3_A 4hn3_B  2.05    332  2.05    334  100  0.44  1.00  1.00  0.99 
2obn_A 2obn_B  2.30    342  2.30    343   99  0.93  1.00  0.98  0.98 
4lct_A 4lct_B  2.70    318  2.70    348   95  0.63  1.00  0.99  0.91 
4y7e_A 4y7e_B  1.50    302  1.50    298  100  0.22  1.00  0.99  1.00 
4mco_A 4mco_B  1.60    316  1.60    317   92  0.22  1.00  1.00  0.99 
2hj9_A 2hj9_B  2.34    339  2.34    329   97  0.68  1.00  0.96  0.99 
3b4n_A 3b4n_B  1.45    314  1.45    314  100  0.73  1.00  0.99  0.99 
4jjf_A 4jjf_B  2.20    344  2.20    344  100  0.24  1.00  1.00  1.00 
4m38_A 4m38_B  2.20    334  2.20    334  100  0.26  1.00  1.00  1.00 
1vrb_A 1vrb_B  2.60    302  2.60    311   96  1.15  1.00  0.97  0.94 
4esw_A 4esw_B  1.60    342  1.60    342  100  0.55  1.00  0.99  0.99 
4p63_A 4p63_B  2.20    316  2.20    302   90  0.62  1.00  0.95  0.99 
1v9d_A 1v9d_B  2.60    308  2.60    321   92  1.87  0.97  0.91  0.87 
4xzz_A 4xzz_B  2.03    316  2.03    316  100  1.03  1.00  0.98  0.98 
4ynw_A 4ynw_B  2.95    283  2.95    283   90  0.19  1.00  1.00  1.00 
4bfa_A 4bfa_B  1.65    317  1.65    307   96  0.22  1.00  0.97  1.00 
4us5_A 4us5_B  1.80    329  1.80    331   96  0.18  1.00  1.00  0.99 
2yq2_A 2yq2_B  2.58    332  2.58    330  100  3.28  0.89  0.83  0.83 
3ap1_A 3ap1_B  1.90    298  1.90    297   98  0.83  0.99  0.98  0.98 
3x27_A 3x27_B  2.48    309  2.48    309  100  0.25  1.00  1.00  1.00 
2czc_A 2czc_B  2.00    334  2.00    333  100  0.25  1.00  1.00  1.00 
2pig_A 2pig_B  2.38    310  2.38    319   99  0.66  1.00  0.99  0.96 
3csy_I 3csy_K  3.40    236  3.40    232   98  0.33  1.00  0.98  1.00 
4h0n_A 4h0n_B  2.71    331  2.71    331  100  0.70  1.00  0.99  0.99 
1gxm_A 1gxm_B  1.32    324  1.32    332   90  0.70  1.00  0.99  0.97 
1sz2_A 1sz2_B  2.20    319  2.20    320   95  0.58  1.00  0.99  0.99 
2hfs_A 2hfs_B  1.75    326  1.75    326  100  0.86  1.00  0.99  0.99 
2z6i_A 2z6i_B  1.70    317  1.70    321   91  0.50  1.00  0.99  0.98 
4chi_A 4chi_B  1.27    320  1.27    319  100  0.15  1.00  1.00  1.00 
2nud_A 2nud_B  2.30    291  2.30    291   95  0.16  1.00  1.00  1.00 
2q4a_A 2q4a_B  2.39    321  2.39    322   96  1.37  1.00  0.94  0.94 
3e59_A 3e59_B  2.10    311  2.10    305   98  1.50  0.99  0.93  0.95 
3hxj_A 3hxj_B  2.00    306  2.00    294   96  1.52  0.98  0.94  0.98 
4g3h_A 4g3h_B  2.20    301  2.20    305   93  0.41  1.00  0.98  0.97 
4qdq_A 4qdq_B  1.95    316  1.95    316  100  0.88  1.00  0.98  0.98 
1qlw_A 1qlw_B  1.09    318  1.09    317  100  0.36  1.00  0.99  1.00 
4wii_A 4wii_B  2.05    253  2.05    245  100  1.11  1.00  0.93  0.96 
1rm6_B 1rm6_E  1.60    323  1.60    323   95  0.15  1.00  1.00  1.00 
1r5z_A 1r5z_B  1.95    320  1.95    320   90  0.64  1.00  0.99  0.99 
2b5n_A 2b5n_B  2.80    312  2.80    321   98  0.67  1.00  0.99  0.96 
2b81_A 2b81_B  2.50    317  2.50    318   96  0.26  1.00  1.00  1.00 
3p4g_A 3p4g_B  1.70    301  1.70    313   94  0.42  1.00  0.99  0.95 
4l8k_A 4l8k_B  2.26    315  2.26    315  100  0.40  1.00  0.99  0.99 
1dml_A 1dml_C  2.70    267  2.70    272   93  0.15  1.00  1.00  0.98 
4nv0_A 4nv0_B  1.65    299  1.65    300  100  1.14  1.00  0.97  0.97 
4omg_A 4omg_B  1.64    280  1.64    279  100  0.18  1.00  0.99  0.99 
3t5v_A 3t5v_D  2.90    299  2.90    299   97  0.79  1.00  0.98  0.98 
4rlz_A 4rlz_B  1.19    306  1.19    307   95  0.59  1.00  0.99  0.99 
1l9x_A 1l9x_B  1.60    288  1.60    294  100  0.28  1.00  1.00  0.98 
4ll1_A 4ll1_C  2.00    278  2.00    280   98  1.63  1.00  0.95  0.94 
4ru8_A 4ru8_B  2.37    314  2.37    307   97  1.70  0.97  0.94  0.96 
4tvv_A 4tvv_B  1.40    285  1.40    288   98  0.48  1.00  0.99  0.98 
5c2v_C 5c2v_F  2.70    314  2.70    314  100  0.30  1.00  1.00  1.00 
2q4z_A 2q4z_B  1.80    307  1.80    307   95  0.78  1.00  0.99  0.99 
3ckd_A 3ckd_B  2.65    262  2.65    244   90  3.32  0.91  0.76  0.81 
3e15_A 3e15_B  2.00    291  2.00    295  100  0.42  1.00  1.00  0.98 
4bqn_A 4bqn_B  1.38    312  1.38    310  100  0.85  1.00  0.98  0.98 
4h6q_A 4h6q_C  1.36    281  1.36    281  100  0.46  1.00  0.99  0.99 
1u60_A 1u60_B  1.61    309  1.61    309   92  0.18  1.00  1.00  1.00 
2ckd_A 2ckd_B  2.80    303  2.80    298   94  0.68  1.00  0.97  0.99 
3ic8_A 3ic8_B  2.40    278  2.40    275   92  0.26  1.00  0.98  0.99 
4zbp_A 4zbp_B  2.60    258  2.60    270   96  2.72  0.96  0.86  0.83 
5dmn_A 5dmn_B  2.89    263  2.89    259   94  0.30  1.00  0.98  1.00 
2dpl_A 2dpl_B  1.43    287  1.43    278   98  0.81  1.00  0.96  0.99 
3uuw_A 3uuw_B  1.63    304  1.63    303  100  0.30  1.00  0.99  1.00 
3vyw_A 3vyw_B  2.49    303  2.49    305   94  0.43  1.00  0.99  0.99 
4wmy_A 4wmy_B  1.60    283  1.60    281  100  0.31  1.00  0.98  0.99 
1h1n_A 1h1n_B  1.12    305  1.12    304   95  0.22  1.00  1.00  1.00 
4ydr_A 4ydr_B  1.60    304  1.60    300   94  1.30  1.00  0.95  0.96 
5bov_A 5bov_B  1.60    301  1.60    302   96  0.15  1.00  1.00  1.00 
2vdw_A 2vdw_C  2.70    296  2.70    296  100  0.12  1.00  1.00  1.00 
4chb_A 4chb_B  1.56    286  1.56    286   93  0.11  1.00  1.00  1.00 
3qoe_A 3qoe_B  3.00    281  3.00    278   97  2.15  0.99  0.88  0.89 
3gu3_A 3gu3_B  2.30    276  2.30    276   91  0.04  1.00  1.00  1.00 
4qnn_A 4qnn_B  2.50    297  2.50    297  100  0.21  1.00  1.00  1.00 
3nk4_A 3nk4_B  2.00    277  2.00    268   97  0.88  1.00  0.95  0.98 
4rma_A 4rma_B  1.75    295  1.75    285   96  0.38  1.00  0.96  1.00 
4yci_A 4yci_B  3.25    197  3.25    184  100  0.66  1.00  0.92  0.99 
2jhn_A 2jhn_B  1.80    293  1.80    291   92  0.28  1.00  0.99  1.00 
3r1x_A 3r1x_B  2.09    295  2.09    292   93  0.56  0.99  0.98  0.99 
3cvg_A 3cvg_B  1.97    270  1.97    270  100  1.48  1.00  0.95  0.95 
4d4z_A 4d4z_B  1.70    288  1.70    290   91  0.19  1.00  1.00  0.99 
4ysl_A 4ysl_B  1.46    294  1.46    294  100  0.05  1.00  1.00  1.00 
4zo3_A 4zo3_B  1.67    294  1.67    294  100  0.41  1.00  1.00  1.00 
1r4q_A 1r4q_L  2.50    276  2.50    277  100  0.58  1.00  0.99  0.99 
1tvn_A 1tvn_B  1.41    293  1.41    291  100  0.26  1.00  0.99  1.00 
2pmi_B 2pmi_D  2.90    213  2.90    216   99  0.37  1.00  1.00  0.98 
3d4o_A 3d4o_B  2.10    290  2.10    291   99  0.41  1.00  1.00  0.99 
3isr_A 3isr_B  1.90    286  1.90    289   97  0.57  0.99  0.99  0.98 
3kg7_A 3kg7_B  2.77    286  2.77    285  100  0.48  1.00  0.99  0.99 
2nxo_A 2nxo_B  2.04    272  2.04    266   95  0.41  1.00  0.96  0.98 
3nre_A 3nre_B  1.59    291  1.59    291  100  0.18  1.00  1.00  1.00 
3ois_A 3ois_B  1.65    268  1.65    267  100  0.51  1.00  0.99  0.99 
4kvg_B 4kvg_D  1.65    246  1.65    247   99  0.76  1.00  0.99  0.98 
1e5r_A 1e5r_B  2.30    260  2.30    262   98  0.93  1.00  0.98  0.97 
2y8v_A 2y8v_B  1.99    280  1.99    279   94  0.17  1.00  1.00  1.00 
3pja_J 3pja_K  3.00    219  3.00    222   98  0.19  1.00  0.99  0.98 
4q2e_A 4q2e_B  3.40    262  3.40    267  100  0.40  1.00  1.00  0.98 
1kzq_A 1kzq_B  1.70    253  1.70    253  100  3.08  0.90  0.80  0.80 
1qex_A 1qex_B  2.30    288  2.30    288  100  0.33  1.00  1.00  1.00 
4kuj_A 4kuj_B  1.99    261  1.99    266  100  1.01  1.00  0.97  0.96 
1gvn_B 1gvn_D  1.95    273  1.95    271  100  0.94  1.00  0.97  0.98 
2vha_A 2vha_B  1.00    277  1.00    277  100  0.25  1.00  1.00  1.00 
3jz0_A 3jz0_B  2.00    266  2.00    266  100  0.41  1.00  1.00  1.00 
4r0g_A 4r0g_B  2.70    253  2.70    240   94  1.19  1.00  0.88  0.93 
4b2o_A 4b2o_B  1.64    264  1.64    264  100  0.44  1.00  1.00  1.00 
4gkp_A 4gkp_B  2.42    229  2.42    254   90  1.44  0.95  0.92  0.83 
4tkn_A 4tkn_B  3.00    256  3.00    247   95  0.48  1.00  0.95  0.99 
4fzl_A 4fzl_B  1.46    239  1.46    242  100  0.93  1.00  0.97  0.96 
4iv0_A 4iv0_B  1.40    263  1.40    260   92  1.28  1.00  0.96  0.97 
2ww4_A 2ww4_B  2.00    283  2.00    282   97  0.22  1.00  1.00  1.00 
3wsc_A 3wsc_B  1.99    251  1.99    251   95  0.28  1.00  1.00  1.00 
3h90_A 3h90_B  2.90    283  2.90    283   95  0.42  1.00  1.00  1.00 
3vr0_A 3vr0_B  2.20    244  2.20    244   93  0.31  1.00  1.00  1.00 
3tmg_A 3tmg_B  1.90    266  1.90    265   95  0.26  1.00  0.99  1.00 
2f1k_A 2f1k_B  1.55    277  1.55    277  100  0.94  1.00  0.98  0.98 
4omj_A 4omj_B  1.60    274  1.60    274  100  0.08  1.00  1.00  1.00 
1t0f_A 1t0f_B  1.85    264  1.85    262   95  1.00  1.00  0.98  0.98 
3c5n_A 3c5n_B  1.80    231  1.80    223   94  1.24  1.00  0.92  0.95 
4ylf_A 4ylf_C  2.30    276  2.30    263   91  1.69  0.99  0.89  0.94 
1usy_A 1usy_B  2.52    275  2.52    275  100  0.55  1.00  0.99  0.99 
2v27_A 2v27_B  1.50    264  1.50    272  100  0.87  1.00  0.98  0.96 
4nsv_A 4nsv_B  0.90    264  0.90    264   95  0.14  1.00  1.00  1.00 
4rl8_A 4rl8_B  2.30    267  2.30    267  100  0.18  1.00  1.00  1.00 
3w20_A 3w20_B  1.77    254  1.77    250   91  0.48  1.00  0.97  0.99 
4toq_A 4toq_B  1.60    273  1.60    270   94  0.43  1.00  0.98  1.00 
3fsg_A 3fsg_B  2.00    266  2.00    265   95  0.82  1.00  0.98  0.99 
4ebj_A 4ebj_B  1.60    258  1.60    258   94  0.39  1.00  1.00  1.00 
4tw5_A 4tw5_B  2.37    264  2.37    264  100  0.52  1.00  0.99  0.99 
5dm0_A 5dm0_B  1.75    266  1.75    272   94  0.55  1.00  0.99  0.97 
4cij_A 4cij_B  2.30    267  2.30    268  100  0.68  1.00  0.99  0.98 
3u6u_A 3u6u_C  1.92    248  1.92    266   90  1.04  1.00  0.98  0.91 
1zkp_A 1zkp_B  1.50    251  1.50    251   99  0.65  1.00  0.97  0.97 
2pw9_A 2pw9_B  2.10    231  2.10    230   99  0.32  1.00  0.99  1.00 
2qv6_A 2qv6_B  2.00    253  2.00    250  100  0.15  1.00  0.99  1.00 
4kt6_A 4kt6_C  1.71    254  1.71    254   94  0.22  1.00  1.00  1.00 
4onw_A 4onw_B  1.65    265  1.65    265   95  0.29  1.00  1.00  1.00 
3qzy_A 3qzy_B  2.14    240  2.14    247   97  1.14  1.00  0.96  0.94 
4z3t_A 4z3t_B  1.62    249  1.62    236  100  0.47  1.00  0.94  0.99 
3l09_A 3l09_B  2.81    250  2.81    251   95  0.36  1.00  1.00  0.99 
4en2_A 4en2_M  2.58    255  2.58    256   99  0.89  1.00  0.98  0.97 
1eku_A 1eku_B  2.90    252  2.90    254   99  0.40  1.00  0.98  0.97 
2i62_A 2i62_B  1.80    257  1.80    261  100  0.46  1.00  0.99  0.98 
3pos_A 3pos_B  1.65    249  1.65    253   99  0.55  1.00  0.99  0.97 
4hi0_B 4hi0_D  2.35    255  2.35    255  100  0.05  1.00  1.00  1.00 
3uit_A 3uit_B  2.05    256  2.05    253  100  0.63  1.00  0.98  0.99 
4fmr_A 4fmr_B  2.25    234  2.25    237  100  0.80  1.00  0.98  0.97 
3rpc_A 3rpc_B  1.49    262  1.49    262  100  0.46  1.00  1.00  1.00 
1ig3_A 1ig3_B  1.90    254  1.90    243  100  0.41  1.00  0.95  1.00 
5bqt_A 5bqt_B  3.00    261  3.00    253   90  0.81  1.00  0.95  0.98 
2oq2_A 2oq2_B  2.10    251  2.10    252   99  0.63  1.00  0.98  0.98 
3guw_A 3guw_B  3.20    233  3.20    233   94  0.06  1.00  1.00  1.00 
3llk_A 3llk_B  2.00    241  2.00    243   98  0.32  1.00  0.99  0.98 
5af0_A 5af0_B  2.40    237  2.40    236   99  0.50  1.00  0.98  0.99 
1qh5_A 1qh5_B  1.45    260  1.45    260   94  0.35  1.00  1.00  1.00 
2apj_A 2apj_B  1.60    243  1.60    242  100  0.11  1.00  1.00  1.00 
4p8i_A 4p8i_B  1.85    242  1.85    242  100  0.65  1.00  0.99  0.99 
4xhf_A 4xhf_B  1.76    223  1.76    225  100  0.68  1.00  0.98  0.97 
3luf_A 3luf_B  1.76    244  1.76    246   99  0.60  1.00  0.99  0.98 
3rht_A 3rht_B  1.83    252  1.83    252  100  0.16  1.00  1.00  1.00 
1zvt_A 1zvt_B  1.70    245  1.70    246   99  0.49  1.00  0.99  0.99 
1yt5_A 1yt5_B  2.30    256  2.30    256   91  0.81  1.00  0.98  0.98 
2i33_A 2i33_B  1.57    238  1.57    236   99  0.42  1.00  0.99  0.99 
3oii_A 3oii_B  1.85    216  1.85    208   96  0.49  1.00  0.96  0.99 
2yfa_A 2yfa_B  1.80    236  1.80    235   94  0.43  1.00  0.99  0.99 
3g1p_A 3g1p_B  1.40    249  1.40    250   95  0.32  1.00  1.00  0.99 
4bb7_A 4bb7_B  2.40    235  2.40    234   98  0.30  1.00  0.98  0.99 
3d2o_A 3d2o_B  2.04    244  2.04    243  100  0.26  1.00  0.99  1.00 
4fva_A 4fva_B  2.07    249  2.07    250  100  0.34  1.00  1.00  0.99 
4i9x_A 4i9x_B  2.10    187  2.10    188   94  0.23  1.00  0.97  0.96 
3c8w_A 3c8w_B  1.60    249  1.60    248  100  0.16  1.00  1.00  1.00 
3md9_A 3md9_B  1.50    253  1.50    253  100  0.92  1.00  0.98  0.98 
4cng_A 4cng_B  1.10    156  1.10    148   94  0.84  0.99  0.93  0.98 
2bh1_A 2bh1_B  2.40    238  2.40    238  100  0.54  1.00  0.99  0.99 
2bu3_A 2bu3_B  1.40    200  1.40    204   96  0.46  1.00  0.98  0.96 
2phn_A 2phn_B  1.35    248  1.35    249   96  0.25  1.00  1.00  0.99 
4lmo_A 4lmo_B  2.37    251  2.37    251  100  0.98  1.00  0.98  0.98 
4lp7_A 4lp7_B  2.83    219  2.83    225   97  0.31  0.99  1.00  0.97 
4xmr_A 4xmr_B  1.30    245  1.30    252   99  1.39  0.99  0.96  0.93 
2g80_A 2g80_B  2.28    225  2.28    224  100  1.70  1.00  0.93  0.93 
3gne_A 3gne_B  1.20    243  1.20    242   95  0.05  1.00  1.00  1.00 
2ako_A 2ako_B  2.20    241  2.20    241  100  0.35  1.00  1.00  1.00 
3nut_A 3nut_B  2.22    240  2.22    240   95  0.37  1.00  0.99  0.99 
3zd8_A 3zd8_B  2.00    239  2.00    239   99  0.58  1.00  0.99  0.99 
4bq6_D 4bq6_F  2.30    148  2.30    149   99  0.07  1.00  1.00  0.99 
2hkl_A 2hkl_B  2.60    248  2.60    248  100  0.38  1.00  1.00  1.00 
4npl_A 4npl_B  1.65    213  1.65    206   98  0.78  1.00  0.94  0.98 
1jk9_B 1jk9_D  2.90    243  2.90    243  100  0.57  1.00  0.99  0.99 
2zos_A 2zos_B  1.70    238  1.70    243   97  1.97  0.98  0.91  0.89 
2nxv_A 2nxv_B  1.10    249  1.10    249  100  0.47  1.00  0.99  0.99 
3m0z_A 3m0z_B  1.20    248  1.20    247   95  0.49  1.00  0.99  0.99 
3npg_A 3npg_B  2.70    249  2.70    240   97  0.66  1.00  0.95  0.99 
4ha7_A 4ha7_B  2.10    221  2.10    205   92  1.10  1.00  0.90  0.97 
4olt_A 4olt_B  1.59    236  1.59    237  100  0.40  1.00  1.00  0.99 
1h21_A 1h21_B  2.50    240  2.50    240  100  0.29  1.00  1.00  1.00 
2zjt_A 2zjt_B  2.80    185  2.80    185   96  0.01  1.00  1.00  1.00 
3kmh_A 3kmh_B  1.58    219  1.58    223   98  0.34  1.00  1.00  0.98 
3nqi_A 3nqi_B  1.87    232  1.87    230   98  0.40  1.00  0.98  0.99 
4e9j_A 4e9j_B  2.03    217  2.03    208   98  1.87  1.00  0.88  0.92 
3e0r_A 3e0r_B  2.30    239  2.30    236   98  0.64  1.00  0.97  0.98 
3eto_A 3eto_B  2.00    232  2.00    232   94  0.43  1.00  0.99  0.99 
3cvj_A 3cvj_B  2.00    243  2.00    243  100  0.85  1.00  0.99  0.99 
3qy9_A 3qy9_B  1.80    239  1.80    241   94  2.24  0.98  0.88  0.88 
4jj0_A 4jj0_B  1.80    181  1.80    180   93  0.51  1.00  0.98  0.99 
1sqs_A 1sqs_B  1.50    232  1.50    232   93  0.70  1.00  0.99  0.99 
1wyz_A 1wyz_B  2.50    223  2.50    227   98  1.01  1.00  0.97  0.95 
2hj9_C 2hj9_D  2.34    210  2.34    203   99  0.98  0.99  0.94  0.97 
2bkx_A 2bkx_B  1.40    242  1.40    242   93  0.04  1.00  1.00  1.00 
2vxb_A 2vxb_B  2.30    225  2.30    224   96  0.66  0.99  0.96  0.97 
3bos_A 3bos_B  1.75    230  1.75    231  100  0.99  1.00  0.97  0.96 
3kae_A 3kae_B  2.30    225  2.30    231   92  0.16  1.00  0.99  0.97 
4ols_A 4ols_B  2.27    185  2.27    185  100  0.14  1.00  1.00  1.00 
1dek_A 1dek_B  2.00    240  2.00    230   95  1.03  1.00  0.93  0.97 
3zbo_A 3zbo_B  1.58    236  1.58    235  100  1.02  1.00  0.98  0.98 
1xff_A 1xff_B  1.80    238  1.80    239   94  0.52  1.00  0.99  0.99 
4kgh_A 4kgh_B  2.81    193  2.81    197   94  1.32  0.93  0.93  0.92 
4bjm_A 4bjm_B  2.60    226  2.60    222   91  1.25  0.99  0.94  0.96 
1xv2_A 1xv2_B  2.00    232  2.00    232   96  0.29  1.00  1.00  1.00 
3rk1_A 3rk1_B  2.30    221  2.30    223  100  0.91  1.00  0.98  0.97 
4psn_A 4psn_B  2.05    220  2.05    219  100  0.56  1.00  0.99  0.99 
1m1l_A 1m1l_B  2.65    236  2.65    236  100  0.22  1.00  1.00  1.00 
3orh_A 3orh_B  1.86    230  1.86    229   94  0.41  1.00  0.99  0.99 
3bhd_A 3bhd_B  1.50    211  1.50    206   91  2.28  0.97  0.87  0.89 
3euh_C 3euh_D  2.90    206  2.90    188   94  1.44  0.97  0.81  0.88 
5ctm_A 5ctm_B  1.00    232  1.00    231  100  0.62  1.00  0.98  0.99 
1qfj_A 1qfj_B  2.20    226  2.20    226  100  0.49  1.00  0.99  0.99 
3woz_A 3woz_B  2.20    225  2.20    229   92  0.95  0.99  0.97  0.96 
4r39_A 4r39_B  2.60    217  2.60    205   96  0.65  0.99  0.93  0.99 
5c5s_A 5c5s_B  2.20    210  2.20    202   98  0.88  0.99  0.94  0.98 
1xpi_A 1xpi_B  2.20    229  2.20    229   99  0.79  0.99  0.97  0.97 
2oxc_A 2oxc_B  1.30    205  1.30    205  100  0.22  1.00  1.00  1.00 
3beu_A 3beu_B  1.05    224  1.05    224  100  0.23  1.00  1.00  1.00 
2egv_A 2egv_B  1.45    229  1.45    229  100  0.86  1.00  0.98  0.98 
3tgo_A 3tgo_B  2.90    217  2.90    218  100  0.42  1.00  0.99  0.99 
1ezi_A 1ezi_B  2.00    216  2.00    213   97  0.68  1.00  0.96  0.97 
2eq5_A 2eq5_B  2.20    215  2.20    214   93  0.39  1.00  0.99  0.99 
4of8_A 4of8_B  1.90    211  1.90    209  100  0.29  1.00  0.99  1.00 
1l6r_A 1l6r_B  1.40    225  1.40    225  100  0.47  1.00  0.99  0.99 
3dgs_A 3dgs_B  1.90    186  1.90    186   97  1.39  1.00  0.93  0.93 
4l0k_A 4l0k_B  2.33    208  2.33    202   94  0.95  0.99  0.93  0.96 
5bwj_A 5bwj_B  2.05    195  2.05    196   98  1.06  1.00  0.96  0.95 
2e50_A 2e50_B  2.30    182  2.30    167   98  1.95  1.00  0.80  0.87 
2yg9_A 2yg9_B  1.95    207  1.95    206   97  0.34  1.00  0.99  1.00 
3ez0_A 3ez0_B  2.33    216  2.33    213   97  0.70  1.00  0.96  0.98 
3kb4_A 3kb4_B  2.41    211  2.41    212   91  0.50  1.00  0.97  0.97 
5brl_A 5brl_B  2.00    210  2.00    210  100  0.44  1.00  1.00  1.00 
2i3f_A 2i3f_B  1.38    206  1.38    206  100  0.55  1.00  0.99  0.99 
2ree_A 2ree_B  1.95    199  1.95    199  100  0.31  1.00  1.00  1.00 
3keb_A 3keb_B  1.80    175  1.80    173   99  0.44  1.00  0.98  0.99 
4r29_A 4r29_B  2.31    199  2.31    203   99  0.69  1.00  0.98  0.96 
1oq1_A 1oq1_B  1.70    223  1.70    220   94  0.30  1.00  0.98  1.00 
2dgd_A 2dgd_B  2.90    222  2.90    222  100  0.12  1.00  1.00  1.00 
2pd0_A 2pd0_B  2.30    205  2.30    205  100  0.42  1.00  0.99  0.99 
2xwl_A 2xwl_B  1.49    221  1.49    222  100  0.69  1.00  0.99  0.98 
3c9a_A 3c9a_B  1.60    208  1.60    207  100  0.87  1.00  0.97  0.98 
3duw_A 3duw_B  1.20    220  1.20    220  100  0.41  1.00  0.99  0.99 
2jlp_A 2jlp_B  1.70    168  1.70    166  100  0.56  1.00  0.98  0.99 
4ab5_A 4ab5_B  2.51    216  2.51    220  100  0.82  1.00  0.99  0.97 
4pel_A 4pel_C  2.80    194  2.80    194  100  0.23  1.00  1.00  1.00 
2f2g_A 2f2g_B  2.10    215  2.10    211   91  1.46  0.95  0.92  0.93 
2i74_A 2i74_B  1.75    180  1.75    180  100  0.92  1.00  0.98  0.98 
4hnh_A 4hnh_B  1.58    219  1.58    217  100  0.54  1.00  0.98  0.99 
4irv_A 4irv_B  2.04    197  2.04    194   98  0.32  1.00  0.98  1.00 
2r1b_A 2r1b_B  1.72    198  1.72    196  100  0.26  1.00  0.99  1.00 
4gel_A 4gel_B  1.76    190  1.76    198   97  1.19  1.00  0.95  0.91 
4zil_A 4zil_B  1.51    210  1.51    209  100  1.13  1.00  0.96  0.97 
2erj_B 2erj_F  3.00    204  3.00    201   98  0.38  0.99  0.98  1.00 
2ntt_A 2ntt_B  1.56    217  1.56    217   93  0.14  1.00  1.00  1.00 
1khu_A 1khu_B  2.50    198  2.50    197  100  0.82  1.00  0.98  0.98 
4r0s_A 4r0s_B  2.03    162  2.03    161  100  0.12  1.00  0.99  1.00 
3ih5_A 3ih5_B  2.60    205  2.60    214  100  1.22  0.97  0.96  0.92 
4jmq_A 4jmq_B  1.90    190  1.90    189   99  0.19  1.00  0.99  1.00 
4cso_A 4cso_B  2.60    216  2.60    215   90  0.26  1.00  0.99  1.00 
4oki_A 4oki_B  1.50    181  1.50    179   91  1.00  0.99  0.97  0.98 
2a33_A 2a33_B  1.95    175  1.95    173   98  1.17  0.99  0.96  0.97 
4cog_A 4cog_B  1.60    207  1.60    207  100  0.27  1.00  1.00  1.00 
4wve_A 4wve_B  1.60    214  1.60    206   93  1.71  1.00  0.89  0.93 
2p72_A 2p72_B  2.00    199  2.00    204   93  0.63  0.99  0.99  0.96 
2w1j_A 2w1j_B  1.24    195  1.24    195  100  0.31  1.00  0.99  0.99 
3ig2_A 3ig2_B  2.09    190  2.09    197   95  0.89  1.00  0.98  0.94 
2a9v_A 2a9v_B  2.24    199  2.24    197   90  0.12  1.00  0.98  0.99 
3e7d_A 3e7d_B  1.80    202  1.80    204  100  0.25  1.00  1.00  0.99 
3keo_A 3keo_B  1.50    206  1.50    207   99  0.70  0.97  0.98  0.97 
4ri2_A 4ri2_B  2.35    177  2.35    163   92  0.50  1.00  0.91  0.99 
1hf2_A 1hf2_B  2.20    196  2.20    206   95  1.79  1.00  0.90  0.86 
2zkg_A 2zkg_B  1.77    190  1.77    190  100  0.38  1.00  0.99  0.99 
4ief_A 4ief_C  2.30    192  2.30    195   99  0.51  1.00  0.99  0.97 
1sxr_A 1sxr_B  1.56    173  1.56    173   92  0.15  1.00  1.00  1.00 
2hra_A 2hra_B  1.90    180  1.90    178   90  0.53  0.99  0.96  0.97 
2g3v_A 2g3v_B  2.30    161  2.30    161  100  0.31  1.00  1.00  1.00 
2gix_A 2gix_B  2.02    206  2.02    201  100  1.18  1.00  0.95  0.97 
3ts3_A 3ts3_B  1.49    203  1.49    205   99  0.37  1.00  1.00  0.99 
4omv_A 4omv_B  2.75    194  2.75    198   98  0.62  0.99  0.99  0.97 
5c00_A 5c00_B  1.77    202  1.77    202   95  0.44  1.00  0.99  0.99 
1zq7_A 1zq7_B  2.11    201  2.11    204   98  0.42  1.00  0.99  0.98 
2fxa_A 2fxa_B  2.40    156  2.40    180   96  0.54  0.99  0.98  0.85 
2gz4_A 2gz4_B  1.50    200  1.50    198   94  0.24  1.00  0.99  1.00 
1rku_A 1rku_B  1.47    206  1.47    206  100  1.18  1.00  0.96  0.96 
2c24_A 2c24_B  2.27    173  2.27    174  100  0.19  1.00  1.00  0.99 
2oq0_A 2oq0_B  2.00    189  2.00    192   98  0.84  1.00  0.98  0.96 
3flo_B 3flo_D  2.50    180  2.50    180  100  0.48  1.00  0.99  0.99 
3kz9_A 3kz9_B  2.10    201  2.10    203  100  1.57  0.98  0.92  0.91 
4hkj_D 4hkj_H  3.00    186  3.00    186  100  0.00  1.00  1.00  1.00 
4r81_A 4r81_B  1.50    199  1.50    199   98  0.40  1.00  0.98  0.98 
3zgi_A 3zgi_B  2.25    174  2.25    174  100  1.12  0.99  0.97  0.97 
4ack_A 4ack_B  2.15    152  2.15    153   97  0.51  0.99  0.98  0.97 
4xba_A 4xba_B  1.50    199  1.50    193   96  0.64  1.00  0.96  0.99 
4ra6_A 4ra6_P  2.50    177  2.50    178   99  0.42  1.00  0.99  0.99 
2ahm_E 2ahm_F  2.40    155  2.40    143   90  1.31  1.00  0.87  0.94 
2np5_A 2np5_B  1.80    187  1.80    187   90  0.66  1.00  0.99  0.99 
3mk7_B 3mk7_E  3.20    197  3.20    197  100  0.08  1.00  1.00  1.00 
1zyn_A 1zyn_B  2.30    196  2.30    196   93  0.50  1.00  0.99  0.99 
3cvo_A 3cvo_B  1.80    194  1.80    194  100  0.81  1.00  0.99  0.99 
3fz5_A 3fz5_B  2.40    190  2.40    186   98  0.78  0.99  0.96  0.98 
3mxo_A 3mxo_B  1.70    188  1.70    191   97  0.93  0.99  0.98  0.97 
2vq5_A 2vq5_B  2.09    173  2.09    155  100  0.45  1.00  0.89  0.99 
3fxa_A 3fxa_B  1.60    192  1.60    191  100  0.15  1.00  0.99  0.99 
4u5a_A 4u5a_B  2.75    180  2.75    184   95  0.45  1.00  0.97  0.95 
1yll_A 1yll_B  1.64    190  1.64    189   94  0.38  1.00  0.96  0.96 
2xt2_A 2xt2_B  2.00    197  2.00    194  100  0.70  1.00  0.97  0.99 
4pon_A 4pon_B  1.90    172  1.90    171   98  0.66  0.99  0.99  0.99 
1bcp_B 1bcp_H  2.70    197  2.70    197  100  0.03  1.00  1.00  1.00 
1mbm_A 1mbm_B  2.00    198  2.00    192  100  0.66  1.00  0.96  0.99 
1pvm_A 1pvm_B  1.50    178  1.50    184  100  1.03  1.00  0.97  0.93 
4la2_A 4la2_B  1.60    190  1.60    192  100  0.75  1.00  0.99  0.98 
1sbz_A 1sbz_B  2.00    183  2.00    176  100  0.21  1.00  0.96  1.00 
2f4i_A 2f4i_B  2.25    162  2.25    163  100  0.42  1.00  0.99  0.99 
4dlh_A 4dlh_B  1.90    177  1.90    174   96  0.99  1.00  0.94  0.95 
3hhc_A 3hhc_B  2.80    153  2.80    157   95  0.72  0.99  0.96  0.93 
3vv4_A 3vv4_B  2.00    153  2.00    160  100  0.27  1.00  1.00  0.95 
3frq_A 3frq_B  1.76    185  1.76    184   92  0.65  1.00  0.98  0.99 
3pas_A 3pas_B  1.90    191  1.90    192  100  0.44  1.00  0.98  0.98 
4khb_B 4khb_D  2.40    176  2.40    170   96  0.57  0.99  0.94  0.98 
1tc5_A 1tc5_B  1.93    187  1.93    187  100  0.05  1.00  1.00  1.00 
2nx4_A 2nx4_B  1.70    194  1.70    194  100  1.02  1.00  0.97  0.97 
3g2e_A 3g2e_B  2.00    184  2.00    185   92  0.63  1.00  0.98  0.98 
4ktb_A 4ktb_B  1.94    160  1.94    158  100  0.31  1.00  0.98  1.00 
4xch_A 4xch_B  2.20    149  2.20    149  100  0.30  1.00  1.00  1.00 
5a9i_A 5a9i_B  2.84    194  2.84    194  100  1.35  1.00  0.97  0.97 
2rhm_A 2rhm_B  1.70    182  1.70    188   90  0.45  1.00  0.98  0.95 
3i6x_A 3i6x_B  2.50    164  2.50    164  100  0.16  1.00  1.00  1.00 
4c7a_A 4c7a_B  2.30    117  2.30    117  100  0.41  1.00  0.99  0.99 
4nk2_A 4nk2_B  1.96    164  1.96    164  100  0.30  1.00  1.00  1.00 
2php_A 2php_B  2.03    181  2.03    186   94  0.36  1.00  1.00  0.97 
2xvo_A 2xvo_B  2.08    184  2.08    181  100  0.67  1.00  0.97  0.99 
3o65_A 3o65_C  2.70    181  2.70    182  100  1.52  0.98  0.94  0.94 
4aci_A 4aci_B  1.65    176  1.65    177  100  1.18  1.00  0.96  0.95 
1vkf_A 1vkf_B  1.65    172  1.65    173  100  0.66  1.00  0.98  0.98 
1pxv_A 1pxv_B  1.80    183  1.80    183  100  0.58  1.00  0.99  0.99 
4zxk_A 4zxk_B  1.84    188  1.84    188   93  0.19  1.00  1.00  1.00 
3sho_A 3sho_B  1.80    186  1.80    178   93  0.22  1.00  0.96  1.00 
4yf1_A 4yf1_B  1.85    157  1.85    157   98  1.08  0.98  0.95  0.95 
1tjf_A 1tjf_B  2.21    185  2.21    186  100  0.94  1.00  0.99  0.98 
4jxq_A 4jxq_B  1.15    185  1.15    185  100  0.23  1.00  1.00  1.00 
3cqn_A 3cqn_B  2.00    162  2.00    161  100  0.51  1.00  0.98  0.98 
4oig_A 4oig_B  2.69    175  2.69    175  100  0.54  1.00  0.99  0.99 
4urj_A 4urj_B  2.68    169  2.68    173   98  0.29  1.00  0.98  0.96 
1rli_A 1rli_B  1.80    156  1.80    156   99  0.43  1.00  0.99  0.99 
1xhn_A 1xhn_B  1.95    172  1.95    171  100  0.27  1.00  0.99  1.00 
4q52_A 4q52_B  2.60    175  2.60    172   97  0.13  1.00  0.98  0.99 
4ygu_A 4ygu_B  2.20    166  2.20    167   99  0.12  1.00  1.00  0.99 
2hiy_A 2hiy_B  1.40    180  1.40    180   99  0.51  1.00  0.98  0.98 
2zvy_A 2zvy_B  1.75    183  1.75    180  100  1.15  0.98  0.95  0.97 
3c85_A 3c85_B  1.90    150  1.90    144  100  1.03  1.00  0.92  0.96 
4cua_A 4cua_B  1.54    178  1.54    178  100  0.28  1.00  1.00  1.00 
4whn_A 4whn_B  2.15    170  2.15    169  100  0.76  1.00  0.97  0.97 
3kta_A 3kta_C  1.63    164  1.63    163   98  1.17  0.99  0.96  0.97 
4d2m_A 4d2m_C  2.10    135  2.10    135  100  0.25  1.00  1.00  1.00 
3czx_A 3czx_B  1.60    182  1.60    182  100  0.79  1.00  0.99  0.99 
3kzy_A 3kzy_B  1.90    162  1.90    162   92  0.74  1.00  0.99  0.99 
2f5j_A 2f5j_B  2.20    157  2.20    159   99  0.92  1.00  0.97  0.96 
5dd8_A 5dd8_B  2.05    156  2.05    156   91  0.03  1.00  1.00  1.00 
2x32_A 2x32_B  1.55    174  1.55    176   94  0.34  1.00  1.00  0.98 
4wj7_A 4wj7_B  2.75    137  2.75    132  100  0.74  1.00  0.94  0.98 
4y97_B 4y97_D  2.51    173  2.51    178  100  0.16  0.99  1.00  0.97 
1of3_A 1of3_B  2.00    176  2.00    174  100  0.21  1.00  0.99  1.00 
2gd5_A 2gd5_B  2.80    142  2.80    156   99  0.93  0.99  0.96  0.88 
2oh1_A 2oh1_B  1.46    175  1.46    174  100  0.89  1.00  0.96  0.96 
2ia1_A 2ia1_B  1.59    169  1.59    170  100  0.65  1.00  0.98  0.98 
4un1_B 4un1_D  1.97    159  1.97    157  100  1.18  1.00  0.94  0.96 
1or4_A 1or4_B  2.15    169  2.15    158  100  0.54  1.00  0.93  0.99 
1rxq_A 1rxq_B  1.70    174  1.70    175  100  0.32  1.00  1.00  0.99 
1y9i_A 1y9i_B  1.80    159  1.80    159   95  0.46  1.00  0.99  0.99 
4e0e_A 4e0e_B  2.90    169  2.90    169  100  0.16  1.00  1.00  1.00 
4kop_A 4kop_B  1.75    154  1.75    151  100  1.60  0.98  0.88  0.90 
4yhu_A 4yhu_B  2.70    133  2.70    132  100  0.84  1.00  0.96  0.97 
2qjw_A 2qjw_B  1.35    176  1.35    176  100  1.11  1.00  0.98  0.98 
3cwx_A 3cwx_B  2.30    125  2.30    125  100  0.61  1.00  0.98  0.98 
3ebk_A 3ebk_B  1.90    165  1.90    164   99  0.15  1.00  0.99  1.00 
4g6v_A 4g6v_C  2.64    132  2.64    132  100  0.02  1.00  1.00  1.00 
4p0t_A 4p0t_B  1.49    148  1.49    150   99  0.47  1.00  0.98  0.97 
5dor_A 5dor_B  2.50    162  2.50    161   98  1.35  0.97  0.94  0.94 
1ynb_A 1ynb_B  1.76    167  1.76    167   94  0.15  1.00  1.00  1.00 
2ej8_A 2ej8_B  1.84    133  1.84    131   99  1.26  1.00  0.93  0.95 
3gyk_A 3gyk_B  1.76    174  1.76    173   94  0.10  1.00  0.99  1.00 
4abx_A 4abx_B  2.04    167  2.04    166  100  0.22  1.00  0.99  1.00 
1np6_A 1np6_B  1.90    158  1.90    169   92  0.73  1.00  0.97  0.91 
1ytl_A 1ytl_B  1.80    158  1.80    158  100  0.29  1.00  1.00  1.00 
3kep_A 3kep_B  1.82    144  1.82    148   97  0.41  0.99  0.99  0.97 
3kb2_A 3kb2_B  2.20    171  2.20    167   97  0.87  0.96  0.94  0.96 
3kta_B 3kta_D  1.63    171  1.63    158   97  0.66  1.00  0.91  0.98 
4ebr_A 4ebr_B  2.70    157  2.70    157   91  0.64  1.00  0.98  0.98 
2yg2_A 2yg2_B  1.70    163  1.70    151   96  0.66  1.00  0.92  0.98 
3c8g_A 3c8g_B  2.50    160  2.50    160   96  0.52  0.99  0.96  0.96 
3hnm_A 3hnm_B  3.00    167  3.00    167  100  0.44  1.00  0.99  0.99 
4ftx_A 4ftx_B  2.10    158  2.10    154   97  0.81  0.99  0.96  0.98 
3ntk_A 3ntk_B  1.80    169  1.80    166   98  1.44  0.97  0.93  0.95 
4zjf_A 4zjf_B  2.60    161  2.60    157   91  0.42  1.00  0.97  0.99 
1f3u_B 1f3u_D  1.70    139  1.70    153   99  1.65  0.97  0.88  0.81 
3jyb_A 3jyb_B  2.04    138  2.04    138  100  0.44  1.00  0.99  0.99 
3hie_A 3hie_B  2.00    161  2.00    163   98  0.64  1.00  0.98  0.97 
3wur_A 3wur_B  1.45    162  1.45    165  100  0.22  1.00  1.00  0.98 
2vzb_A 2vzb_B  2.30    168  2.30    167   92  0.04  1.00  0.99  1.00 
3me7_A 3me7_B  1.50    169  1.50    158   97  1.37  0.99  0.89  0.95 
4dq9_A 4dq9_B  1.59    149  1.59    142   90  0.72  1.00  0.86  0.91 
4icx_A 4icx_B  2.70    133  2.70    130  100  0.52  0.99  0.97  0.99 
2vx8_A 2vx8_B  2.20    136  2.20    138  100  2.42  0.86  0.86  0.85 
2zca_A 2zca_B  1.80    156  1.80    159   94  0.45  1.00  0.99  0.97 
3vcf_A 3vcf_B  2.70    160  2.70    146   91  0.98  0.99  0.89  0.97 
4xuu_A 4xuu_B  2.62    169  2.62    169   92  0.62  1.00  0.98  0.98 
1v8c_A 1v8c_B  1.60    165  1.60    160   97  0.90  1.00  0.94  0.97 
2nyx_A 2nyx_B  2.30    146  2.30    147  100  2.30  0.94  0.81  0.81 
4iuh_A 4iuh_B  2.20    143  2.20    139   97  0.80  1.00  0.95  0.98 
4lks_A 4lks_C  1.50    157  1.50    157  100  0.02  1.00  1.00  1.00 
2imj_A 2imj_B  1.50    158  1.50    156  100  0.72  1.00  0.97  0.98 
2ox6_A 2ox6_B  1.70    162  1.70    162  100  0.89  1.00  0.97  0.97 
3fet_A 3fet_B  2.05    165  2.05    163  100  0.51  1.00  0.98  0.99 
3nec_A 3nec_B  1.70    162  1.70    164   95  1.09  0.98  0.97  0.95 
1nyk_A 1nyk_B  1.31    156  1.31    156   91  0.21  1.00  1.00  1.00 
2jh2_A 2jh2_B  2.50    133  2.50    134  100  0.36  1.00  0.99  0.99 
2w82_A 2w82_B  2.80    163  2.80    162   90  2.66  0.95  0.80  0.81 
3cxj_A 3cxj_B  2.80    144  2.80    144  100  0.37  1.00  0.99  0.99 
3da0_A 3da0_B  1.65    132  1.65    135  100  0.38  1.00  0.99  0.97 
4apo_A 4apo_B  1.90    142  1.90    154  100  0.43  1.00  0.99  0.91 
4ihz_A 4ihz_B  1.50    163  1.50    163  100  0.37  1.00  0.99  0.99 
1vjl_A 1vjl_B  1.90    143  1.90    137   97  0.58  1.00  0.92  0.96 
1wkq_A 1wkq_B  1.17    158  1.17    155  100  0.33  1.00  0.98  0.99 
3e8p_A 3e8p_B  2.30    153  2.30    153  100  0.28  1.00  1.00  1.00 
4zyg_A 4zyg_B  2.80    150  2.80    148  100  0.79  1.00  0.96  0.97 
3fh3_A 3fh3_B  2.10    146  2.10    147  100  0.05  1.00  1.00  0.99 
3gqh_A 3gqh_B  1.80    163  1.80    163  100  1.24  1.00  0.96  0.96 
4a5z_A 4a5z_B  2.30    155  2.30    157  100  0.40  1.00  0.99  0.98 
4dov_A 4dov_C  1.70    157  1.70    154   96  1.01  0.99  0.93  0.95 
3urr_A 3urr_B  1.40    152  1.40    150   98  0.63  0.99  0.97  0.99 
2wmm_A 2wmm_B  2.30    162  2.30    162  100  0.15  1.00  1.00  1.00 
2oug_A 2oug_B  2.10    141  2.10    141  100  0.20  1.00  1.00  1.00 
4wh5_A 4wh5_B  1.82    158  1.82    158  100  0.73  1.00  0.98  0.98 
1rm6_C 1rm6_F  1.60    157  1.60    157  100  0.12  1.00  1.00  1.00 
4ktw_A 4ktw_B  1.68    160  1.68    159  100  0.61  1.00  0.98  0.98 
3pg6_A 3pg6_B  1.70    135  1.70    134  100  0.69  1.00  0.97  0.98 
2gey_A 2gey_B  1.80    157  1.80    133  100  0.16  1.00  0.85  1.00 
3eyt_A 3eyt_B  1.95    156  1.95    154  100  0.46  1.00  0.98  0.99 
4uon_A 4uon_B  1.81    154  1.81    152  100  0.81  1.00  0.96  0.97 
1k8f_A 1k8f_B  2.80    157  2.80    157  100  0.06  1.00  1.00  1.00 
2rh0_A 2rh0_B  1.95    133  1.95    132  100  0.09  1.00  0.99  1.00 
3mfb_A 3mfb_B  2.20    150  2.20    150  100  0.02  1.00  1.00  1.00 
2gbb_A 2gbb_B  2.10    156  2.10    155  100  0.76  1.00  0.97  0.98 
2ox7_A 2ox7_B  1.78    144  1.78    144  100  1.16  1.00  0.96  0.96 
2fbl_A 2fbl_B  1.90    144  1.90    148   97  0.13  1.00  1.00  0.97 
4xk8_F 4xk8_f  2.80    151  2.80    151   91  0.34  1.00  0.99  0.99 
3gmx_A 3gmx_B  1.05    154  1.05    154  100  0.48  1.00  0.99  0.99 
3hcj_A 3hcj_B  1.66    153  1.66    153  100  1.26  0.99  0.94  0.94 
3kdq_A 3kdq_B  3.00    152  3.00    152   94  0.20  1.00  1.00  1.00 
4r4k_A 4r4k_B  1.69    151  1.69    152  100  1.21  1.00  0.96  0.95 
1qyn_A 1qyn_B  2.35    134  2.35    133  100  0.73  1.00  0.97  0.98 
1zkr_A 1zkr_B  1.64    146  1.64    145  100  0.71  1.00  0.97  0.98 
3c6f_A 3c6f_B  2.50    137  2.50    137  100  0.81  1.00  0.97  0.97 
3wmv_A 3wmv_B  1.05    150  1.05    149  100  0.16  1.00  0.99  1.00 
1ouw_A 1ouw_B  1.37    148  1.37    149   97  0.32  1.00  0.98  0.98 
4a1g_A 4a1g_B  2.60    146  2.60    149  100  0.85  0.99  0.98  0.96 
2qkp_A 2qkp_B  1.75    138  1.75    138  100  1.26  1.00  0.94  0.94 
3c4r_A 3c4r_B  2.30    124  2.30    124   90  0.70  1.00  0.98  0.98 
4noc_A 4noc_B  2.30    146  2.30    142   96  1.29  0.97  0.90  0.93 
1s5a_A 1s5a_B  1.70    139  1.70    143  100  0.92  1.00  0.96  0.94 
1vla_A 1vla_B  1.80    144  1.80    142  100  0.88  1.00  0.97  0.99 
5c79_A 5c79_B  1.60    104  1.60    103  100  1.15  1.00  0.94  0.95 
1v96_A 1v96_B  1.75    146  1.75    144   98  0.77  0.99  0.95  0.96 
1yvi_A 1yvi_B  2.00    140  2.00    136   99  0.96  1.00  0.93  0.96 
3o0g_D 3o0g_E  1.95    149  1.95    149  100  0.52  1.00  0.99  0.99 
4a1r_A 4a1r_B  1.92    142  1.92    140   97  1.26  1.00  0.92  0.93 
1khy_A 1khy_B  1.95    132  1.95    133   90  0.45  1.00  0.99  0.98 
2i1a_A 2i1a_B  2.30    114  2.30    115   98  0.92  1.00  0.96  0.96 
2r6u_A 2r6u_B  1.50    130  1.50    123   90  0.51  1.00  0.94  0.99 
3f08_A 3f08_B  2.20    137  2.20    138  100  0.85  1.00  0.97  0.96 
3f8x_A 3f8x_B  1.55    131  1.55    132  100  0.79  1.00  0.98  0.98 
3rkc_A 3rkc_B  1.79    147  1.79    146  100  0.25  1.00  0.99  1.00 
4nkp_A 4nkp_B  1.24    138  1.24    140   92  0.39  1.00  0.99  0.97 
4l3k_A 4l3k_B  1.88    141  1.88    141  100  1.56  1.00  0.89  0.89 
3aqb_A 3aqb_C  2.40    135  2.40    135  100  0.39  1.00  0.99  0.99 
3fhk_A 3fhk_D  2.30    147  2.30    143  100  0.52  1.00  0.96  0.99 
3osj_A 3osj_B  2.30    135  2.30    136  100  0.54  1.00  0.99  0.98 
4ra6_B 4ra6_Q  2.50    125  2.50    127   98  0.38  1.00  0.99  0.98 
2anv_A 2anv_B  1.04    146  1.04    146  100  0.39  1.00  0.99  0.99 
3k44_A 3k44_B  2.10    145  2.10    140   97  0.88  0.97  0.94  0.98 
5btw_A 5btw_B  1.20    132  1.20    132  100  0.66  1.00  0.98  0.98 
1h9m_A 1h9m_B  1.65    141  1.65    141   91  0.21  1.00  1.00  1.00 
1ry9_A 1ry9_B  1.82    133  1.82    133  100  0.49  1.00  0.99  0.99 
1x99_A 1x99_B  1.40    145  1.40    143   90  0.24  1.00  0.98  1.00 
3fes_A 3fes_B  1.82    142  1.82    141   90  0.46  1.00  0.98  0.99 
3m6j_A 3m6j_B  1.90    132  1.90    126   98  0.82  1.00  0.92  0.97 
3e0j_B 3e0j_D  3.00    143  3.00    143  100  0.05  1.00  1.00  1.00 
3fdx_A 3fdx_B  1.58    127  1.58    127  100  0.27  1.00  1.00  1.00 
4idi_A 4idi_B  1.90    119  1.90    117   98  0.07  1.00  0.98  1.00 
4nbz_A 4nbz_C  1.75    136  1.75    138  100  0.29  1.00  1.00  0.98 
4o6k_A 4o6k_B  2.10    136  2.10    136  100  0.31  1.00  0.99  0.99 
4qtp_A 4qtp_B  1.90    116  1.90    117   93  0.06  1.00  1.00  0.99 
2bo2_A 2bo2_B  2.60    140  2.60    138   98  0.84  1.00  0.96  0.97 
2wsh_A 2wsh_B  1.90    134  1.90    131   98  1.47  0.97  0.90  0.92 
4a90_A 4a90_B  1.90    131  1.90    134   96  1.34  0.94  0.95  0.93 
4xs5_A 4xs5_B  2.90    119  2.90    114   98  0.85  0.98  0.93  0.97 
5af2_A 5af2_B  1.39    141  1.39    141  100  0.44  1.00  0.99  0.99 
1z1a_A 1z1a_B  2.50    117  2.50    119   96  0.39  1.00  0.97  0.96 
2gxf_A 2gxf_B  3.10    119  3.10    119  100  1.05  0.97  0.96  0.96 
2v8f_A 2v8f_B  1.10    138  1.10    138  100  0.64  1.00  0.99  0.99 
2w4r_A 2w4r_B  2.60    127  2.60    125   95  0.78  0.96  0.92  0.94 
3b8f_A 3b8f_B  1.90    141  1.90    142  100  0.36  1.00  0.99  0.99 
4iab_A 4iab_B  1.66    142  1.66    136  100  0.54  1.00  0.94  0.99 
1o7k_A 1o7k_B  2.00    124  2.00    120  100  0.52  1.00  0.95  0.99 
3h8d_A 3h8d_B  2.20    120  2.20    103  100  0.93  1.00  0.83  0.96 
3n1e_A 3n1e_B  1.70    140  1.70    141  100  1.85  0.96  0.90  0.89 
3o10_A 3o10_B  1.90    139  1.90    139  100  0.37  1.00  0.99  0.99 
4uij_A 4uij_B  2.70    104  2.70    103  100  0.17  1.00  0.99  1.00 
3fbz_A 3fbz_B  2.30    123  2.30    123  100  0.24  1.00  1.00  1.00 
3i0y_A 3i0y_B  1.50    138  1.50    135  100  0.80  1.00  0.95  0.97 
3qbt_B 3qbt_D  2.00    130  2.00    130  100  0.30  1.00  1.00  1.00 
3u3g_A 3u3g_B  1.40    140  1.40    140  100  0.27  1.00  1.00  1.00 
1jl3_A 1jl3_B  1.60    137  1.60    137  100  0.55  1.00  0.99  0.99 
2yc2_A 2yc2_B  2.59    132  2.59    132  100  0.04  1.00  1.00  1.00 
3k6q_A 3k6q_B  1.80    139  1.80    138   91  0.80  1.00  0.96  0.97 
3rob_A 3rob_B  1.48    131  1.48    129  100  0.45  1.00  0.97  0.99 
3uc2_A 3uc2_B  2.09    124  2.09    126  100  0.40  1.00  0.97  0.95 
4rbr_A 4rbr_B  1.70    131  1.70    131  100  0.62  1.00  0.99  0.99 
1nc7_A 1nc7_B  1.55    116  1.55    116  100  0.39  1.00  0.98  0.98 
1nu0_A 1nu0_B  1.60    131  1.60    120   92  1.70  0.99  0.82  0.89 
3osv_A 3osv_B  2.35    131  2.35    131   99  0.70  1.00  0.98  0.98 
4oeb_A 4oeb_B  1.85    135  1.85    135  100  0.16  1.00  1.00  1.00 
4psf_A 4psf_B  1.58    134  1.58    134   92  1.22  1.00  0.94  0.94 
2ov7_A 2ov7_B  2.30    134  2.30    133  100  1.14  1.00  0.95  0.96 
3c7l_A 3c7l_B  1.89    124  1.89    128  100  0.61  1.00  0.98  0.95 
3sum_A 3sum_B  1.87    135  1.87    136  100  1.36  1.00  0.96  0.95 
4k8f_A 4k8f_B  2.70    132  2.70    132  100  0.68  1.00  0.98  0.98 
4dgf_A 4dgf_B  1.60    122  1.60    125  100  0.33  1.00  0.99  0.97 
4mqd_A 4mqd_B  2.16    133  2.16    132  100  0.87  1.00  0.96  0.97 
1e50_B 1e50_D  2.60    130  2.60    125   96  0.36  1.00  0.95  0.99 
1ete_A 1ete_B  2.20    134  2.20    134  100  0.56  1.00  0.99  0.99 
2xw6_A 2xw6_B  1.08    130  1.08    127  100  0.88  0.98  0.96  0.98 
3pmi_A 3pmi_B  2.82    122  2.82    122  100  0.53  1.00  0.99  0.99 
3rpj_A 3rpj_B  1.90    126  1.90    126   99  0.50  0.99  0.98  0.98 
4nwy_A 4nwy_B  2.00    128  2.00    118  100  0.23  1.00  0.92  1.00 
4ph2_A 4ph2_B  1.44    127  1.44    127   92  0.26  1.00  1.00  1.00 
1y5h_A 1y5h_B  1.50    123  1.50    122  100  0.74  1.00  0.97  0.97 
1zvp_A 1zvp_B  2.20    128  2.20    128   92  0.74  0.99  0.98  0.98 
2f5g_A 2f5g_B  1.70    130  1.70    130  100  0.68  1.00  0.98  0.98 
2h5n_A 2h5n_B  2.01    132  2.01    122  100  1.08  1.00  0.89  0.96 
3zpn_A 3zpn_B  2.36    108  2.36    107  100  1.17  1.00  0.94  0.95 
4hc5_A 4hc5_B  1.45    126  1.45    126  100  0.31  1.00  0.99  0.99 
1s28_A 1s28_B  3.00    130  3.00    130  100  0.53  1.00  0.99  0.99 
3tnd_A 3tnd_C  2.70    132  2.70    132  100  0.41  1.00  0.99  0.99 
3va4_A 3va4_B  1.54    111  1.54    108  100  0.60  1.00  0.95  0.98 
2cjt_A 2cjt_B  1.44    121  1.44    121  100  0.19  1.00  1.00  1.00 
3ct6_A 3ct6_B  1.10    130  1.10    128  100  0.46  1.00  0.97  0.99 
4fpr_A 4fpr_B  2.40    130  2.40    128  100  0.33  1.00  0.98  0.99 
3ecf_A 3ecf_B  1.90    128  1.90    128  100  0.24  1.00  1.00  1.00 
3zzy_A 3zzy_B  1.40    106  1.40    104  100  0.45  1.00  0.97  0.99 
4uz8_A 4uz8_B  2.30    107  2.30    106  100  0.25  1.00  0.99  1.00 
3hx8_A 3hx8_B  1.45    128  1.45    127   90  1.15  1.00  0.94  0.94 
3lfk_A 3lfk_B  1.60    122  1.60    112  100  1.11  1.00  0.87  0.95 
4emo_A 4emo_B  2.00    104  2.00    100   94  1.06  0.97  0.88  0.91 
2o2a_A 2o2a_B  2.10    125  2.10    126  100  0.73  1.00  0.97  0.96 
3ehc_A 3ehc_B  2.12    127  2.12    128  100  0.34  1.00  0.99  0.99 
4mn5_A 4mn5_B  2.00    103  2.00    101  100  1.23  0.98  0.91  0.93 
4mv2_A 4mv2_B  1.35    121  1.35    120  100  0.27  1.00  0.99  1.00 
4p1z_A 4p1z_B  2.30    127  2.30    125  100  0.24  1.00  0.98  1.00 
2frh_A 2frh_B  2.50    127  2.50    127  100  0.92  1.00  0.97  0.97 
2it9_A 2it9_B  1.80    120  1.80    120   97  0.42  0.99  0.97  0.97 
3bb6_A 3bb6_B  2.30    109  2.30    111  100  0.24  1.00  1.00  0.98 
4khb_A 4khb_C  2.40    113  2.40    106   95  0.53  1.00  0.91  0.97 
1grw_A 1grw_B  2.60    124  2.60    124  100  0.32  1.00  0.99  0.99 
2wl8_A 2wl8_B  2.05    110  2.05    104   90  1.13  1.00  0.87  0.92 
3bwl_A 3bwl_B  1.73    125  1.73    123  100  0.90  0.99  0.95  0.96 
3fy6_A 3fy6_B  2.10    118  2.10    126  100  0.81  1.00  0.97  0.91 
3jvc_A 3jvc_B  2.69    116  2.69    112   96  0.64  1.00  0.94  0.98 
4chm_A 4chm_B  2.10    125  2.10    124  100  0.76  1.00  0.96  0.97 
4gj4_A 4gj4_B  1.80    113  1.80    112  100  0.57  1.00  0.98  0.98 
4zr7_A 4zr7_B  1.86    118  1.86    116   98  0.41  1.00  0.97  0.99 
1byf_A 1byf_B  2.00    123  2.00    123  100  0.23  1.00  1.00  1.00 
2dyn_A 2dyn_B  2.30    111  2.30    111   91  1.14  1.00  0.95  0.95 
1tx6_I 1tx6_J  2.20    110  2.20    114   96  0.50  1.00  0.99  0.95 
2qhq_A 2qhq_B  1.76    115  1.76    117  100  0.49  1.00  0.99  0.97 
3h9x_A 3h9x_B  2.51    117  2.51    117  100  0.01  1.00  1.00  1.00 
3kk4_A 3kk4_B  1.95    124  1.95    124  100  0.37  1.00  0.99  0.99 
3e8o_A 3e8o_B  1.40    102  1.40    101  100  0.43  1.00  0.98  0.99 
5aig_A 5aig_B  1.16    124  1.16    124  100  0.19  1.00  1.00  1.00 
1gu2_A 1gu2_B  1.19    124  1.19    123  100  0.66  1.00  0.97  0.98 
2qya_A 2qya_B  2.17    115  2.17    115  100  1.23  1.00  0.95  0.95 
4c9y_A 4c9y_B  2.01    123  2.01    123  100  0.53  1.00  0.98  0.98 
2r4i_A 2r4i_B  1.60    123  1.60    121  100  1.10  0.98  0.94  0.95 
3uul_A 3uul_B  1.95    115  1.95    117  100  0.49  1.00  0.99  0.97 
4a0e_A 4a0e_B  2.04    108  2.04    108  100  0.15  1.00  1.00  1.00 
1vjh_A 1vjh_B  2.10    120  2.10    120  100  0.24  1.00  1.00  1.00 
2ogf_A 2ogf_B  1.89    121  1.89    122  100  0.21  1.00  1.00  0.99 
4ole_A 4ole_B  2.52    122  2.52    120  100  0.97  1.00  0.96  0.97 
2yx6_A 2yx6_B  2.00    110  2.00    111  100  0.45  1.00  0.99  0.98 
4kqd_A 4kqd_B  1.55    114  1.55    116  100  1.41  0.84  0.90  0.88 
1zc3_B 1zc3_D  2.00    109  2.00    109  100  0.29  1.00  0.99  0.99 
3fka_A 3fka_B  1.69    119  1.69    120  100  0.49  1.00  0.99  0.98 
3mqq_A 3mqq_B  1.65    113  1.65    118  100  0.25  1.00  1.00  0.95 
3vhx_B 3vhx_D  2.81    106  2.81    106  100  0.23  1.00  1.00  1.00 
3kor_A 3kor_B  1.60    100  1.60    101  100  1.41  1.00  0.94  0.93 
1f3u_A 1f3u_C  1.70    118  1.70    118  100  0.93  0.97  0.95  0.95 
1nz0_A 1nz0_B  1.20    109  1.20    110  100  0.98  1.00  0.96  0.96 
1zle_A 1zle_B  1.90    102  1.90    108   94  0.25  1.00  1.00  0.94 
4ekx_A 4ekx_C  1.75    101  1.75    100   99  0.28  1.00  0.98  0.99 
3hh1_A 3hh1_B  1.85    113  1.85    113  100  1.27  0.98  0.91  0.91 
3rms_A 3rms_B  2.13    109  2.13    110  100  0.36  1.00  0.99  0.98 
2oqg_A 2oqg_B  1.54    109  1.54    109  100  0.86  0.99  0.96  0.96 
2pyq_A 2pyq_B  1.50    114  1.50    114  100  0.37  1.00  0.99  0.99 
3k7c_A 3k7c_B  2.00    108  2.00    108  100  0.62  1.00  0.98  0.98 
3luq_A 3luq_B  2.49    112  2.49    114   98  0.94  0.98  0.96  0.95 
4q28_A 4q28_B  2.64    110  2.64    110  100  0.40  1.00  0.99  0.99 
2yh6_A 2yh6_B  1.55    108  1.55    107   96  0.29  1.00  0.97  0.98 
3aj4_A 3aj4_B  1.00    112  1.00    112  100  1.43  1.00  0.92  0.92 
2qzt_A 2qzt_B  1.70    108  1.70    110  100  0.69  1.00  0.97  0.95 
2v66_B 2v66_C  2.10    111  2.10    111  100  2.14  1.00  0.80  0.80 
3m86_A 3m86_B  1.65    111  1.65    104   93  0.87  0.99  0.91  0.97 
4g6v_B 4g6v_D  2.64    103  2.64    103  100  0.02  1.00  1.00  1.00 
4j2c_A 4j2c_C  1.80    108  1.80    106   97  0.49  1.00  0.96  0.98 
2od6_A 2od6_B  1.85    110  1.85    108  100  0.90  1.00  0.94  0.96 
2z0t_A 2z0t_B  1.80    109  1.80    108  100  0.38  1.00  0.98  0.99 
3e0z_A 3e0z_B  1.75    107  1.75    108  100  0.31  1.00  0.98  0.98 
3gdz_A 3gdz_B  2.20    106  2.20    107  100  0.39  1.00  0.98  0.97 
3k2y_A 3k2y_B  2.40    103  2.40    103  100  0.67  1.00  0.96  0.96 
4y89_A 4y89_B  1.47    109  1.47    109  100  0.07  1.00  1.00  1.00 
1d2z_A 1d2z_C  2.00    102  2.00    108  100  0.32  1.00  0.99  0.94 
1u5d_A 1u5d_B  1.70    108  1.70    107  100  1.39  1.00  0.93  0.94 
1oey_J 1oey_K  2.00    105  2.00    104  100  1.11  0.94  0.94  0.94 
3or1_C 3or1_F  1.76    104  1.76    104  100  0.18  1.00  1.00  1.00 
3tuo_A 3tuo_B  1.70    104  1.70    103  100  0.80  1.00  0.95  0.96 
1lyq_A 1lyq_B  1.50    101  1.50    104   97  0.16  1.00  1.00  0.97 
2qzi_A 2qzi_B  2.20    101  2.20    101  100  0.64  1.00  0.97  0.97 
4b6i_A 4b6i_B  1.95    100  1.95    100  100  0.70  1.00  0.97  0.97 
3teq_A 3teq_B  1.90    100  1.90    101  100  0.77  1.00  0.96  0.96 
4zkt_B 4zkt_D  3.05   1114  3.05   1114   90  0.14  1.00  1.00  1.00 
2x1g_F 2x1g_G  3.35    896  3.35    896  100  0.00  1.00  1.00  1.00 
1z3h_A 1z3h_B  3.10    925  3.10    914   96  1.41  1.00  0.97  0.98 
4uoj_A 4uoj_B  2.50    917  2.50    917   98  0.08  1.00  1.00  1.00 
2obe_A 2obe_B  2.10    915  2.10    906   96  0.31  1.00  0.99  1.00 
2b3y_A 2b3y_B  1.85    888  1.85    888   95  0.21  1.00  1.00  1.00 
3k5o_A 3k5o_B  2.20    758  2.20    744   95  1.15  1.00  0.95  0.97 
3a0o_A 3a0o_B  2.11    764  2.11    763  100  0.33  1.00  1.00  1.00 
3eh2_A 3eh2_B  2.35    758  2.35    739   95  1.04  1.00  0.96  0.98 
3p5r_A 3p5r_B  2.25    750  2.25    738   96  0.64  1.00  0.98  1.00 
4rdt_A 4rdt_B  3.20    635  3.20    635   99  0.09  1.00  1.00  1.00 
3mbc_A 3mbc_B  1.90    735  1.90    735   96  2.02  1.00  0.96  0.96 
1p7t_A 1p7t_B  1.95    705  1.95    703   97  0.51  1.00  0.99  0.99 
4uzs_A 4uzs_B  1.74    687  1.74    679   98  0.38  1.00  0.99  1.00 
4hiz_A 4hiz_B  1.60    658  1.60    652   94  0.35  1.00  0.99  1.00 
1jmu_B 1jmu_D  2.80    608  2.80    608   93  0.02  1.00  1.00  1.00 
4rid_A 4rid_B  3.30    615  3.30    628   94  1.84  0.97  0.96  0.94 
2zxc_A 2zxc_B  2.20    643  2.20    643   97  0.41  1.00  1.00  1.00 
3o0y_A 3o0y_B  1.70    585  1.70    585   99  0.63  1.00  0.99  0.99 
4ru5_A 4ru5_B  1.52    600  1.52    600   90  0.26  1.00  1.00  1.00 
4rwg_A 4rwg_B  2.44    557  2.44    569   98  2.21  0.99  0.93  0.91 
3eb7_A 3eb7_B  2.30    589  2.30    589   97  0.50  1.00  1.00  1.00 
4rm8_A 4rm8_B  1.90    368  1.90    367   99  0.79  1.00  0.98  0.99 
4pxq_A 4pxq_B  2.20    516  2.20    515   96  0.75  1.00  0.99  0.99 
5cd6_A 5cd6_B  2.26    575  2.26    575  100  0.18  1.00  1.00  1.00 
3q9t_A 3q9t_B  2.24    577  2.24    577   97  0.20  1.00  1.00  1.00 
3zk4_A 3zk4_B  1.65    569  1.65    571  100  0.25  1.00  1.00  1.00 
1i19_A 1i19_B  1.70    541  1.70    538   96  0.28  1.00  0.99  1.00 
3ib3_A 3ib3_B  2.05    551  2.05    552   99  0.36  1.00  1.00  1.00 
4upk_A 4upk_B  2.24    506  2.24    506  100  0.15  1.00  1.00  1.00 
3wfo_A 3wfo_B  3.40    425  3.40    426   99  0.45  1.00  0.99  0.99 
4oal_A 4oal_B  1.90    444  1.90    444   94  0.13  1.00  1.00  1.00 
4toz_A 4toz_B  1.50    515  1.50    515   97  1.19  1.00  0.98  0.98 
3zxs_A 3zxs_B  2.70    508  2.70    508   92  0.29  1.00  1.00  1.00 
4ihq_A 4ihq_B  2.00    512  2.00    512   97  3.91  0.85  0.84  0.84 
4oy2_A 4oy2_C  2.90    470  2.90    460   93  1.02  0.99  0.96  0.98 
4yfg_A 4yfg_B  3.49    481  3.49    481  100  2.10  1.00  0.93  0.93 
5d68_A 5d68_B  2.91    433  2.91    437   96  0.43  1.00  0.99  0.98 
2guw_A 2guw_B  2.64    411  2.64    418   97  1.07  0.99  0.98  0.96 
4mt4_A 4mt4_B  2.37    472  2.37    473   96  0.21  1.00  1.00  1.00 
4ags_A 4ags_B  2.30    445  2.30    440  100  0.23  1.00  0.99  1.00 
4rp8_A 4rp8_C  2.36    442  2.36    430   94  1.64  1.00  0.93  0.96 
1qjs_A 1qjs_B  2.90    408  2.90    408   96  0.33  1.00  1.00  1.00 
3hsi_A 3hsi_B  2.20    447  2.20    451   99  0.67  1.00  0.99  0.99 
2rad_A 2rad_B  2.75    403  2.75    405   96  0.64  1.00  0.99  0.99 
3vqr_A 3vqr_B  2.01    425  2.01    425   96  0.13  1.00  1.00  1.00 
3gk7_A 3gk7_B  1.85    447  1.85    447  100  0.57  1.00  1.00  1.00 
4r9g_A 4r9g_B  2.20    394  2.20    394  100  0.21  1.00  1.00  1.00 
3u07_A 3u07_B  2.08    398  2.08    398  100  0.28  1.00  1.00  1.00 
3bs0_A 3bs0_B  2.60    414  2.60    414   97  0.00  1.00  1.00  1.00 
4s3j_A 4s3j_B  1.60    429  1.60    433   96  0.74  0.99  0.99  0.98 
4zjn_A 4zjn_B  1.98    413  1.98    411  100  0.22  1.00  0.99  1.00 
4pev_A 4pev_B  2.58    370  2.58    370   97  0.44  1.00  1.00  1.00 
4xnw_A 4xnw_C  2.70    346  2.70    350  100  1.48  1.00  0.96  0.95 
3vl1_A 3vl1_B  1.60    416  1.60    416  100  0.56  1.00  1.00  1.00 
4zlt_A 4zlt_B  3.00    376  3.00    379   99  1.33  1.00  0.98  0.97 
4mm2_A 4mm2_B  1.60    396  1.60    394   96  0.44  1.00  0.99  1.00 
2o4v_A 2o4v_B  1.94    411  1.94    411  100  0.11  1.00  1.00  1.00 
4kbj_A 4kbj_B  2.45    384  2.45    386   96  2.11  0.99  0.93  0.92 
4aez_A 4aez_D  2.30    326  2.30    314   97  1.07  0.97  0.95  0.98 
3c5m_A 3c5m_B  2.60    376  2.60    378   99  0.05  1.00  1.00  0.99 
1v6s_A 1v6s_B  1.50    390  1.50    390   93  0.80  1.00  0.99  0.99 
3vw5_A 3vw5_B  2.60    389  2.60    389  100  0.27  1.00  1.00  1.00 
2ff4_A 2ff4_B  1.90    379  1.90    373   96  1.02  1.00  0.96  0.98 
4zov_A 4zov_B  2.00    379  2.00    373   95  0.57  0.99  0.98  1.00 
2vgn_A 2vgn_B  2.50    360  2.50    356   93  0.94  1.00  0.97  0.98 
3mmi_A 3mmi_B  2.30    326  2.30    346   98  0.70  0.98  0.99  0.93 
3ty1_A 3ty1_B  1.90    384  1.90    384  100  0.25  1.00  1.00  1.00 
3zik_A 3zik_B  2.14    368  2.14    357   90  1.24  0.98  0.93  0.96 
4a8j_A 4a8j_D  2.10    277  2.10    280   94  0.03  1.00  1.00  0.99 
3pic_A 3pic_B  1.90    362  1.90    366  100  0.25  1.00  1.00  0.99 
4evq_A 4evq_B  1.40    360  1.40    371   97  0.45  1.00  1.00  0.97 
4rny_A 4rny_B  2.00    359  2.00    359  100  0.67  1.00  0.99  0.99 
4usx_A 4usx_B  1.80    208  1.80    211   91  0.74  1.00  0.98  0.96 
3zwl_B 3zwl_D  2.20    339  2.20    352   96  0.30  1.00  1.00  0.96 
3eni_A 3eni_C  2.20    358  2.20    357   99  0.20  1.00  1.00  1.00 
5dz2_A 5dz2_B  2.11    322  2.11    322  100  0.41  1.00  1.00  1.00 
3n8u_A 3n8u_B  1.44    352  1.44    354   95  0.45  0.99  1.00  0.99 
4u9q_A 4u9q_B  2.10    304  2.10    303   98  0.98  0.98  0.97  0.98 
4co6_A 4co6_B  2.50    330  2.50    324   95  1.62  0.99  0.92  0.94 
5a11_A 5a11_B  2.47    345  2.47    345   96  0.27  1.00  1.00  1.00 
1sg3_A 1sg3_B  2.60    317  2.60    317   99  0.41  1.00  0.99  0.99 
4lrt_A 4lrt_C  1.50    334  1.50    335   94  0.17  1.00  1.00  0.99 
1k1q_A 1k1q_B  2.80    333  2.80    341   90  1.24  1.00  0.97  0.95 
3db2_A 3db2_B  1.70    347  1.70    343   99  0.62  1.00  0.98  0.99 
2oex_A 2oex_B  2.58    342  2.58    341   92  1.66  1.00  0.95  0.95 
3l0z_A 3l0z_B  2.65    346  2.65    342   94  0.90  1.00  0.98  0.99 
2cxi_A 2cxi_B  1.94    347  1.94    347  100  0.31  1.00  1.00  1.00 
4xdz_A 4xdz_B  1.15    328  1.15    329  100  0.18  1.00  1.00  1.00 
4h41_A 4h41_B  1.80    318  1.80    322   98  0.43  1.00  0.99  0.98 
4d4q_A 4d4q_B  2.40    329  2.40    319   93  0.72  1.00  0.96  0.99 
4kay_A 4kay_B  1.78    332  1.78    332  100  0.05  1.00  1.00  1.00 
3bjd_A 3bjd_B  1.85    321  1.85    322   92  0.97  1.00  0.97  0.97 
5cfa_A 5cfa_B  1.45    326  1.45    328   96  0.50  1.00  0.99  0.99 
4gwo_A 4gwo_B  2.39    239  2.39    239  100  0.24  1.00  1.00  1.00 
1bcm_A 1bcm_B  2.80    304  2.80    303  100  0.59  1.00  0.99  0.99 
4aui_A 4aui_B  3.20    308  3.20    308  100  0.60  1.00  0.99  0.99 
2i44_A 2i44_B  2.04    317  2.04    316   96  0.79  1.00  0.99  0.99 
4lrt_B 4lrt_D  1.50    295  1.50    293  100  0.69  1.00  0.98  0.99 
3e4w_A 3e4w_B  1.80    303  1.80    303   96  0.79  1.00  0.99  0.99 
2p90_A 2p90_B  2.35    269  2.35    271  100  0.71  1.00  0.98  0.97 
3pg2_A 3pg2_B  1.80    315  1.80    313  100  0.29  1.00  0.99  1.00 
4c9h_A 4c9h_B  3.20    279  3.20    269   93  0.40  1.00  0.95  0.99 
3mc9_A 3mc9_B  2.20    161  2.20    165   97  0.77  0.99  0.98  0.96 
3ubg_A 3ubg_B  2.50    303  2.50    310   93  0.43  1.00  1.00  0.97 
3vh8_G 3vh8_H  1.80    281  1.80    264   93  0.53  1.00  0.93  0.99 
4itr_A 4itr_B  2.30    299  2.30    296   94  0.30  1.00  0.99  1.00 
3wmr_A 3wmr_B  1.95    296  1.95    296  100  0.26  1.00  1.00  1.00 
1ppr_M 1ppr_N  2.00    312  2.00    312   90  0.03  1.00  1.00  1.00 
4gsl_C 4gsl_D  2.70    186  2.70    180   96  0.97  0.99  0.95  0.98 
2f5x_A 2f5x_B  1.72    299  1.72    300  100  0.36  1.00  1.00  0.99 
4mup_A 4mup_B  1.60    284  1.60    286   92  0.26  1.00  1.00  0.99 
4n7w_A 4n7w_B  1.95    307  1.95    304  100  0.69  0.99  0.98  0.99 
3kdr_A 3kdr_B  2.90    285  2.90    283   92  0.78  1.00  0.97  0.98 
2bln_A 2bln_B  1.20    298  1.20    298  100  0.49  1.00  0.99  0.99 
2ykh_A 2ykh_B  2.78    265  2.78    265  100  0.09  1.00  1.00  1.00 
4yzg_A 4yzg_B  1.60    294  1.60    294  100  0.85  1.00  0.99  0.99 
4npj_A 4npj_B  2.10    292  2.10    282   96  0.96  0.99  0.95  0.98 
3a45_A 3a45_B  2.30    288  2.30    288   95  0.59  1.00  0.99  0.99 
4x3n_A 4x3n_B  1.89    259  1.89    255   94  0.55  1.00  0.98  0.99 
2fef_A 2fef_B  1.90    282  1.90    284   96  0.43  1.00  1.00  0.99 
2rhs_A 2rhs_C  2.20    249  2.20    271   93  0.69  1.00  0.99  0.91 
2c1w_A 2c1w_B  2.20    273  2.20    276   98  0.79  0.99  0.99  0.97 
3wi3_A 3wi3_B  2.40    215  2.40    212   90  0.79  0.99  0.96  0.98 
3a5f_A 3a5f_B  1.19    290  1.19    290   95  0.07  1.00  1.00  1.00 
3en0_A 3en0_B  1.50    266  1.50    265  100  0.23  1.00  0.99  1.00 
3zmn_A 3zmn_B  2.26    228  2.26    224   99  0.68  1.00  0.97  0.99 
3c18_A 3c18_B  1.90    290  1.90    289   90  0.44  1.00  0.99  1.00 
3l5j_A 3l5j_B  3.04    283  3.04    286   98  1.45  0.99  0.95  0.94 
1ztv_A 1ztv_B  3.10    279  3.10    275  100  0.37  1.00  0.98  1.00 
3p3q_A 3p3q_B  2.40    240  2.40    253   94  1.41  0.98  0.96  0.91 
3egb_A 3egb_B  3.25    235  3.25    223   96  1.14  0.99  0.91  0.96 
4d7c_A 4d7c_B  1.45    246  1.45    245  100  0.46  1.00  0.99  0.99 
4u9u_A 4u9u_B  1.55    279  1.55    278   96  0.49  1.00  0.99  0.99 
2f2f_B 2f2f_E  2.40    261  2.40    261   95  0.04  1.00  1.00  1.00 
4a8j_C 4a8j_F  2.10    263  2.10    262   99  0.39  1.00  0.99  1.00 
4x4m_E 4x4m_F  3.48    259  3.48    258   97  1.23  1.00  0.97  0.98 
1c8n_A 1c8n_B  2.25    189  2.25    189  100  0.40  1.00  0.99  0.99 
1z7l_A 1z7l_B  2.80    255  2.80    255  100  0.02  1.00  1.00  1.00 
2v0o_A 2v0o_B  2.30    273  2.30    271  100  0.68  1.00  0.98  0.99 
3no0_A 3no0_B  1.30    276  1.30    276  100  0.63  1.00  0.99  0.99 
1kyq_A 1kyq_B  2.20    262  2.20    273   95  1.06  1.00  0.97  0.93 
4a8j_B 4a8j_E  2.10    220  2.10    221  100  0.02  1.00  1.00  1.00 
2aeg_A 2aeg_B  2.30    243  2.30    243  100  0.45  1.00  0.99  0.99 
1p53_A 1p53_B  3.06    250  3.06    250  100  1.16  1.00  0.96  0.96 
1yx1_A 1yx1_B  1.80    250  1.80    251  100  0.61  1.00  0.99  0.99 
2a5z_A 2a5z_B  2.02    239  2.02    239  100  0.39  1.00  1.00  1.00 
1txo_A 1txo_B  1.95    235  1.95    236  100  0.52  1.00  0.99  0.99 
4egd_A 4egd_B  1.85    221  1.85    220   94  1.10  1.00  0.96  0.96 
4ok0_A 4ok0_B  2.17    225  2.17    227  100  0.88  0.99  0.99  0.98 
4z3u_B 4z3u_D  2.71    252  2.71    249   92  0.47  0.98  0.98  0.99 
3fd9_A 3fd9_B  2.60    240  2.60    239   94  0.82  1.00  0.98  0.98 
2h00_A 2h00_B  2.00    225  2.00    210   93  1.75  0.98  0.90  0.96 
1xg7_A 1xg7_B  1.88    245  1.88    239  100  0.58  1.00  0.97  0.99 
3hkm_A 3hkm_B  1.98    207  1.98    213   97  0.45  1.00  0.99  0.97 
3k4i_A 3k4i_B  1.69    202  1.69    200   92  0.45  1.00  0.98  0.99 
4qtn_A 4qtn_B  2.80    235  2.80    235   94  0.42  1.00  0.99  0.99 
3up0_A 3up0_B  1.60    242  1.60    242  100  0.55  1.00  0.99  0.99 
3h3l_A 3h3l_B  1.59    232  1.59    229   97  0.34  1.00  0.98  0.99 
4heh_A 4heh_B  2.05    213  2.05    213   95  0.95  1.00  0.98  0.98 
4htp_A 4htp_B  2.25    221  2.25    222   99  0.75  1.00  0.98  0.98 
4qmi_A 4qmi_B  1.90    228  1.90    225  100  0.51  1.00  0.98  0.99 
4lhk_A 4lhk_B  1.73    217  1.73    217  100  0.31  1.00  1.00  1.00 
4uwx_A 4uwx_B  1.65    234  1.65    230   99  0.33  1.00  0.98  0.99 
2pso_A 2pso_B  2.80    197  2.80    198  100  0.76  0.98  0.98  0.98 
4fjv_A 4fjv_C  2.05    231  2.05    230  100  0.06  1.00  1.00  1.00 
4r42_A 4r42_B  1.90    219  1.90    219   99  0.46  0.99  1.00  1.00 
4oy2_B 4oy2_D  2.90    229  2.90    225  100  0.49  1.00  0.98  0.99 
1z72_A 1z72_B  1.45    216  1.45    215   99  0.18  1.00  0.99  0.99 
2a1k_A 2a1k_B  2.00    215  2.00    212  100  0.78  1.00  0.97  0.98 
3plt_A 3plt_B  2.90    214  2.90    207   91  1.20  1.00  0.93  0.96 
4q8l_A 4q8l_B  2.10    227  2.10    227  100  0.48  1.00  0.99  0.99 
3f2o_A 3f2o_B  2.05    203  2.05    204  100  0.38  1.00  1.00  0.99 
4wia_A 4wia_B  2.20    229  2.20    229  100  0.24  1.00  1.00  1.00 
2azo_A 2azo_B  2.30    218  2.30    227   92  1.92  0.99  0.91  0.88 
3c6h_A 3c6h_B  2.80    182  2.80    190   99  0.48  1.00  0.99  0.94 
4m0h_A 4m0h_B  2.50    216  2.50    213  100  0.51  1.00  0.98  0.99 
1rcw_A 1rcw_B  2.50    213  2.50    214  100  0.04  1.00  1.00  1.00 
1xd3_A 1xd3_C  1.45    229  1.45    227  100  0.35  1.00  0.99  1.00 
1w2y_A 1w2y_B  1.65    226  1.65    209   92  0.39  0.99  0.92  1.00 
1avq_A 1avq_B  2.40    228  2.40    228  100  0.70  1.00  0.98  0.98 
4lu4_A 4lu4_B  2.00    220  2.00    220  100  0.25  1.00  1.00  1.00 
4yxb_A 4yxb_B  2.56    161  2.56    172   98  1.06  0.99  0.96  0.90 
3wdf_A 3wdf_B  1.48    216  1.48    216  100  0.37  1.00  1.00  1.00 
4b9w_A 4b9w_B  2.10    196  2.10    191   90  0.13  1.00  0.97  1.00 
5ajh_A 5ajh_B  1.90    201  1.90    199  100  1.11  1.00  0.97  0.98 
3gku_A 3gku_B  2.95    206  2.95    193   94  3.08  0.92  0.76  0.80 
3uvj_A 3uvj_C  2.08    191  2.08    191   98  0.39  1.00  0.99  0.99 
4g7n_A 4g7n_B  2.30    218  2.30    215   98  1.20  0.99  0.95  0.96 
4iqn_A 4iqn_B  1.75    219  1.75    214   97  0.85  0.98  0.95  0.97 
4tx1_A 4tx1_B  1.75    213  1.75    213  100  0.18  1.00  1.00  1.00 
4u8u_M 4u8u_b  3.20    222  3.20    222  100  0.01  1.00  1.00  1.00 
5ctg_A 5ctg_B  3.10    214  3.10    220  100  0.69  1.00  0.99  0.96 
1y7p_A 1y7p_B  1.90    212  1.90    217   94  0.65  0.99  0.98  0.96 
2b5l_C 2b5l_D  2.85    174  2.85    175   98  0.89  0.99  0.96  0.96 
2dla_A 2dla_B  2.90    222  2.90    214  100  1.87  1.00  0.89  0.92 
3qk9_A 3qk9_B  3.10    174  3.10    175  100  0.80  1.00  0.98  0.97 
1y14_A 1y14_C  2.30    133  2.30    136   97  0.67  1.00  0.98  0.96 
4nf9_A 4nf9_B  2.80    216  2.80    207   94  1.58  0.96  0.92  0.95 
4u8f_A 4u8f_B  1.55    213  1.55    212  100  0.33  1.00  0.99  1.00 
1el6_A 1el6_B  2.00    208  2.00    208  100  0.42  1.00  0.99  0.99 
3rpe_A 3rpe_B  1.10    197  1.10    195  100  0.56  1.00  0.99  0.99 
4xc5_A 4xc5_B  2.20    162  2.20    161  100  0.14  1.00  0.99  1.00 
1fva_A 1fva_B  1.70    200  1.70    201  100  0.45  1.00  0.99  0.99 
3mzo_A 3mzo_B  1.98    210  1.98    211  100  0.60  1.00  0.98  0.98 
5d19_A 5d19_B  2.65    202  2.65    202   92  1.53  0.95  0.93  0.93 
3v8i_A 3v8i_B  1.80    210  1.80    210  100  0.28  1.00  1.00  1.00 
3boh_A 3boh_B  1.70    213  1.70    213  100  0.30  1.00  1.00  1.00 
2czv_A 2czv_B  2.00    208  2.00    206  100  0.45  1.00  0.98  0.98 
3c0r_A 3c0r_C  2.31    175  2.31    175   90  0.34  1.00  1.00  1.00 
4wxo_A 4wxo_B  2.81    182  2.81    182   93  0.58  1.00  0.99  0.99 
4xb6_B 4xb6_F  1.70    192  1.70    191  100  0.31  1.00  0.99  1.00 
3dkx_A 3dkx_B  2.70    202  2.70    202  100  2.69  0.98  0.81  0.81 
2ah6_A 2ah6_B  1.60    151  1.60    162   96  1.17  0.99  0.96  0.90 
5dah_A 5dah_B  2.61    179  2.61    181   98  1.38  1.00  0.95  0.94 
4c47_A 4c47_B  2.45    191  2.45    190   93  2.33  0.96  0.86  0.87 
2fb5_A 2fb5_B  1.99    204  1.99    204  100  0.10  1.00  1.00  1.00 
2arh_A 2arh_B  2.46    198  2.46    197  100  0.57  1.00  0.98  0.98 
4yep_A 4yep_B  1.19    185  1.19    185   93  1.34  1.00  0.95  0.95 
3imm_A 3imm_B  2.00    197  2.00    197  100  0.84  1.00  0.98  0.98 
3ux4_A 3ux4_B  3.26    180  3.26    180  100  0.18  1.00  1.00  1.00 
2eb1_A 2eb1_B  2.00    171  2.00    170  100  0.55  1.00  0.98  0.99 
3ebe_A 3ebe_B  2.30    172  2.30    166   99  0.97  1.00  0.93  0.97 
3nke_A 3nke_B  1.40    183  1.40    183   91  0.59  1.00  0.97  0.97 
5fo3_A 5fo3_B  2.90    168  2.90    168  100  0.20  1.00  1.00  1.00 
2b2a_A 2b2a_B  2.22    164  2.22    154   94  0.11  1.00  0.90  0.96 
2dm9_A 2dm9_B  1.85    118  1.85    118  100  0.40  1.00  0.99  0.99 
3mep_A 3mep_B  2.30    179  2.30    178  100  0.44  1.00  0.99  1.00 
4ke2_A 4ke2_B  1.80    196  1.80    196  100  1.22  1.00  0.95  0.95 
2dfy_C 2dfy_X  1.65    158  1.65    158  100  0.02  1.00  1.00  1.00 
2w68_A 2w68_B  2.50    195  2.50    193  100  0.55  1.00  0.98  0.99 
3byq_A 3byq_B  1.70    191  1.70    192   92  0.17  1.00  1.00  0.99 
5cv0_A 5cv0_B  1.90    170  1.90    162   91  0.44  1.00  0.95  0.99 
3u1i_B 3u1i_D  2.30    168  2.30    165   99  1.04  0.99  0.95  0.97 
1cr5_A 1cr5_B  2.30    178  2.30    176   98  0.55  1.00  0.96  0.97 
2fz1_A 2fz1_B  2.90    163  2.90    189  100  0.81  0.96  0.97  0.84 
5bq5_A 5bq5_B  2.10    180  2.10    187  100  0.38  1.00  0.99  0.96 
1e57_A 1e57_B  3.20    160  3.20    183   91  1.02  0.97  0.95  0.83 
2j3w_B 2j3w_F  2.10    168  2.10    167  100  0.71  1.00  0.98  0.98 
2vok_A 2vok_B  1.30    186  1.30    185  100  0.37  1.00  0.99  0.99 
3do9_A 3do9_B  2.75    179  2.75    177   98  0.56  1.00  0.97  0.98 
3l4q_C 3l4q_D  2.30    163  2.30    163  100  1.31  1.00  0.95  0.95 
3pp9_A 3pp9_B  1.60    176  1.60    174   96  0.70  1.00  0.95  0.96 
4n3v_A 4n3v_B  1.89    167  1.89    167  100  0.10  1.00  1.00  1.00 
4g2b_A 4g2b_B  2.05    169  2.05    168   99  0.50  1.00  0.98  0.99 
4ri1_A 4ri1_B  2.30    178  2.30    179  100  0.46  1.00  0.99  0.99 
2jgn_A 2jgn_B  1.91    151  1.91    161   92  1.00  0.98  0.97  0.91 
3h35_A 3h35_B  2.15    144  2.15    139  100  2.12  1.00  0.87  0.90 
1nxj_A 1nxj_B  1.90    156  1.90    155  100  0.12  1.00  0.99  1.00 
4h61_A 4h61_B  2.70    137  2.70    135   96  1.66  0.99  0.89  0.90 
4z3u_A 4z3u_C  2.71    168  2.71    170   99  0.77  0.99  0.99  0.98 
4ckm_A 4ckm_B  2.15    139  2.15    144   90  0.81  1.00  0.97  0.94 
4p9j_A 4p9j_B  1.84    180  1.84    180  100  0.09  1.00  1.00  1.00 
4nqj_A 4nqj_B  2.15    177  2.15    176   91  1.31  0.99  0.93  0.94 
1zzw_A 1zzw_B  1.60    147  1.60    147   92  1.02  1.00  0.95  0.95 
3mkq_B 3mkq_D  2.50    177  2.50    177  100  0.61  1.00  0.99  0.99 
3a76_A 3a76_B  2.25    147  2.25    153  100  0.29  1.00  1.00  0.96 
3qw9_A 3qw9_B  2.00    170  2.00    166   97  1.09  0.96  0.94  0.96 
4b54_A 4b54_B  2.80    125  2.80    125  100  0.65  1.00  0.97  0.97 
4hfk_A 4hfk_C  2.10    160  2.10    160  100  0.26  1.00  1.00  1.00 
1bge_A 1bge_B  2.20    159  2.20    159   92  0.48  1.00  0.98  0.98 
1sj7_A 1sj7_B  2.50    167  2.50    170  100  1.22  0.98  0.96  0.94 
3trs_B 3trs_D  1.60    171  1.60    170  100  0.58  1.00  0.98  0.99 
3kty_A 3kty_B  2.30    167  2.30    173   96  0.85  0.99  0.98  0.95 
3tl1_A 3tl1_B  1.80    158  1.80    158  100  0.58  1.00  0.99  0.99 
2qf4_A 2qf4_B  1.20    170  1.20    167   93  0.78  1.00  0.95  0.97 
1m4y_A 1m4y_B  2.10    171  2.10    171   92  0.31  1.00  1.00  1.00 
1y14_B 1y14_D  2.30    154  2.30    160   95  0.53  1.00  0.98  0.94 
3n9b_A 3n9b_B  1.92    148  1.92    157   98  0.65  0.99  0.99  0.93 
3zrj_A 3zrj_B  1.94    160  1.94    165   91  0.61  1.00  0.99  0.96 
4c1b_A 4c1b_B  2.50    171  2.50    168  100  1.22  1.00  0.94  0.96 
4w64_A 4w64_B  1.55    171  1.55    160   93  0.81  1.00  0.92  0.98 
4dm4_A 4dm4_B  2.19    159  2.19    157  100  0.83  1.00  0.96  0.97 
4xvp_D 4xvp_E  3.40    158  3.40    158  100  0.09  1.00  1.00  1.00 
3f4a_A 3f4a_B  1.80    144  1.80    144  100  0.36  1.00  0.99  0.99 
3kpa_A 3kpa_B  2.20    157  2.20    157  100  0.38  1.00  0.99  0.99 
4chf_A 4chf_B  3.00    161  3.00    160  100  0.16  1.00  0.99  1.00 
4ep4_A 4ep4_B  1.28    166  1.28    166   92  1.49  1.00  0.95  0.95 
1za7_A 1za7_B  2.70    151  2.70    165   92  0.72  1.00  0.99  0.90 
2bcm_A 2bcm_B  1.48    138  1.48    138   92  0.30  1.00  1.00  1.00 
4l5g_A 4l5g_B  2.39    162  2.39    161  100  0.94  0.99  0.94  0.95 
5eo4_A 5eo4_B  2.00    155  2.00    155  100  0.17  1.00  1.00  1.00 
3d9x_A 3d9x_B  1.13    114  1.13    111  100  1.44  0.99  0.88  0.90 
3krm_A 3krm_B  2.75    158  2.75    156   98  0.36  1.00  0.98  0.99 
3p8b_B 3p8b_D  1.80    147  1.80    147  100  0.25  1.00  1.00  1.00 
3vu0_A 3vu0_B  1.94    153  1.94    162   94  0.37  1.00  0.99  0.94 
3hly_A 3hly_B  2.40    145  2.40    144  100  0.57  1.00  0.98  0.98 
4a6o_A 4a6o_B  2.80    144  2.80    144  100  0.36  1.00  0.99  0.99 
2qea_A 2qea_B  2.46    160  2.46    157   98  1.28  0.99  0.93  0.95 
4bqu_A 4bqu_B  2.36    152  2.36    149  100  0.65  1.00  0.97  0.98 
4l9c_A 4l9c_B  2.10    150  2.10    150  100  1.12  1.00  0.96  0.96 
3lur_A 3lur_B  1.81    158  1.81    158  100  1.37  1.00  0.94  0.94 
2g2x_A 2g2x_B  2.30    149  2.30    149   91  0.12  1.00  1.00  1.00 
3qrc_A 3qrc_B  1.85    153  1.85    154   99  0.01  1.00  1.00  0.99 
2tnf_A 2tnf_B  1.40    148  1.40    148  100  1.15  1.00  0.96  0.96 
2wq4_A 2wq4_B  1.42    134  1.42    131  100  0.60  1.00  0.96  0.98 
4y7o_C 4y7o_D  2.24    123  2.24    124   92  0.25  1.00  0.95  0.94 
4qn8_A 4qn8_B  1.75    153  1.75    153  100  0.35  1.00  0.99  0.99 
3di2_A 3di2_C  2.70    115  2.70    110   98  0.15  1.00  0.96  1.00 
2fhd_A 2fhd_B  2.40    150  2.40    140  100  1.23  1.00  0.89  0.95 
2wfw_A 2wfw_B  1.60    124  1.60    125   95  1.07  0.96  0.96  0.96 
4gai_A 4gai_B  1.49    152  1.49    140   92  0.52  1.00  0.91  0.99 
2hey_F 2hey_G  2.00    135  2.00    134  100  0.68  1.00  0.98  0.98 
2xon_A 2xon_L  1.40    145  1.40    146  100  0.15  1.00  1.00  0.99 
4im9_A 4im9_B  2.46    132  2.46    135   97  1.00  0.99  0.94  0.92 
4erc_A 4erc_B  1.15    150  1.15    150   90  0.35  1.00  0.99  0.99 
2z5c_A 2z5c_D  2.90    124  2.90    124  100  0.02  1.00  1.00  1.00 
4c6t_A 4c6t_C  2.65    141  2.65    143   91  0.55  1.00  0.99  0.97 
4uyp_A 4uyp_C  1.49    144  1.49    146  100  0.40  1.00  0.99  0.98 
3h3i_A 3h3i_B  2.20    138  2.20    138  100  0.21  1.00  1.00  1.00 
1em8_A 1em8_C  2.10    147  2.10    147   91  0.37  1.00  0.99  0.99 
1ylf_A 1ylf_B  2.50    117  2.50    118   95  1.27  0.96  0.91  0.91 
2x3o_A 2x3o_B  2.90    135  2.90    135  100  0.93  1.00  0.96  0.96 
3htn_A 3htn_B  1.50    143  1.50    139   97  0.45  1.00  0.96  0.99 
1h97_A 1h97_B  1.17    147  1.17    147  100  0.58  1.00  0.98  0.98 
3gv1_A 3gv1_B  2.00    140  2.00    139  100  0.33  1.00  0.99  1.00 
2xc8_A 2xc8_B  2.35    121  2.35    127   99  0.53  1.00  0.98  0.93 
1vmf_A 1vmf_B  1.46    136  1.46    136  100  0.47  1.00  0.99  0.99 
2i2l_A 2i2l_B  2.80    130  2.80    133   99  0.48  1.00  0.99  0.97 
2j3w_A 2j3w_C  2.10    142  2.10    135   95  0.75  1.00  0.93  0.98 
2qeu_A 2qeu_B  1.65    132  1.65    133   91  0.61  1.00  0.98  0.97 
2q22_A 2q22_B  2.11    130  2.11    130  100  0.09  1.00  1.00  1.00 
3qve_A 3qve_B  2.04    130  2.04    130  100  0.45  1.00  0.99  0.99 
4nac_A 4nac_B  2.00    136  2.00    131  100  0.67  1.00  0.93  0.97 
1em8_B 1em8_D  2.10    110  2.10    112  100  0.94  1.00  0.97  0.96 
1zx8_A 1zx8_B  1.90    127  1.90    127   90  0.40  1.00  0.99  0.99 
1he1_A 1he1_B  2.00    135  2.00    135  100  0.34  1.00  0.99  0.99 
2i15_A 2i15_B  2.40    122  2.40    122  100  0.70  1.00  0.97  0.97 
2nmm_A 2nmm_B  2.70    113  2.70    115   98  1.12  1.00  0.94  0.93 
4q0y_A 4q0y_B  1.70    131  1.70    132   91  0.31  1.00  0.98  0.97 
3ls1_A 3ls1_B  1.85    133  1.85    133  100  1.06  1.00  0.95  0.95 
4aud_A 4aud_B  2.67    123  2.67    123  100  0.41  1.00  0.99  0.99 
3wea_A 3wea_B  1.80    132  1.80    132  100  0.51  1.00  0.99  0.99 
1ijy_A 1ijy_B  1.35    122  1.35    122  100  1.14  1.00  0.97  0.97 
3w57_A 3w57_B  1.66    111  1.66    111  100  0.52  1.00  0.99  0.99 
1a8v_A 1a8v_B  2.00    115  2.00    116   99  0.44  1.00  0.99  0.98 
3nrx_A 3nrx_B  1.75    123  1.75    118   97  0.38  1.00  0.95  0.99 
3of6_D 3of6_E  2.80    100  2.80    104   96  0.74  1.00  0.97  0.93 
2xev_A 2xev_B  1.57    121  1.57    124   90  0.67  1.00  0.98  0.96 
3mfx_A 3mfx_B  2.40    112  2.40    115   97  0.93  1.00  0.96  0.94 
4fib_A 4fib_B  2.00    123  2.00    125  100  0.40  1.00  0.99  0.98 
1qu9_A 1qu9_B  1.20    126  1.20    126  100  0.00  1.00  1.00  1.00 
3bn8_A 3bn8_B  2.11    116  2.11    110  100  0.86  1.00  0.91  0.96 
1ez3_A 1ez3_B  1.90    124  1.90    124  100  0.90  1.00  0.96  0.96 
3ong_A 3ong_C  2.30    114  2.30    113  100  0.32  1.00  0.98  0.99 
4rfu_A 4rfu_B  1.20    117  1.20    117  100  0.30  1.00  0.99  0.99 
5an6_A 5an6_B  2.40    123  2.40    123  100  1.95  1.00  0.84  0.84 
2w4y_A 2w4y_B  2.90    122  2.90    122  100  0.53  1.00  0.98  0.98 
4jp7_A 4jp7_B  1.05    121  1.05    121  100  0.49  1.00  0.99  0.99 
4ue0_A 4ue0_B  1.17    115  1.17    115  100  0.53  1.00  0.99  0.99 
1q8r_A 1q8r_B  1.90    118  1.90    109   92  1.06  1.00  0.88  0.95 
3noi_A 3noi_B  1.84    119  1.84    120  100  0.99  1.00  0.92  0.91 
4nfc_A 4nfc_B  2.20    120  2.20    120  100  0.30  1.00  1.00  1.00 
1pm4_A 1pm4_B  1.75    117  1.75    117  100  0.72  1.00  0.97  0.97 
4hzb_A 4hzb_D  2.60    115  2.60    113  100  0.34  1.00  0.98  0.99 
1sed_A 1sed_B  2.10    112  2.10    110  100  0.09  1.00  0.98  1.00 
3ent_A 3ent_B  2.14    117  2.14    117  100  0.24  1.00  1.00  1.00 
2xu8_A 2xu8_B  1.98    116  1.98    116  100  0.21  1.00  1.00  1.00 
3emf_A 3emf_B  2.00    113  2.00    110   97  0.99  0.98  0.92  0.95 
5e3e_B 5e3e_D  1.70    114  1.70    113  100  0.71  1.00  0.96  0.97 
1i4j_A 1i4j_B  1.80    110  1.80    110  100  1.99  0.98  0.86  0.86 
1s7o_A 1s7o_B  2.31    106  2.31    105  100  0.99  1.00  0.92  0.93 
2w3o_A 2w3o_B  1.85    100  1.85    101  100  0.12  1.00  1.00  0.99 
3wgx_A 3wgx_B  0.92    109  0.92    112  100  0.30  1.00  0.99  0.97 
4dy5_A 4dy5_B  1.78    111  1.78    107   97  0.38  1.00  0.96  0.99 
2j98_A 2j98_B  1.80    106  1.80    102  100  1.24  0.99  0.90  0.93 
1nrv_A 1nrv_B  1.65    100  1.65    100  100  0.48  1.00  0.98  0.98 
3vtt_A 3vtt_B  1.70    100  1.70    104  100  0.86  1.00  0.96  0.92 
2npt_A 2npt_C  1.75    102  1.75    103   97  1.30  0.93  0.92  0.91 
2yny_A 2yny_B  1.35    106  1.35    104  100  1.42  1.00  0.88  0.90 
3nrf_A 3nrf_B  1.50    102  1.50    103  100  0.84  1.00  0.95  0.94 
2peh_A 2peh_B  2.11    104  2.11    104  100  0.34  1.00  0.99  0.99 
4s10_C 4s10_D  2.61    101  2.61    102  100  0.12  1.00  0.99  0.98 
1hcf_X 1hcf_Y  2.70    101  2.70    101  100  0.50  1.00  0.99  0.99 
3qp3_A 3qp3_B  2.00    101  2.00    100  100  0.45  1.00  0.98  0.99 
2oya_A 2oya_B  1.77    102  1.77    102  100  0.60  1.00  0.98  0.98 
4igl_A 4igl_C  2.49   1457  2.49   1449   98  0.50  1.00  0.99  0.99 
4zhj_A 4zhj_B  2.50   1258  2.50   1233   95  1.23  1.00  0.97  0.98 
4wxx_A 4wxx_B  2.62   1170  2.62   1178   96  0.33  1.00  1.00  0.99 
3ikm_A 3ikm_D  3.24   1093  3.24   1094   96  1.47  0.99  0.98  0.98 
4nh0_A 4nh0_B  2.90    861  2.90    859   98  0.82  1.00  0.99  0.99 
1urj_A 1urj_B  3.00   1029  3.00   1031   94  1.88  0.96  0.94  0.94 
5eaw_A 5eaw_B  3.00   1046  3.00   1046   99  0.50  1.00  1.00  1.00 
2j7n_A 2j7n_B  2.30    935  2.30    932   97  3.14  0.97  0.92  0.92 
2q1f_A 2q1f_B  2.85    991  2.85    991  100  0.36  1.00  1.00  1.00 
4wd9_A 4wd9_B  2.90    965  2.90    962   96  1.10  0.99  0.99  0.99 
3h09_A 3h09_B  1.75    961  1.75    964   94  0.36  1.00  1.00  1.00 
3ibv_A 3ibv_B  3.10    917  3.10    902   90  0.78  1.00  0.97  0.99 
3dmq_A 3dmq_B  3.20    961  3.20    961  100  0.80  1.00  0.99  0.99 
4ady_A 4ady_B  2.70    849  2.70    802   99  0.84  1.00  0.93  0.98 
4knh_A 4knh_B  2.70    914  2.70    857   92  1.58  0.99  0.92  0.98 
5csa_A 5csa_B  3.00    872  3.00    852   95  3.96  0.84  0.83  0.85 
4zuz_A 4zuz_B  2.86    857  2.86    858  100  0.17  1.00  1.00  1.00 
4o5p_A 4o5p_B  2.00    742  2.00    741   93  0.39  1.00  0.99  0.99 
1l5j_A 1l5j_B  2.40    862  2.40    862   94  0.42  1.00  1.00  1.00 
4zm6_A 4zm6_B  2.80    844  2.80    844   97  0.45  1.00  1.00  1.00 
3rfz_B 3rfz_E  2.80    778  2.80    778   95  0.72  1.00  0.99  0.99 
4xhj_A 4xhj_E  3.16    729  3.16    705   93  0.35  1.00  0.97  1.00 
4i3g_A 4i3g_B  1.40    778  1.40    780   95  0.46  1.00  1.00  1.00 
4jza_A 4jza_B  2.58    817  2.58    815   95  0.16  1.00  1.00  1.00 
4qbd_A 4qbd_C  2.23    786  2.23    778   95  1.57  1.00  0.96  0.97 
4qi7_A 4qi7_B  2.90    805  2.90    792   93  3.75  0.85  0.81  0.83 
4cj9_A 4cj9_B  2.21    752  2.21    752   96  0.48  1.00  1.00  1.00 
2nya_A 2nya_F  2.50    791  2.50    791   95  0.17  1.00  1.00  1.00 
4a01_A 4a01_B  2.35    740  2.35    740   97  0.33  1.00  1.00  1.00 
4ro1_A 4ro1_B  2.80    566  2.80    568   96  0.64  1.00  0.99  0.99 
5cjh_A 5cjh_B  1.60    734  1.60    733   96  0.26  1.00  1.00  1.00 
3qlb_A 3qlb_B  3.26    673  3.26    670   99  1.16  1.00  0.99  0.99 
4twe_A 4twe_B  1.75    706  1.75    706   98  0.12  1.00  1.00  1.00 
4j0m_A 4j0m_B  2.50    724  2.50    724   91  0.27  1.00  1.00  1.00 
4hpf_A 4hpf_B  3.40    548  3.40    543   99  0.03  1.00  0.99  1.00 
2bkl_A 2bkl_B  1.50    677  1.50    678  100  0.35  1.00  1.00  1.00 
4igl_B 4igl_D  2.49    666  2.49    668   96  0.42  1.00  1.00  0.99 
3wky_A 3wky_B  1.80    655  1.80    655   99  0.10  1.00  1.00  1.00 
1yvl_A 1yvl_B  3.00    652  3.00    653   95  3.82  0.89  0.84  0.83 
2pzi_A 2pzi_B  2.40    654  2.40    644   95  1.65  0.99  0.94  0.95 
2cg9_A 2cg9_B  3.10    609  3.10    618   92  1.23  1.00  0.98  0.97 
4tr2_A 4tr2_B  2.70    471  2.70    474   90  0.26  1.00  1.00  0.99 
4b2n_A 4b2n_B  1.80    648  1.80    648   97  0.15  1.00  1.00  1.00 
4piv_A 4piv_B  2.30    610  2.30    610   90  0.37  1.00  1.00  1.00 
1w07_A 1w07_B  2.00    655  2.00    658   99  0.66  1.00  1.00  0.99 
4ci8_A 4ci8_B  2.60    640  2.60    640  100  0.74  1.00  0.99  0.99 
3tj1_A 3tj1_B  2.85    483  2.85    482   95  0.32  1.00  1.00  1.00 
4r0m_A 4r0m_B  2.45    637  2.45    555  100  0.99  1.00  0.86  0.99 
4pdx_A 4pdx_B  1.75    622  1.75    619   97  0.20  1.00  0.99  1.00 
4na1_A 4na1_B  1.95    597  1.95    591   96  0.69  1.00  0.98  0.99 
4eco_A 4eco_B  2.70    620  2.70    612   99  0.30  1.00  0.98  0.99 
3kvn_A 3kvn_X  2.50    627  2.50    628   97  0.18  1.00  1.00  1.00 
5ey9_A 5ey9_B  2.50    610  2.50    610   99  0.51  1.00  0.99  0.99 
3to3_A 3to3_B  2.38    593  2.38    595   99  0.46  1.00  1.00  0.99 
4wwx_B 4wwx_E  3.20    612  3.20    598  100  1.76  0.99  0.90  0.92 
4unm_A 4unm_B  1.77    599  1.77    609   98  0.35  1.00  1.00  0.98 
4rhb_A 4rhb_C  3.35    556  3.35    557  100  0.36  1.00  1.00  1.00 
3rko_B 3rko_L  3.00    612  3.00    612   94  0.01  1.00  1.00  1.00 
4gaa_A 4gaa_B  2.26    606  2.26    605  100  0.63  1.00  0.99  0.99 
1no7_A 1no7_B  2.90    542  2.90    534   95  0.13  1.00  0.98  1.00 
4b8b_A 4b8b_B  2.80    528  2.80    529   93  0.59  1.00  0.99  0.99 
4cmr_A 4cmr_B  1.80    597  1.80    595   97  0.29  1.00  1.00  1.00 
3puk_A 3puk_B  3.05    552  3.05    545   94  0.75  1.00  0.96  0.97 
2j04_A 2j04_C  3.20    587  3.20    586  100  0.76  1.00  0.99  0.99 
3b0h_A 3b0h_B  2.31    536  2.31    535   97  0.26  1.00  1.00  1.00 
1gpe_A 1gpe_B  1.80    587  1.80    587   91  0.14  1.00  1.00  1.00 
2qr4_A 2qr4_B  2.50    521  2.50    506   92  1.11  1.00  0.96  0.98 
4r3u_A 4r3u_B  2.50    557  2.50    555   99  0.11  1.00  1.00  1.00 
4on9_A 4on9_B  2.71    514  2.71    495   93  1.48  0.98  0.92  0.96 
3nvl_A 3nvl_B  2.30    549  2.30    549   98  0.98  1.00  0.99  0.99 
4upl_A 4upl_C  1.80    555  1.80    553   97  0.44  1.00  0.99  1.00 
4k6j_A 4k6j_B  2.62    497  2.62    471   94  1.07  0.98  0.94  0.99 
5bnz_A 5bnz_B  1.90    548  1.90    548  100  0.15  1.00  1.00  1.00 
3iuk_A 3iuk_B  1.85    552  1.85    550   91  0.34  1.00  0.99  1.00 
3vwa_A 3vwa_B  2.20    531  2.20    529   91  0.32  1.00  0.99  1.00 
4xwt_A 4xwt_B  2.00    543  2.00    543   95  0.65  1.00  0.99  0.99 
3c9f_A 3c9f_B  1.90    531  1.90    540   97  0.36  1.00  0.99  0.98 
1qi9_A 1qi9_B  2.05    555  2.05    555   95  0.24  1.00  1.00  1.00 
2w3p_A 2w3p_B  1.50    547  1.50    548   95  0.31  1.00  1.00  1.00 
4yke_A 4yke_B  2.78    404  2.78    405   98  0.46  0.99  0.99  0.99 
3do6_A 3do6_B  1.85    543  1.85    543   94  0.21  1.00  1.00  1.00 
4xhc_A 4xhc_B  2.70    513  2.70    513   92  0.18  1.00  1.00  1.00 
3lkd_A 3lkd_B  2.25    468  2.25    472   97  0.37  1.00  1.00  0.99 
3kk7_A 3kk7_B  2.46    502  2.46    499   96  1.14  1.00  0.98  0.98 
3al9_A 3al9_B  2.10    516  2.10    516   95  0.29  1.00  1.00  1.00 
3err_A 3err_B  2.27    527  2.27    527   97  1.94  1.00  0.95  0.95 
3ihv_A 3ihv_B  1.70    535  1.70    535  100  0.17  1.00  1.00  1.00 
4cqo_A 4cqo_C  2.80    510  2.80    516   98  0.53  1.00  1.00  0.99 
4p37_A 4p37_B  2.24    498  2.24    497   99  0.99  0.99  0.98  0.99 
4xbm_A 4xbm_B  3.20    253  3.20    401   96  2.79  0.94  0.83  0.55 
4j05_A 4j05_B  2.90    422  2.90    422   97  0.42  1.00  1.00  1.00 
2yeq_A 2yeq_B  1.93    522  1.93    522  100  0.07  1.00  1.00  1.00 
2pyx_A 2pyx_B  1.50    526  1.50    526  100  0.39  1.00  1.00  1.00 
2wb7_A 2wb7_B  2.60    525  2.60    525   95  1.15  1.00  0.98  0.98 
4wzr_A 4wzr_B  2.15    511  2.15    513   97  0.89  1.00  0.98  0.98 
2vf1_A 2vf1_B  3.40    525  3.40    525  100  1.04  1.00  0.98  0.98 
1ii2_A 1ii2_B  2.00    522  2.00    514   98  0.56  1.00  0.98  1.00 
2j04_B 2j04_D  3.20    472  3.20    469   94  0.06  1.00  0.99  1.00 
3wmt_A 3wmt_B  1.50    503  1.50    498   99  0.30  1.00  0.99  1.00 
2jis_A 2jis_B  1.60    478  1.60    487   98  0.33  1.00  1.00  0.98 
3nqp_A 3nqp_B  1.90    486  1.90    487   99  0.16  1.00  1.00  1.00 
4n0r_A 4n0r_B  1.80    512  1.80    511  100  0.13  1.00  1.00  1.00 
4pqg_A 4pqg_B  2.00    506  2.00    501  100  0.56  1.00  0.99  1.00 
3rko_C 3rko_M  3.00    504  3.00    504   90  0.01  1.00  1.00  1.00 
4pxg_A 4pxg_B  2.45    466  2.45    465   99  0.86  1.00  0.99  0.99 
3hi0_A 3hi0_B  2.30    501  2.30    493   95  0.88  1.00  0.97  0.99 
1pxy_A 1pxy_B  2.40    465  2.40    477   92  3.41  0.89  0.86  0.84 
3kd4_A 3kd4_B  2.00    505  2.00    505  100  0.29  1.00  1.00  1.00 
4pys_A 4pys_B  1.82    492  1.82    483   97  0.73  0.99  0.98  0.99 
4rwt_C 4rwt_D  2.98    168  2.98    280  100  0.51  0.99  0.99  0.60 
1ati_A 1ati_B  2.75    437  2.75    436   92  1.20  1.00  0.98  0.98 
4hwv_A 4hwv_B  1.37    498  1.37    487   94  0.94  1.00  0.96  0.98 
3czp_A 3czp_B  2.00    466  2.00    458   97  0.68  1.00  0.98  0.99 
4d2i_A 4d2i_B  2.84    464  2.84    458   97  1.09  0.99  0.96  0.98 
3sgh_A 3sgh_B  1.70    484  1.70    484   97  0.19  1.00  1.00  1.00 
1e8c_A 1e8c_B  2.00    495  2.00    496   90  0.43  1.00  1.00  0.99 
1txk_A 1txk_B  2.50    490  2.50    487  100  0.45  1.00  0.99  0.99 
3k7d_A 3k7d_B  2.40    497  2.40    495   94  0.77  1.00  0.98  0.99 
1ya0_A 1ya0_B  2.55    458  2.55    464   92  1.70  0.99  0.95  0.94 
4u1f_A 4u1f_B  2.20    474  2.20    475   99  0.24  1.00  1.00  1.00 
2qne_A 2qne_B  2.30    476  2.30    475  100  0.31  1.00  1.00  1.00 
5awf_A 5awf_E  2.96    385  2.96    381   99  0.66  1.00  0.98  0.99 
3mx3_A 3mx3_B  2.00    470  2.00    470  100  0.18  1.00  1.00  1.00 
1np7_A 1np7_B  1.90    483  1.90    483  100  0.98  1.00  0.99  0.99 
3lso_A 3lso_B  2.75    444  2.75    444   99  2.66  1.00  0.90  0.90 
3sqn_A 3sqn_B  2.31    468  2.31    381   91  1.50  0.98  0.78  0.95 
1szq_A 1szq_B  2.70    473  2.70    473  100  0.56  1.00  0.99  0.99 
3bh4_A 3bh4_B  1.40    483  1.40    483  100  0.42  1.00  1.00  1.00 
3bxj_A 3bxj_B  3.00    348  3.00    358   95  2.00  0.97  0.94  0.91 
3b5q_A 3b5q_B  2.40    464  2.40    467   96  0.25  1.00  1.00  0.99 
3h6e_A 3h6e_B  2.50    458  2.50    467   95  0.74  1.00  0.98  0.97 
3jq1_A 3jq1_B  1.55    462  1.55    464   99  0.75  1.00  0.99  0.99 
5cx8_A 5cx8_B  2.40    472  2.40    472   94  0.18  1.00  1.00  1.00 
1obb_A 1obb_B  1.90    478  1.90    476  100  1.50  0.96  0.97  0.97 
3dmy_A 3dmy_B  2.07    447  2.07    446   94  0.73  1.00  0.99  0.99 
4wcx_A 4wcx_C  1.59    454  1.59    450   90  1.27  0.98  0.97  0.97 
4r6i_A 4r6i_B  2.65    472  2.65    448   92  0.92  0.99  0.93  0.98 
1hci_A 1hci_B  2.80    475  2.80    475   96  0.01  1.00  1.00  1.00 
4rqo_A 4rqo_B  2.25    444  2.25    448   94  0.38  0.99  0.99  0.98 
5cs4_A 5cs4_B  3.19    402  3.19    385   92  0.42  1.00  0.95  1.00 
5diy_A 5diy_B  2.06    463  2.06    462   96  0.84  1.00  0.99  0.99 
4c23_A 4c23_B  2.00    473  2.00    468  100  0.48  1.00  0.99  1.00 
2w45_A 2w45_B  3.00    449  3.00    437   92  0.99  0.99  0.96  0.98 
4f4f_A 4f4f_B  1.90    464  1.90    464   96  0.24  1.00  1.00  1.00 
4m4d_A 4m4d_B  2.91    448  2.91    442   98  1.83  1.00  0.93  0.95 
4f88_1 4f88_2  3.30    430  3.30    418   90  0.97  0.95  0.93  0.96 
1wcg_A 1wcg_B  1.10    462  1.10    462  100  0.19  1.00  1.00  1.00 
2nx9_A 2nx9_B  1.70    451  1.70    453  100  0.51  1.00  1.00  0.99 
4q69_A 4q69_B  2.50    456  2.50    453  100  0.16  1.00  0.99  1.00 
4il3_A 4il3_B  3.10    422  3.10    431   96  1.08  0.94  0.98  0.96 
4q8g_A 4q8g_B  2.10    344  2.10    353   92  0.66  1.00  0.98  0.96 
3bq9_A 3bq9_B  1.80    446  1.80    446  100  0.27  1.00  1.00  1.00 
4q9t_A 4q9t_B  3.00    384  3.00    382   98  0.80  1.00  0.98  0.98 
2gfi_A 2gfi_B  2.29    458  2.29    458   96  0.20  1.00  1.00  1.00 
3tix_B 3tix_D  2.90    421  2.90    424   96  1.28  0.99  0.97  0.96 
3zpx_A 3zpx_B  1.99    383  1.99    383  100  0.23  1.00  1.00  1.00 
3t5v_B 3t5v_E  2.90    450  2.90    448   97  1.15  1.00  0.97  0.98 
3myv_A 3myv_B  1.80    445  1.80    444   97  0.44  1.00  0.99  1.00 
2xtl_A 2xtl_B  1.75    449  1.75    452  100  0.64  1.00  0.99  0.99 
4j0x_A 4j0x_B  2.50    365  2.50    366   96  0.17  1.00  1.00  1.00 
5ckw_A 5ckw_B  2.49    378  2.49    400   98  0.61  1.00  0.99  0.94 
2vdu_B 2vdu_D  2.40    374  2.40    376   99  0.03  1.00  1.00  0.99 
1hpl_A 1hpl_B  2.30    449  2.30    449  100  0.40  1.00  1.00  1.00 
1vl4_A 1vl4_B  1.95    429  1.95    429  100  0.35  1.00  1.00  1.00 
3dw8_B 3dw8_E  2.85    421  2.85    421   93  0.20  1.00  1.00  1.00 
4ru0_A 4ru0_B  2.44    415  2.44    415  100  0.21  1.00  1.00  1.00 
1z2z_A 1z2z_B  2.60    437  2.60    437  100  1.93  1.00  0.95  0.95 
2ha9_A 2ha9_B  2.70    414  2.70    415   95  0.56  0.98  0.99  0.99 
3hlk_A 3hlk_B  2.10    408  2.10    411   92  0.33  1.00  1.00  0.99 
3x0u_A 3x0u_B  1.70    425  1.70    421  100  0.89  1.00  0.97  0.98 
4p22_A 4p22_B  2.75    370  2.75    375   98  0.95  1.00  0.98  0.97 
5bwi_A 5bwi_B  1.60    442  1.60    438   96  0.38  1.00  0.99  1.00 
2okc_A 2okc_B  2.20    424  2.20    426   99  0.57  1.00  0.99  0.99 
4jdz_A 4jdz_B  2.10    430  2.10    445   92  1.72  0.94  0.95  0.92 
3bg2_A 3bg2_B  1.95    397  1.95    397   97  0.01  1.00  1.00  1.00 
3if2_A 3if2_B  2.50    437  2.50    437  100  0.38  1.00  1.00  1.00 
4zl4_A 4zl4_B  2.37    395  2.37    395   97  0.26  1.00  1.00  1.00 
2xmo_A 2xmo_B  1.70    409  1.70    409   99  0.32  1.00  1.00  1.00 
3gza_A 3gza_B  1.60    438  1.60    431   95  0.55  1.00  0.98  0.99 
4uop_A 4uop_B  1.75    408  1.75    409  100  0.23  1.00  1.00  1.00 
4arv_A 4arv_B  1.67    409  1.67    409  100  0.22  1.00  1.00  1.00 
3euh_A 3euh_B  2.90    315  2.90    321   95  2.27  0.95  0.93  0.91 
4qt9_A 4qt9_B  2.05    414  2.05    413  100  0.07  1.00  1.00  1.00 
4zch_A 4zch_B  2.43    422  2.43    419   98  0.44  1.00  0.99  0.99 
3g0t_A 3g0t_B  1.75    436  1.75    434   97  0.28  1.00  0.99  1.00 
2yjg_A 2yjg_B  1.80    418  1.80    417  100  0.59  1.00  0.99  0.99 
3lg3_A 3lg3_B  1.40    419  1.40    414   94  0.50  1.00  0.98  1.00 
3bws_A 3bws_B  1.99    407  1.99    407  100  0.28  1.00  1.00  1.00 
5es2_A 5es2_B  2.60    388  2.60    389   96  0.66  1.00  0.99  0.99 
2w2d_B 2w2d_D  2.59    424  2.59    408   93  1.34  0.96  0.93  0.97 
4jx2_A 4jx2_B  2.65    402  2.65    399   99  2.57  1.00  0.89  0.90 
2x5f_A 2x5f_B  1.80    428  1.80    428  100  0.50  1.00  0.99  0.99 
2az4_A 2az4_B  2.00    425  2.00    426  100  1.11  1.00  0.98  0.98 
2b8n_A 2b8n_B  2.53    414  2.53    414   92  0.39  1.00  1.00  1.00 
4dn7_A 4dn7_B  1.60    406  1.60    406   96  0.25  1.00  1.00  1.00 
4o9d_A 4o9d_B  2.00    391  2.00    392   94  0.55  0.99  0.98  0.97 
3ppl_A 3ppl_B  1.25    424  1.25    422  100  0.50  1.00  0.99  1.00 
4kys_A 4kys_B  2.18    366  2.18    365  100  0.24  1.00  1.00  1.00 
4quv_A 4quv_B  2.74    393  2.74    389   99  0.55  1.00  0.98  0.99 
4w8o_A 4w8o_B  2.05    425  2.05    416   95  0.39  1.00  0.98  1.00 
2dsj_A 2dsj_B  1.80    423  1.80    423   90  1.37  1.00  0.98  0.98 
4akk_A 4akk_B  2.15    368  2.15    367   93  0.38  1.00  0.99  1.00 
4m8r_A 4m8r_B  2.50    406  2.50    406  100  0.15  1.00  1.00  1.00 
1q9j_A 1q9j_B  2.75    388  2.75    399   96  1.03  1.00  0.98  0.95 
4gkl_A 4gkl_B  2.40    420  2.40    419   96  0.34  1.00  1.00  1.00 
1vix_A 1vix_B  2.50    411  2.50    410   97  0.27  1.00  1.00  1.00 
3es5_A 3es5_B  3.30    379  3.30    378   91  1.03  1.00  0.98  0.98 
3zhe_A 3zhe_C  3.00    399  3.00    388   98  1.03  1.00  0.96  0.98 
3h5l_A 3h5l_B  1.70    397  1.70    402   94  0.30  1.00  1.00  0.99 
1mg7_A 1mg7_B  1.55    351  1.55    352   99  0.17  1.00  1.00  1.00 
4bf5_A 4bf5_B  1.45    396  1.45    396  100  1.21  1.00  0.97  0.97 
1o75_A 1o75_B  1.95    399  1.95    402   99  3.11  0.92  0.88  0.88 
1mi1_A 1mi1_B  2.90    414  2.90    400   95  0.56  1.00  0.96  0.99 
3c8z_A 3c8z_B  1.60    399  1.60    401  100  0.52  1.00  1.00  0.99 
4wd3_A 4wd3_B  2.80    388  2.80    388   96  0.48  1.00  1.00  1.00 
3okg_A 3okg_B  1.95    390  1.95    391   93  0.61  1.00  0.99  0.99 
3wj9_A 3wj9_B  2.51    396  2.51    402   97  1.11  0.97  0.98  0.96 
4p5w_A 4p5w_B  2.40    312  2.40    306   98  0.44  1.00  0.98  1.00 
4ry1_A 4ry1_B  1.40    410  1.40    410   97  0.12  1.00  1.00  1.00 
2ibp_A 2ibp_B  1.60    407  1.60    407   96  0.61  1.00  0.99  0.99 
3jzl_A 3jzl_B  1.91    404  1.91    393   97  0.95  1.00  0.96  0.99 
1h4p_A 1h4p_B  1.75    408  1.75    408  100  0.35  1.00  1.00  1.00 
2dkj_A 2dkj_B  1.15    402  1.15    402  100  0.72  1.00  0.99  0.99 
3os4_A 3os4_B  1.60    393  1.60    365  100  0.93  1.00  0.92  0.99 
3p1v_A 3p1v_B  1.93    406  1.93    404   99  0.25  1.00  0.99  1.00 
4uvj_A 4uvj_B  2.10    364  2.10    364   95  0.57  1.00  0.99  0.99 
2o3i_A 2o3i_B  2.30    376  2.30    375   91  0.44  1.00  0.99  1.00 
3fnb_A 3fnb_B  2.12    374  2.12    371   99  0.44  1.00  0.99  0.99 
4kpp_A 4kpp_B  2.30    395  2.30    386   90  1.04  1.00  0.96  0.98 
1miw_A 1miw_B  3.00    395  3.00    395   94  0.10  1.00  1.00  1.00 
4tlg_A 4tlg_B  1.77    396  1.77    388   99  1.19  1.00  0.95  0.97 
1zy7_A 1zy7_B  1.70    378  1.70    362   93  0.80  1.00  0.93  0.98 
3pe5_A 3pe5_B  2.38    278  2.38    278  100  0.53  1.00  0.99  0.99 
5bto_A 5bto_B  1.64    377  1.64    377   90  0.55  1.00  0.94  0.94 
3liu_A 3liu_B  2.05    372  2.05    373   95  0.61  1.00  0.99  0.99 
3wx7_A 3wx7_B  1.35    402  1.35    402  100  0.17  1.00  1.00  1.00 
1v5v_A 1v5v_B  1.50    399  1.50    399  100  0.57  1.00  0.99  0.99 
3e2v_A 3e2v_B  1.50    363  1.50    362  100  0.37  1.00  0.99  1.00 
4rk9_A 4rk9_B  2.15    384  2.15    384  100  0.42  1.00  1.00  1.00 
3od1_A 3od1_B  1.97    379  1.97    380   96  0.93  1.00  0.98  0.98 
4gbf_A 4gbf_B  1.95    369  1.95    370  100  0.58  1.00  0.99  0.99 
4rk2_A 4rk2_B  1.80    393  1.80    400   95  0.66  1.00  0.99  0.98 
4rnx_A 4rnx_B  1.25    390  1.25    390  100  0.40  1.00  1.00  1.00 
2fji_1 2fji_2  2.40    399  2.40    396   96  0.75  1.00  0.98  0.99 
4k05_A 4k05_B  1.65    384  1.65    384   96  1.28  1.00  0.97  0.97 
4xz7_A 4xz7_B  2.10    378  2.10    382   97  2.58  1.00  0.87  0.86 
4w9r_A 4w9r_B  2.70    360  2.70    361  100  0.49  1.00  1.00  0.99 
3f9t_A 3f9t_B  2.11    394  2.11    392  100  0.21  1.00  0.99  1.00 
4dnx_A 4dnx_B  1.60    396  1.60    396  100  1.36  1.00  0.97  0.97 
4ija_A 4ija_B  2.10    363  2.10    361   96  0.98  1.00  0.96  0.96 
3zhe_B 3zhe_D  3.00    390  3.00    387   94  0.68  0.99  0.98  0.99 
5c4i_A 5c4i_D  2.27    394  2.27    393  100  0.26  1.00  1.00  1.00 
3hwo_A 3hwo_B  2.30    379  2.30    378  100  0.35  1.00  0.99  1.00 
3bxw_A 3bxw_B  2.70    360  2.70    360   99  0.55  1.00  0.99  0.99 
3gyc_A 3gyc_B  1.85    381  1.85    381  100  0.29  1.00  1.00  1.00 
4qn9_A 4qn9_B  2.65    321  2.65    322   96  0.06  1.00  1.00  1.00 
1zb1_A 1zb1_B  1.95    367  1.95    367   95  0.56  1.00  0.99  0.99 
2ypd_A 2ypd_B  2.10    327  2.10    326   95  0.13  1.00  1.00  1.00 
3lkb_A 3lkb_B  2.40    382  2.40    382   96  0.70  1.00  1.00  1.00 
4y7i_A 4y7i_B  2.80    379  2.80    379  100  0.38  1.00  1.00  1.00 
3tw8_A 3tw8_C  2.10    343  2.10    362   91  0.82  0.99  0.99  0.94 
2xts_A 2xts_C  1.33    389  1.33    389  100  0.12  1.00  1.00  1.00 
4qan_A 4qan_B  2.10    385  2.10    372   91  1.02  1.00  0.93  0.96 
1fnn_A 1fnn_B  2.00    379  2.00    379  100  0.25  1.00  1.00  1.00 
3i0z_A 3i0z_B  1.70    388  1.70    388   96  0.15  1.00  1.00  1.00 
1noz_A 1noz_B  2.20    346  2.20    346  100  0.92  1.00  0.98  0.98 
2gz6_A 2gz6_B  2.00    372  2.00    372   99  0.24  1.00  0.99  0.99 
3afo_A 3afo_B  2.00    360  2.00    341   94  0.91  1.00  0.92  0.97 
3skv_A 3skv_B  2.49    354  2.49    332   93  1.14  0.97  0.91  0.97 
2jd4_A 2jd4_B  1.90    376  1.90    376   98  1.76  1.00  0.93  0.93 
3bvq_A 3bvq_B  2.80    342  2.80    352   97  0.62  1.00  0.99  0.96 
3cwc_A 3cwc_B  2.23    369  2.23    374   95  0.59  1.00  0.99  0.98 
3nvx_A 3nvx_B  2.00    379  2.00    371   94  0.46  1.00  0.97  1.00 
4dlo_A 4dlo_B  2.30    351  2.30    337   94  0.99  0.99  0.92  0.96 
3d37_A 3d37_B  2.10    326  2.10    316   92  0.69  1.00  0.96  0.99 
2hke_A 2hke_B  1.80    377  1.80    376  100  0.39  1.00  0.99  1.00 
4gxw_A 4gxw_B  1.30    369  1.30    364  100  0.26  1.00  0.99  1.00 
3iup_A 3iup_B  1.70    376  1.70    375   94  0.44  1.00  0.99  1.00 
3uau_A 3uau_B  2.70    344  2.70    341   99  1.28  0.99  0.96  0.97 
5byo_A 5byo_B  2.50    372  2.50    372  100  0.48  1.00  1.00  1.00 
3bji_A 3bji_B  2.60    372  2.60    368   95  1.05  1.00  0.97  0.98 
3b1b_A 3b1b_B  1.88    310  1.88    312   99  0.26  1.00  1.00  0.99 
3ju7_A 3ju7_B  2.19    367  2.19    367  100  0.19  1.00  1.00  1.00 
2aja_A 2aja_B  2.80    343  2.80    345   98  0.99  0.99  0.96  0.96 
4qts_A 4qts_B  3.10    311  3.10    308   91  0.29  1.00  0.99  0.99 
2c5u_A 2c5u_B  2.21    375  2.21    375  100  0.42  1.00  1.00  1.00 
3vmk_A 3vmk_B  1.48    369  1.48    368  100  0.41  1.00  0.99  1.00 
5ewn_A 5ewn_B  2.60    321  2.60    315   92  0.99  0.99  0.95  0.97 
3igf_A 3igf_B  2.00    333  2.00    336   93  1.10  0.99  0.96  0.95 
4kh9_A 4kh9_B  2.00    361  2.00    360   97  1.37  0.99  0.95  0.96 
4kq7_A 4kq7_B  1.62    373  1.62    373  100  0.14  1.00  1.00  1.00 
2aml_A 2aml_B  1.50    366  1.50    361   96  0.28  1.00  0.98  1.00 
4gyo_A 4gyo_B  2.16    357  2.16    359   99  0.42  1.00  0.99  0.99 
4xae_A 4xae_B  2.77    329  2.77    324   98  0.76  1.00  0.97  0.99 
4xuv_A 4xuv_B  2.05    332  2.05    330   99  0.47  1.00  0.99  0.99 
1r8g_A 1r8g_B  2.15    352  2.15    358   98  0.61  0.99  0.99  0.97 
1c8b_A 1c8b_B  3.00    320  3.00    320  100  0.13  1.00  1.00  1.00 
3qi7_A 3qi7_B  1.86    358  1.86    356   96  0.56  1.00  0.99  0.99 
3rao_A 3rao_B  2.30    341  2.30    349   93  0.68  1.00  0.99  0.97 
3zgj_A 3zgj_B  1.95    327  1.95    343   95  0.37  1.00  1.00  0.95 
3l6v_A 3l6v_B  2.19    313  2.19    305   94  0.96  1.00  0.95  0.97 
3qwu_A 3qwu_B  2.35    366  2.35    364   93  0.49  1.00  0.99  1.00 
4cem_A 4cem_B  2.60    308  2.60    309  100  1.12  1.00  0.98  0.97 
2w1z_A 2w1z_B  1.97    354  1.97    358   99  0.32  1.00  1.00  0.99 
3zwf_A 3zwf_B  1.70    259  1.70    259   94  0.30  1.00  0.99  0.99 
2hdw_A 2hdw_B  2.00    321  2.00    318   96  0.37  1.00  0.99  1.00 
3tw5_A 3tw5_B  2.95    344  2.95    344   95  0.25  1.00  1.00  1.00 
4mca_A 4mca_B  1.90    367  1.90    363   93  0.28  1.00  0.99  1.00 
1k0r_A 1k0r_B  1.70    326  1.70    326  100  2.40  0.95  0.91  0.91 
2w9x_A 2w9x_B  2.00    312  2.00    329   95  0.24  1.00  1.00  0.95 
4v00_A 4v00_B  1.82    343  1.82    345   95  0.27  1.00  1.00  0.99 
1fn9_A 1fn9_B  1.80    365  1.80    365  100  0.32  1.00  1.00  1.00 
3fse_A 3fse_B  1.90    336  1.90    348   94  0.95  0.99  0.95  0.91 
4rct_A 4rct_B  2.25    345  2.25    345  100  0.36  1.00  1.00  1.00 
4zr8_A 4zr8_B  1.50    353  1.50    354   96  0.44  1.00  0.99  0.99 
2rb7_A 2rb7_B  1.60    360  1.60    360  100  1.25  1.00  0.97  0.97 
3qc2_A 3qc2_B  2.30    360  2.30    357   99  0.70  1.00  0.98  0.99 
4mu9_A 4mu9_B  1.89    360  1.89    359   99  0.21  1.00  1.00  1.00 
3dp7_A 3dp7_B  2.33    351  2.33    350  100  0.66  1.00  0.99  0.99 
3rau_A 3rau_B  1.95    358  1.95    357  100  0.68  1.00  0.99  0.99 
1czf_A 1czf_B  1.68    335  1.68    335   93  0.28  1.00  1.00  1.00 
4wwh_A 4wwh_B  1.20    329  1.20    329  100  0.50  1.00  0.99  0.99 
5afo_A 5afo_B  1.82    343  1.82    343  100  0.50  1.00  0.99  0.99 
4noi_A 4noi_B  2.17    227  2.17    219   98  2.95  0.94  0.79  0.81 
4wu0_A 4wu0_B  1.60    360  1.60    360  100  0.29  1.00  1.00  1.00 
4xh9_A 4xh9_D  2.00    336  2.00    338  100  0.45  1.00  1.00  0.99 
4het_A 4het_B  2.10    348  2.10    340   98  0.57  1.00  0.97  0.99 
1svv_A 1svv_B  2.10    340  2.10    342  100  0.23  1.00  1.00  0.99 
2zsg_A 2zsg_B  1.65    356  1.65    352   97  2.13  0.97  0.90  0.91 
3m2t_A 3m2t_B  2.30    342  2.30    342   99  0.32  1.00  0.99  0.99 
4q88_A 4q88_B  1.73    350  1.73    348  100  0.18  1.00  0.99  1.00 
2c1l_A 2c1l_B  1.90    358  1.90    358  100  0.78  1.00  0.99  0.99 
4i8o_A 4i8o_B  2.10    344  2.10    344  100  0.63  1.00  0.99  0.99 
2fna_A 2fna_B  2.00    352  2.00    352  100  0.47  1.00  1.00  1.00 
2uvk_A 2uvk_B  1.50    342  1.50    349   97  0.35  1.00  1.00  0.98 
2xsw_A 2xsw_B  1.90    340  1.90    326   96  0.42  1.00  0.96  1.00 
3k85_A 3k85_B  2.28    306  2.28    306  100  0.46  1.00  1.00  1.00 
3rpd_A 3rpd_B  1.50    346  1.50    342  100  0.54  1.00  0.99  1.00 
3tg9_A 3tg9_B  2.20    322  2.20    326   94  0.37  1.00  0.99  0.98 
4xgo_A 4xgo_B  1.74    340  1.74    328   97  0.72  1.00  0.95  0.99 
2o2k_A 2o2k_B  1.60    332  1.60    333   99  0.31  1.00  0.99  0.99 
3c9h_A 3c9h_B  1.90    334  1.90    339   98  0.30  1.00  1.00  0.98 
3vu4_A 3vu4_B  2.60    319  2.60    301   94  1.07  1.00  0.93  0.98 
4wa8_A 4wa8_B  2.20    303  2.20    289   95  0.24  1.00  0.95  1.00 
4xb6_C 4xb6_G  1.70    353  1.70    353  100  0.26  1.00  1.00  1.00 
2g8s_A 2g8s_B  1.50    348  1.50    347  100  0.05  1.00  1.00  1.00 
4q6u_A 4q6u_B  1.95    318  1.95    324   95  1.12  0.98  0.95  0.93 
4e3e_A 4e3e_B  1.90    351  1.90    351  100  0.10  1.00  1.00  1.00 
3vup_A 3vup_B  1.05    351  1.05    351   95  0.19  1.00  1.00  1.00 
4n0l_A 4n0l_B  2.37    335  2.37    334   91  0.42  1.00  0.99  1.00 
2gwg_A 2gwg_B  1.80    329  1.80    326   97  0.46  1.00  0.98  0.99 
2vvg_A 2vvg_B  1.60    308  1.60    313   98  0.32  1.00  1.00  0.98 
3g8r_A 3g8r_B  2.49    337  2.49    336   95  0.76  1.00  0.99  0.99 
3ren_A 3ren_B  2.00    337  2.00    332   99  0.46  1.00  0.98  1.00 
3zth_A 3zth_B  2.40    348  2.40    348  100  2.47  0.96  0.90  0.90 
1a2o_A 1a2o_B  2.40    347  2.40    347  100  1.20  0.99  0.98  0.98 
3bje_A 3bje_B  1.44    327  1.44    327  100  0.27  1.00  1.00  1.00 
3tov_A 3tov_B  2.98    348  2.98    344   99  1.41  1.00  0.93  0.94 
3wuy_A 3wuy_B  3.10    287  3.10    287  100  0.18  0.99  1.00  1.00 
4l9o_A 4l9o_B  1.60    330  1.60    311   95  0.81  1.00  0.92  0.97 
4uuy_A 4uuy_B  2.14    317  2.14    318   94  0.17  1.00  1.00  0.99 
4wwx_X 4wwx_Y  3.20    333  3.20    333  100  0.59  1.00  0.99  0.99 
1vky_A 1vky_B  2.00    280  2.00    283   90  0.64  1.00  0.99  0.98 
2qty_A 2qty_B  1.80    337  1.80    337   93  0.78  1.00  0.99  0.99 
3hfq_A 3hfq_B  1.96    341  1.96    341  100  0.39  1.00  1.00  1.00 
3up6_A 3up6_B  2.80    322  2.80    324   99  0.68  1.00  0.99  0.98 
4n06_A 4n06_B  2.40    346  2.40    347   91  0.79  1.00  0.99  0.98 
4ofq_A 4ofq_B  1.80    337  1.80    335  100  0.37  1.00  0.99  1.00 
5chs_A 5chs_B  1.80    294  1.80    315   95  0.56  1.00  0.99  0.93 
1pxz_A 1pxz_B  1.70    346  1.70    346   96  0.57  1.00  0.99  0.99 
2etv_A 2etv_B  1.70    320  1.70    315   93  0.15  1.00  0.98  1.00 
2ory_A 2ory_B  2.20    335  2.20    344   98  0.71  0.98  0.99  0.96 
2q83_A 2q83_B  2.50    332  2.50    332   99  0.55  1.00  1.00  1.00 
4u9c_A 4u9c_B  2.00    286  2.00    300   95  0.48  1.00  0.99  0.95 
3wh9_A 3wh9_B  1.57    345  1.57    345  100  0.17  1.00  1.00  1.00 
4pfe_A 4pfe_B  2.60    342  2.60    340  100  0.90  1.00  0.98  0.98 
2b2n_A 2b2n_B  2.10    308  2.10    309   94  0.93  1.00  0.98  0.98 
2p0a_A 2p0a_B  1.90    298  1.90    298  100  0.28  1.00  1.00  1.00 
3myu_A 3myu_B  1.95    333  1.95    334   99  0.42  1.00  1.00  0.99 
2qe8_A 2qe8_B  1.35    337  1.35    337  100  0.30  1.00  1.00  1.00 
3e38_A 3e38_B  2.20    342  2.20    343  100  0.19  1.00  1.00  1.00 
3qj4_A 3qj4_B  2.50    335  2.50    333   97  0.40  0.98  0.98  0.99 
4jqp_A 4jqp_B  1.65    330  1.65    330   96  0.29  1.00  1.00  1.00 
5c5v_A 5c5v_B  2.35    342  2.35    342  100  0.51  1.00  0.99  0.99 
1yw4_A 1yw4_B  2.00    319  2.00    309   90  1.03  1.00  0.93  0.96 
3gve_A 3gve_B  1.25    334  1.25    334  100  0.07  1.00  1.00  1.00 
3swh_A 3swh_B  2.65    295  2.65    297   99  0.50  1.00  0.99  0.98 
2be1_A 2be1_B  2.98    301  2.98    301  100  0.10  1.00  1.00  1.00 
2c2n_A 2c2n_B  1.55    317  1.55    308   98  0.36  1.00  0.97  1.00 
2ygk_A 2ygk_B  2.50    319  2.50    319   92  0.06  1.00  1.00  1.00 
3dad_A 3dad_B  2.30    324  2.30    311   91  0.54  1.00  0.95  0.99 
4xz6_A 4xz6_B  2.20    291  2.20    290   94  0.79  1.00  0.98  0.98 
4ymk_A 4ymk_D  2.60    322  2.60    312   96  0.35  1.00  0.97  1.00 
4zlh_A 4zlh_B  2.00    323  2.00    338  100  2.19  0.99  0.91  0.88 
5ce9_A 5ce9_B  1.80    339  1.80    332   98  0.70  1.00  0.97  0.99 
2uw1_A 2uw1_B  1.95    327  1.95    338   99  0.35  0.99  1.00  0.96 
4n01_A 4n01_B  1.80    296  1.80    296  100  0.10  1.00  1.00  1.00 
1u7n_A 1u7n_B  2.26    318  2.26    318   94  0.39  1.00  0.98  0.98 
2p2s_A 2p2s_B  1.25    334  1.25    334  100  0.32  1.00  1.00  1.00 
3eeq_A 3eeq_B  2.30    311  2.30    304   97  0.56  1.00  0.96  0.99 
4mix_A 4mix_B  1.80    276  1.80    277   98  0.25  1.00  0.99  0.98 
1txg_A 1txg_B  1.70    335  1.70    335   96  0.57  1.00  0.99  0.99 
2ich_A 2ich_B  2.00    320  2.00    323   99  0.30  1.00  1.00  0.99 
2q0x_A 2q0x_B  2.20    294  2.20    293  100  0.24  1.00  1.00  1.00 
2qw5_A 2qw5_B  1.78    327  1.78    325  100  0.16  1.00  0.99  1.00 
2r3s_A 2r3s_B  2.15    330  2.15    325   98  0.53  1.00  0.98  0.99 
3h2t_A 3h2t_B  3.20    326  3.20    324  100  2.05  1.00  0.92  0.93 
3oaj_A 3oaj_B  1.40    310  1.40    310  100  0.26  1.00  1.00  1.00 
4v36_A 4v36_B  2.10    325  2.10    314   97  1.26  0.96  0.94  0.98 
3mfd_A 3mfd_B  1.75    326  1.75    306   94  1.15  0.98  0.91  0.97 
3io5_A 3io5_B  2.40    271  2.40    272   98  0.41  1.00  0.99  0.98 
3ktc_A 3ktc_B  1.54    330  1.54    330  100  0.10  1.00  1.00  1.00 
3dpt_A 3dpt_B  2.90    298  2.90    299   98  0.77  1.00  0.98  0.97 
3dyj_A 3dyj_B  1.85    317  1.85    317  100  1.20  1.00  0.97  0.97 
4rkk_A 4rkk_C  2.40    317  2.40    315   90  0.23  1.00  0.99  1.00 
3gff_A 3gff_B  2.12    316  2.12    316  100  0.26  1.00  1.00  1.00 
3qye_A 3qye_B  2.20    317  2.20    317  100  0.48  1.00  0.99  0.99 
3t6g_A 3t6g_C  2.50    299  2.50    273  100  0.63  1.00  0.90  0.99 
3u4y_A 3u4y_B  2.99    319  2.99    317  100  0.47  1.00  0.99  0.99 
4rwr_A 4rwr_B  2.10    267  2.10    268   99  0.33  1.00  0.99  0.99 
3caw_A 3caw_B  1.87    316  1.87    316   96  0.54  1.00  0.99  0.99 
3w0k_A 3w0k_B  1.60    330  1.60    325   98  0.22  1.00  0.98  1.00 
4eqb_A 4eqb_B  1.50    323  1.50    323   95  0.34  1.00  1.00  1.00 
4h3w_A 4h3w_B  1.87    288  1.87    287  100  0.36  1.00  0.99  1.00 
4mlz_A 4mlz_B  1.72    299  1.72    299  100  0.68  1.00  0.99  0.99 
3sb4_A 3sb4_B  1.99    329  1.99    328  100  0.99  1.00  0.98  0.98 
4xrt_A 4xrt_B  1.95    302  1.95    299   99  0.44  1.00  0.99  1.00 
1mdw_A 1mdw_B  1.95    319  1.95    318   99  0.31  1.00  0.99  0.99 
3kzh_A 3kzh_B  2.45    316  2.45    314   99  0.59  0.99  0.99  0.99 
4axn_A 4axn_B  1.68    316  1.68    316  100  0.26  1.00  1.00  1.00 
4muo_A 4muo_B  1.94    310  1.94    309   99  0.37  1.00  0.99  1.00 
4yer_A 4yer_B  2.35    285  2.35    277   90  0.22  1.00  0.97  1.00 
2f9i_A 2f9i_C  1.98    309  1.98    297   91  0.22  1.00  0.96  1.00 
4h40_A 4h40_B  2.57    300  2.57    304   99  1.12  0.99  0.98  0.96 
2q7x_A 2q7x_B  2.00    302  2.00    293   94  1.21  1.00  0.93  0.95 
3e0s_A 3e0s_B  2.09    296  2.09    294   96  0.30  1.00  0.99  1.00 
4zpm_A 4zpm_B  2.40    317  2.40    314   94  1.27  1.00  0.96  0.96 
2i5g_A 2i5g_B  2.60    325  2.60    325  100  0.24  1.00  1.00  1.00 
4z29_A 4z29_B  2.03    176  2.03    169  100  0.44  1.00  0.95  0.99 
2p0w_A 2p0w_B  1.90    319  1.90    317   98  0.61  1.00  0.97  0.98 
3ksk_A 3ksk_B  2.35    313  2.35    311   99  0.80  1.00  0.98  0.99 
3qyf_A 3qyf_B  1.90    271  1.90    270   97  0.30  1.00  0.99  1.00 
4o2i_A 4o2i_B  2.20    260  2.20    238   94  0.57  0.98  0.91  0.99 
4pag_A 4pag_B  1.90    323  1.90    322  100  0.29  1.00  1.00  1.00 
2cyb_A 2cyb_B  1.80    319  1.80    317   99  0.65  1.00  0.98  0.99 
2ixs_A 2ixs_B  2.00    319  2.00    319  100  2.15  1.00  0.93  0.93 
2o8s_A 2o8s_B  2.40    230  2.40    230   94  0.27  1.00  1.00  1.00 
3edv_A 3edv_B  1.95    322  1.95    321  100  1.72  1.00  0.94  0.94 
4h0a_A 4h0a_B  1.90    292  1.90    301   98  0.26  1.00  1.00  0.97 
4xd9_A 4xd9_C  2.35    236  2.35    236  100  0.91  1.00  0.98  0.98 
4p7c_A 4p7c_B  1.85    322  1.85    319  100  0.33  1.00  0.99  1.00 
5ee4_A 5ee4_B  2.30    297  2.30    298   99  0.29  1.00  1.00  0.99 
2z22_A 2z22_X  2.00    321  2.00    321  100  0.30  1.00  1.00  1.00 
3v10_A 3v10_B  1.75    310  1.75    309   98  0.53  1.00  0.98  0.98 
4bg2_A 4bg2_B  2.13    297  2.13    298  100  0.21  1.00  1.00  1.00 
4nrh_A 4nrh_C  2.20    289  2.20    287  100  0.35  1.00  0.99  1.00 
4pbb_A 4pbb_B  3.46    314  3.46    313  100  0.48  1.00  0.99  0.99 
5caw_A 5caw_C  2.62    298  2.62    315   94  0.77  1.00  0.99  0.93 
4jx0_A 4jx0_B  2.90    302  2.90    302  100  0.58  1.00  0.99  0.99 
4oh7_A 4oh7_B  1.50    302  1.50    299   99  0.27  1.00  0.99  1.00 
1qwr_A 1qwr_B  1.80    315  1.80    314  100  0.51  1.00  0.99  0.99 
2o5n_A 2o5n_B  2.40    271  2.40    274   93  0.60  1.00  0.98  0.97 
2zoc_A 2zoc_B  2.00    319  2.00    318  100  0.42  1.00  0.99  1.00 
3cz8_A 3cz8_B  2.20    302  2.20    298   94  0.38  1.00  0.98  1.00 
4euu_A 4euu_B  1.80    307  1.80    307  100  0.27  1.00  1.00  1.00 
2wuq_A 2wuq_B  1.80    277  1.80    283   92  0.37  1.00  0.99  0.97 
3te6_A 3te6_B  2.80    304  2.80    303   94  0.85  0.97  0.98  0.98 
4bs0_A 4bs0_B  1.09    300  1.09    300  100  0.29  1.00  1.00  1.00 
4qu2_A 4qu2_B  2.70    318  2.70    318   96  1.12  1.00  0.99  0.99 
1ev7_A 1ev7_B  2.38    295  2.38    293   99  1.99  0.99  0.91  0.92 
3hl1_A 3hl1_B  1.95    289  1.95    282   97  0.31  1.00  0.97  0.99 
3o53_A 3o53_B  2.00    316  2.00    314  100  1.85  1.00  0.95  0.96 
4wpc_A 4wpc_B  3.34    283  3.34    288   97  1.76  0.91  0.92  0.91 
5cpc_A 5cpc_B  2.15    281  2.15    280   99  0.43  1.00  0.99  1.00 
5f2h_A 5f2h_B  2.75    304  2.75    308   95  1.46  1.00  0.95  0.94 
1ijq_A 1ijq_B  1.50    308  1.50    305   99  0.44  1.00  0.99  1.00 
1sgv_A 1sgv_B  1.90    262  1.90    266   95  1.52  1.00  0.94  0.92 
1xcr_A 1xcr_B  1.70    313  1.70    313  100  0.27  1.00  1.00  1.00 
1zup_A 1zup_B  2.20    293  2.20    287   92  0.48  1.00  0.96  0.98 
3ijd_A 3ijd_B  2.00    286  2.00    285   95  0.30  1.00  0.99  0.99 
4qqs_A 4qqs_B  1.10    312  1.10    313  100  0.30  1.00  1.00  0.99 
5bu0_A 5bu0_B  2.35    295  2.35    292  100  0.37  1.00  0.99  1.00 
5c4i_B 5c4i_E  2.27    308  2.27    312   91  1.34  0.98  0.98  0.97 
2bol_A 2bol_B  2.50    301  2.50    291   92  0.93  1.00  0.95  0.98 
3fwy_A 3fwy_B  1.63    268  1.63    268   91  0.72  1.00  0.99  0.99 
3let_A 3let_B  1.80    302  1.80    310  100  0.76  1.00  0.98  0.96 
4be3_A 4be3_B  1.75    312  1.75    312  100  0.39  1.00  1.00  1.00 
5c4i_C 5c4i_F  2.27    312  2.27    312  100  0.24  1.00  1.00  1.00 
2h98_A 2h98_B  1.80    216  1.80    216  100  0.97  1.00  0.97  0.97 
3l12_A 3l12_B  1.60    297  1.60    295   95  0.55  1.00  0.99  0.99 
3mwb_A 3mwb_B  2.00    306  2.00    303   99  0.69  1.00  0.98  0.99 
3odt_A 3odt_B  1.35    296  1.35    296   92  0.50  1.00  0.99  0.99 
4p17_A 4p17_B  1.79    288  1.79    290   93  0.30  1.00  0.98  0.98 
2gu0_A 2gu0_B  2.80    301  2.80    301  100  0.58  1.00  0.99  0.99 
3oox_A 3oox_B  1.44    305  1.44    305   95  0.44  1.00  0.99  0.99 
4ei0_A 4ei0_B  2.00    301  2.00    302  100  0.71  1.00  0.99  0.98 
1vs0_A 1vs0_B  2.40    298  2.40    304   98  0.81  1.00  0.99  0.97 
3n5l_A 3n5l_B  1.97    306  1.97    302   91  0.50  1.00  0.98  0.99 
3tc3_A 3tc3_B  1.50    289  1.50    290  100  0.22  1.00  1.00  1.00 
3vo2_A 3vo2_B  1.39    296  1.39    296   95  0.04  1.00  1.00  1.00 
4mps_A 4mps_B  2.40    293  2.40    273   97  0.59  1.00  0.92  0.99 
4n7r_C 4n7r_D  2.80    252  2.80    251  100  0.69  1.00  0.98  0.99 
4qdg_A 4qdg_B  2.20    300  2.20    302  100  1.00  1.00  0.98  0.98 
3tc8_A 3tc8_B  1.06    293  1.06    292   94  0.14  1.00  1.00  1.00 
4om8_A 4om8_B  1.55    309  1.55    309  100  0.62  1.00  0.99  0.99 
5ecj_A 5ecj_B  3.05    263  3.05    263   98  1.29  0.99  0.96  0.96 
2ond_A 2ond_B  2.80    308  2.80    308  100  0.64  1.00  0.99  0.99 
2x26_A 2x26_B  1.75    308  1.75    291   94  0.35  1.00  0.93  0.98 
3aeh_A 3aeh_B  2.00    277  2.00    277  100  0.13  1.00  1.00  1.00 
4o8v_A 4o8v_B  1.81    278  1.81    278   94  0.53  0.99  0.99  0.99 
1vbk_A 1vbk_B  1.90    307  1.90    296   96  0.88  1.00  0.95  0.98 
2f6k_A 2f6k_B  2.50    306  2.50    306  100  0.08  1.00  1.00  1.00 
3dcd_A 3dcd_B  1.90    300  1.90    300   96  0.58  1.00  0.99  0.99 
4i84_A 4i84_B  1.50    296  1.50    274   92  0.53  0.99  0.92  0.99 
4ouj_A 4ouj_B  1.46    281  1.46    281  100  0.43  1.00  1.00  1.00 
3okz_A 3okz_B  2.70    297  2.70    295   99  0.53  1.00  0.99  0.99 
2hqy_A 2hqy_B  1.80    298  1.80    296  100  0.78  1.00  0.98  0.99 
3dr2_A 3dr2_B  1.67    299  1.67    297   94  0.32  1.00  0.99  1.00 
3obe_A 3obe_B  1.70    286  1.70    290   96  0.62  1.00  0.97  0.96 
4q1q_A 4q1q_B  2.11    274  2.11    274   90  0.28  1.00  1.00  1.00 
3d0k_A 3d0k_B  1.83    287  1.83    293   98  0.50  1.00  0.99  0.97 
5flw_A 5flw_B  1.40    302  1.40    302  100  0.26  1.00  1.00  1.00 
1jlx_A 1jlx_B  2.20    299  2.20    299  100  0.32  1.00  1.00  1.00 
2owl_A 2owl_B  2.40    302  2.40    301   94  1.50  1.00  0.96  0.96 
2qdr_A 2qdr_B  2.60    285  2.60    284  100  0.06  1.00  0.99  1.00 
4nmy_A 4nmy_B  1.90    299  1.90    299  100  0.40  1.00  1.00  1.00 
2wau_A 2wau_B  3.00    278  3.00    271   97  0.86  1.00  0.95  0.97 
3aja_A 3aja_B  2.90    260  2.90    264   98  0.19  1.00  1.00  0.98 
3hwp_A 3hwp_B  2.00    288  2.00    288  100  0.48  1.00  1.00  1.00 
4pne_A 4pne_B  1.50    270  1.50    272   98  0.72  1.00  0.98  0.98 
3cny_A 3cny_B  1.85    300  1.85    300  100  0.19  1.00  1.00  1.00 
4pm4_A 4pm4_B  2.20    290  2.20    289  100  0.67  1.00  0.99  0.99 
1qgj_A 1qgj_B  1.90    300  1.90    300  100  0.19  1.00  1.00  1.00 
3dup_A 3dup_B  1.80    284  1.80    282  100  0.54  1.00  0.99  0.99 
2g8l_A 2g8l_B  2.04    285  2.04    286  100  0.76  1.00  0.98  0.98 
3gvz_A 3gvz_B  2.80    256  2.80    256  100  0.01  1.00  1.00  1.00 
4kho_A 4kho_B  2.00    268  2.00    262   91  0.70  0.99  0.96  0.98 
1zel_A 1zel_B  1.93    293  1.93    295   92  0.44  1.00  1.00  0.99 
2r17_C 2r17_D  2.80    298  2.80    276   92  1.26  0.99  0.90  0.97 
4z8n_A 4z8n_B  2.12    298  2.12    284   97  0.67  1.00  0.94  0.99 
3tad_A 3tad_B  2.90    265  2.90    261   98  0.42  1.00  0.98  1.00 
4wep_A 4wep_B  1.50    281  1.50    283  100  0.57  1.00  0.99  0.98 
2g0w_A 2g0w_B  1.70    275  1.70    285  100  0.30  1.00  0.99  0.96 
3fid_A 3fid_B  1.90    296  1.90    296  100  0.15  1.00  1.00  1.00 
3kg9_A 3kg9_B  1.70    281  1.70    279   97  1.32  0.98  0.95  0.96 
3r4r_A 3r4r_B  2.38    274  2.38    267   94  0.83  1.00  0.95  0.98 
4qpv_A 4qpv_B  1.80    274  1.80    274  100  0.10  1.00  1.00  1.00 
3lft_A 3lft_B  1.35    295  1.35    288   98  0.61  1.00  0.97  0.99 
3spe_A 3spe_B  2.40    252  2.40    254   98  0.64  0.99  0.99  0.98 
1knv_A 1knv_B  2.17    290  2.17    291  100  1.46  1.00  0.95  0.95 
3wqo_A 3wqo_B  2.64    271  2.64    267   98  0.45  1.00  0.98  0.99 
4qxd_A 4qxd_B  2.55    288  2.55    289   96  0.33  1.00  1.00  0.99 
3mz2_A 3mz2_B  1.55    285  1.55    285  100  0.28  1.00  1.00  1.00 
4l9a_A 4l9a_B  2.00    273  2.00    264   97  0.94  1.00  0.93  0.96 
5c6k_A 5c6k_B  1.90    165  1.90    167   99  0.99  0.99  0.95  0.94 
1vzy_A 1vzy_B  1.97    290  1.97    286  100  1.39  1.00  0.94  0.96 
3npk_A 3npk_B  1.50    265  1.50    261   99  0.82  1.00  0.97  0.98 
3sy6_A 3sy6_B  1.90    272  1.90    271   94  0.55  1.00  0.99  0.99 
1wiw_A 1wiw_B  2.00    282  2.00    283   92  1.18  0.94  0.95  0.95 
2q7s_A 2q7s_B  2.00    271  2.00    280   92  0.43  1.00  1.00  0.96 
3tva_A 3tva_B  2.15    282  2.15    276   97  1.02  1.00  0.95  0.97 
4u6u_B 4u6u_D  3.00    282  3.00    283  100  2.00  1.00  0.91  0.91 
1pzx_A 1pzx_B  2.00    277  2.00    289   96  0.79  1.00  0.99  0.95 
3k25_A 3k25_B  2.55    289  2.55    289  100  0.54  1.00  0.99  0.99 
3r4d_B 3r4d_D  3.10    229  3.10    229  100  0.79  1.00  0.98  0.98 
1l1e_A 1l1e_B  2.00    272  2.00    260   95  0.64  1.00  0.95  0.99 
3kws_A 3kws_B  1.68    265  1.68    265   94  0.19  1.00  1.00  1.00 
1gvf_A 1gvf_B  1.45    273  1.45    275   98  0.31  1.00  0.99  0.99 
1jr2_A 1jr2_B  1.84    260  1.84    260   93  1.51  0.98  0.94  0.94 
3ius_A 3ius_B  1.66    282  1.66    277   95  0.84  1.00  0.96  0.98 
4trq_B 4trq_E  3.10    286  3.10    286   96  0.65  1.00  0.99  0.99 
1c8u_A 1c8u_B  1.90    285  1.90    285   96  0.47  1.00  0.99  0.99 
5e04_A 5e04_B  2.25    281  2.25    265   94  0.67  1.00  0.93  0.99 
2w3y_A 2w3y_B  2.00    267  2.00    261   92  0.38  1.00  0.97  1.00 
3hn0_A 3hn0_B  1.75    280  1.75    280  100  1.37  1.00  0.95  0.95 
4b6g_A 4b6g_B  1.40    283  1.40    275  100  0.23  1.00  0.97  1.00 
4ixj_A 4ixj_B  1.98    224  1.98    228   98  1.08  1.00  0.97  0.95 
3rpt_A 3rpt_X  1.30    253  1.30    252   98  0.97  0.99  0.98  0.99 
4f3v_A 4f3v_B  2.00    275  2.00    273   93  0.60  1.00  0.98  0.99 
4k4k_A 4k4k_B  1.67    256  1.67    257   92  0.82  0.99  0.98  0.97 
5fly_A 5fly_B  1.60    279  1.60    277  100  0.16  1.00  0.99  1.00 
3bzb_A 3bzb_B  2.79    189  2.79    200   93  0.79  0.99  0.98  0.93 
3u0h_A 3u0h_B  2.30    279  2.30    279   95  0.36  1.00  1.00  1.00 
4cwc_A 4cwc_C  2.90    270  2.90    270  100  2.47  0.91  0.82  0.82 
4e5v_A 4e5v_B  1.75    280  1.75    279  100  0.18  1.00  1.00  1.00 
4q51_A 4q51_B  1.90    264  1.90    265  100  0.59  1.00  0.99  0.99 
4xb6_D 4xb6_H  1.70    277  1.70    277  100  0.32  1.00  1.00  1.00 
5c3c_A 5c3c_B  2.80    231  2.80    235   95  1.19  0.99  0.94  0.93 
3bs6_A 3bs6_B  1.80    258  1.80    260   94  0.61  1.00  0.98  0.98 
3juu_A 3juu_B  1.80    268  1.80    269  100  0.61  1.00  0.99  0.99 
4aly_A 4aly_B  2.40    211  2.40    187   95  0.32  1.00  0.88  1.00 
4art_A 4art_B  2.15    237  2.15    231   93  0.78  1.00  0.96  0.98 
2bji_A 2bji_B  1.24    275  1.24    275  100  0.20  1.00  1.00  1.00 
2i76_A 2i76_B  3.00    247  3.00    242   99  2.55  1.00  0.83  0.85 
2pif_A 2pif_B  2.30    252  2.30    253  100  0.57  1.00  0.99  0.99 
2w1v_A 2w1v_B  1.49    274  1.49    274  100  0.09  1.00  1.00  1.00 
3iwg_A 3iwg_B  2.30    268  2.30    267  100  0.56  1.00  0.99  0.99 
3tzt_A 3tzt_B  2.10    234  2.10    231   91  0.81  1.00  0.97  0.98 
4qic_A 4qic_C  2.05    243  2.05    240   95  1.04  0.99  0.95  0.97 
1xnf_A 1xnf_B  1.98    259  1.98    262  100  0.76  1.00  0.99  0.98 
3mq0_A 3mq0_B  1.79    243  1.79    248   93  1.36  1.00  0.94  0.92 
3mvg_A 3mvg_B  1.25    251  1.25    250  100  0.64  0.99  0.98  0.99 
4frf_A 4frf_B  2.90    214  2.90    213   99  0.27  1.00  0.99  1.00 
2qe6_A 2qe6_B  1.95    265  1.95    265  100  0.52  1.00  0.99  0.99 
3fzq_A 3fzq_B  2.10    271  2.10    258   94  0.30  1.00  0.94  0.99 
3g23_A 3g23_B  1.89    270  1.89    270  100  0.22  1.00  1.00  1.00 
3p8a_A 3p8a_B  1.95    251  1.95    252   99  0.15  1.00  1.00  0.99 
1vkh_A 1vkh_B  1.85    261  1.85    252  100  0.30  1.00  0.96  1.00 
3ocr_A 3ocr_B  1.95    251  1.95    248   92  0.97  1.00  0.97  0.98 
3s84_A 3s84_B  2.40    239  2.40    241  100  2.17  0.99  0.89  0.89 
4hou_A 4hou_B  1.95    261  1.95    242   91  0.97  1.00  0.90  0.97 
4k92_A 4k92_B  2.00    243  2.00    243  100  0.49  1.00  0.99  0.99 
4yhb_A 4yhb_B  1.89    261  1.89    262  100  0.48  1.00  0.99  0.99 
1wtd_A 1wtd_B  2.40    264  2.40    267   95  0.79  0.97  0.97  0.95 
3cjp_A 3cjp_B  1.85    262  1.85    262  100  0.37  1.00  1.00  1.00 
3u4t_A 3u4t_B  2.28    258  2.28    258  100  0.33  1.00  0.99  0.99 
4csd_A 4csd_B  1.35    266  1.35    267   98  0.46  1.00  0.99  0.98 
4ghb_A 4ghb_B  2.32    256  2.32    257   95  1.69  1.00  0.95  0.94 
4rl3_A 4rl3_B  1.57    271  1.57    271   94  0.12  1.00  1.00  1.00 
5aoq_A 5aoq_B  2.70    233  2.70    233  100  0.47  1.00  0.99  0.99 
1z5z_A 1z5z_B  2.00    230  2.00    228  100  1.26  1.00  0.95  0.96 
3qxl_A 3qxl_B  2.24    245  2.24    244   92  0.44  1.00  0.99  0.99 
4kw3_A 4kw3_B  2.70    266  2.70    266  100  0.51  1.00  0.99  0.99 
4l7a_A 4l7a_B  2.09    261  2.09    260  100  0.09  1.00  1.00  1.00 
4rgy_A 4rgy_B  1.40    237  1.40    236   99  0.87  1.00  0.99  0.99 
1gxs_A 1gxs_C  2.30    267  2.30    267  100  0.25  1.00  1.00  1.00 
2o62_A 2o62_B  1.75    269  1.75    268   99  1.41  1.00  0.96  0.97 
2qjv_A 2qjv_B  1.90    255  1.90    255   95  0.20  1.00  1.00  1.00 
2r1f_A 2r1f_B  2.21    260  2.21    260  100  0.70  1.00  0.99  0.99 
3u0j_A 3u0j_B  2.70    232  2.70    236   98  0.32  1.00  1.00  0.98 
4xoi_B 4xoi_D  2.09    210  2.09    208   94  0.51  1.00  0.98  0.99 
3hlz_A 3hlz_B  1.50    268  1.50    269  100  0.37  1.00  1.00  0.99 
3ngf_A 3ngf_B  1.80    258  1.80    260  100  0.13  1.00  1.00  0.99 
1k3r_A 1k3r_B  2.30    262  2.30    264  100  0.78  1.00  0.98  0.98 
3f5c_B 3f5c_C  3.00    183  3.00    181   99  1.06  0.99  0.96  0.97 
3nok_A 3nok_B  1.65    234  1.65    232  100  0.42  1.00  0.99  0.99 
3vus_A 3vus_B  1.65    263  1.65    256   98  0.72  1.00  0.96  0.99 
4cbp_A 4cbp_B  1.60    207  1.60    206   99  1.40  0.99  0.93  0.94 
4iul_A 4iul_B  2.30    235  2.30    234   90  0.96  1.00  0.92  0.93 
5cya_A 5cya_B  2.00    161  2.00    168   95  0.86  1.00  0.98  0.94 
3ho6_A 3ho6_B  1.60    251  1.60    244   96  0.49  1.00  0.96  0.99 
3kkz_A 3kkz_B  1.68    256  1.68    250   94  0.36  1.00  0.97  1.00 
3ca8_A 3ca8_B  1.80    261  1.80    259  100  0.20  1.00  0.99  1.00 
3teb_A 3teb_B  2.99    258  2.99    264   97  0.46  1.00  0.99  0.97 
4q7q_A 4q7q_B  1.45    259  1.45    257   95  0.26  1.00  0.99  1.00 
4dmo_A 4dmo_B  2.14    253  2.14    253  100  0.16  1.00  1.00  1.00 
1i36_A 1i36_B  2.00    258  2.00    258   93  1.46  1.00  0.95  0.95 
3rh3_A 3rh3_B  2.10    239  2.10    237   92  0.18  1.00  0.99  1.00 
4j6o_A 4j6o_B  1.60    261  1.60    258  100  0.98  1.00  0.97  0.98 
1y6z_A 1y6z_B  1.88    242  1.88    246   97  0.75  1.00  0.98  0.96 
2i5i_A 2i5i_B  1.70    261  1.70    261  100  0.36  1.00  1.00  1.00 
3hr0_A 3hr0_B  1.90    250  1.90    249   95  1.43  1.00  0.94  0.95 
2qv5_A 2qv5_B  1.90    246  1.90    246  100  0.52  1.00  0.99  0.99 
3adr_A 3adr_B  1.80    259  1.80    256  100  0.24  1.00  0.99  1.00 
3sbu_A 3sbu_B  2.15    215  2.15    215   94  1.54  0.99  0.95  0.95 
1g60_A 1g60_B  1.74    238  1.74    228   94  1.44  0.96  0.92  0.96 
3by9_A 3by9_B  1.70    259  1.70    258  100  0.92  0.98  0.97  0.98 
2p35_A 2p35_B  1.95    245  1.95    240   95  0.65  1.00  0.96  0.98 
4qjv_A 4qjv_C  1.60    259  1.60    258  100  0.85  1.00  0.98  0.98 
4rho_A 4rho_B  2.25    256  2.25    257  100  0.13  1.00  1.00  1.00 
3dnh_A 3dnh_B  1.94    234  1.94    233   93  1.04  1.00  0.96  0.96 
3fo5_A 3fo5_B  2.00    239  2.00    233   96  0.55  1.00  0.93  0.96 
1te5_A 1te5_B  2.00    253  2.00    253   94  1.57  0.98  0.94  0.94 
2ivx_A 2ivx_B  1.80    256  1.80    255  100  0.17  1.00  0.99  1.00 
2qy6_A 2qy6_B  2.00    244  2.00    244  100  0.45  1.00  0.99  0.99 
4f7o_A 4f7o_B  2.60    235  2.60    235   92  0.94  1.00  0.98  0.98 
4hg2_A 4hg2_B  1.60    235  1.60    236   92  0.97  1.00  0.97  0.97 
4rgp_A 4rgp_B  2.30    255  2.30    255   95  0.64  1.00  0.99  0.99 
4ejr_A 4ejr_B  2.00    163  2.00    163  100  0.98  1.00  0.97  0.97 
4evw_A 4evw_B  1.90    244  1.90    244  100  0.14  1.00  1.00  1.00 
4rl9_A 4rl9_B  2.70    205  2.70    204   93  0.88  1.00  0.94  0.94 
4rsw_A 4rsw_B  1.90    255  1.90    255   98  0.27  1.00  1.00  1.00 
4xxh_A 4xxh_B  2.40    255  2.40    255   94  0.05  1.00  1.00  1.00 
3lif_A 3lif_B  2.70    243  2.70    241  100  0.97  0.98  0.97  0.97 
3pl0_A 3pl0_B  1.91    254  1.91    252   94  1.60  1.00  0.95  0.96 
4zf3_A 4zf3_B  1.90    216  1.90    214   98  0.39  1.00  0.98  0.99 
2d1l_A 2d1l_B  1.85    249  1.85    231   94  1.87  1.00  0.85  0.92 
2db0_A 2db0_B  2.20    239  2.20    240   92  1.00  1.00  0.97  0.97 
3c37_A 3c37_B  1.70    223  1.70    222   99  0.12  1.00  1.00  1.00 
3gae_A 3gae_B  1.60    253  1.60    253  100  1.03  1.00  0.97  0.97 
4bnd_A 4bnd_B  1.50    252  1.50    253  100  0.36  1.00  1.00  0.99 
1nnw_A 1nnw_B  1.90    251  1.90    252   94  0.23  1.00  1.00  1.00 
2qlv_B 2qlv_E  2.60    155  2.60    140   90  0.55  1.00  0.89  0.99 
2wbm_A 2wbm_B  1.75    234  1.75    227   97  2.28  0.96  0.86  0.88 
3i5q_A 3i5q_B  2.20    248  2.20    248   95  0.31  1.00  1.00  1.00 
3tzg_A 3tzg_B  2.80    239  2.80    235   98  0.55  1.00  0.98  1.00 
4ib2_A 4ib2_B  1.76    247  1.76    243  100  0.30  1.00  0.98  1.00 
4pw1_A 4pw1_B  2.10    214  2.10    215   99  0.33  1.00  1.00  0.99 
4q6j_A 4q6j_B  1.37    245  1.37    247  100  0.39  1.00  1.00  0.99 
4xiv_A 4xiv_B  3.00    250  3.00    252  100  1.88  0.98  0.92  0.92 
2f37_A 2f37_B  1.70    247  1.70    249   99  0.79  1.00  0.99  0.98 
2fic_A 2fic_B  1.99    191  1.99    201   96  0.84  1.00  0.98  0.93 
2vld_A 2vld_B  2.60    228  2.60    226  100  0.50  1.00  0.98  0.99 
2wqk_A 2wqk_B  1.50    248  1.50    248  100  0.06  1.00  1.00  1.00 
3fpk_A 3fpk_B  1.70    247  1.70    247  100  0.34  1.00  1.00  1.00 
3npi_A 3npi_B  2.96    213  2.96    210  100  0.47  1.00  0.98  0.99 
2ibn_A 2ibn_B  1.50    241  1.50    235   97  0.28  1.00  0.97  1.00 
3ec3_A 3ec3_B  1.92    231  1.92    229  100  0.15  1.00  0.99  1.00 
4q25_A 4q25_B  2.28    211  2.28    209   93  0.73  1.00  0.97  0.98 
1vs3_A 1vs3_B  2.25    249  2.25    249   94  0.57  1.00  0.99  0.99 
2d42_A 2d42_B  2.07    249  2.07    249  100  2.31  1.00  0.88  0.88 
2p1g_A 2p1g_B  1.80    229  1.80    230   99  0.91  1.00  0.98  0.98 
3ron_A 3ron_B  2.19    201  2.19    205  100  1.17  0.98  0.97  0.95 
1lm7_A 1lm7_B  3.00    238  3.00    238   95  0.23  1.00  1.00  1.00 
1uw4_B 1uw4_D  1.95    248  1.95    248  100  0.30  1.00  1.00  1.00 
2fno_A 2fno_B  2.00    239  2.00    234  100  0.06  1.00  0.98  1.00 
3owv_A 3owv_B  1.75    218  1.75    224   92  0.38  0.99  1.00  0.97 
3zpy_A 3zpy_B  1.43    248  1.43    247  100  0.11  1.00  1.00  1.00 
4e29_A 4e29_B  1.60    233  1.60    230   92  0.63  1.00  0.98  0.99 
5e27_A 5e27_B  2.60    226  2.60    220  100  0.73  0.99  0.96  0.98 
2oez_A 2oez_B  1.97    241  1.97    243   98  0.68  1.00  0.98  0.98 
4dgu_A 4dgu_B  2.37    232  2.37    224   95  0.62  1.00  0.95  0.98 
4gl6_A 4gl6_B  2.55    237  2.55    241   94  0.99  1.00  0.98  0.97 
1jzt_A 1jzt_B  1.94    243  1.94    243  100  0.42  1.00  1.00  1.00 
1sfn_A 1sfn_B  2.46    245  2.46    245   91  0.33  1.00  1.00  1.00 
2ph7_A 2ph7_B  2.40    220  2.40    219   99  0.60  0.99  0.99  0.99 
3quv_A 3quv_B  1.70    216  1.70    223   98  1.70  0.99  0.94  0.91 
3rv1_A 3rv1_B  1.98    217  1.98    238   90  1.53  0.94  0.96  0.87 
3tcv_A 3tcv_B  1.75    221  1.75    223   92  0.38  1.00  1.00  0.99 
4doi_A 4doi_B  1.55    221  1.55    213  100  0.46  1.00  0.96  1.00 
4w8v_A 4w8v_B  2.15    237  2.15    232   98  1.06  0.99  0.96  0.98 
4z48_A 4z48_B  1.75    240  1.75    240  100  0.37  1.00  1.00  1.00 
3e0x_A 3e0x_B  1.45    245  1.45    243  100  0.17  1.00  0.99  1.00 
3rby_A 3rby_B  2.30    245  2.30    245  100  0.45  1.00  0.99  0.99 
2wte_A 2wte_B  1.80    212  1.80    210   92  0.63  1.00  0.96  0.97 
3gnl_A 3gnl_B  1.50    234  1.50    230  100  0.33  1.00  0.98  1.00 
3is6_A 3is6_B  1.95    237  1.95    217   91  0.45  1.00  0.86  0.94 
3nkh_A 3nkh_B  2.50    221  2.50    225   92  0.61  0.99  0.99  0.97 
3r79_A 3r79_B  1.90    228  1.90    221   98  1.48  0.99  0.94  0.97 
4d0o_A 4d0o_B  2.75    234  2.75    240   98  0.50  1.00  1.00  0.97 
1rw0_A 1rw0_B  2.00    243  2.00    243  100  0.36  1.00  1.00  1.00 
1vio_A 1vio_B  1.59    230  1.59    230   93  1.12  1.00  0.96  0.96 
2hls_A 2hls_B  1.93    232  1.93    229  100  0.71  1.00  0.98  0.99 
5cs0_A 5cs0_B  2.50    215  2.50    208   94  0.53  0.99  0.94  0.97 
3q8d_A 3q8d_B  2.30    231  2.30    232  100  0.93  1.00  0.98  0.97 
3qfg_A 3qfg_B  3.08    145  3.08    143  100  0.06  1.00  0.99  1.00 
2e8g_A 2e8g_B  1.70    240  1.70    240  100  0.74  1.00  0.99  0.99 
2p62_A 2p62_B  2.50    241  2.50    241   95  0.50  1.00  0.99  0.99 
3mmg_A 3mmg_B  1.70    217  1.70    214   95  1.09  0.99  0.96  0.97 
4opw_A 4opw_B  1.75    241  1.75    240  100  0.47  1.00  0.99  1.00 
4rd8_A 4rd8_B  1.72    210  1.72    218   94  0.62  0.99  0.98  0.95 
1f5v_A 1f5v_B  1.70    240  1.70    240   90  0.10  1.00  1.00  1.00 
2f20_A 2f20_B  2.10    233  2.10    232  100  0.37  1.00  0.99  1.00 
2qyf_B 2qyf_D  2.30    188  2.30    191   94  0.80  1.00  0.96  0.95 
3c8c_A 3c8c_B  1.50    240  1.50    240  100  1.11  1.00  0.97  0.97 
3gz5_A 3gz5_B  2.20    214  2.20    216   93  0.41  1.00  0.99  0.99 
3mil_A 3mil_B  1.60    240  1.60    238  100  0.60  1.00  0.98  0.99 
4iqy_A 4iqy_B  1.55    221  1.55    219   94  0.84  0.99  0.97  0.98 
4maq_A 4maq_B  1.40    224  1.40    230   99  0.33  1.00  0.99  0.96 
3dde_A 3dde_B  2.30    232  2.30    231  100  0.49  1.00  0.99  0.99 
5bmt_A 5bmt_B  1.50    232  1.50    228   94  0.72  1.00  0.97  0.98 
3myx_A 3myx_B  1.30    235  1.30    235   93  0.42  1.00  0.99  0.99 
3nek_A 3nek_B  2.50    220  2.50    221  100  0.44  1.00  0.99  0.98 
3nua_A 3nua_B  1.40    236  1.40    237  100  0.31  1.00  1.00  0.99 
4f3m_A 4f3m_B  1.71    213  1.71    216   95  0.80  0.99  0.95  0.93 
4z7x_A 4z7x_B  1.55    211  1.55    208   95  0.39  0.99  0.95  0.96 
4g3a_A 4g3a_B  1.99    227  1.99    234   94  0.85  1.00  0.98  0.95 
3bgh_A 3bgh_B  2.45    187  2.45    186   97  0.37  1.00  0.97  0.97 
3edp_A 3edp_B  2.09    223  2.09    220   95  0.37  1.00  0.98  1.00 
3hl4_A 3hl4_B  2.20    176  2.20    177  100  0.70  1.00  0.99  0.99 
3kzp_A 3kzp_B  2.00    231  2.00    232  100  0.29  1.00  1.00  0.99 
4gd3_A 4gd3_B  3.30    179  3.30    179  100  0.04  1.00  1.00  1.00 
4rhp_A 4rhp_B  2.39    189  2.39    207   91  0.68  0.99  0.96  0.88 
4o30_A 4o30_B  2.10    217  2.10    216  100  0.50  1.00  0.99  0.99 
4wik_A 4wik_B  3.00    228  3.00    225   90  2.65  0.99  0.83  0.84 
3qta_A 3qta_B  2.00    207  2.00    199   93  1.40  0.99  0.91  0.95 
4df3_A 4df3_B  1.73    230  1.73    230  100  0.43  1.00  0.99  0.99 
4s1a_A 4s1a_B  1.75    190  1.75    190  100  0.27  1.00  1.00  1.00 
2j7q_A 2j7q_C  1.80    232  1.80    232   99  0.77  1.00  0.99  0.99 
3dfu_A 3dfu_B  2.07    228  2.07    228  100  1.35  1.00  0.94  0.94 
3fvv_A 3fvv_B  2.10    223  2.10    221  100  0.55  1.00  0.98  0.99 
4rzl_A 4rzl_B  2.10    227  2.10    227  100  0.56  1.00  0.99  0.99 
1q67_A 1q67_B  2.30    146  2.30    161   95  1.17  0.99  0.97  0.88 
2ozz_A 2ozz_B  2.30    230  2.30    212   98  3.07  0.85  0.75  0.80 
2p11_A 2p11_B  2.20    219  2.20    215   99  0.53  0.99  0.97  0.99 
4da2_A 4da2_B  1.80    231  1.80    231   94  0.44  1.00  0.99  0.99 
4tvs_A 4tvs_B  1.60    224  1.60    222   91  1.10  1.00  0.97  0.98 
1jmk_C 1jmk_O  1.71    222  1.71    230   96  1.21  0.99  0.97  0.94 
3gr3_A 3gr3_B  1.45    226  1.45    226  100  0.36  1.00  1.00  1.00 
3vay_A 3vay_B  1.98    230  1.98    230  100  0.27  1.00  1.00  1.00 
4dix_A 4dix_B  1.70    212  1.70    212  100  0.83  1.00  0.98  0.98 
2icu_A 2icu_B  1.60    210  1.60    213   98  0.18  1.00  1.00  0.98 
3buu_A 3buu_B  1.20    224  1.20    220  100  0.87  1.00  0.96  0.98 
3oa1_A 3oa1_B  2.20    102  2.20    106   98  0.26  1.00  1.00  0.96 
3qhq_A 3qhq_B  2.00    222  2.00    211   97  2.91  0.95  0.80  0.83 
3t6g_B 3t6g_D  2.50    134  2.50    131  100  0.63  0.99  0.96  0.98 
1g61_A 1g61_B  1.30    225  1.30    225   95  0.28  1.00  1.00  1.00 
2r8r_A 2r8r_B  2.30    209  2.30    207   92  0.40  1.00  0.97  0.98 
3of5_A 3of5_B  1.52    222  1.52    217   98  0.45  1.00  0.97  0.99 
3uws_B 3uws_D  1.70    228  1.70    228   94  0.21  1.00  1.00  1.00 
2abw_A 2abw_B  1.62    216  1.62    226   98  1.03  1.00  0.97  0.93 
2pof_A 2pof_B  1.40    220  1.40    220   96  0.34  1.00  1.00  1.00 
3jrr_A 3jrr_B  1.90    216  1.90    219   97  0.64  1.00  0.98  0.97 
3lm2_A 3lm2_B  1.70    225  1.70    222   93  0.62  1.00  0.98  0.99 
3v42_A 3v42_B  2.00    196  2.00    199   96  0.69  0.99  0.98  0.96 
4dox_A 4dox_B  2.70    164  2.70    164  100  0.34  1.00  1.00  1.00 
2qgs_A 2qgs_B  2.00    209  2.00    199   94  0.70  1.00  0.93  0.98 
2wvq_A 2wvq_B  2.00    211  2.00    207   92  0.60  1.00  0.96  0.98 
2yn7_A 2yn7_B  2.25    214  2.25    214   92  0.34  1.00  1.00  1.00 
3hl6_A 3hl6_B  2.50    189  2.50    192   99  1.46  0.99  0.95  0.93 
3oyo_A 3oyo_B  2.10    225  2.10    225  100  0.45  1.00  0.99  0.99 
1t33_A 1t33_B  2.20    220  2.20    214  100  0.90  1.00  0.95  0.98 
2f96_A 2f96_B  2.09    202  2.09    202  100  0.53  1.00  0.99  0.99 
3gf6_A 3gf6_B  1.69    219  1.69    218  100  0.38  1.00  0.99  1.00 
3h2s_A 3h2s_B  1.78    216  1.78    216   93  0.13  1.00  1.00  1.00 
3k6o_A 3k6o_B  2.00    211  2.00    211  100  0.23  1.00  1.00  1.00 
3b5e_A 3b5e_B  1.75    209  1.75    213   93  0.32  1.00  1.00  0.98 
3d34_A 3d34_B  1.80    211  1.80    215  100  0.43  1.00  0.99  0.98 
3g9w_A 3g9w_B  2.17    217  2.17    204  100  0.42  1.00  0.94  0.99 
3k94_A 3k94_B  2.10    211  2.10    212  100  0.78  1.00  0.98  0.98 
3o14_A 3o14_B  1.70    222  1.70    222  100  0.41  1.00  1.00  1.00 
3qy1_A 3qy1_B  1.54    215  1.54    216   93  0.44  1.00  0.99  0.99 
3vn3_A 3vn3_B  0.95    222  0.95    222   94  0.25  1.00  1.00  1.00 
4eir_A 4eir_B  1.10    222  1.10    222  100  0.26  1.00  1.00  1.00 
4fcz_A 4fcz_B  2.60    183  2.60    183  100  0.42  1.00  0.99  0.99 
2f2f_A 2f2f_D  2.40    153  2.40    153  100  0.03  1.00  1.00  1.00 
3bru_A 3bru_B  2.30    191  2.30    189  100  0.31  1.00  0.99  1.00 
3cyg_A 3cyg_B  2.61    215  2.61    194   96  0.76  1.00  0.89  0.98 
3ok8_A 3ok8_B  2.25    219  2.25    219  100  1.28  1.00  0.96  0.96 
4fet_A 4fet_B  1.91    122  1.91    123  100  0.19  1.00  1.00  0.99 
1gqp_A 1gqp_B  2.20    180  2.20    188   90  0.46  0.99  0.96  0.92 
4fch_A 4fch_B  1.30    213  1.30    213  100  0.32  1.00  1.00  1.00 
4xw3_A 4xw3_B  2.00    190  2.00    194   90  0.72  1.00  0.99  0.97 
1vjn_A 1vjn_B  2.00    194  2.00    189   97  0.83  0.99  0.96  0.99 
2b6c_A 2b6c_B  2.10    213  2.10    215  100  0.82  1.00  0.99  0.98 
2vh1_A 2vh1_B  2.70    203  2.70    198   97  1.60  0.99  0.90  0.92 
3bo6_A 3bo6_B  1.40    220  1.40    215  100  0.76  1.00  0.96  0.99 
3kf8_A 3kf8_C  2.40    208  2.40    193  100  0.81  1.00  0.91  0.98 
3l4c_A 3l4c_B  2.37    178  2.37    179   99  1.65  1.00  0.95  0.94 
3lhq_A 3lhq_B  1.56    211  1.56    210  100  0.32  1.00  0.99  0.99 
4jpq_A 4jpq_B  2.70    219  2.70    218  100  0.36  1.00  0.99  1.00 
1q40_B 1q40_D  1.95    186  1.95    175   93  0.77  1.00  0.92  0.97 
2j43_A 2j43_B  1.60    219  1.60    218  100  0.25  1.00  0.99  1.00 
2nrh_A 2nrh_B  2.30    192  2.30    199   94  1.54  1.00  0.91  0.88 
3mcs_A 3mcs_B  2.55    217  2.55    218  100  0.05  1.00  1.00  1.00 
3qqi_A 3qqi_B  1.65    219  1.65    219  100  0.23  1.00  1.00  1.00 
4g2u_A 4g2u_B  1.85    210  1.85    210   98  0.51  0.99  0.97  0.97 
5al7_A 5al7_B  2.92    208  2.92    208  100  1.66  1.00  0.93  0.93 
2qsx_A 2qsx_B  1.64    180  1.64    185   96  0.64  1.00  0.98  0.95 
3cp7_A 3cp7_B  1.39    216  1.39    216   94  0.98  1.00  0.98  0.98 
4ay0_A 4ay0_B  1.52    188  1.52    189   96  0.44  1.00  0.97  0.97 
4r8z_A 4r8z_B  2.20    218  2.20    217   93  0.56  1.00  0.99  0.99 
5c6g_B 5c6g_D  2.60    126  2.60    121   97  0.56  1.00  0.94  0.98 
1n1c_A 1n1c_B  2.40    199  2.40    198   92  0.58  0.99  0.96  0.97 
2gef_A 2gef_B  2.20    198  2.20    203   93  0.38  1.00  0.99  0.97 
4wzn_A 4wzn_B  2.70    138  2.70    142  100  1.56  1.00  0.90  0.87 
2rg4_A 2rg4_B  1.90    206  1.90    206  100  1.04  1.00  0.96  0.96 
3a9l_A 3a9l_B  1.90    207  1.90    207   93  0.32  1.00  1.00  1.00 
3itq_A 3itq_B  1.40    198  1.40    196   99  0.20  1.00  0.99  1.00 
3rjt_A 3rjt_B  1.50    213  1.50    213  100  0.12  1.00  1.00  1.00 
4p3f_A 4p3f_B  1.70    193  1.70    198   90  1.81  0.99  0.94  0.92 
2a35_A 2a35_B  1.50    208  1.50    208   94  1.17  0.99  0.98  0.98 
3giu_A 3giu_B  1.25    212  1.25    213  100  0.51  1.00  0.99  0.99 
3hn5_A 3hn5_B  1.70    206  1.70    206  100  0.57  1.00  0.99  0.99 
1j6r_A 1j6r_B  2.30    197  2.30    197  100  1.00  1.00  0.97  0.97 
1yzh_A 1yzh_B  2.02    204  2.02    206  100  0.51  1.00  0.99  0.98 
2qzc_A 2qzc_B  1.50    209  1.50    204   98  0.19  1.00  0.97  1.00 
2w7z_A 2w7z_B  1.60    200  1.60    202   98  1.13  0.97  0.98  0.97 
1vr9_A 1vr9_B  1.70    121  1.70    121   93  0.40  1.00  0.99  0.99 
2gh0_A 2gh0_B  1.92    200  1.92    199  100  0.52  1.00  0.99  0.99 
3hhf_A 3hhf_B  2.30    204  2.30    202   99  0.66  0.99  0.98  0.99 
3jsy_A 3jsy_B  1.60    213  1.60    205   92  2.56  0.84  0.82  0.84 
3ni7_A 3ni7_B  2.78    174  2.78    173   99  0.14  1.00  0.99  1.00 
3nku_A 3nku_B  2.10    176  2.10    200   90  0.76  0.99  0.98  0.87 
4pn6_A 4pn6_B  3.00    167  3.00    168  100  1.29  0.99  0.97  0.96 
4rn3_A 4rn3_B  2.15    210  2.15    193   95  2.07  0.99  0.82  0.89 
2w8m_A 2w8m_B  2.40    165  2.40    168   92  1.42  0.97  0.93  0.92 
4hfs_A 4hfs_B  1.55    203  1.55    203  100  0.11  1.00  1.00  1.00 
4iyj_A 4iyj_B  1.37    211  1.37    208  100  0.40  1.00  0.98  0.99 
4mwf_C 4mwf_D  2.65    169  2.65    171   94  0.64  1.00  0.96  0.95 
4rl4_A 4rl4_B  2.20    173  2.20    173   97  0.65  0.99  0.97  0.97 
1lcs_A 1lcs_B  2.50    205  2.50    205  100  1.11  1.00  0.98  0.98 
2i5e_A 2i5e_B  2.10    210  2.10    210  100  0.47  1.00  0.99  0.99 
2qwu_A 2qwu_B  1.65    207  1.65    207  100  0.56  1.00  0.99  0.99 
3e57_A 3e57_B  1.89    180  1.89    183   90  0.42  1.00  0.99  0.98 
3nje_A 3nje_B  1.85    156  1.85    164   93  0.59  0.99  0.97  0.93 
4gud_A 4gud_B  1.91    197  1.91    201   99  0.30  1.00  0.99  0.97 
1oki_A 1oki_B  1.40    182  1.40    183   93  0.03  1.00  1.00  1.00 
1zbo_A 1zbo_B  2.60    197  2.60    200   90  0.97  0.99  0.97  0.96 
3ceu_A 3ceu_B  2.30    198  2.30    197  100  0.63  1.00  0.98  0.99 
3pdy_A 3pdy_B  2.22    202  2.22    205   91  1.31  1.00  0.95  0.94 
4h0c_A 4h0c_B  1.62    210  1.62    209  100  0.38  0.99  0.99  1.00 
5a0l_A 5a0l_B  1.35    205  1.35    205  100  0.49  1.00  0.99  0.99 
2fur_A 2fur_B  1.80    193  1.80    190  100  0.46  0.99  0.98  0.99 
3r77_A 3r77_B  1.90    205  1.90    206  100  0.20  1.00  1.00  0.99 
3rf0_A 3rf0_B  1.80    199  1.80    198  100  0.68  1.00  0.97  0.98 
4f2m_E 4f2m_F  3.00    148  3.00    148  100  0.98  1.00  0.96  0.96 
1iyb_A 1iyb_B  1.50    208  1.50    208  100  0.73  1.00  0.97  0.97 
1yac_A 1yac_B  1.80    204  1.80    204  100  0.09  1.00  1.00  1.00 
3cwr_A 3cwr_B  1.50    193  1.50    190   98  0.51  0.99  0.97  0.99 
3urz_A 3urz_B  2.19    201  2.19    205   98  0.54  1.00  0.99  0.97 
4qi3_A 4qi3_B  1.40    207  1.40    207   93  0.27  1.00  1.00  1.00 
2p3p_A 2p3p_B  1.76    197  1.76    198   98  1.11  0.99  0.96  0.96 
2itb_A 2itb_B  2.05    199  2.05    198  100  0.47  1.00  0.99  0.99 
3bpk_A 3bpk_B  1.56    196  1.56    202   98  0.34  1.00  1.00  0.97 
3v6o_A 3v6o_B  1.95    181  1.95    184   94  0.44  1.00  0.97  0.95 
4mxe_A 4mxe_B  2.60    179  2.60    177   98  1.63  0.97  0.92  0.93 
4ywk_A 4ywk_B  1.55    184  1.55    193   95  0.83  0.98  0.98  0.93 
2czq_A 2czq_B  1.05    205  1.05    205  100  0.64  1.00  0.99  0.99 
4doo_A 4doo_B  1.90    203  1.90    203  100  0.78  1.00  0.98  0.98 
4noo_A 4noo_C  2.30    200  2.30    200  100  0.19  1.00  1.00  1.00 
5cz3_A 5cz3_B  2.50    151  2.50    148  100  0.21  1.00  0.98  1.00 
2cjl_A 2cjl_B  1.50    204  1.50    204  100  0.18  1.00  1.00  1.00 
3jsb_A 3jsb_B  2.13    173  2.13    194  100  0.68  1.00  0.98  0.88 
4qba_A 4qba_B  2.21    204  2.21    196  100  0.21  1.00  0.96  1.00 
3gw4_A 3gw4_B  2.49    192  2.49    197   93  1.34  1.00  0.95  0.92 
2ol5_A 2ol5_B  2.50    183  2.50    186   98  0.63  0.97  0.97  0.96 
3esl_A 3esl_B  1.74    195  1.74    202   97  1.28  0.99  0.96  0.93 
4jwj_A 4jwj_B  1.76    193  1.76    193  100  0.14  1.00  1.00  1.00 
1t5b_A 1t5b_B  1.40    199  1.40    198   93  0.36  1.00  0.99  1.00 
2p97_A 2p97_B  1.65    201  1.65    201   93  0.46  1.00  0.99  0.99 
3bge_A 3bge_B  1.85    163  1.85    163   98  1.15  1.00  0.93  0.93 
3fdi_A 3fdi_B  2.20    161  2.20    179   90  0.27  1.00  1.00  0.90 
3u0c_A 3u0c_B  2.05    151  2.05    151  100  0.87  1.00  0.97  0.97 
2fre_A 2fre_B  1.90    200  1.90    198  100  0.56  1.00  0.98  0.99 
2jcb_A 2jcb_B  1.60    194  1.60    190   90  0.43  1.00  0.97  0.99 
2r2a_A 2r2a_B  1.82    191  1.82    191  100  0.40  1.00  0.99  0.99 
3mal_A 3mal_B  1.95    181  1.95    181  100  0.35  1.00  1.00  1.00 
3pjp_A 3pjp_B  1.60    194  1.60    195  100  0.47  1.00  0.99  0.99 
3s9d_B 3s9d_D  2.00    180  2.00    186   95  0.82  1.00  0.97  0.94 
4mjg_A 4mjg_B  2.65    177  2.65    177  100  0.32  1.00  1.00  1.00 
1q7l_A 1q7l_C  1.40    192  1.40    190  100  0.34  1.00  0.99  1.00 
2x5q_A 2x5q_B  2.05    183  2.05    180   98  0.78  0.99  0.97  0.99 
3cjd_A 3cjd_B  1.79    182  1.79    182   98  0.41  1.00  0.98  0.98 
3gfa_A 3gfa_B  1.35    197  1.35    196  100  0.27  1.00  0.99  1.00 
3hyj_A 3hyj_D  2.60    186  2.60    198   96  1.12  0.98  0.97  0.92 
3ikb_A 3ikb_B  1.67    196  1.67    196   96  0.58  1.00  0.99  0.99 
3mcw_A 3mcw_B  1.06    195  1.06    193  100  0.54  1.00  0.97  0.98 
5d66_A 5d66_B  1.00    196  1.00    196  100  0.29  1.00  1.00  1.00 
2f07_A 2f07_B  2.30    197  2.30    196  100  0.41  1.00  0.99  1.00 
2zxx_C 2zxx_F  2.80    185  2.80    184   99  0.81  1.00  0.98  0.98 
3fcm_A 3fcm_B  2.20    180  2.20    183   98  0.56  1.00  0.99  0.97 
3hkl_A 3hkl_B  2.10    141  2.10    153  100  1.53  0.94  0.83  0.77 
3qb8_A 3qb8_B  1.50    197  1.50    197   93  0.03  1.00  1.00  1.00 
4nqg_A 4nqg_B  1.30    197  1.30    197  100  0.06  1.00  1.00  1.00 
2nyu_A 2nyu_B  1.76    181  1.76    182   98  0.68  0.99  0.99  0.98 
2oda_A 2oda_B  1.90    192  1.90    195  100  0.51  1.00  0.99  0.98 
2oyo_A 2oyo_B  1.51    186  1.51    186  100  0.22  1.00  1.00  1.00 
2q5c_A 2q5c_D  1.49    187  1.49    187   92  0.05  1.00  1.00  1.00 
2ywi_A 2ywi_B  1.60    190  1.60    189  100  0.16  1.00  0.99  1.00 
3dal_A 3dal_B  1.65    179  1.65    166   98  0.30  1.00  0.92  1.00 
3k2z_A 3k2z_B  1.37    192  1.37    195   98  2.45  0.96  0.85  0.84 
4m7r_A 4m7r_B  1.80    180  1.80    177  100  0.53  1.00  0.97  0.99 
4oyu_A 4oyu_B  1.80    178  1.80    179  100  0.49  1.00  0.99  0.99 
1itv_A 1itv_B  1.95    195  1.95    195  100  0.68  1.00  0.99  0.99 
1oru_A 1oru_B  1.80    182  1.80    182  100  0.34  1.00  1.00  1.00 
2i51_A 2i51_B  1.40    194  1.40    191   92  0.22  1.00  0.98  0.99 
2iu5_A 2iu5_B  1.60    180  1.60    178   97  1.12  1.00  0.94  0.95 
2nyi_A 2nyi_B  1.80    171  1.80    170   98  0.87  0.99  0.97  0.98 
3efy_A 3efy_B  1.70    183  1.70    182  100  0.74  1.00  0.98  0.98 
3ppb_A 3ppb_B  2.10    188  2.10    188  100  0.31  1.00  1.00  1.00 
3zv0_C 3zv0_D  2.80    152  2.80    157   96  0.88  0.99  0.98  0.95 
4tsd_A 4tsd_B  1.53    179  1.53    181  100  0.57  1.00  0.99  0.98 
2qz7_A 2qz7_B  2.10    172  2.10    169  100  0.52  1.00  0.97  0.99 
2re3_A 2re3_B  2.50    183  2.50    184  100  0.34  1.00  1.00  0.99 
3dn7_A 3dn7_B  1.80    146  1.80    148  100  0.56  0.99  0.98  0.97 
3fjv_A 3fjv_B  1.90    193  1.90    177   92  1.05  0.99  0.89  0.97 
3lgb_A 3lgb_B  1.54    181  1.54    193   93  0.49  1.00  0.99  0.92 
3tv0_A 3tv0_B  2.15    143  2.15    141   99  1.12  1.00  0.95  0.96 
4gyt_A 4gyt_B  2.05    177  2.05    177  100  0.34  1.00  1.00  1.00 
2xha_A 2xha_B  1.91    193  1.91    193  100  1.51  1.00  0.93  0.93 
3f95_A 3f95_B  1.80    175  1.80    173  100  0.32  1.00  0.98  1.00 
4m6b_A 4m6b_D  1.78    185  1.78    187   94  0.67  1.00  0.99  0.98 
4qmd_A 4qmd_B  1.60    193  1.60    193  100  1.67  1.00  0.94  0.94 
1u8s_A 1u8s_B  2.45    171  2.45    172   99  0.76  1.00  0.98  0.97 
2avu_E 2avu_F  3.00    156  3.00    156  100  0.63  1.00  0.98  0.98 
3cr3_A 3cr3_B  2.10    192  2.10    192  100  0.30  1.00  1.00  1.00 
4za6_A 4za6_B  1.97    188  1.97    188   93  0.10  1.00  1.00  1.00 
1uww_A 1uww_B  1.40    184  1.40    179   96  0.35  0.99  0.96  0.98 
2giy_A 2giy_B  1.78    179  1.78    178  100  0.53  1.00  0.98  0.99 
2v73_A 2v73_B  2.20    183  2.20    182  100  0.52  1.00  0.99  0.99 
3bdv_A 3bdv_B  1.66    191  1.66    185  100  0.27  1.00  0.97  1.00 
3fd4_A 3fd4_B  2.40    140  2.40    147  100  0.47  0.98  0.99  0.94 
3h8t_A 3h8t_B  1.80    182  1.80    182  100  0.24  1.00  1.00  1.00 
4dhk_A 4dhk_B  2.05    171  2.05    159  100  0.22  1.00  0.93  1.00 
4ltb_A 4ltb_B  2.59    171  2.59    171  100  0.98  1.00  0.96  0.96 
4lxo_A 4lxo_B  1.42    184  1.42    184  100  0.78  1.00  0.98  0.98 
4oiy_A 4oiy_B  1.50    189  1.50    181   98  0.75  1.00  0.94  0.98 
4qmf_B 4qmf_D  2.80    175  2.80    174  100  0.36  1.00  0.99  0.99 
1wwm_A 1wwm_B  2.61    180  2.61    161   90  0.53  0.99  0.88  0.99 
2dy0_A 2dy0_B  1.25    182  1.25    181  100  0.45  1.00  0.99  0.99 
2wss_S 2wss_W  3.20    167  3.20    146   90  0.99  1.00  0.84  0.96 
3thf_A 3thf_B  2.70    175  2.70    174  100  0.61  1.00  0.98  0.99 
3u7r_A 3u7r_B  1.40    182  1.40    182  100  0.08  1.00  1.00  1.00 
4eae_A 4eae_B  1.32    184  1.32    188   98  0.50  1.00  0.99  0.97 
4fqg_A 4fqg_B  2.00    186  2.00    189  100  0.58  1.00  0.99  0.97 
4zbw_A 4zbw_B  2.20    183  2.20    183  100  0.14  1.00  1.00  1.00 
5dgg_A 5dgg_B  1.93    176  1.93    176   93  0.34  1.00  0.98  0.98 
2gd9_A 2gd9_B  2.30    177  2.30    171   93  0.46  0.99  0.94  0.97 
2nw0_A 2nw0_B  1.60    189  1.60    189  100  0.91  1.00  0.98  0.98 
3nqo_A 3nqo_B  2.20    182  2.20    177   97  1.51  0.98  0.94  0.97 
3nwc_A 3nwc_B  1.70    182  1.70    175  100  0.69  1.00  0.95  0.98 
3pve_A 3pve_B  1.40    175  1.40    172   97  0.39  1.00  0.97  0.98 
3qpi_A 3qpi_B  2.10    173  2.10    171   99  0.24  1.00  0.99  1.00 
5a9d_A 5a9d_B  2.10    189  2.10    189  100  0.43  1.00  0.99  0.99 
1hru_A 1hru_B  2.00    186  2.00    184  100  0.60  1.00  0.98  0.99 
1wpn_A 1wpn_B  1.30    187  1.30    187  100  0.25  1.00  1.00  1.00 
1x9z_A 1x9z_B  2.10    182  2.10    182  100  1.08  0.97  0.95  0.95 
2h1t_A 2h1t_B  1.80    186  1.80    184  100  0.25  1.00  0.99  1.00 
2i1s_A 2i1s_B  2.30    178  2.30    181   97  0.39  1.00  0.98  0.97 
2r5o_A 2r5o_B  1.30    167  1.30    166  100  1.61  1.00  0.93  0.94 
3qs2_A 3qs2_B  1.78    173  1.78    173  100  0.49  1.00  0.99  0.99 
1go3_E 1go3_M  1.75    177  1.75    174   97  0.72  1.00  0.95  0.97 
1mw5_A 1mw5_B  2.10    162  2.10    162  100  0.15  1.00  1.00  1.00 
2fhp_A 2fhp_B  1.60    183  1.60    178   96  0.52  1.00  0.96  0.98 
2opl_A 2opl_B  1.50    181  1.50    182   99  0.30  1.00  0.99  0.98 
3dwv_A 3dwv_B  1.41    163  1.41    163  100  0.16  1.00  1.00  1.00 
3lfj_A 3lfj_B  1.56    167  1.56    166  100  0.05  1.00  0.99  1.00 
3ot2_A 3ot2_B  1.96    179  1.96    179  100  0.17  1.00  1.00  1.00 
5aj8_A 5aj8_B  2.20    168  2.20    166  100  0.13  1.00  0.99  1.00 
3e4v_A 3e4v_B  1.40    179  1.40    179  100  0.21  1.00  1.00  1.00 
3t8k_A 3t8k_B  1.77    184  1.77    183  100  0.71  1.00  0.98  0.98 
3zqs_A 3zqs_B  2.00    186  2.00    186  100  1.25  1.00  0.97  0.97 
4q9v_A 4q9v_B  2.30    183  2.30    186  100  2.29  0.88  0.90  0.89 
4qe0_A 4qe0_B  1.85    162  1.85    151  100  1.06  1.00  0.90  0.97 
3i57_A 3i57_B  1.80    184  1.80    184  100  1.12  1.00  0.96  0.96 
4rw0_A 4rw0_B  2.00    184  2.00    183  100  0.31  1.00  0.99  1.00 
1n0s_A 1n0s_B  2.00    173  2.00    173  100  0.34  1.00  1.00  1.00 
1ueb_A 1ueb_B  1.65    184  1.65    178   96  0.52  0.99  0.96  0.99 
1uun_A 1uun_B  2.50    184  2.50    184   93  0.05  1.00  1.00  1.00 
2qh9_A 2qh9_B  1.80    178  1.80    173   91  0.52  1.00  0.96  0.99 
3a98_A 3a98_C  2.10    157  2.10    152   99  1.46  0.99  0.92  0.94 
5c4y_A 5c4y_B  1.77    136  1.77    136  100  0.14  1.00  1.00  1.00 
1zk8_A 1zk8_B  2.15    177  2.15    176  100  1.03  1.00  0.95  0.96 
2ofk_A 2ofk_B  1.50    182  1.50    183  100  0.43  1.00  0.99  0.99 
2r2c_A 2r2c_B  1.80    121  1.80    109   98  0.49  1.00  0.89  0.98 
2vli_A 2vli_B  1.95    164  1.95    173   95  0.93  0.99  0.97  0.92 
2zyz_B 2zyz_D  1.70    183  1.70    183  100  0.46  1.00  0.99  0.99 
4n6c_A 4n6c_B  1.55    182  1.55    181  100  0.28  1.00  0.99  1.00 
2g3w_A 2g3w_B  1.90    179  1.90    177   92  0.83  1.00  0.97  0.98 
3gn3_A 3gn3_B  2.50    179  2.50    179  100  0.33  1.00  1.00  1.00 
3nrh_A 3nrh_B  1.80    158  1.80    152   99  0.64  1.00  0.95  0.98 
4g6q_A 4g6q_B  2.08    177  2.08    168   93  0.50  1.00  0.94  0.99 
4tpv_A 4tpv_B  1.60    182  1.60    177   92  0.41  1.00  0.97  0.99 
1l1o_C 1l1o_F  2.80    173  2.80    171   98  0.51  1.00  0.98  0.99 
1vki_A 1vki_B  1.60    165  1.60    166  100  0.29  1.00  1.00  0.99 
2q3f_A 2q3f_B  2.10    179  2.10    178  100  1.51  1.00  0.95  0.95 
2wj9_A 2wj9_B  1.62    138  1.62    145   95  0.89  1.00  0.97  0.92 
3ffv_A 3ffv_B  2.00    181  2.00    181  100  0.54  1.00  0.99  0.99 
3l6i_A 3l6i_B  2.01    171  2.01    172  100  1.53  1.00  0.94  0.93 
4e6f_A 4e6f_B  1.49    171  1.49    173  100  0.79  1.00  0.97  0.95 
4fpw_A 4fpw_B  2.50    157  2.50    161   97  0.44  1.00  0.99  0.97 
4wpx_C 4wpx_F  3.31    108  3.31    117   97  0.91  0.97  0.95  0.88 
3km5_A 3km5_B  1.40    179  1.40    173   98  0.47  1.00  0.96  0.99 
4p80_A 4p80_B  1.60    164  1.60    165   99  0.49  1.00  0.99  0.99 
4qc6_A 4qc6_B  1.30    179  1.30    179  100  0.47  1.00  0.99  0.99 
5ako_C 5ako_D  2.40    153  2.40    153  100  0.39  1.00  0.99  0.99 
2xgg_A 2xgg_B  2.05    147  2.05    148  100  0.53  1.00  0.99  0.98 
3d3o_A 3d3o_B  2.46    176  2.46    172  100  0.87  1.00  0.95  0.97 
3jtw_A 3jtw_B  1.90    176  1.90    172   97  0.35  1.00  0.97  1.00 
4mo1_A 4mo1_B  2.10    145  2.10    143  100  0.88  1.00  0.96  0.97 
4n82_A 4n82_B  1.88    148  1.88    153   96  0.80  0.99  0.99  0.95 
4nrh_B 4nrh_D  2.20    170  2.20    170  100  0.49  1.00  0.99  0.99 
1v2b_A 1v2b_B  1.60    148  1.60    151   97  0.56  0.99  0.99  0.97 
2e2e_A 2e2e_B  2.05    171  2.05    171  100  0.02  1.00  1.00  1.00 
3enp_A 3enp_B  2.48    172  2.48    172   98  0.84  1.00  0.96  0.96 
3h05_A 3h05_B  1.65    155  1.65    163   90  0.81  0.99  0.95  0.90 
3ha2_A 3ha2_B  1.80    168  1.80    168  100  0.42  1.00  0.99  0.99 
3hva_A 3hva_B  2.04    162  2.04    162  100  0.40  1.00  0.99  0.99 
3kmi_A 3kmi_B  1.96    172  1.96    168   99  0.75  1.00  0.96  0.98 
4lms_B 4lms_D  1.35    161  1.35    162  100  1.30  1.00  0.96  0.95 
4qak_A 4qak_B  2.02    171  2.02    174   98  0.56  1.00  0.99  0.97 
1zvf_A 1zvf_B  2.41    176  2.41    172  100  1.36  1.00  0.93  0.95 
2p12_A 2p12_B  1.63    166  1.63    165  100  0.87  1.00  0.97  0.98 
2r5s_A 2r5s_B  2.14    171  2.14    171  100  0.39  1.00  0.99  0.99 
3fyf_A 3fyf_B  2.20    149  2.20    166   99  1.05  0.99  0.96  0.87 
3no8_A 3no8_B  2.20    157  2.20    157  100  0.32  1.00  1.00  1.00 
4cri_A 4cri_B  2.35    120  2.35    120  100  0.71  1.00  0.97  0.97 
4nv4_A 4nv4_B  1.80    115  1.80    112  100  1.19  1.00  0.90  0.93 
4y0c_A 4y0c_B  1.99    158  1.99    142   95  0.86  0.99  0.88  0.98 
3mud_A 3mud_B  2.20    173  2.20    172  100  1.46  1.00  0.93  0.93 
4hji_A 4hji_B  1.60    154  1.60    153  100  0.36  1.00  0.99  0.99 
1e1h_B 1e1h_D  1.80    164  1.80    165  100  0.18  1.00  1.00  0.99 
2ph0_A 2ph0_B  1.85    161  1.85    162  100  0.86  1.00  0.97  0.97 
3nj2_A 3nj2_B  1.59    151  1.59    152  100  0.75  1.00  0.98  0.97 
3nkg_A 3nkg_B  2.00    170  2.00    170   94  0.27  1.00  1.00  1.00 
4e2t_A 4e2t_B  1.75    172  1.75    169   91  0.66  1.00  0.97  0.99 
4jg9_A 4jg9_B  2.42    139  2.42    139   90  0.34  1.00  0.99  0.99 
4tse_A 4tse_B  2.06    157  2.06    156   99  0.19  1.00  0.99  1.00 
2gyq_A 2gyq_B  1.40    162  1.40    157  100  1.17  1.00  0.94  0.97 
2ikk_A 2ikk_B  1.80    146  1.80    145   99  0.22  1.00  0.98  0.99 
4cgs_A 4cgs_B  1.30    167  1.30    168  100  0.32  1.00  1.00  0.99 
2p0n_A 2p0n_B  1.41    161  1.41    158  100  0.28  1.00  0.98  1.00 
3cex_A 3cex_B  2.00    170  2.00    170  100  0.82  0.98  0.98  0.98 
3f9u_A 3f9u_B  2.20    145  2.20    148  100  0.34  1.00  0.99  0.97 
3kbq_A 3kbq_B  2.00    164  2.00    169   98  0.41  1.00  0.99  0.96 
4e8u_A 4e8u_C  2.70    166  2.70    165   92  0.06  1.00  0.99  1.00 
2a9s_A 2a9s_B  1.75    167  1.75    165  100  0.32  1.00  0.98  1.00 
2d4g_A 2d4g_B  2.30    168  2.30    168  100  0.84  1.00  0.98  0.98 
2xhf_A 2xhf_B  1.30    156  1.30    154  100  0.33  1.00  0.98  0.99 
3ci6_A 3ci6_B  1.55    158  1.55    166   95  1.45  0.97  0.94  0.90 
3ogh_A 3ogh_B  1.65    145  1.65    151   95  0.54  1.00  0.97  0.93 
2auw_A 2auw_B  1.85    151  1.85    155  100  0.83  1.00  0.97  0.95 
2ib0_A 2ib0_B  2.00    142  2.00    132  100  0.63  1.00  0.92  0.99 
3gmg_A 3gmg_B  1.50    143  1.50    143   90  1.61  1.00  0.93  0.93 
3jx9_A 3jx9_B  1.95    169  1.95    169  100  0.34  1.00  1.00  1.00 
4pzk_A 4pzk_B  1.50    159  1.50    159  100  0.89  1.00  0.98  0.98 
1pvh_B 1pvh_D  2.50    169  2.50    169   91  0.14  1.00  1.00  1.00 
3okx_A 3okx_B  1.80    156  1.80    149   97  0.94  0.99  0.90  0.94 
3oov_A 3oov_B  2.20    164  2.20    162   97  0.59  1.00  0.94  0.95 
4gkf_A 4gkf_B  2.10    146  2.10    147  100  1.32  0.99  0.97  0.96 
4lrj_A 4lrj_B  1.62    160  1.62    159   99  0.80  0.99  0.97  0.98 
4mkq_A 4mkq_B  2.65    169  2.65    169  100  0.30  1.00  1.00  1.00 
4noh_A 4noh_B  1.50    167  1.50    167  100  0.59  1.00  0.99  0.99 
2imz_A 2imz_B  1.70    142  1.70    139   97  1.15  0.97  0.93  0.95 
2rkk_A 2rkk_B  2.90    157  2.90    157  100  0.56  1.00  0.99  0.99 
3d3m_A 3d3m_B  1.90    161  1.90    157   90  0.50  1.00  0.96  0.99 
3fbu_A 3fbu_B  1.80    166  1.80    166   99  0.61  0.99  0.99  0.99 
3lw9_A 3lw9_B  1.85    166  1.85    167  100  1.09  0.95  0.95  0.95 
3nng_A 3nng_B  2.18    153  2.18    151  100  0.58  1.00  0.97  0.99 
3uid_A 3uid_B  1.57    163  1.57    157   96  1.28  1.00  0.93  0.96 
4o2t_A 4o2t_B  2.40    168  2.40    168  100  0.18  1.00  1.00  1.00 
1ryl_A 1ryl_B  1.60    157  1.60    149   94  0.57  1.00  0.94  0.99 
3hks_A 3hks_B  2.30    144  2.30    142  100  1.24  1.00  0.92  0.93 
3mmh_A 3mmh_B  1.25    167  1.25    167  100  0.45  1.00  0.99  0.99 
3qyy_A 3qyy_B  1.90    153  1.90    156   99  0.43  1.00  0.99  0.97 
4hrv_A 4hrv_B  1.89    139  1.89    144   95  0.52  1.00  0.97  0.94 
1t62_A 1t62_B  3.00    153  3.00    163   94  1.92  0.99  0.94  0.88 
2p38_A 2p38_B  1.80    155  1.80    155   90  0.11  1.00  1.00  1.00 
2qzb_A 2qzb_B  2.10    145  2.10    147   94  0.54  1.00  0.97  0.95 
3las_A 3las_B  1.40    166  1.40    166  100  1.05  1.00  0.98  0.98 
3qhp_A 3qhp_B  1.50    159  1.50    151   96  0.55  0.99  0.94  0.99 
4akm_A 4akm_B  2.69    155  2.69    157  100  1.07  1.00  0.96  0.95 
4id2_A 4id2_B  2.15    136  2.15    136  100  0.85  1.00  0.98  0.98 
4joi_A 4joi_B  2.05    141  2.05    141   98  0.68  0.99  0.97  0.97 
4qxz_A 4qxz_B  2.49    146  2.49    143  100  0.73  1.00  0.96  0.98 
4rmb_A 4rmb_B  1.70    141  1.70    155   96  1.12  0.92  0.96  0.87 
2dc4_A 2dc4_B  1.65    164  1.65    164  100  0.06  1.00  1.00  1.00 
2qdl_A 2qdl_B  2.20    154  2.20    146  100  1.25  1.00  0.90  0.95 
2rg8_A 2rg8_B  1.80    150  1.80    149  100  1.04  1.00  0.97  0.98 
3o5y_A 3o5y_B  2.45    142  2.45    147  100  0.78  1.00  0.97  0.94 
4h2d_A 4h2d_B  1.80    158  1.80    153   90  0.36  1.00  0.96  0.99 
4iwb_A 4iwb_B  1.75    165  1.75    156   94  0.67  1.00  0.93  0.99 
1zso_A 1zso_B  2.17    156  2.17    159  100  0.71  1.00  0.98  0.96 
2f1f_A 2f1f_B  1.75    163  1.75    158  100  1.27  1.00  0.91  0.94 
3hpe_A 3hpe_B  2.10    164  2.10    164  100  0.31  1.00  1.00  1.00 
3nat_A 3nat_B  2.92    156  2.92    140   90  1.44  1.00  0.86  0.95 
3piv_A 3piv_B  2.09    156  2.09    157  100  0.52  1.00  0.99  0.99 
4rev_A 4rev_B  1.95    128  1.95    127   96  0.73  0.99  0.97  0.98 
1in0_A 1in0_B  2.14    162  2.14    162  100  0.79  1.00  0.97  0.97 
2aj7_A 2aj7_B  1.67    157  1.67    149  100  1.25  1.00  0.91  0.96 
2nuj_A 2nuj_B  2.00    159  2.00    159  100  0.65  1.00  0.98  0.98 
2plg_A 2plg_B  2.60    152  2.60    147   96  0.44  1.00  0.89  0.92 
2pr1_A 2pr1_B  3.20    152  3.20    149  100  1.12  1.00  0.96  0.97 
3ebw_A 3ebw_B  2.80    157  2.80    157  100  0.01  1.00  1.00  1.00 
3p3v_A 3p3v_B  1.65    162  1.65    163  100  1.16  1.00  0.96  0.95 
4o7j_A 4o7j_B  1.80    157  1.80    158  100  0.79  1.00  0.98  0.97 
4uqw_A 4uqw_B  1.50    163  1.50    158   98  0.92  0.99  0.94  0.97 
1t6s_A 1t6s_B  1.95    162  1.95    162  100  0.02  1.00  1.00  1.00 
2d7v_A 2d7v_B  1.97    155  1.97    154  100  0.42  1.00  0.99  0.99 
2iyk_A 2iyk_B  2.95    155  2.95    155  100  0.69  1.00  0.98  0.98 
2ooi_A 2ooi_B  2.60    157  2.60    158   98  0.54  1.00  0.98  0.97 
2w31_A 2w31_B  1.50    152  1.50    152  100  0.79  1.00  0.98  0.98 
3eea_A 3eea_B  1.80    153  1.80    151   99  0.87  0.99  0.95  0.96 
1szh_A 1szh_B  1.50    147  1.50    143  100  1.22  1.00  0.94  0.97 
2ijq_A 2ijq_B  1.88    145  1.88    118  100  0.58  1.00  0.80  0.98 
2o6p_A 2o6p_B  1.50    123  1.50    119  100  1.34  1.00  0.92  0.95 
2ou3_A 2ou3_B  1.85    160  1.85    160  100  0.12  1.00  1.00  1.00 
2yma_A 2yma_B  2.54    135  2.54    132  100  0.81  1.00  0.91  0.93 
3lyd_A 3lyd_B  1.45    158  1.45    160  100  0.77  1.00  0.99  0.98 
3mvc_A 3mvc_B  1.40    157  1.40    154   97  0.76  0.99  0.97  0.99 
3p9v_A 3p9v_B  1.78    158  1.78    153  100  0.47  1.00  0.96  0.99 
3vb8_A 3vb8_B  2.90    153  2.90    151  100  0.77  1.00  0.96  0.98 
4b9g_A 4b9g_B  1.04    146  1.04    146  100  0.55  1.00  0.99  0.99 
4v2b_A 4v2b_B  2.00    106  2.00    106   96  0.40  1.00  0.95  0.95 
2fa1_A 2fa1_B  1.70    159  1.70    159  100  0.92  1.00  0.97  0.97 
3vv1_A 3vv1_B  1.50    141  1.50    140  100  1.06  0.96  0.96  0.97 
1yav_A 1yav_B  2.10    134  2.10    135  100  0.81  1.00  0.95  0.95 
2e85_A 2e85_B  1.70    156  1.70    157  100  0.17  1.00  1.00  0.99 
2f9z_C 2f9z_D  2.40    154  2.40    154  100  0.66  1.00  0.98  0.98 
2qy0_A 2qy0_C  2.60    154  2.60    153   99  0.44  1.00  0.99  0.99 
3c1d_A 3c1d_B  1.80    143  1.80    154   92  0.36  1.00  0.99  0.92 
3cfu_A 3cfu_B  2.40    145  2.40    135   92  0.53  0.98  0.91  0.98 
3k0z_A 3k0z_B  1.91    149  1.91    149  100  0.62  1.00  0.98  0.98 
4hpq_B 4hpq_E  3.06    115  3.06    115  100  0.04  1.00  1.00  1.00 
4mj7_A 4mj7_B  2.51    157  2.51    153   97  0.43  1.00  0.97  0.99 
4xuo_A 4xuo_B  1.70    156  1.70    156  100  0.27  1.00  1.00  1.00 
1gxs_B 1gxs_D  2.30    158  2.30    158  100  0.17  1.00  1.00  1.00 
2wy3_B 2wy3_D  1.80    137  1.80    133  100  0.14  1.00  0.97  1.00 
3njc_A 3njc_B  1.69    153  1.69    146  100  1.24  0.92  0.90  0.94 
3nqn_A 3nqn_B  1.88    151  1.88    150   97  0.86  1.00  0.94  0.95 
4nqf_A 4nqf_B  2.70    145  2.70    151  100  0.21  0.99  1.00  0.96 
5bxy_A 5bxy_B  1.75    155  1.75    153  100  0.43  1.00  0.97  0.98 
1elk_A 1elk_B  1.50    153  1.50    153  100  0.30  1.00  1.00  1.00 
1kjn_A 1kjn_B  2.20    152  2.20    152  100  0.28  1.00  1.00  1.00 
1vl7_A 1vl7_B  1.50    135  1.50    135  100  0.24  1.00  1.00  1.00 
2ffs_A 2ffs_B  2.50    146  2.50    145   99  0.17  1.00  0.98  0.99 
2ns9_A 2ns9_B  1.80    152  1.80    152  100  0.84  0.99  0.96  0.96 
2qih_A 2qih_B  1.90    136  1.90    137  100  1.30  1.00  0.92  0.92 
3dsb_A 3dsb_B  1.48    152  1.48    152  100  0.43  1.00  0.99  0.99 
3o6q_A 3o6q_C  2.50    145  2.50    144  100  0.58  1.00  0.98  0.98 
4h7l_A 4h7l_B  2.45    115  2.45    117  100  0.29  0.99  0.99  0.97 
4m3o_A 4m3o_B  2.10    145  2.10    139   95  1.05  0.99  0.93  0.97 
1w94_A 1w94_B  2.00    155  2.00    149   96  0.44  1.00  0.95  0.99 
2f46_A 2f46_B  1.41    143  1.41    143  100  0.13  1.00  1.00  1.00 
2v6v_A 2v6v_B  1.50    135  1.50    135   99  0.71  0.99  0.97  0.97 
3brc_A 3brc_B  1.60    155  1.60    155  100  0.16  1.00  0.99  0.99 
3g16_A 3g16_B  1.45    156  1.45    152  100  0.82  1.00  0.96  0.98 
3h51_A 3h51_B  1.70    142  1.70    140  100  0.51  1.00  0.97  0.99 
3h87_A 3h87_B  1.49    136  1.49    138  100  0.64  1.00  0.98  0.97 
3hm4_A 3hm4_B  1.30    153  1.30    150   94  0.72  1.00  0.96  0.98 
3kgz_A 3kgz_B  1.85    145  1.85    145  100  0.27  1.00  1.00  1.00 
4ph8_A 4ph8_B  1.55    150  1.55    150   90  0.53  1.00  0.99  0.99 
1ns5_A 1ns5_B  1.68    153  1.68    155  100  0.73  1.00  0.99  0.97 
3dka_A 3dka_B  2.30    143  2.30    144   94  0.47  0.99  0.97  0.97 
3ggn_A 3ggn_B  2.00    129  2.00    131   98  0.53  1.00  0.98  0.96 
4qpl_A 4qpl_C  1.90    153  1.90    153   90  1.06  1.00  0.97  0.97 
4uuu_A 4uuu_B  1.71    137  1.71    146  100  1.29  0.95  0.93  0.87 
5cnl_A 5cnl_B  2.65    139  2.65    139  100  0.84  1.00  0.95  0.95 
5cpg_A 5cpg_B  1.69    155  1.69    155   92  0.37  1.00  0.99  0.99 
1sh8_A 1sh8_B  1.50    153  1.50    149  100  1.50  1.00  0.89  0.91 
2p1a_A 2p1a_B  2.10    143  2.10    150  100  0.93  0.99  0.97  0.93 
4tps_A 4tps_C  1.65    140  1.65    140  100  0.68  1.00  0.98  0.98 
1d2z_B 1d2z_D  2.00    150  2.00    153  100  1.00  0.99  0.97  0.95 
1id1_A 1id1_B  2.40    153  2.40    152  100  0.35  1.00  0.99  0.99 
1ss4_A 1ss4_B  1.84    149  1.84    145  100  0.47  1.00  0.96  0.99 
2glz_A 2glz_B  1.45    149  1.45    148  100  0.27  1.00  0.99  1.00 
2prv_A 2prv_B  1.30    153  1.30    152   91  0.87  1.00  0.97  0.97 
2vsw_A 2vsw_B  2.20    134  2.20    134  100  0.30  1.00  1.00  1.00 
2zet_C 2zet_D  3.00    141  3.00    141   95  0.75  1.00  0.97  0.97 
3fld_A 3fld_B  2.40    152  2.40    153  100  0.32  1.00  1.00  0.99 
3n08_A 3n08_B  1.25    151  1.25    153  100  0.30  1.00  1.00  0.98 
4cic_A 4cic_B  1.60    138  1.60    137  100  0.21  1.00  0.99  1.00 
4etr_A 4etr_B  2.25    121  2.25    122   99  0.26  1.00  1.00  0.99 
4h5b_A 4h5b_B  2.00    152  2.00    149  100  1.19  1.00  0.91  0.93 
1wdv_A 1wdv_B  1.70    150  1.70    150   90  0.89  1.00  0.97  0.97 
2pt7_G 2pt7_H  2.40    145  2.40    145  100  0.10  1.00  1.00  1.00 
2q7a_A 2q7a_B  2.10    152  2.10    152  100  0.43  0.98  0.99  0.99 
3h6r_A 3h6r_B  1.95    152  1.95    152   96  1.39  0.97  0.96  0.96 
3op6_A 3op6_B  2.00    147  2.00    141   90  0.68  0.98  0.91  0.95 
4hce_A 4hce_B  2.30    129  2.30    130  100  1.58  1.00  0.94  0.94 
4p5e_A 4p5e_B  1.35    140  1.35    136   93  0.89  0.99  0.95  0.97 
4uap_A 4uap_B  2.00    150  2.00    149  100  0.31  1.00  0.99  1.00 
4xb4_A 4xb4_B  1.54    137  1.54    145   93  1.00  0.98  0.96  0.91 
2c0k_A 2c0k_B  2.60    150  2.60    149  100  0.26  1.00  0.99  1.00 
2c2i_A 2c2i_B  1.80    149  1.80    149  100  0.45  1.00  0.99  0.99 
2oaf_A 2oaf_B  2.00    143  2.00    144  100  0.17  1.00  1.00  0.99 
2pa2_A 2pa2_B  2.50    108  2.50    108  100  0.17  1.00  1.00  1.00 
2pih_A 2pih_B  2.10    123  2.10    123  100  0.02  1.00  1.00  1.00 
2xqx_A 2xqx_B  2.01    147  2.01    146  100  0.19  1.00  0.99  1.00 
3edo_A 3edo_B  1.20    150  1.20    148  100  0.26  1.00  0.98  1.00 
3hcy_A 3hcy_B  2.80    145  2.80    144   98  0.88  1.00  0.96  0.96 
3ijm_A 3ijm_B  1.70    146  1.70    145  100  1.03  1.00  0.96  0.97 
3ph9_A 3ph9_B  1.83    133  1.83    135  100  0.24  1.00  1.00  0.98 
3u80_A 3u80_B  1.60    127  1.60    123   95  0.83  0.99  0.92  0.95 
3v7b_A 3v7b_B  1.74    147  1.74    142   96  0.30  1.00  0.96  1.00 
4axo_A 4axo_B  1.00    126  1.00    137  100  0.62  0.99  0.98  0.90 
4mve_A 4mve_B  2.11    148  2.11    148  100  0.59  1.00  0.99  0.99 
1z6u_A 1z6u_B  2.10    115  2.10    115  100  0.55  1.00  0.98  0.98 
2cc3_A 2cc3_B  2.20    144  2.20    144  100  0.17  1.00  1.00  1.00 
2erv_A 2erv_B  2.00    150  2.00    146   97  0.18  1.00  0.97  1.00 
3ck1_A 3ck1_B  1.74    143  1.74    143  100  0.73  1.00  0.98  0.98 
3ef8_A 3ef8_B  1.50    149  1.50    149  100  0.44  1.00  0.99  0.99 
3oxp_A 3oxp_B  1.20    148  1.20    148  100  0.54  1.00  0.99  0.99 
4xb6_A 4xb6_E  1.70    144  1.70    149  100  0.75  1.00  0.97  0.94 
2z5c_B 2z5c_E  2.90    106  2.90    106  100  0.02  1.00  1.00  1.00 
3f31_A 3f31_B  2.30    137  2.30    140  100  1.58  0.96  0.82  0.81 
3jrv_A 3jrv_B  1.60    142  1.60    144   98  0.93  1.00  0.98  0.96 
3rmh_A 3rmh_B  1.90    127  1.90    133   99  0.53  0.99  0.99  0.94 
4q95_A 4q95_B  2.20    141  2.20    127   93  1.81  1.00  0.80  0.88 
1tu1_A 1tu1_B  1.95    144  1.95    144  100  0.72  1.00  0.98  0.98 
2i02_A 2i02_B  1.80    140  1.80    140   95  1.20  1.00  0.93  0.93 
3do8_A 3do8_B  1.60    135  1.60    123  100  0.77  1.00  0.88  0.97 
3gn4_A 3gn4_E  2.70    129  2.70    117   95  0.71  0.99  0.88  0.97 
3rpf_A 3rpf_B  1.90    145  1.90    146  100  0.45  1.00  0.99  0.98 
3tek_A 3tek_B  2.00    139  2.00    139  100  0.09  1.00  1.00  1.00 
4nss_A 4nss_B  2.40    115  2.40    115   99  0.41  1.00  0.98  0.98 
1yoc_A 1yoc_B  1.70    145  1.70    147   91  1.53  0.94  0.92  0.91 
2rjz_A 2rjz_B  2.20    135  2.20    130   96  0.66  1.00  0.94  0.98 
2w56_A 2w56_B  1.90    143  1.90    131   93  0.68  0.95  0.88  0.96 
4b8x_A 4b8x_B  1.25    139  1.25    138   99  0.71  1.00  0.97  0.98 
1mzg_A 1mzg_B  2.00    144  2.00    143   91  1.00  1.00  0.93  0.93 
2pma_A 2pma_B  1.89    129  1.89    127   98  0.91  1.00  0.94  0.95 
2xze_A 2xze_B  1.75    141  1.75    138  100  1.22  1.00  0.93  0.95 
3f9s_A 3f9s_B  1.76    143  1.76    142  100  0.38  1.00  0.97  0.98 
3gzr_A 3gzr_B  1.40    143  1.40    142  100  0.25  1.00  0.99  1.00 
4i1k_A 4i1k_B  1.60    118  1.60    118  100  0.55  1.00  0.98  0.98 
4l3r_A 4l3r_B  2.23    143  2.23    144  100  0.20  1.00  1.00  0.99 
4q7o_A 4q7o_B  1.45    133  1.45    135  100  0.49  1.00  0.97  0.95 
2cay_A 2cay_B  1.90    132  1.90    131  100  0.29  1.00  0.99  1.00 
2o1q_A 2o1q_B  1.50    144  1.50    144  100  0.43  1.00  0.99  0.99 
2rk9_A 2rk9_B  1.60    116  1.60    117   98  0.37  1.00  0.98  0.97 
3ba3_A 3ba3_B  1.55    143  1.55    144  100  0.73  1.00  0.98  0.97 
3g3z_A 3g3z_B  2.10    142  2.10    142  100  0.98  1.00  0.96  0.96 
3irb_A 3irb_B  1.80    137  1.80    134   99  1.37  1.00  0.92  0.93 
3itf_A 3itf_B  1.45    111  1.45    111  100  0.13  1.00  1.00  1.00 
3kby_A 3kby_B  1.80    145  1.80    145  100  1.08  1.00  0.85  0.85 
3omd_A 3omd_B  1.50    144  1.50    144  100  1.41  1.00  0.96  0.96 
3r5z_A 3r5z_B  1.50    140  1.50    140  100  0.88  1.00  0.98  0.98 
1p27_A 1p27_C  2.00    144  2.00    144  100  1.10  1.00  0.96  0.96 
1ylm_A 1ylm_B  1.83    143  1.83    143  100  0.36  1.00  0.99  0.99 
2f22_A 2f22_B  1.42    142  1.42    143  100  0.62  1.00  0.97  0.97 
2qlw_A 2qlw_B  1.60    108  1.60    108  100  0.31  1.00  0.99  0.99 
2qnd_A 2qnd_B  1.90    141  1.90    143  100  1.11  1.00  0.96  0.95 
3r6a_A 3r6a_B  1.76    118  1.76    123  100  0.44  0.99  0.99  0.95 
4w8c_A 4w8c_B  1.76    134  1.76    137  100  2.61  0.90  0.81  0.79 
2p0s_A 2p0s_B  1.60    130  1.60    122  100  1.96  0.79  0.79  0.83 
2ql8_A 2ql8_B  1.50    141  1.50    141  100  0.34  1.00  0.99  0.99 
3co5_A 3co5_B  2.40    134  2.40    132  100  0.22  1.00  0.98  1.00 
3glv_A 3glv_B  1.99    122  1.99    122  100  1.32  1.00  0.94  0.94 
3ino_A 3ino_B  1.95    143  1.95    134   93  0.33  1.00  0.93  0.99 
3kzt_A 3kzt_B  2.10    132  2.10    130  100  0.49  1.00  0.97  0.99 
4dt5_A 4dt5_B  1.15    143  1.15    138  100  0.44  1.00  0.96  0.99 
5ezb_A 5ezb_B  2.30    138  2.30    138  100  0.16  1.00  1.00  1.00 
1m4j_A 1m4j_B  1.60    133  1.60    133  100  0.44  1.00  0.99  0.99 
1ukk_A 1ukk_B  1.60    140  1.60    140  100  0.47  1.00  0.99  0.99 
3bed_A 3bed_B  1.45    130  1.45    127  100  0.77  0.99  0.96  0.98 
3gp4_A 3gp4_B  1.85    132  1.85    130  100  0.92  1.00  0.91  0.92 
3mr0_A 3mr0_B  1.49    131  1.49    131  100  0.55  1.00  0.99  0.99 
4giz_C 4giz_D  2.55    142  2.55    142  100  0.73  1.00  0.99  0.99 
4ipb_A 4ipb_B  1.62    141  1.62    141  100  0.77  1.00  0.97  0.97 
1ith_A 1ith_B  2.50    141  2.50    141  100  0.31  1.00  1.00  1.00 
2rbb_A 2rbb_B  1.82    129  1.82    127  100  0.50  1.00  0.97  0.99 
3c8i_A 3c8i_B  1.95    127  1.95    129  100  1.14  1.00  0.96  0.94 
3klq_A 3klq_B  1.90    137  1.90    130   99  0.98  0.99  0.85  0.90 
4e0q_A 4e0q_B  2.50    121  2.50    110   91  1.53  0.93  0.82  0.90 
4otm_A 4otm_B  1.95    114  1.95    118   94  1.62  0.98  0.91  0.88 
1y9w_A 1y9w_B  1.90    140  1.90    140  100  1.31  1.00  0.96  0.96 
2okf_A 2okf_B  1.60    129  1.60    129  100  0.02  1.00  1.00  1.00 
3fwz_A 3fwz_B  1.79    140  1.79    135  100  0.48  1.00  0.95  0.99 
3m7a_A 3m7a_B  1.22    140  1.22    140   94  0.39  1.00  0.99  0.99 
3v69_A 3v69_B  2.20    116  2.20    112  100  1.35  0.98  0.90  0.94 
4kwy_A 4kwy_B  2.40    137  2.40    132   97  0.73  1.00  0.93  0.96 
2gec_A 2gec_B  1.30    138  1.30    139  100  1.32  0.97  0.92  0.92 
2ioj_A 2ioj_B  2.15    120  2.15    120  100  0.25  1.00  1.00  1.00 
2vxg_A 2vxg_B  1.90    131  1.90    128   95  0.57  1.00  0.94  0.96 
3gdw_A 3gdw_B  2.00    135  2.00    138  100  0.69  0.99  0.98  0.96 
3pmc_A 3pmc_B  1.49    132  1.49    132  100  0.26  1.00  1.00  1.00 
1zps_A 1zps_B  1.70    124  1.70    128  100  0.40  1.00  0.99  0.96 
2owa_A 2owa_B  2.00    128  2.00    126  100  0.40  1.00  0.98  0.99 
2q03_A 2q03_B  1.80    133  1.80    131  100  0.40  1.00  0.98  0.99 
3d7a_A 3d7a_B  1.90    137  1.90    134  100  0.91  1.00  0.95  0.97 
3hnw_A 3hnw_B  2.20    128  2.20    128  100  0.82  1.00  0.97  0.97 
3idf_A 3idf_B  2.00    138  2.00    135   97  1.81  0.94  0.86  0.88 
3iq2_A 3iq2_B  1.70    123  1.70    123  100  0.04  1.00  1.00  1.00 
3v67_A 3v67_B  2.30    132  2.30    131  100  1.85  1.00  0.93  0.94 
4d53_A 4d53_B  1.85    133  1.85    133  100  0.16  1.00  1.00  1.00 
4nlh_A 4nlh_B  1.90    115  1.90    110  100  0.44  1.00  0.95  0.99 
4r1k_A 4r1k_B  2.56    135  2.56    136  100  1.02  1.00  0.98  0.97 
4xhj_B 4xhj_F  3.16    132  3.16    130  100  0.32  1.00  0.98  0.99 
1t7s_A 1t7s_B  2.80    129  2.80    129  100  0.80  1.00  0.97  0.97 
2pr7_A 2pr7_B  1.44    137  1.44    137   93  0.18  1.00  1.00  1.00 
2qsi_A 2qsi_B  1.80    112  1.80    112   91  0.86  1.00  0.96  0.96 
3itw_A 3itw_B  2.15    123  2.15    127   90  2.15  0.95  0.83  0.81 
3n6y_A 3n6y_B  1.50    124  1.50    123   99  0.89  1.00  0.98  0.98 
3ohe_A 3ohe_B  1.20    137  1.20    137  100  0.46  1.00  0.99  0.99 
4lba_A 4lba_B  1.70    106  1.70    109  100  0.32  1.00  0.99  0.97 
4ljx_A 4ljx_B  2.21    122  2.21    122  100  0.30  1.00  1.00  1.00 
4xhm_A 4xhm_B  1.95    110  1.95    109  100  0.53  1.00  0.97  0.98 
5c5z_A 5c5z_B  1.45    127  1.45    127  100  0.68  1.00  0.97  0.97 
1an7_A 1an7_B  2.90    136  2.90    136  100  0.39  1.00  0.99  0.99 
1u7i_A 1u7i_B  1.40    134  1.40    133  100  0.92  1.00  0.98  0.98 
2o5h_A 2o5h_B  1.90    128  1.90    118   94  1.09  0.99  0.83  0.90 
2re2_A 2re2_B  1.30    118  1.30    120  100  0.80  0.97  0.98  0.97 
3l50_A 3l50_B  1.90    136  1.90    136  100  0.93  1.00  0.96  0.96 
3lyn_A 3lyn_B  1.70    122  1.70    124  100  1.00  1.00  0.97  0.95 
4q6z_A 4q6z_B  2.80    135  2.80    135  100  1.53  0.93  0.91  0.91 
2gax_A 2gax_B  1.80    135  1.80    135  100  0.18  1.00  1.00  1.00 
2v79_A 2v79_B  2.00    115  2.00    117   93  0.60  1.00  0.98  0.96 
3b42_A 3b42_B  1.90    126  1.90    129  100  1.09  1.00  0.93  0.91 
3dns_A 3dns_B  2.10    131  2.10    129  100  0.40  1.00  0.98  0.99 
3fgy_A 3fgy_B  1.59    135  1.59    131  100  0.72  1.00  0.94  0.97 
3fm2_A 3fm2_B  1.80    134  1.80    132   98  0.68  1.00  0.96  0.98 
3lmn_A 3lmn_B  2.15    132  2.15    128   99  1.77  0.96  0.87  0.90 
4d0k_B 4d0k_C  1.89    105  1.89    109  100  1.78  0.94  0.88  0.85 
4otn_A 4otn_B  1.90    123  1.90    119  100  0.38  1.00  0.96  0.99 
4zi2_C 4zi2_D  2.20    131  2.20    125  100  0.42  1.00  0.95  0.99 
2axw_A 2axw_B  1.05    134  1.05    134  100  2.30  1.00  0.88  0.88 
2cg9_X 2cg9_Y  3.10    115  3.10    115  100  0.23  1.00  1.00  1.00 
2o8q_A 2o8q_B  1.55    122  1.55    122   96  0.29  1.00  0.97  0.97 
3g5j_A 3g5j_B  1.76    130  1.76    129  100  0.38  1.00  0.98  0.99 
3ke7_A 3ke7_B  1.45    132  1.45    133  100  1.07  0.98  0.91  0.91 
3lq9_A 3lq9_B  2.00    128  2.00    126   96  0.53  0.99  0.96  0.98 
4b6h_A 4b6h_B  2.60    129  2.60    101   94  0.38  0.98  0.77  0.99 
4hrz_A 4hrz_B  2.47    125  2.47    123  100  1.50  0.95  0.91  0.93 
4ica_A 4ica_B  2.70    119  2.70    119  100  0.70  1.00  0.99  0.99 
4zds_A 4zds_B  1.78    132  1.78    129  100  0.18  1.00  0.98  1.00 
1y7r_A 1y7r_B  1.70    133  1.70    133  100  0.58  1.00  0.98  0.98 
1ztd_A 1ztd_B  2.00    125  2.00    125  100  1.17  1.00  0.96  0.96 
2e5y_A 2e5y_B  1.92    133  1.92    133   90  0.61  1.00  0.98  0.98 
2inw_A 2inw_B  1.50    117  1.50    116  100  1.37  0.98  0.88  0.89 
2ohw_A 2ohw_B  1.40    128  1.40    128  100  0.49  1.00  0.99  0.99 
3uz0_A 3uz0_C  2.82    114  2.82    113  100  0.46  1.00  0.98  0.99 
4has_A 4has_B  1.74    104  1.74    103  100  0.83  1.00  0.95  0.96 
1hkq_A 1hkq_B  2.75    125  2.75    125  100  0.83  1.00  0.96  0.96 
3ooo_A 3ooo_B  1.57    132  1.57    132  100  0.72  1.00  0.98  0.98 
5e2c_A 5e2c_B  1.70    130  1.70    130  100  0.62  1.00  0.97  0.97 
2im8_A 2im8_B  2.00    123  2.00    116   97  1.34  0.96  0.88  0.94 
2oku_A 2oku_B  1.90    122  1.90    116  100  0.78  0.97  0.91  0.96 
3er7_A 3er7_B  1.50    118  1.50    123  100  0.49  1.00  0.99  0.95 
3f7e_A 3f7e_B  1.23    128  1.23    126  100  0.60  1.00  0.97  0.98 
5d1i_A 5d1i_B  2.00    117  2.00    116  100  0.72  1.00  0.95  0.96 
1ayo_A 1ayo_B  1.90    130  1.90    130  100  0.67  1.00  0.98  0.98 
1q9u_A 1q9u_B  1.80    126  1.80    126  100  0.28  1.00  1.00  1.00 
1y71_A 1y71_B  1.95    109  1.95    112   97  0.40  1.00  0.99  0.96 
2cx7_A 2cx7_B  1.75    129  1.75    130   92  0.81  1.00  0.97  0.96 
2euc_A 2euc_B  2.50    108  2.50    108  100  0.01  1.00  1.00  1.00 
2hu9_A 2hu9_B  1.78    130  1.78    129  100  0.40  1.00  0.98  0.99 
3pjv_D 3pjv_F  1.77    128  1.77    127  100  1.98  1.00  0.84  0.84 
3ww8_A 3ww8_B  1.40    125  1.40    125  100  0.77  1.00  0.97  0.97 
4lqb_A 4lqb_B  1.72    130  1.72    128  100  0.55  1.00  0.97  0.99 
1zo2_A 1zo2_B  1.60    124  1.60    124  100  0.58  1.00  0.99  0.99 
2f9h_A 2f9h_B  1.57    121  1.57    119  100  0.53  1.00  0.97  0.98 
2q00_A 2q00_B  2.40    120  2.40    122   90  0.80  0.97  0.96  0.94 
2r5x_A 2r5x_B  2.04    115  2.04    118   97  0.80  1.00  0.97  0.95 
3gud_A 3gud_B  2.20    119  2.20    120  100  1.06  0.99  0.95  0.94 
3ush_A 3ush_B  1.69    118  1.69    120  100  0.89  1.00  0.96  0.95 
4acv_A 4acv_B  2.40    119  2.40    123   95  0.49  0.99  0.97  0.94 
4f7u_P 4f7u_Q  1.90    116  1.90    120   98  0.55  1.00  0.98  0.95 
4jgx_A 4jgx_B  2.20    119  2.20    128  100  1.15  1.00  0.95  0.88 
4kjm_A 4kjm_B  2.00    122  2.00    118   98  0.16  1.00  0.97  1.00 
4nn2_A 4nn2_B  1.47    124  1.47    118   96  0.68  1.00  0.93  0.98 
4r0l_C 4r0l_D  3.30    117  3.30    118  100  0.23  1.00  1.00  0.99 
1wdd_S 1wdd_W  1.35    121  1.35    121  100  0.16  1.00  1.00  1.00 
3da5_A 3da5_B  1.94    121  1.94    121  100  1.70  1.00  0.92  0.92 
3elg_A 3elg_B  1.64    127  1.64    126  100  0.39  1.00  0.98  0.99 
3g12_A 3g12_B  2.58    110  2.58    113   98  0.06  1.00  1.00  0.97 
3gby_A 3gby_B  1.66    127  1.66    127  100  0.49  1.00  0.99  0.99 
3nym_A 3nym_B  1.90    118  1.90    117  100  0.65  1.00  0.97  0.98 
4r1h_A 4r1h_B  1.76    116  1.76    114  100  0.63  1.00  0.96  0.98 
2ig3_A 2ig3_B  2.15    127  2.15    124  100  0.69  0.99  0.96  0.98 
2ook_A 2ook_B  1.80    125  1.80    122   98  1.11  1.00  0.93  0.96 
2zae_A 2zae_C  2.21    105  2.21    105  100  0.43  0.99  0.98  0.98 
3ikk_A 3ikk_B  2.50    125  2.50    125  100  0.49  1.00  0.99  0.99 
3pqh_A 3pqh_B  1.29    107  1.29    107  100  0.19  1.00  1.00  1.00 
3u21_A 3u21_B  2.18    104  2.18    103   92  0.39  1.00  0.94  0.95 
5byp_A 5byp_B  2.60    121  2.60    121  100  0.68  1.00  0.98  0.98 
1xvs_A 1xvs_B  2.01    124  2.01    124  100  0.20  1.00  1.00  1.00 
2dtc_A 2dtc_B  1.70    116  1.70    115  100  0.55  1.00  0.98  0.98 
2rbg_A 2rbg_B  1.75    124  1.75    124  100  0.63  1.00  0.98  0.98 
3lhn_A 3lhn_B  1.42    108  1.42    107  100  0.65  1.00  0.97  0.98 
3lyh_A 3lyh_B  1.60    120  1.60    122   99  0.66  1.00  0.97  0.95 
3u6g_A 3u6g_B  1.35    125  1.35    123  100  1.16  1.00  0.95  0.96 
3uws_A 3uws_C  1.70    124  1.70    120  100  0.61  1.00  0.95  0.98 
4dfc_B 4dfc_D  2.80    121  2.80    122   99  1.15  0.99  0.97  0.96 
4gr6_A 4gr6_B  2.00    104  2.00    105  100  0.41  1.00  0.99  0.98 
4xin_A 4xin_B  1.50    114  1.50    114  100  0.77  1.00  0.97  0.97 
1t1j_A 1t1j_B  1.70    119  1.70    125  100  0.64  1.00  0.98  0.93 
2qud_A 2qud_B  1.60    125  1.60    117   96  0.70  1.00  0.92  0.98 
3suk_A 3suk_B  1.34    124  1.34    124  100  0.56  1.00  0.98  0.98 
3voq_A 3voq_B  2.00    116  2.00    113   96  1.99  1.00  0.87  0.90 
4nof_A 4nof_B  1.65    111  1.65    106  100  0.36  1.00  0.95  0.99 
3aih_A 3aih_B  2.10    110  2.10    111   94  0.74  1.00  0.94  0.93 
3eoi_A 3eoi_B  1.52    123  1.52    123  100  0.41  1.00  0.99  0.99 
4it6_A 4it6_B  1.90    113  1.90    115   99  0.22  1.00  1.00  0.98 
2i8d_A 2i8d_B  1.69    121  1.69    121  100  0.25  1.00  1.00  1.00 
3gxv_A 3gxv_B  2.20    122  2.20    123  100  0.47  1.00  0.99  0.98 
3kf8_B 3kf8_D  2.40    121  2.40    123  100  0.99  0.98  0.95  0.93 
3r0a_A 3r0a_B  2.31    120  2.31    123  100  0.65  1.00  0.98  0.95 
4aup_A 4aup_B  1.90    120  1.90    123  100  0.50  1.00  0.99  0.96 
4ejo_A 4ejo_B  2.10    112  2.10    112   96  0.73  1.00  0.94  0.94 
4p1m_A 4p1m_B  1.95    106  1.95    107   99  1.97  0.99  0.82  0.82 
4wyq_A 4wyq_D  3.20    119  3.20    119  100  0.18  1.00  1.00  1.00 
5f3m_A 5f3m_B  1.50    120  1.50    120  100  0.07  1.00  1.00  1.00 
2z5e_A 2z5e_B  2.00    122  2.00    122  100  1.72  0.97  0.91  0.91 
3c8l_A 3c8l_B  1.22    121  1.22    119  100  0.97  1.00  0.96  0.97 
3cwf_A 3cwf_B  2.20    108  2.20    108   99  0.80  0.99  0.98  0.98 
3h3h_A 3h3h_B  1.60    118  1.60    120   99  0.71  1.00  0.97  0.96 
3iuo_A 3iuo_B  1.60    110  1.60    111  100  0.25  1.00  0.99  0.98 
4hpm_A 4hpm_C  1.85    118  1.85    107   91  1.14  1.00  0.86  0.94 
4joi_C 4joi_D  2.05    118  2.05    118  100  0.83  1.00  0.97  0.97 
1s4k_A 1s4k_B  1.90    120  1.90    120  100  0.92  1.00  0.97  0.97 
1yo7_A 1yo7_B  2.80    120  2.80    120  100  0.39  1.00  0.99  0.99 
2aw2_A 2aw2_X  2.80    110  2.80    107  100  1.08  1.00  0.93  0.96 
2czv_C 2czv_D  2.00    118  2.00    119  100  0.35  1.00  0.99  0.98 
2gj3_A 2gj3_B  1.04    119  1.04    119  100  0.89  1.00  0.95  0.95 
2guk_A 2guk_B  1.91    111  1.91    112  100  0.92  1.00  0.94  0.94 
4cvw_C 4cvw_D  2.67    101  2.67    102  100  0.23  1.00  0.99  0.98 
4guc_A 4guc_B  1.40    115  1.40    115  100  1.13  1.00  0.97  0.97 
4ro3_A 4ro3_B  1.80    115  1.80    114  100  1.19  1.00  0.94  0.95 
1o7i_A 1o7i_B  1.20    115  1.20    114  100  0.89  1.00  0.95  0.96 
1ofu_X 1ofu_Y  2.10    119  2.10    119  100  0.19  1.00  1.00  0.99 
1wwp_A 1wwp_B  2.11    119  2.11    119  100  0.67  1.00  0.98  0.98 
2pjs_A 2pjs_B  1.85    114  1.85    113  100  0.27  1.00  0.99  1.00 
3f0i_A 3f0i_B  1.88    119  1.88    118  100  1.11  0.98  0.97  0.98 
3nuf_A 3nuf_B  1.38    118  1.38    112  100  0.59  1.00  0.93  0.98 
3w1o_A 3w1o_B  1.85    115  1.85    115  100  0.30  1.00  1.00  1.00 
3x0t_A 3x0t_B  1.17    112  1.17    108  100  0.93  1.00  0.90  0.94 
4egu_A 4egu_B  0.95    118  0.95    115  100  0.66  0.98  0.95  0.97 
4ye0_A 4ye0_B  2.10    100  2.10    100  100  0.45  1.00  0.99  0.99 
1bhd_A 1bhd_B  2.00    108  2.00    108  100  0.74  1.00  0.95  0.95 
1elw_A 1elw_B  1.60    117  1.60    115  100  0.66  1.00  0.95  0.97 
2i7r_A 2i7r_B  2.20    115  2.20    115  100  0.17  1.00  1.00  1.00 
3icy_A 3icy_B  2.68    118  2.68    118  100  2.16  0.86  0.80  0.80 
4ae4_A 4ae4_B  1.65    114  1.65    113   98  0.26  1.00  0.98  0.99 
4qgp_A 4qgp_B  1.78    108  1.78    107  100  1.10  1.00  0.95  0.95 
4rnd_B 4rnd_D  3.18    118  3.18    115  100  1.61  0.90  0.86  0.88 
2idl_A 2idl_B  1.70    113  1.70    116  100  0.90  1.00  0.97  0.95 
2oqb_A 2oqb_B  1.69    108  1.69    106  100  1.47  1.00  0.91  0.93 
3elk_A 3elk_B  1.70    104  1.70    102   98  1.58  0.97  0.87  0.89 
4bbq_A 4bbq_B  2.24    111  2.24    106   94  1.54  0.96  0.84  0.87 
4hyl_A 4hyl_B  1.75    113  1.75    115  100  0.51  1.00  0.98  0.97 
1jnp_A 1jnp_B  2.50    101  2.50    101  100  0.90  1.00  0.95  0.95 
1t92_A 1t92_B  1.60    108  1.60    108  100  0.28  1.00  0.99  0.99 
1yoz_A 1yoz_B  2.00    113  2.00    116   97  0.82  0.98  0.97  0.95 
3es4_A 3es4_B  1.64    116  1.64    116  100  0.99  1.00  0.96  0.96 
3gva_A 3gva_B  2.00    107  2.00    107  100  0.66  1.00  0.97  0.97 
3sk7_A 3sk7_B  1.50    111  1.50    111  100  0.34  1.00  0.99  0.99 
4mge_A 4mge_B  1.85    108  1.85    107  100  1.47  0.98  0.94  0.95 
4npf_X 4npf_Y  1.49    115  1.49    116  100  1.01  1.00  0.97  0.96 
1hxr_A 1hxr_B  1.65    107  1.65    115   93  0.37  1.00  0.99  0.92 
2dql_A 2dql_B  1.70    115  1.70    115  100  0.89  1.00  0.96  0.96 
2ic2_A 2ic2_B  1.30    104  1.30    114   94  0.63  1.00  0.96  0.88 
2or7_A 2or7_B  1.50    107  1.50    115  100  0.77  1.00  0.98  0.91 
3fq6_A 3fq6_B  2.36    114  2.36    115  100  0.55  0.97  0.98  0.98 
4l8i_A 4l8i_B  2.00    114  2.00    112  100  1.36  0.96  0.89  0.91 
4wn5_A 4wn5_B  1.15    108  1.15    105   99  1.05  0.97  0.92  0.95 
1no5_A 1no5_B  1.80    100  1.80    102  100  0.67  1.00  0.98  0.96 
2ozj_A 2ozj_B  1.60    110  1.60    109  100  1.06  1.00  0.94  0.95 
3e11_A 3e11_B  1.80    114  1.80    114  100  0.83  1.00  0.97  0.97 
3gwn_A 3gwn_B  1.78    113  1.78    113  100  0.29  1.00  0.99  0.99 
4hyz_A 4hyz_B  2.25    114  2.25    114  100  0.17  1.00  1.00  1.00 
1ihn_A 1ihn_B  2.20    113  2.20    113   91  0.40  1.00  0.99  0.99 
1k3s_A 1k3s_B  1.90    109  1.90    106   99  1.84  0.96  0.83  0.85 
1xqa_A 1xqa_B  1.80    112  1.80    111  100  0.63  1.00  0.97  0.98 
2vh3_A 2vh3_B  1.16    110  1.16    110   97  0.62  1.00  0.96  0.96 
3b5k_A 3b5k_B  2.50    105  2.50    106  100  0.32  0.99  0.98  0.98 
3u3b_A 3u3b_B  1.85    104  1.85    102  100  0.62  1.00  0.96  0.98 
3zbd_A 3zbd_B  1.49    110  1.49    103  100  0.60  1.00  0.92  0.98 
4gn5_A 4gn5_B  1.86    113  1.86    107  100  0.24  1.00  0.94  1.00 
5cr8_A 5cr8_D  2.05    113  2.05    113  100  0.77  1.00  0.97  0.97 
1fqt_A 1fqt_B  1.60    109  1.60    109  100  0.61  1.00  0.98  0.98 
2cbt_A 2cbt_B  2.20    111  2.20    111  100  0.43  1.00  0.99  0.99 
2p3w_A 2p3w_B  1.70    110  1.70    104   92  0.38  0.99  0.93  0.98 
3g48_A 3g48_B  1.50    110  1.50    105   95  0.72  1.00  0.93  0.97 
3o0l_A 3o0l_B  1.81    109  1.81    108  100  0.96  0.93  0.92  0.93 
3d6w_A 3d6w_B  2.40    109  2.40    109  100  0.29  1.00  0.99  0.99 
3f3h_A 3f3h_B  2.10    110  2.10    109  100  0.54  1.00  0.97  0.98 
4nbo_A 4nbo_B  2.81    102  2.81    102  100  0.50  1.00  0.98  0.98 
5e50_A 5e50_B  1.38    111  1.38    110  100  0.42  1.00  0.99  0.99 
1r7l_A 1r7l_B  2.00    103  2.00    109  100  1.74  1.00  0.93  0.88 
4q53_A 4q53_B  1.27    107  1.27    108  100  0.56  1.00  0.97  0.97 
4tyz_A 4tyz_B  1.60    109  1.60    109  100  0.74  1.00  0.97  0.97 
1gyo_A 1gyo_B  1.20    106  1.20    106  100  1.00  0.94  0.95  0.95 
1qb2_A 1qb2_B  2.10    107  2.10    109  100  1.35  1.00  0.92  0.90 
1sfx_A 1sfx_B  1.55    109  1.55    104  100  1.63  1.00  0.86  0.90 
1yqh_A 1yqh_B  1.70    104  1.70    101   92  1.12  1.00  0.94  0.97 
2vkp_A 2vkp_B  1.90    103  1.90    109   94  0.67  1.00  0.98  0.93 
3u4z_A 3u4z_B  2.30    109  2.30    109  100  0.35  1.00  0.99  0.99 
4u13_A 4u13_B  2.30    109  2.30    109  100  0.10  1.00  1.00  1.00 
1i1j_A 1i1j_B  1.39    106  1.39    104  100  0.18  1.00  0.98  1.00 
2ftr_A 2ftr_B  1.40    103  1.40    100  100  0.33  1.00  0.96  0.99 
2pd2_A 2pd2_B  2.06    108  2.06    108  100  0.30  1.00  0.99  0.99 
3mn2_A 3mn2_B  1.80    108  1.80    108  100  0.38  1.00  0.99  0.99 
1go3_F 1go3_N  1.75    107  1.75    106  100  0.63  1.00  0.98  0.99 
3ie4_A 3ie4_B  1.45    101  1.45    101  100  0.47  1.00  0.99  0.99 
3d0f_A 3d0f_B  1.64    105  1.64    105  100  1.83  1.00  0.85  0.85 
3eo6_A 3eo6_B  0.97    106  0.97    106  100  0.67  1.00  0.97  0.97 
3gwl_A 3gwl_B  2.10    106  2.10    102  100  0.28  1.00  0.96  0.99 
1kpt_A 1kpt_B  1.75    105  1.75    105  100  0.79  1.00  0.98  0.98 
2jdj_A 2jdj_B  2.00    105  2.00    105  100  0.08  1.00  1.00  1.00 
2od0_A 2od0_B  1.95    103  1.95    102  100  0.48  1.00  0.98  0.98 
2v2k_A 2v2k_B  1.60    104  1.60    102  100  0.35  1.00  0.98  0.99 
4hhv_A 4hhv_B  1.75    103  1.75    101  100  1.37  0.98  0.91  0.93 
5e4w_C 5e4w_D  2.80    105  2.80    105  100  2.08  1.00  0.81  0.81 
1d0q_A 1d0q_B  1.71    102  1.71    102  100  0.71  1.00  0.97  0.97 
1ylx_A 1ylx_B  1.60    100  1.60    100  100  0.31  1.00  0.99  0.99 
1yn5_A 1yn5_B  2.20    103  2.20    100  100  0.47  1.00  0.96  0.99 
2qyc_A 2qyc_B  1.90    102  1.90    102  100  0.86  1.00  0.96  0.96 
3e7h_A 3e7h_B  1.70    102  1.70    101  100  0.87  1.00  0.94  0.95 
1mwq_A 1mwq_B  0.99    100  0.99    100  100  0.40  1.00  0.98  0.99 
2od4_A 2od4_B  1.70    101  1.70    101  100  1.47  1.00  0.87  0.87 
