# Supplementary material for: Quantifying side-chain conformational variations in protein structure
Source: Sci Rep. 2016 Nov 15;6:37024. doi: 10.1038/srep37024 (PMC5109468; doi:10.1038/srep37024)
Supplement: Supplementary Data S1 [file srep37024-s2.zip › TableS12_Table2_all.txt]

ID1 ID2 X1_same X1+2_same X1-4_same total(aligned_length) resolution
3wl2_A 3wl2_B 80 77 77 85 0.96
4qiy_A 4qiy_B 165 164 164 167 1.30
1f86_A 1f86_B 53 51 50 54 1.10
2qp8_A 2qp8_B 284 282 280 292 1.50
2f01_A 2f01_B 52 51 50 58 0.85
5d8x_A 5d8x_B 118 117 116 121 1.50
4r17_M 4r17_a 177 177 177 177 2.10
1dy5_A 1dy5_B 78 78 77 80 0.87
3l3u_A 3l3u_B 67 62 57 81 1.40
1jz7_A 1jz7_B 742 734 728 756 1.50
1d0c_A 1d0c_B 276 267 262 285 1.65
4a7u_A 4a7u_F 80 79 79 82 0.98
3u25_A 3u25_B 92 89 84 99 1.18
3wha_A 3wha_B 139 132 130 150 1.30
4a5s_A 4a5s_B 536 529 526 550 1.62
2bcn_A 2bcn_C 183 177 174 192 1.70
2w73_A 2w73_B 55 55 54 61 1.45
1gkb_A 1gkb_B 170 163 161 177 1.56
1rg8_A 1rg8_B 94 91 91 96 1.10
2ffy_A 2ffy_B 182 174 171 189 1.07
4eoj_B 4eoj_D 181 179 174 187 1.65
4irl_A 4irl_B 297 295 288 304 1.47
4whs_A 4whs_C 139 138 136 141 1.35
2z6r_A 2z6r_B 165 156 152 187 1.50
3mi0_1 3mi0_A 65 65 65 65 2.20
2our_A 2our_B 206 198 187 229 1.45
2ij2_A 2ij2_B 311 296 289 328 1.20
4gxx_B 4gxx_D 69 68 67 71 1.80
4yij_A 4yij_B 80 76 76 82 1.64
1djr_D 1djr_E 82 81 78 83 1.30
4b1v_A 4b1v_B 239 237 237 242 1.75
3g46_A 3g46_B 87 81 79 90 0.91
4xzh_A 4xzh_B 228 213 205 245 1.00
4z1s_A 4z1s_B 100 96 96 101 1.06
4ywa_A 4ywa_B 88 88 88 88 1.19
3zme_A 3zme_B 143 139 138 144 1.35
4z6m_A 4z6m_B 273 269 267 274 1.35
4fyy_B 4fyy_D 86 85 84 89 1.94
3sqj_A 3sqj_B 341 332 324 353 2.05
4mz7_A 4mz7_B 331 324 317 336 1.80
1y2k_A 1y2k_B 251 246 241 259 1.36
3nt1_A 3nt1_B 417 413 408 425 1.73
3ak8_A 3ak8_B 114 113 111 116 1.25
1a2p_A 1a2p_B 72 72 68 75 1.50
4acf_A 4acf_B 368 368 368 368 2.00
1n4q_A 1n4q_C 179 176 173 180 2.40
2e6f_A 2e6f_B 241 239 238 247 1.26
4lvf_A 4lvf_B 368 362 358 373 1.50
2qvu_A 2qvu_B 211 205 200 219 1.50
4u8i_A 4u8i_B 367 365 361 374 2.05
1z6b_A 1z6b_B 64 62 62 67 2.09
2jhf_A 2jhf_B 246 244 235 252 1.00
1rzz_H 1rzz_T 139 136 133 140 2.40
3vja_A 3vja_B 218 211 201 230 1.76
2aef_A 2aef_B 114 106 102 116 1.70
3tg0_A 3tg0_B 285 285 283 292 1.20
2ob3_A 2ob3_B 242 234 229 243 1.04
4avs_A 4avs_B 160 158 153 162 1.40
4nbi_A 4nbi_B 102 95 92 106 1.86
2r4f_A 2r4f_B 264 259 252 268 1.70
2no7_A 2no7_B 143 135 132 162 1.70
4b9k_C 4b9k_F 85 84 84 87 2.00
1ejd_A 1ejd_B 231 219 217 240 1.55
4k3l_A 4k3l_B 228 218 206 244 1.50
3vm9_A 3vm9_B 93 86 84 97 1.05
2vba_A 2vba_B 258 253 253 263 1.36
1o26_A 1o26_B 132 126 126 136 1.60
2h2r_A 2h2r_B 85 81 80 90 1.50
1pp3_A 1pp3_B 128 127 123 139 1.60
3kfa_A 3kfa_B 222 220 219 224 1.22
3uvc_A 3uvc_B 91 90 90 91 1.30
2y26_A 2y26_B 342 342 342 342 2.70
3m0m_A 3m0m_B 289 285 283 299 1.45
2o3s_A 2o3s_B 140 132 128 157 1.50
1dw9_A 1dw9_B 108 106 106 108 1.65
3m4d_A 3m4d_B 183 176 175 191 1.90
1oh0_A 1oh0_B 75 67 62 85 1.10
3cww_A 3cww_B 747 746 737 752 1.96
4dx5_A 4dx5_B 522 491 474 609 1.90
4ig5_A 4ig5_B 391 382 376 402 1.97
4hl2_A 4hl2_B 137 136 134 141 1.05
4hww_A 4hww_B 230 218 208 244 1.30
3a6f_A 3a6f_B 178 175 169 186 1.78
4hw4_A 4hw4_B 94 93 87 101 1.53
4ua6_A 4ua6_B 152 150 146 152 0.79
4ck4_A 4ck4_B 83 78 77 93 1.12
2qee_A 2qee_B 337 328 324 342 1.65
1yar_A 1yar_B 131 127 125 132 1.90
1yar_H 1yar_I 143 143 141 145 1.90
4tqa_A 4tqa_B 126 123 122 130 1.13
4b0h_A 4b0h_B 85 81 80 90 1.18
3lb2_A 3lb2_B 43 43 43 44 1.06
5d1c_A 5d1c_B 224 222 218 233 1.42
3sxx_A 3sxx_B 495 491 490 495 1.27
3eww_A 3eww_B 159 157 152 167 1.10
4f01_A 4f01_B 103 101 97 111 1.40
1dbf_A 1dbf_B 82 80 75 87 1.30
2nt0_A 2nt0_B 377 359 351 397 1.79
5avn_A 5avn_B 240 239 238 240 1.03
1sfd_A 1sfd_B 70 67 64 72 0.99
4i4t_A 4i4t_C 259 245 242 278 1.80
1odv_A 1odv_B 53 50 48 58 1.14
4tsn_A 4tsn_B 114 111 110 116 1.57
3ot9_A 3ot9_B 269 264 260 283 1.75
1n4q_B 1n4q_D 233 232 230 235 2.40
4zur_A 4zur_B 219 219 218 220 1.13
1z5r_A 1z5r_B 224 222 219 232 1.40
3od5_A 3od5_B 183 175 171 189 1.60
1o5x_A 1o5x_B 164 154 148 170 1.10
4rft_0 4rft_1 38 35 35 39 3.10
5c5r_A 5c5r_B 115 110 108 120 1.55
2g9t_A 2g9t_B 81 79 77 85 2.10
4wz8_B 4wz8_C 404 399 394 418 2.23
3kuv_A 3kuv_B 80 74 72 86 1.50
3u7q_B 3u7q_D 351 351 347 351 1.00
3u7q_A 3u7q_C 316 314 310 318 1.00
3f0d_A 3f0d_B 84 80 80 90 1.20
1xvb_A 1xvb_B 347 330 321 356 1.80
2oiz_A 2oiz_B 234 230 226 242 1.05
1xvb_C 1xvb_D 235 227 223 238 1.80
4h4d_A 4h4d_B 209 198 195 216 1.35
3hw5_A 3hw5_B 105 105 99 114 1.81
3hih_A 3hih_B 139 131 129 143 1.70
1xvb_E 1xvb_F 75 68 64 81 1.80
2c92_A 2c92_B 97 95 94 103 1.60
3wg7_A 3wg7_N 399 394 392 402 1.90
4h5r_A 4h5r_B 273 267 263 281 1.64
4gcs_A 4gcs_B 215 215 214 215 1.87
1qv9_A 1qv9_B 167 162 161 173 1.54
3wg7_C 3wg7_P 212 212 212 213 1.90
4r8h_A 4r8h_B 112 105 101 120 1.46
3wg7_D 3wg7_Q 101 99 92 107 1.90
4n0k_A 4n0k_B 55 54 53 57 1.05
2xap_A 2xap_B 495 482 478 508 2.10
3lgi_A 3lgi_B 123 120 120 132 1.65
2dxu_A 2dxu_B 157 152 145 166 1.28
1q23_A 1q23_B 148 132 126 167 2.18
3wg7_E 3wg7_R 82 80 79 83 1.90
1rqp_A 1rqp_B 196 191 187 202 1.80
4tl6_A 4tl6_B 138 136 135 145 1.76
2dgk_A 2dgk_B 321 309 301 330 1.90
3hcn_A 3hcn_B 240 239 237 247 1.60
1of8_A 1of8_B 245 237 233 254 1.50
4fev_A 4fev_B 152 147 141 158 1.89
1w8s_A 1w8s_B 171 168 165 177 1.85
3sgv_A 3sgv_B 116 112 109 120 1.61
1r50_A 1r50_B 109 104 103 118 1.45
1tmm_A 1tmm_B 99 97 97 110 1.25
2de6_A 2de6_B 278 273 268 285 1.80
2v9m_A 2v9m_B 177 170 167 180 1.30
4gnw_A 4gnw_B 89 85 83 95 1.15
4gyw_A 4gyw_C 461 461 459 462 1.70
3fo3_A 3fo3_B 391 390 387 394 1.40
2o6y_A 2o6y_B 332 330 328 335 1.50
2yzc_A 2yzc_B 209 206 204 213 1.88
4a6v_A 4a6v_B 182 178 177 189 1.46
3cyp_B 3cyp_C 83 77 76 94 1.60
1goi_A 1goi_B 342 331 318 350 1.45
2ddf_A 2ddf_B 134 131 128 146 1.70
4od8_A 4od8_B 151 144 142 161 1.85
4xqa_A 4xqa_B 131 129 126 131 1.41
4av5_A 4av5_B 103 101 99 109 1.40
3f78_A 3f78_B 127 123 120 129 1.60
4wf5_A 4wf5_B 113 102 99 122 1.45
2sqc_A 2sqc_B 470 469 469 471 2.00
2woj_A 2woj_B 169 164 162 179 1.99
3tds_A 3tds_B 155 154 154 157 1.98
4r3n_A 4r3n_B 241 240 237 247 1.35
4kwd_A 4kwd_B 223 220 215 235 1.86
3m5o_A 3m5o_B 111 106 103 124 1.60
2qj2_A 2qj2_B 99 96 90 110 1.81
3t3p_B 3t3p_D 273 264 260 287 2.20
2xve_A 2xve_B 302 292 282 321 1.99
3t3p_A 3t3p_C 315 310 308 321 2.20
1gx4_A 1gx4_B 225 222 220 225 1.46
3zji_A 3zji_B 141 140 136 141 1.50
2cho_A 2cho_B 436 427 423 445 1.85
4brc_A 4brc_B 248 243 239 254 1.30
4tpw_A 4tpw_B 102 97 97 111 1.50
1ix9_A 1ix9_B 133 132 129 138 0.90
4q27_A 4q27_B 70 66 65 78 1.20
4w9o_A 4w9o_E 67 64 61 72 1.27
3dtb_A 3dtb_B 385 375 373 401 1.30
2awi_A 2awi_B 184 179 178 192 2.25
1v37_A 1v37_B 113 110 108 117 1.40
1kee_A 1kee_C 665 654 643 671 2.10
2gf3_A 2gf3_B 283 282 277 285 1.30
1kee_B 1kee_D 236 236 234 238 2.10
1yyq_A 1yyq_B 223 217 213 235 2.10
1ips_A 1ips_B 176 174 173 180 2.50
1wzd_A 1wzd_B 130 125 123 143 1.35
3akt_A 3akt_B 149 146 146 152 1.00
2bl2_A 2bl2_B 87 87 87 87 2.10
4c68_A 4c68_B 281 277 270 284 1.38
1vf7_A 1vf7_B 93 86 79 110 2.40
1ijg_A 1ijg_B 100 93 85 111 2.90
1yro_B 1yro_D 196 192 189 208 1.90
4yga_A 4yga_C 56 52 51 60 2.94
1nsx_A 1nsx_B 235 227 221 241 1.75
1e9g_A 1e9g_B 198 192 189 201 1.15
4dx8_A 4dx8_B 37 35 35 38 2.54
1kmt_A 1kmt_B 103 97 94 108 1.30
3fke_A 3fke_B 92 90 89 93 1.40
3zds_A 3zds_B 293 282 276 306 1.70
2bo4_A 2bo4_B 269 259 254 289 1.95
2bm8_A 2bm8_B 132 125 122 139 2.50
3wu4_A 3wu4_B 85 82 80 90 1.70
3bvf_A 3bvf_B 115 112 112 116 1.50
1ei7_A 1ei7_B 88 88 83 100 2.45
2z6w_A 2z6w_B 99 97 97 105 0.96
1nww_A 1nww_B 99 99 99 102 1.20
3w3j_A 3w3j_B 468 454 450 486 2.00
3dcl_A 3dcl_B 145 142 140 150 2.25
3tos_A 3tos_B 195 194 192 196 1.55
4igk_A 4igk_B 145 143 142 152 1.75
2y3x_A 2y3x_B 96 90 89 102 2.10
4eqa_A 4eqa_B 90 88 88 95 1.60
2ide_A 2ide_B 82 81 78 83 1.90
2wvx_A 2wvx_B 555 544 526 561 1.90
4px2_A 4px2_B 336 318 305 358 2.15
3k6m_A 3k6m_B 297 289 281 314 1.50
5fiw_C 5fiw_D 358 357 355 360 1.70
1h6d_A 1h6d_B 267 248 233 283 2.05
2qfp_A 2qfp_B 305 299 296 317 2.20
3wt4_A 3wt4_B 270 266 265 279 2.30
4uv2_A 4uv2_B 80 78 78 83 2.80
2bnm_A 2bnm_B 105 102 100 107 1.70
3kl1_A 3kl1_B 101 95 88 122 1.55
3b08_A 3b08_D 101 98 96 103 1.70
4tpz_A 4tpz_B 65 61 60 92 1.80
1hn4_A 1hn4_B 69 65 64 76 1.50
5fiw_A 5fiw_B 78 77 76 79 1.70
3uqs_A 3uqs_B 310 302 299 322 2.00
1sqn_A 1sqn_B 175 168 166 188 1.45
1h2i_A 1h2i_B 103 103 101 105 2.70
4tu6_A 4tu6_B 74 72 71 82 2.27
1eaj_A 1eaj_B 80 78 76 85 1.35
3nb0_A 3nb0_B 300 283 273 326 2.41
4bby_A 4bby_B 347 327 311 363 1.90
1j11_A 1j11_B 356 340 331 386 2.00
3wgt_A 3wgt_B 214 209 206 223 1.88
4o59_O 4o59_P 230 229 227 233 1.52
4phq_A 4phq_B 169 161 156 177 1.94
2ii3_A 2ii3_B 129 127 127 135 2.17
4j4h_A 4j4h_B 167 161 159 178 1.80
1ho1_A 1ho1_B 133 130 126 137 2.00
1t60_A 1t60_B 152 145 142 162 1.50
4ohj_A 4ohj_B 124 119 117 130 1.28
3sj5_A 3sj5_B 93 89 86 96 1.67
1wpb_A 1wpb_B 110 105 101 115 2.00
3e8m_A 3e8m_B 106 102 102 108 1.10
4ntk_A 4ntk_B 79 78 77 86 1.60
3log_A 3log_B 275 268 261 290 1.73
3qho_A 3qho_B 276 274 270 286 1.65
3ziw_A 3ziw_B 189 187 186 194 1.90
3hli_A 3hli_B 219 215 212 221 1.40
4ors_A 4ors_B 82 76 72 110 1.40
2cua_A 2cua_B 68 62 62 71 1.60
3bp9_A 3bp9_B 71 67 63 74 2.60
2f2h_A 2f2h_B 581 567 551 604 1.95
3zss_A 3zss_B 494 494 492 495 1.80
4kk0_A 4kk0_B 123 117 114 132 2.90
1fc5_A 1fc5_B 245 233 230 258 2.20
2ojw_A 2ojw_B 262 259 249 269 2.05
1k6j_A 1k6j_B 227 215 213 235 1.80
2quy_A 2quy_B 252 243 238 259 1.70
5a71_A 5a71_B 213 212 212 223 0.91
4i7e_A 4i7e_B 143 139 136 152 2.00
3aof_A 3aof_B 195 181 179 205 1.29
4hd4_A 4hd4_B 171 170 169 173 1.80
3vje_A 3vje_B 153 148 139 161 2.12
3qbg_A 3qbg_B 171 167 166 173 1.80
4mby_A 4mby_B 203 201 199 208 1.48
1xk9_A 1xk9_B 110 107 105 119 2.10
3tfg_A 3tfg_B 100 98 97 108 1.90
2uvo_A 2uvo_B 97 90 88 103 1.40
3bbb_A 3bbb_B 101 100 98 102 1.30
1vh5_A 1vh5_B 81 76 73 87 1.34
4k2j_A 4k2j_B 66 63 63 73 2.05
2vv6_A 2vv6_B 65 63 58 72 1.50
1t6u_A 1t6u_B 90 90 88 90 1.30
1nrl_A 1nrl_B 167 163 157 176 2.00
1xx9_C 1xx9_D 58 50 48 63 2.20
1xlq_A 1xlq_B 55 54 54 60 1.45
4xz2_A 4xz2_B 230 226 219 236 2.67
3x02_A 3x02_B 124 119 119 131 2.45
2yim_A 2yim_B 217 215 214 219 1.41
2z26_A 2z26_B 222 217 212 230 1.29
1o7j_A 1o7j_B 205 201 200 211 1.00
4o0c_A 4o0c_B 170 161 151 186 1.50
1qz0_A 1qz0_B 210 210 210 211 1.50
2nw8_A 2nw8_B 183 178 174 191 1.60
2jiz_G 2jiz_N 50 50 49 51 2.30
1j1j_A 1j1j_B 87 84 81 92 2.20
4zfl_A 4zfl_B 153 151 149 160 1.70
4bs6_A 4bs6_B 146 145 144 147 1.20
3eed_A 3eed_B 70 70 70 70 2.80
2ahj_B 2ahj_D 157 152 145 162 1.70
2ahj_A 2ahj_C 136 128 122 145 1.70
4jl5_A 4jl5_B 121 115 111 133 1.24
4ybm_A 4ybm_B 113 108 107 121 1.46
3vyg_B 3vyg_E 123 123 123 124 1.72
4qyn_A 4qyn_B 99 97 95 101 1.19
1m5q_1 1m5q_2 78 74 72 80 2.00
4dyn_A 4dyn_B 151 146 142 165 2.40
3vyp_A 3vyp_B 164 159 157 175 1.40
3fst_A 3fst_C 167 164 162 174 1.65
3ix3_A 3ix3_B 106 98 96 114 1.40
1wpv_A 1wpv_B 87 83 81 91 1.70
3a6r_A 3a6r_B 81 76 73 90 1.20
2h62_A 2h62_B 55 51 51 68 1.85
1tr0_A 1tr0_B 87 86 83 90 1.80
1vqq_A 1vqq_B 383 367 354 405 1.80
1gq1_A 1gq1_B 403 393 384 411 1.40
3iav_A 3iav_B 329 321 320 341 1.75
3rzi_A 3rzi_B 319 314 308 325 1.95
3sg8_A 3sg8_B 180 176 167 193 1.80
2j45_A 2j45_B 85 82 81 87 1.14
3uxj_A 3uxj_B 163 154 152 174 1.40
3lk4_1 3lk4_4 138 138 138 138 1.99
3lk4_2 3lk4_5 142 142 142 142 1.99
4ke7_A 4ke7_B 175 174 172 175 1.70
4xlz_A 4xlz_B 216 216 214 218 1.51
3amn_A 3amn_B 185 183 180 197 1.47
4pof_A 4pof_B 95 95 95 95 2.65
4geh_A 4geh_C 128 128 126 133 1.95
4phj_A 4phj_B 102 96 95 111 1.60
4cdj_A 4cdj_B 91 91 91 92 1.50
2hfn_A 2hfn_B 92 86 85 101 1.80
4v2y_A 4v2y_B 58 56 53 65 1.40
3s6e_A 3s6e_B 51 50 50 58 0.95
2gum_A 2gum_B 322 313 310 333 2.10
3pgs_A 3pgs_B 264 262 260 267 1.90
4ud4_A 4ud4_B 169 156 150 202 1.74
2j9f_A 2j9f_C 251 245 243 254 1.88
1i88_A 1i88_B 268 267 265 274 1.45
2j9f_B 2j9f_D 244 242 241 245 1.88
4oag_A 4oag_B 186 177 172 206 2.00
4jk8_A 4jk8_B 111 105 102 138 1.15
2y7k_A 2y7k_B 126 119 116 135 1.95
1xtt_A 1xtt_B 138 128 123 151 1.80
1gtv_A 1gtv_B 0 0 0 0 1.55
2irv_A 2irv_B 96 92 90 104 2.30
3qzr_A 3qzr_B 86 84 84 91 1.04
1qxr_A 1qxr_B 115 112 109 122 1.70
3nbk_A 3nbk_B 110 109 108 113 1.58
4nb3_A 4nb3_B 58 57 57 58 1.35
3s28_A 3s28_B 412 406 397 420 2.80
3v83_A 3v83_B 388 379 375 402 2.10
5e6z_A 5e6z_B 352 339 330 368 1.88
4kgd_A 4kgd_B 289 287 282 297 1.06
4d0z_A 4d0z_B 306 305 303 310 2.20
3pot_A 3pot_D 397 392 387 402 1.20
4eu9_A 4eu9_B 324 320 318 333 1.48
3h0l_B 3h0l_E 195 185 175 202 2.30
4azi_A 4azi_B 279 271 264 285 1.98
3wco_A 3wco_B 150 147 144 160 2.40
4fcc_A 4fcc_B 242 231 228 255 2.00
3pot_B 3pot_E 301 301 300 303 1.20
1up7_A 1up7_B 238 236 230 249 2.40
4ggo_A 4ggo_B 201 193 189 211 2.00
5dw3_A 5dw3_B 227 224 218 233 1.74
2nu8_B 2nu8_E 224 224 223 226 2.15
4lan_A 4lan_B 227 220 219 232 1.75
2drw_A 2drw_B 254 235 221 290 2.10
1w23_A 1w23_B 204 198 193 210 1.08
4fma_A 4fma_B 222 215 211 245 2.15
2cb2_A 2cb2_B 223 219 215 223 1.70
4rr3_A 4rr3_E 96 96 96 96 3.10
2qul_A 2qul_B 209 203 200 212 1.79
4c9s_A 4c9s_B 208 206 206 211 1.80
4oze_A 4oze_B 184 180 180 189 1.61
3rf3_A 3rf3_B 171 170 170 181 1.61
1swv_A 1swv_B 123 117 112 129 2.30
3bex_A 3bex_B 171 165 163 182 1.51
3pot_C 3pot_F 189 187 186 189 1.20
4rr3_B 4rr3_F 80 80 80 80 3.10
4jxe_A 4jxe_B 126 121 120 131 1.45
5dec_A 5dec_B 90 89 89 92 2.00
2vfx_A 2vfx_B 147 144 140 152 1.95
4h6b_A 4h6b_B 120 120 118 123 1.35
3wg3_A 3wg3_B 103 101 101 107 1.35
2rl8_A 2rl8_B 91 86 82 100 1.45
4i4o_A 4i4o_B 121 115 111 125 1.12
3luc_A 3luc_B 91 85 79 98 1.69
2wdq_C 2wdq_G 46 46 46 46 2.40
3kp1_E 3kp1_F 64 61 58 66 2.01
2wdq_D 2wdq_H 45 45 45 45 2.40
1hhs_A 1hhs_B 429 429 429 429 2.00
1tt5_A 1tt5_C 114 106 98 124 2.60
1kxt_A 1kxt_C 385 361 356 390 2.00
2xam_A 2xam_B 206 192 184 225 2.20
4y67_A 4y67_B 285 285 285 288 1.60
1sg6_A 1sg6_B 232 228 228 238 1.70
3nvw_B 3nvw_K 216 215 213 218 1.60
3v0d_A 3v0d_B 215 212 211 219 1.10
5fjz_A 5fjz_B 156 155 155 159 1.90
4jzq_A 4jzq_B 169 167 164 172 1.35
2ghv_C 2ghv_E 106 106 105 109 2.20
3qrb_A 3qrb_B 147 144 140 154 1.80
4xbd_A 4xbd_B 98 97 94 101 1.45
1obo_A 1obo_B 111 103 99 124 1.20
2gte_A 2gte_B 74 66 62 83 1.40
2hqt_A 2hqt_B 61 54 51 75 1.90
4co3_A 4co3_B 68 59 53 73 1.05
3wyf_C 3wyf_F 644 625 605 670 2.22
2zuv_A 2zuv_B 540 532 528 567 1.85
4z24_A 4z24_B 487 479 477 493 2.00
3o0q_A 3o0q_B 409 395 385 431 1.80
4a57_A 4a57_B 342 333 324 377 2.00
1now_A 1now_B 351 346 345 355 2.20
1p1j_A 1p1j_B 394 363 342 405 1.70
3q3m_A 3q3m_D 367 362 361 369 1.75
2y2h_A 2y2h_B 271 262 255 290 1.96
4ido_A 4ido_B 253 245 240 269 2.09
3zm9_A 3zm9_B 194 190 187 197 1.90
2ez2_A 2ez2_B 283 273 265 300 1.85
4i6y_A 4i6y_B 232 229 227 236 1.45
4hov_A 4hov_B 205 201 198 212 2.20
4h2w_A 4h2w_B 184 179 179 189 1.95
3cwn_A 3cwn_B 228 225 222 230 1.40
3q3m_B 3q3m_F 228 227 223 234 1.75
1otk_A 1otk_B 147 140 138 153 2.00
4y5v_C 4y5v_F 68 67 66 71 2.60
2b82_A 2b82_B 160 155 154 169 1.25
2ql6_A 2ql6_B 87 87 87 88 2.70
3f9x_A 3f9x_B 100 96 92 111 1.25
1pqh_A 1pqh_B 72 69 67 73 1.29
3fz2_A 3fz2_B 54 53 50 57 2.70
3gax_A 3gax_B 52 52 50 57 1.70
4v0i_A 4v0i_B 226 220 220 228 2.54
2yi9_A 2yi9_B 530 529 528 531 2.20
2xc1_A 2xc1_B 467 459 455 473 1.65
1b3u_A 1b3u_B 249 237 230 276 2.30
2qts_A 2qts_B 251 239 231 261 1.90
2h21_A 2h21_B 165 162 159 173 2.45
2xka_A 2xka_B 75 72 72 80 3.00
1w5q_A 1w5q_B 206 202 202 207 1.40
2i1w_A 2i1w_B 116 109 104 123 2.34
4k84_A 4k84_B 139 136 135 142 1.90
3vbi_A 3vbi_C 129 120 113 137 1.80
4fa8_E 4fa8_F 50 48 44 55 2.20
4owj_A 4owj_B 91 89 86 96 2.00
4c9r_B 4c9r_D 49 47 47 55 2.10
4amw_A 4amw_B 743 702 678 771 1.90
2je8_A 2je8_B 617 604 600 626 1.70
4ufa_A 4ufa_B 411 405 397 423 1.80
4n9z_A 4n9z_B 389 388 385 391 1.90
5adu_L 5adu_M 426 419 417 430 1.10
3sq7_A 3sq7_B 301 300 299 302 2.00
4adm_A 4adm_B 306 305 305 306 1.65
4mza_A 4mza_B 278 271 269 289 1.65
3hhw_K 3hhw_L 125 111 103 142 2.70
1evl_A 1evl_B 280 265 256 308 1.55
4v24_A 4v24_B 247 246 246 247 1.80
2f25_A 2f25_B 260 253 246 269 1.95
1zz1_A 1zz1_B 247 225 221 261 1.57
3n2w_A 3n2w_B 230 229 228 234 1.45
4i0u_A 4i0u_B 36 34 34 44 2.70
1jg8_A 1jg8_B 227 214 213 241 1.80
4miy_A 4miy_B 238 235 231 241 1.42
3epw_A 3epw_B 232 224 221 242 1.30
3h63_A 3h63_C 242 241 238 246 1.30
3mjo_A 3mjo_B 223 214 211 227 1.36
3r40_A 3r40_B 177 172 171 181 1.05
3wdw_A 3wdw_B 216 215 210 222 1.80
3som_A 3som_B 142 140 139 146 2.40
4x7y_A 4x7y_B 185 184 180 190 1.40
4c5k_A 4c5k_B 176 173 172 178 1.40
3dby_A 3dby_B 188 183 172 196 2.10
3ijw_A 3ijw_B 164 160 158 172 1.90
3e5u_A 3e5u_B 150 146 140 162 1.83
4uc8_A 4uc8_B 102 95 92 105 2.00
2uzq_A 2uzq_B 93 93 92 95 2.38
3smj_A 3smj_B 121 115 112 139 1.50
4ysx_C 4ysx_G 79 78 77 80 2.25
3w6b_A 3w6b_B 98 94 93 105 1.90
2dtj_A 2dtj_B 101 92 90 114 1.58
5e0i_A 5e0i_B 108 107 106 109 1.95
4ysx_D 4ysx_H 64 63 61 67 2.25
4wwf_A 4wwf_B 36 33 33 39 1.10
3hpw_A 3hpw_B 61 58 55 66 1.45
2brw_A 2brw_B 367 366 365 370 2.80
3o6w_A 3o6w_B 315 309 305 322 1.48
4lcl_A 4lcl_B 267 265 265 269 1.80
5crg_A 5crg_B 255 252 251 261 1.97
3ea1_A 3ea1_B 222 212 207 235 1.75
3u2u_A 3u2u_B 191 190 189 197 1.45
2e3p_A 2e3p_B 140 129 124 150 1.40
4p93_A 4p93_B 138 134 132 148 1.85
4zhe_A 4zhe_B 105 104 102 110 2.50
4ca1_A 4ca1_B 87 85 81 91 1.58
3jum_A 3jum_B 104 103 101 105 1.45
3wu2_V 3wu2_v 93 90 89 96 1.90
3qzm_A 3qzm_B 89 86 85 90 1.25
4x34_A 4x34_B 77 70 69 83 1.80
1umj_A 1umj_B 76 75 73 76 1.60
2qmr_A 2qmr_B 208 195 192 226 3.00
4zg6_A 4zg6_B 531 518 513 544 1.80
3fg1_A 3fg1_B 477 471 464 484 1.85
4yz1_A 4yz1_B 470 467 466 470 1.97
1oao_A 1oao_B 467 460 453 476 1.90
1thz_A 1thz_B 396 388 385 414 1.80
4q86_A 4q86_B 366 361 353 371 2.25
3hww_A 3hww_D 304 293 287 324 1.95
4c7r_A 4c7r_B 88 86 84 92 2.70
2vk8_A 2vk8_B 423 419 416 428 1.42
4e3x_A 4e3x_B 372 367 366 376 1.24
2q9o_A 2q9o_B 442 433 420 448 1.30
2zy4_A 2zy4_B 334 327 322 351 2.00
4r1q_A 4r1q_B 351 347 343 365 2.25
3wu2_C 3wu2_c 8 8 8 13 1.90
1ek9_A 1ek9_B 258 257 257 259 2.10
2akz_A 2akz_B 284 277 272 289 1.36
2np9_A 2np9_B 243 236 231 253 2.45
3hyw_A 3hyw_B 273 266 263 289 2.00
4u72_A 4u72_B 270 257 255 280 2.00
2nwl_A 2nwl_B 17 17 17 17 2.96
1af6_A 1af6_B 272 272 272 272 2.40
3wra_A 3wra_B 247 237 229 259 2.10
4uxe_A 4uxe_B 280 268 262 285 2.00
3zje_A 3zje_B 183 174 169 203 1.84
4r19_A 4r19_B 207 204 204 208 1.80
4x90_A 4x90_B 262 260 260 268 1.84
4iiy_A 4iiy_B 242 237 236 248 1.20
3wu2_A 3wu2_a 241 241 241 242 1.90
4fcw_A 4fcw_C 59 58 57 60 2.35
5adu_S 5adu_T 192 192 190 193 1.10
4ne2_A 4ne2_B 210 208 207 211 1.90
2pt7_A 2pt7_B 181 167 159 194 2.40
3bux_B 3bux_D 205 205 205 205 1.35
2fp8_A 2fp8_B 141 132 128 151 2.30
1ywh_A 1ywh_C 80 73 66 100 2.70
4ksk_A 4ksk_B 148 141 132 152 2.40
4gom_D 4gom_E 149 140 134 157 2.45
4i4n_A 4i4n_B 190 183 177 199 1.84
3riy_A 3riy_B 178 175 174 182 1.55
4kkr_A 4kkr_B 142 138 134 149 2.00
4xcb_A 4xcb_B 181 179 177 187 1.60
4cnn_A 4cnn_B 136 131 130 145 1.00
4r2x_A 4r2x_B 126 122 121 132 0.93
4l3n_A 4l3n_B 125 116 114 131 2.13
3w6s_A 3w6s_B 131 127 127 139 1.90
5cvd_A 5cvd_B 155 150 147 166 1.30
2tps_A 2tps_B 130 125 119 130 1.25
4d6p_A 4d6p_B 156 150 147 160 1.48
4yz0_A 4yz0_B 115 114 114 118 1.15
2ght_A 2ght_B 123 116 114 131 1.80
3pn3_A 3pn3_B 138 138 137 139 1.30
1zck_A 1zck_B 76 76 76 77 1.90
4klx_A 4klx_B 101 101 99 107 1.23
2o70_A 2o70_B 112 104 102 119 1.80
3s9d_A 3s9d_C 61 60 58 65 2.00
2oj5_A 2oj5_B 112 107 105 123 1.75
2ag4_A 2ag4_B 125 125 123 127 1.80
4qus_A 4qus_B 86 81 79 90 1.28
2cj4_A 2cj4_B 96 91 90 101 1.63
3kp7_A 3kp7_B 46 42 38 60 2.30
3r62_A 3r62_B 62 52 49 74 1.52
1vzi_A 1vzi_B 85 83 83 87 1.15
2w16_A 2w16_B 346 327 318 377 2.71
3t5t_A 3t5t_B 292 283 280 297 1.70
4wlh_A 4wlh_B 268 267 266 273 1.28
4w7k_A 4w7k_B 305 303 301 309 1.05
4lx1_A 4lx1_B 209 208 207 214 1.87
4c8r_A 4c8r_B 132 122 120 138 2.82
4rv5_A 4rv5_B 241 238 231 247 1.04
4rhj_A 4rhj_B 133 117 116 173 1.80
3zk9_A 3zk9_B 203 202 198 208 1.45
4fbc_A 4fbc_B 180 178 177 185 1.70
1nlf_A 1nlf_B 146 138 134 153 1.95
4c29_A 4c29_B 108 108 107 115 2.20
3ajg_A 3ajg_B 125 116 109 135 1.90
4edh_A 4edh_B 123 121 120 125 1.32
4p5m_B 4p5m_D 143 140 138 149 1.70
4c2m_E 4c2m_T 49 49 49 49 2.80
3o6z_A 3o6z_B 99 92 89 107 2.05
4yp6_A 4yp6_B 120 120 118 127 1.90
4u6o_A 4u6o_B 76 72 71 88 1.30
4l9n_A 4l9n_B 66 61 56 76 1.60
2x4y_A 2x4y_C 92 87 82 95 1.70
4ydy_I 4ydy_J 67 66 63 69 2.00
4mj2_A 4mj2_B 384 374 370 412 2.10
2wmi_A 2wmi_B 430 422 408 444 1.90
1q7z_A 1q7z_B 343 335 326 362 1.70
1eex_A 1eex_L 375 361 353 388 1.70
1hpu_A 1hpu_B 356 347 334 363 1.85
4d1i_A 4d1i_B 370 369 368 371 1.80
4ywt_A 4ywt_B 125 120 116 138 2.38
1k90_A 1k90_B 89 71 65 99 2.75
4r23_A 4r23_B 241 241 239 241 1.84
2c61_A 2c61_B 270 261 253 306 1.50
4rzy_A 4rzy_B 335 332 327 339 1.95
2hqs_A 2hqs_B 295 291 287 302 1.50
4eqs_A 4eqs_B 313 306 299 316 1.50
4jch_A 4jch_B 304 302 296 309 1.70
3vs8_A 3vs8_B 257 248 243 269 1.76
2ex0_A 2ex0_B 285 276 266 299 1.65
2qap_A 2qap_B 242 238 232 245 1.59
1onw_A 1onw_B 261 257 252 266 1.65
4qrn_A 4qrn_B 240 237 234 247 1.07
2fh1_A 2fh1_B 198 186 182 223 1.55
2dyu_A 2dyu_B 195 195 191 202 1.75
2w8h_A 2w8h_B 84 84 84 84 2.76
4zme_A 4zme_B 174 172 171 175 1.98
1gkl_A 1gkl_B 210 208 207 211 1.40
1e0j_A 1e0j_B 48 47 47 49 3.00
4d79_A 4d79_B 117 116 116 118 1.77
3wu2_O 3wu2_o 145 144 142 148 1.90
2vlb_A 2vlb_B 96 94 91 100 1.92
3mxj_A 3mxj_B 151 148 146 155 1.95
3ov9_A 3ov9_B 162 158 154 164 1.60
3c9i_A 3c9i_B 117 107 103 133 1.95
1fsg_A 1fsg_C 174 171 168 179 1.05
2bhw_A 2bhw_B 51 51 51 51 2.50
1eex_B 1eex_E 91 85 84 96 1.70
4hjz_A 4hjz_B 118 117 116 122 1.90
3vz8_A 3vz8_B 92 91 90 92 1.90
2dc3_A 2dc3_B 99 94 91 104 1.68
1qkr_A 1qkr_B 89 87 82 98 1.80
3mol_A 3mol_B 107 103 103 112 1.20
1eex_G 1eex_M 74 72 69 83 1.70
3aj1_A 3aj1_B 75 69 68 81 2.50
4dvk_A 4dvk_B 104 104 104 105 2.21
4c2m_F 4c2m_U 39 39 39 39 2.80
1oh3_A 1oh3_B 95 90 85 102 1.50
4c2m_H 4c2m_W 40 40 40 40 2.80
3d9j_A 3d9j_B 86 81 80 89 1.60
1jya_A 1jya_B 52 49 47 56 1.74
1bms_A 1bms_B 62 57 55 72 2.70
2qqr_A 2qqr_B 88 88 87 88 1.80
4a6h_A 4a6h_B 76 74 74 77 1.45
4n5b_A 4n5b_B 53 52 51 56 2.20
4lrv_A 4lrv_B 61 55 51 62 2.50
3q3m_E 3q3m_H 77 75 72 77 1.75
4oj5_A 4oj5_B 516 504 491 531 1.80
4ccf_A 4ccf_B 129 127 126 134 2.65
3v1t_C 3v1t_D 247 241 237 254 1.88
3slh_A 3slh_B 277 273 271 279 1.70
4s23_A 4s23_B 276 272 270 282 1.65
4uyw_A 4uyw_B 223 217 216 233 1.70
4llf_A 4llf_B 102 96 91 123 2.89
4jzw_A 4jzw_G 145 145 145 147 1.78
3kgd_A 3kgd_B 192 187 185 206 1.68
5aq5_A 5aq5_B 150 150 150 150 2.30
4ny3_A 4ny3_B 213 211 207 221 1.80
4w1t_A 4w1t_B 180 179 179 187 1.55
3g6k_A 3g6k_B 210 209 208 216 1.35
1xdy_A 1xdy_B 88 87 86 91 2.20
1e2v_A 1e2v_B 158 150 145 162 1.85
3irs_A 3irs_B 176 173 171 183 1.76
2eb4_A 2eb4_B 187 180 175 192 1.60
2vck_A 2vck_B 159 153 147 165 1.80
1wur_A 1wur_B 136 136 132 137 1.82
1vht_A 1vht_B 127 117 114 136 1.59
4emt_A 4emt_B 99 98 97 110 1.50
2wo1_A 2wo1_B 98 94 93 105 1.85
1i4u_A 1i4u_B 134 127 124 138 1.15
3t5i_A 3t5i_B 83 81 79 89 2.10
1eao_A 1eao_B 82 79 74 90 1.40
4xy5_A 4xy5_B 83 81 79 83 1.80
3dd7_A 3dd7_C 66 66 66 72 1.70
3njn_A 3njn_C 80 78 77 80 1.25
4rhs_A 4rhs_B 81 80 79 85 1.92
5bxd_A 5bxd_B 19 18 18 22 1.80
3nsx_A 3nsx_B 456 448 441 461 1.57
3ls8_A 3ls8_B 271 266 257 284 2.25
4xdd_A 4xdd_B 389 382 380 395 1.60
3hkw_A 3hkw_B 392 391 386 400 1.55
4p04_A 4p04_B 189 184 182 194 1.95
4pex_A 4pex_B 376 371 369 381 1.75
1f0l_A 1f0l_B 336 333 326 339 1.55
4rlq_A 4rlq_B 344 339 335 361 1.63
1va6_A 1va6_B 296 289 282 310 2.10
4g6h_A 4g6h_B 308 308 308 308 2.26
3h8g_A 3h8g_B 319 312 310 327 1.50
3llp_A 3llp_B 280 267 259 299 1.80
3dsk_A 3dsk_B 314 302 297 332 1.55
1r6u_A 1r6u_B 174 157 146 184 2.00
3g4n_A 3g4n_B 221 214 205 240 2.10
4uqu_A 4uqu_B 296 291 289 297 1.59
4nz0_A 4nz0_B 51 46 45 55 2.80
1ynf_A 1ynf_B 323 311 299 336 1.90
3i9v_1 3i9v_A 142 142 142 142 3.10
2xzi_A 2xzi_B 271 269 267 276 1.45
3i9v_4 3i9v_D 77 77 77 77 3.10
3kl0_A 3kl0_B 276 273 268 287 1.64
4do4_A 4do4_B 281 277 275 287 1.40
3ozy_A 3ozy_B 265 261 261 268 1.30
1kjq_A 1kjq_B 224 218 215 230 1.05
4n9f_3 4n9f_9 18 17 17 22 3.30
5dcu_A 5dcu_B 257 257 256 258 1.40
5agd_A 5agd_B 224 218 218 229 1.20
4xgw_A 4xgw_B 163 157 156 181 1.75
4qxb_A 4qxb_C 238 232 227 244 1.60
4pio_A 4pio_B 198 195 191 205 1.51
2r6j_A 2r6j_B 235 233 232 237 1.50
3wql_A 3wql_B 170 161 155 187 2.10
5aji_A 5aji_B 36 36 36 37 2.99
1z0s_A 1z0s_B 149 148 148 156 1.70
4r8r_A 4r8r_B 173 166 162 182 1.46
3d03_A 3d03_B 209 199 195 218 1.90
4lxq_A 4lxq_B 214 209 204 217 1.40
1kqp_A 1kqp_B 177 171 161 189 1.03
3t4l_A 3t4l_B 170 168 167 175 1.53
4qhs_A 4qhs_B 108 100 97 118 2.30
2zd7_A 2zd7_B 122 119 117 126 1.85
4j0n_A 4j0n_B 188 186 184 188 2.25
1uj2_A 1uj2_B 143 142 135 154 1.80
4g1i_A 4g1i_B 97 93 89 102 1.85
3jqo_A 3jqo_D 128 128 127 128 2.60
4zo0_A 4zo0_B 81 76 72 103 2.30
4ynm_A 4ynm_B 106 101 100 113 2.19
3prp_A 3prp_C 98 94 92 101 1.70
3v8e_A 3v8e_B 158 155 152 167 2.71
3efp_A 3efp_B 142 131 125 150 2.01
3i9v_5 3i9v_E 31 31 31 31 3.10
4o4o_A 4o4o_B 85 80 77 95 1.95
5d16_A 5d16_B 78 76 75 86 1.76
3bmz_A 3bmz_B 111 111 106 112 1.21
3rlb_A 3rlb_B 115 111 110 117 2.00
4ytw_B 4ytw_D 106 105 102 115 1.40
5bqp_A 5bqp_B 119 115 115 125 1.70
4qbb_A 4qbb_B 101 97 96 108 1.60
1btk_A 1btk_B 94 89 85 107 1.60
1j3w_A 1j3w_B 77 74 71 80 1.50
1p6o_A 1p6o_B 103 103 99 108 1.14
3v5x_A 3v5x_B 92 91 90 94 1.85
2w3g_A 2w3g_B 75 68 64 92 1.40
4igx_A 4igx_B 70 68 68 71 2.35
2hmt_A 2hmt_B 50 45 45 60 2.20
3kdf_A 3kdf_C 69 65 65 73 1.98
4muv_A 4muv_B 69 65 65 78 1.25
1xu1_A 1xu1_B 83 76 76 86 1.90
2yil_A 2yil_B 87 83 81 95 1.95
3jqo_B 3jqo_E 79 79 79 79 2.60
3wof_A 3wof_C 8 8 8 9 3.30
3i9v_7 3i9v_H 41 41 41 41 3.10
2w2x_C 2w2x_D 44 43 43 44 2.30
3i6c_A 3i6c_B 69 66 61 73 1.30
4pj1_1 4pj1_2 6 6 5 6 3.15
4unu_A 4unu_B 62 60 59 67 0.95
2fkd_A 2fkd_B 37 32 30 43 2.70
1sqe_A 1sqe_B 65 60 57 71 1.50
3wpu_A 3wpu_B 375 369 367 384 1.60
4rsc_A 4rsc_B 387 384 383 389 1.80
2jes_A 2jes_C 17 17 17 17 3.40
4dwr_A 4dwr_B 297 286 282 307 1.48
3hy0_A 3hy0_B 335 335 335 336 1.90
4uci_A 4uci_B 194 188 188 198 2.21
3d59_A 3d59_B 232 221 220 240 1.50
1yu4_A 1yu4_B 250 248 248 250 1.87
2al6_A 2al6_B 117 109 107 126 2.35
3duh_A 3duh_B 148 142 135 167 2.30
5bzz_A 5bzz_B 121 119 118 124 2.20
4wlg_A 4wlg_B 71 68 62 77 3.00
3geb_A 3geb_B 117 106 104 134 2.40
1ro7_A 1ro7_B 148 142 136 156 1.80
2ews_A 2ews_B 141 138 137 144 2.05
1ekq_A 1ekq_B 152 148 146 159 1.50
3bxp_A 3bxp_B 158 152 145 166 1.70
3cxn_A 3cxn_B 127 125 124 129 1.55
4ct4_A 4ct4_C 77 77 77 78 2.30
2dur_A 2dur_B 166 159 156 181 1.65
4mko_A 4mko_B 156 153 152 165 1.70
2ntk_A 2ntk_B 134 134 134 134 2.03
4qnk_A 4qnk_B 132 131 131 132 1.75
4kfu_A 4kfu_B 123 119 117 137 1.89
3meu_A 3meu_B 106 103 98 123 1.28
4uf7_C 4uf7_E 99 97 94 102 1.70
3wje_A 3wje_B 91 89 88 92 1.70
2z34_A 2z34_B 78 74 71 84 2.40
4mzq_A 4mzq_B 100 100 99 100 1.59
4cdf_A 4cdf_D 62 58 57 63 2.20
1vqs_A 1vqs_B 78 78 74 81 1.50
5ab0_A 5ab0_C 328 306 286 371 2.50
4j3u_A 4j3u_B 605 601 597 618 1.70
3w7t_A 3w7t_B 541 529 521 549 1.50
4bq2_A 4bq2_B 548 539 532 557 1.90
2d73_A 2d73_B 540 532 521 552 1.60
1l1y_A 1l1y_B 393 387 379 412 2.40
4com_A 4com_B 398 388 380 405 1.92
2deb_A 2deb_B 448 433 428 460 1.60
2x3j_A 2x3j_B 385 370 358 402 2.00
5bxr_A 5bxr_B 459 448 442 477 1.60
4zci_A 4zci_B 187 182 176 196 2.63
3vsv_A 3vsv_B 492 484 474 507 1.48
2io8_A 2io8_B 351 332 319 386 2.10
3edf_A 3edf_B 402 396 391 411 1.65
3vr4_A 3vr4_B 314 299 290 353 2.17
3mwp_A 3mwp_B 368 362 353 391 1.79
3qga_C 3qga_F 265 264 264 265 3.00
5cps_A 5cps_B 344 339 338 353 1.80
5a2v_A 5a2v_B 284 281 278 291 1.82
4m9s_A 4m9s_B 52 48 47 59 3.21
4bc3_A 4bc3_B 357 353 352 367 1.68
4py2_A 4py2_B 297 294 292 303 2.15
2ahu_A 2ahu_B 339 335 334 343 1.90
3ckc_A 3ckc_B 381 378 375 390 1.50
3aek_B 3aek_D 259 250 242 272 2.30
4b7h_A 4b7h_B 403 400 394 404 1.39
4zac_A 4zac_B 373 370 367 379 1.65
4zla_A 4zla_B 298 292 290 299 1.90
4x7r_A 4x7r_B 261 261 260 261 2.15
4ub9_A 4ub9_B 320 319 318 320 2.27
3a74_A 3a74_B 328 323 311 335 1.80
4mlb_A 4mlb_B 193 185 181 215 2.35
3wt0_A 3wt0_B 221 218 218 226 2.00
4qfu_A 4qfu_B 331 326 322 334 1.90
1uqt_A 1uqt_B 249 238 234 257 2.00
3pf7_A 3pf7_B 329 322 315 337 1.90
4c8h_A 4c8h_B 144 141 139 148 2.69
1wdd_A 1wdd_E 339 332 331 348 1.35
4wa6_A 4wa6_D 185 175 172 195 2.36
4adi_A 4adi_B 286 284 283 289 1.80
2xep_A 2xep_B 287 276 268 299 1.50
3abq_A 3abq_C 315 311 311 322 2.05
4rzb_A 4rzb_B 294 290 289 299 1.86
3aek_A 3aek_C 245 237 230 262 2.30
4e6n_A 4e6n_C 268 268 268 268 2.39
4ty0_A 4ty0_B 224 219 219 229 1.80
1d8w_A 1d8w_B 296 293 289 303 1.60
2zbl_A 2zbl_B 306 293 281 315 1.60
2vak_A 2vak_B 189 182 175 207 2.34
4tw2_A 4tw2_B 142 142 141 145 2.89
3sxn_A 3sxn_B 251 246 244 261 2.03
2x6q_A 2x6q_B 258 258 258 259 2.20
4rap_A 4rap_B 118 113 109 123 2.88
2b3f_A 2b3f_B 265 258 249 277 1.56
4d9i_A 4d9i_B 219 212 208 224 2.00
1u1i_A 1u1i_B 153 115 107 206 1.90
1ryi_A 1ryi_B 245 233 225 249 1.80
2ca6_A 2ca6_B 204 197 191 219 2.20
2ahf_A 2ahf_B 243 236 232 248 1.52
4gpk_A 4gpk_B 5 3 3 9 3.20
1qmd_A 1qmd_B 236 232 231 243 2.20
4aqn_A 4aqn_B 206 200 192 213 1.98
2x1d_A 2x1d_B 221 215 207 234 1.64
4lty_A 4lty_B 155 152 152 156 1.80
1kz7_A 1kz7_C 190 186 180 197 2.40
2ode_A 2ode_C 202 200 196 208 1.90
2i3s_A 2i3s_C 193 186 182 204 1.90
3nzz_A 3nzz_B 151 150 146 168 1.65
4tmx_A 4tmx_B 213 211 204 217 1.50
1lnq_A 1lnq_B 43 43 43 43 3.30
1n7z_A 1n7z_B 199 183 174 218 2.00
2r85_A 2r85_B 217 216 215 221 1.70
3w54_A 3w54_B 144 130 120 170 2.30
2fe8_A 2fe8_B 203 196 193 224 1.85
1odt_C 1odt_H 235 232 228 240 1.70
3ejx_A 3ejx_B 204 202 200 205 1.95
4iqb_A 4iqb_B 183 178 172 187 1.13
2yna_A 2yna_B 197 196 194 201 1.50
3abq_B 3abq_D 66 63 61 73 2.05
4ri5_A 4ri5_B 176 176 174 178 1.26
3m4w_A 3m4w_B 146 138 135 160 2.30
4n2x_A 4n2x_B 218 214 211 226 1.70
1ftr_A 1ftr_B 200 194 191 206 1.70
4yca_A 4yca_B 190 185 183 195 1.81
3p8t_A 3p8t_B 197 195 191 202 1.78
4exb_A 4exb_B 101 101 101 103 2.75
2c8m_A 2c8m_B 146 143 140 152 1.89
4pc3_C 4pc3_D 150 147 145 154 1.83
2y7e_A 2y7e_B 177 176 173 181 1.28
4g9e_A 4g9e_B 169 166 161 171 1.09
3pvj_A 3pvj_B 167 162 157 168 1.85
3f1l_A 3f1l_B 101 91 88 111 0.95
4hud_A 4hud_B 74 72 72 74 2.70
4fc5_A 4fc5_B 149 139 135 162 2.30
3sty_A 3sty_B 163 157 152 175 1.70
3d9s_A 3d9s_B 99 87 85 116 2.00
1uwc_A 1uwc_B 172 166 164 183 1.08
1zth_A 1zth_B 153 142 133 160 1.89
2bs2_C 2bs2_F 147 147 147 147 1.78
4phz_C 4phz_G 85 84 84 85 2.59
2o3o_A 2o3o_B 65 64 60 67 2.89
4phz_B 4phz_F 127 127 127 127 2.59
2hxw_A 2hxw_B 154 152 148 158 1.60
2ipb_A 2ipb_B 133 130 130 145 2.23
2bgc_A 2bgc_B 59 52 51 67 2.30
4u9p_A 4u9p_B 144 139 139 145 1.70
2xla_A 2xla_B 173 164 163 179 1.93
1k0w_A 1k0w_B 147 145 144 147 2.10
3p2e_A 3p2e_B 134 133 133 134 1.68
3f0p_A 3f0p_B 106 102 100 114 1.64
3pmr_A 3pmr_B 77 74 71 85 2.11
4km7_A 4km7_B 143 139 133 148 1.80
3qwn_A 3qwn_B 106 104 103 106 2.42
1pp0_A 1pp0_B 116 105 101 126 1.42
1z6o_A 1z6o_B 131 131 131 131 1.91
2gmw_A 2gmw_B 114 114 114 117 1.50
4g6i_A 4g6i_B 105 93 87 114 1.78
4wp9_A 4wp9_B 74 73 73 77 1.38
4nt1_A 4nt1_B 122 117 116 129 1.80
1vk0_A 1vk0_B 139 129 125 149 2.10
2o99_A 2o99_B 95 91 90 102 1.70
3t1o_A 3t1o_B 125 123 121 126 1.90
1nxm_A 1nxm_B 133 126 123 140 1.30
2car_A 2car_B 110 106 104 114 1.09
3gqq_A 3gqq_B 113 112 109 117 1.95
3mqg_A 3mqg_B 128 125 121 133 1.43
4ptz_A 4ptz_B 86 81 81 90 1.90
4ejq_A 4ejq_B 55 52 50 62 1.89
4ki3_A 4ki3_B 102 100 99 106 1.70
4xur_A 4xur_B 110 110 108 114 1.67
3k7p_A 3k7p_B 105 102 101 110 1.40
1usc_A 1usc_B 108 106 105 113 1.24
4n9f_1 4n9f_2 26 24 23 27 3.30
1knq_A 1knq_B 107 102 101 111 2.00
3dtd_A 3dtd_B 71 71 71 71 2.35
3qjg_A 3qjg_B 127 112 106 133 2.04
4gp7_A 4gp7_B 96 94 91 98 2.00
2ed6_A 2ed6_B 101 101 101 101 2.00
4d5t_A 4d5t_B 108 106 106 112 1.84
1wvq_A 1wvq_B 121 117 114 125 1.45
1s1q_A 1s1q_C 96 89 89 109 2.00
3lzq_A 3lzq_B 97 95 91 103 1.41
4xos_A 4xos_B 97 97 97 99 1.56
5bpb_A 5bpb_B 77 73 69 82 2.20
3ech_A 3ech_B 65 60 57 78 1.80
4lo8_B 4lo8_D 78 78 77 78 2.40
2fr5_A 2fr5_B 70 69 69 73 1.48
3hsv_A 3hsv_B 84 78 74 89 1.43
2gmf_A 2gmf_B 69 67 66 77 2.40
4dyq_A 4dyq_B 64 60 58 68 1.50
4hi6_A 4hi6_B 8 6 6 9 2.20
3ubc_A 3ubc_D 82 81 79 83 1.65
1m0d_A 1m0d_B 80 78 75 89 1.90
2qrd_A 2qrd_C 50 50 47 52 2.41
4qhu_C 4qhu_D 57 47 46 73 2.20
4iup_A 4iup_B 90 89 87 96 1.90
4a5n_A 4a5n_B 71 65 63 74 1.81
1ou8_A 1ou8_B 74 69 69 78 1.60
2hd0_A 2hd0_B 57 54 51 66 2.28
3blz_A 3blz_B 82 80 79 82 1.75
4dam_A 4dam_B 46 45 44 48 1.70
2ewc_A 2ewc_B 72 68 68 77 2.15
3pkz_A 3pkz_B 66 59 57 76 1.80
3nfg_B 3nfg_D 39 39 37 44 2.51
2was_A 2was_B 54 54 54 54 1.90
4eax_A 4eax_B 37 36 34 45 2.30
2qhl_A 2qhl_B 71 70 69 76 1.56
3i38_A 3i38_B 47 47 45 53 2.30
2d7e_A 2d7e_B 17 17 17 17 2.50
2ahx_A 2ahx_B 338 316 303 355 2.40
4fas_A 4fas_B 336 328 326 347 2.10
3rbh_A 3rbh_B 215 215 215 215 2.30
2gvy_A 2gvy_B 369 362 353 378 1.80
3dnt_A 3dnt_B 245 239 237 262 1.66
3bg1_B 3bg1_C 9 9 9 9 3.00
3cx5_A 3cx5_L 258 252 250 264 1.90
4l92_A 4l92_B 247 245 245 248 2.10
3cx5_C 3cx5_N 317 312 305 323 1.90
4zzx_A 4zzx_B 232 224 221 244 1.65
2rhb_A 2rhb_B 186 168 160 209 2.80
3cx5_B 3cx5_M 197 190 185 201 1.90
3sgz_A 3sgz_B 217 215 214 227 1.35
4czj_A 4czj_B 182 179 177 182 2.00
2zgy_A 2zgy_B 238 236 234 241 1.90
1o94_D 1o94_F 100 99 96 103 2.00
3pwq_C 3pwq_D 108 107 107 108 2.65
2we5_A 2we5_B 172 162 159 188 1.39
3zyl_A 3zyl_B 162 162 161 164 1.70
2ddr_A 2ddr_B 218 218 216 223 1.40
4tq3_A 4tq3_B 138 138 138 139 2.41
4naw_B 4naw_F 174 171 169 181 2.19
4ctd_A 4ctd_B 80 80 80 80 3.20
2b4h_A 2b4h_B 148 143 142 159 1.60
1h65_A 1h65_B 157 148 144 161 2.00
3hlx_A 3hlx_D 158 157 156 160 1.30
3cx5_D 3cx5_O 176 174 170 179 1.90
4b5p_A 4b5p_B 101 99 97 103 1.60
3rpp_A 3rpp_B 157 156 154 159 1.80
3zl9_A 3zl9_B 31 31 31 31 2.75
4yvm_A 4yvm_B 74 69 68 82 2.79
4duh_A 4duh_B 121 117 115 125 1.50
1qa7_A 1qa7_B 115 98 91 150 1.90
4nt9_A 4nt9_B 115 111 110 119 1.71
4j1v_A 4j1v_C 132 132 132 132 1.95
4fa8_A 4fa8_B 126 124 123 135 2.20
1b6b_A 1b6b_B 58 50 48 65 2.50
3v4k_A 3v4k_B 129 128 125 134 1.38
1pkh_A 1pkh_B 120 115 113 128 1.42
1z2w_A 1z2w_B 120 112 110 131 2.00
1i58_A 1i58_B 106 94 89 120 1.60
4pwq_A 4pwq_B 113 110 108 116 1.40
3ncx_A 3ncx_B 53 47 46 66 2.60
3n1f_A 3n1f_B 114 112 110 117 1.60
3cx5_E 3cx5_P 106 102 100 109 1.90
3jxs_A 3jxs_B 105 97 95 114 1.60
3zn5_A 3zn5_B 84 84 81 85 2.36
1o81_A 1o81_B 87 81 80 96 1.50
4b4p_A 4b4p_B 80 76 74 94 1.80
4nee_D 4nee_F 57 52 51 61 2.88
3agt_A 3agt_B 93 93 92 93 1.40
1uc7_A 1uc7_B 75 73 73 78 1.90
4fvf_A 4fvf_B 35 35 35 37 2.46
2jjs_C 2jjs_D 95 95 94 95 1.85
3poj_A 3poj_B 70 66 65 81 1.45
4a0g_A 4a0g_B 405 403 403 406 2.50
3rrs_A 3rrs_B 604 597 593 613 1.70
1h6k_A 1h6k_B 522 518 513 531 2.00
4ktp_A 4ktp_B 507 489 485 529 1.90
3ng9_A 3ng9_B 323 323 323 323 2.50
3udf_A 3udf_B 335 319 314 358 1.70
1gqi_A 1gqi_B 509 502 497 516 1.48
1ji1_A 1ji1_B 502 491 484 515 1.60
2vtf_A 2vtf_B 436 431 426 445 1.79
4trh_A 4trh_B 207 204 198 210 2.03
1xhx_A 1xhx_B 214 206 204 220 2.35
3f3f_C 3f3f_D 62 62 62 62 2.90
1uwk_A 1uwk_B 392 380 372 397 1.19
1x0c_A 1x0c_B 389 377 374 406 1.70
2jjb_A 2jjb_B 333 324 321 346 1.90
3mad_A 3mad_B 270 266 261 276 2.00
2ri9_A 2ri9_B 288 271 265 307 1.95
2qcu_A 2qcu_B 330 312 299 342 1.75
2d5f_A 2d5f_B 254 239 226 270 1.90
1e5x_A 1e5x_B 220 220 220 220 2.25
2nvw_A 2nvw_B 221 202 194 254 2.10
3ls9_A 3ls9_B 303 298 295 320 1.40
4pg7_A 4pg7_B 205 201 200 215 2.10
2bvf_A 2bvf_B 285 271 267 301 1.92
1gkp_A 1gkp_B 343 341 339 346 1.29
3zbg_A 3zbg_B 278 275 273 283 1.85
1hyo_A 1hyo_B 295 284 284 312 1.30
3zxp_A 3zxp_B 142 131 126 152 2.50
3ooq_A 3ooq_B 259 253 243 265 2.06
2e0a_A 2e0a_B 228 219 213 239 1.86
2gak_A 2gak_B 228 221 215 245 2.00
5brh_A 5brh_B 187 182 179 194 1.90
3nmw_A 3nmw_B 198 193 192 200 1.60
3gjx_B 3gjx_E 147 144 140 163 2.50
4pef_A 4pef_B 235 227 222 250 1.96
1ebf_A 1ebf_B 174 163 158 204 2.30
4hon_A 4hon_B 236 236 234 241 1.80
1z84_A 1z84_B 240 233 231 248 1.83
4gvf_A 4gvf_B 227 220 216 231 1.35
3chh_A 3chh_B 141 138 136 144 2.00
3c9u_A 3c9u_B 194 177 164 208 1.48
3it3_A 3it3_B 245 244 243 246 1.50
4zxa_W 4zxa_X 217 211 206 229 2.49
3fsy_A 3fsy_B 198 193 193 206 1.97
3mwx_A 3mwx_B 233 231 228 237 1.45
3akj_A 3akj_B 167 164 162 171 2.00
4rr3_C 4rr3_G 67 67 67 67 3.10
1wy5_A 1wy5_B 132 123 114 143 2.42
3bjq_A 3bjq_B 169 164 164 172 2.05
4xbv_A 4xbv_B 175 172 170 176 1.80
1vju_A 1vju_B 194 189 184 200 1.40
4i1o_B 4i1o_D 136 134 134 137 2.70
4wd8_A 4wd8_B 120 117 115 125 2.30
4xly_A 4xly_B 142 137 136 154 1.82
2rin_A 2rin_B 135 111 107 203 1.80
3uqc_A 3uqc_B 88 87 84 90 2.26
2vdw_B 2vdw_D 124 124 124 124 2.70
3vk5_A 3vk5_B 184 180 180 193 1.39
3agc_A 3agc_B 136 128 126 157 2.00
1w5r_A 1w5r_B 188 187 184 192 1.45
1j3k_A 1j3k_B 74 74 73 75 2.10
3ggh_A 3ggh_B 128 119 114 150 1.64
1o66_A 1o66_B 150 150 147 151 1.75
3fut_A 3fut_B 146 142 135 154 1.52
3dkt_A 3dkt_B 31 31 31 31 3.10
2xtm_A 2xtm_B 97 92 90 108 1.70
4efp_A 4efp_B 155 148 146 162 1.33
4e3y_A 4e3y_B 137 136 136 137 0.95
1v58_A 1v58_B 127 125 120 133 1.70
1s5e_A 1s5e_B 148 141 137 153 1.90
3vzx_A 3vzx_B 129 123 119 147 1.54
1th0_A 1th0_B 146 133 124 161 2.20
3abd_A 3abd_B 125 120 116 128 1.90
2jhh_C 2jhh_F 129 129 129 132 1.70
4m7c_A 4m7c_B 120 116 114 123 2.05
4x2c_A 4x2c_B 134 131 131 141 1.80
2pbk_A 2pbk_B 150 141 141 164 1.73
4njh_A 4njh_B 147 146 145 148 1.90
4ljl_A 4ljl_B 133 128 124 142 2.20
4utu_A 4utu_B 157 154 152 162 1.45
4hms_A 4hms_B 121 121 118 128 1.33
4dcn_C 4dcn_D 29 25 23 32 3.01
4ymu_C 4ymu_D 32 32 31 32 2.50
4wkm_A 4wkm_B 108 106 104 114 2.15
1vi0_A 1vi0_B 97 87 84 108 1.65
2a74_B 2a74_E 86 81 79 99 2.40
4ic1_A 4ic1_B 119 115 113 131 2.35
3wn5_C 3wn5_F 72 71 70 75 2.78
3drx_A 3drx_B 27 26 26 30 3.11
4qas_A 4qas_B 99 95 93 115 1.25
2fk5_A 2fk5_B 96 95 91 101 1.90
2xvm_A 2xvm_B 128 117 114 136 1.48
3w42_A 3w42_B 118 117 113 119 1.06
2zx2_A 2zx2_B 134 122 117 144 1.80
2ftk_A 2ftk_B 44 36 34 52 3.05
1m70_A 1m70_B 111 107 105 116 1.25
4oke_A 4oke_B 109 105 101 121 1.70
3cry_A 3cry_B 107 106 103 108 1.70
5a0d_A 5a0d_B 127 126 122 134 1.60
2orw_A 2orw_B 125 121 114 131 1.50
4h7y_A 4h7y_B 84 83 81 89 1.80
2arc_A 2arc_B 104 100 99 112 1.50
4dmi_A 4dmi_B 111 110 109 117 1.50
4oyh_A 4oyh_B 54 50 50 61 2.41
4rdn_A 4rdn_B 91 89 87 98 2.10
2gj8_A 2gj8_B 98 87 82 106 1.70
3pyi_A 3pyi_B 82 82 81 82 2.10
1y60_A 1y60_B 114 110 109 116 1.90
4ct3_A 4ct3_B 119 118 118 119 1.69
4zxa_A 4zxa_B 87 86 81 90 2.49
4nf1_A 4nf1_B 1 1 1 1 1.40
1n2m_A 1n2m_B 88 84 83 95 1.90
1v4p_A 1v4p_B 96 88 82 109 1.45
4fgc_A 4fgc_B 73 70 65 79 2.50
4rgu_A 4rgu_B 67 67 67 69 1.89
4eqa_C 4eqa_D 85 82 81 91 1.60
2f62_A 2f62_B 111 111 110 111 1.50
2r19_A 2r19_B 61 51 49 77 2.16
5duo_A 5duo_B 90 83 80 99 2.40
2b99_A 2b99_B 83 81 80 85 2.22
4mcj_A 4mcj_B 101 101 101 101 2.40
2j1v_A 2j1v_B 99 97 95 100 1.45
3mvk_A 3mvk_B 95 91 89 97 1.65
2aq6_A 2aq6_B 85 78 75 102 1.70
4agr_A 4agr_B 90 82 81 99 2.10
2rhk_A 2rhk_B 79 77 71 83 1.95
2qgv_A 2qgv_B 27 27 27 27 2.70
2qq4_A 2qq4_B 74 69 66 85 1.85
4l1p_A 4l1p_B 40 39 37 47 2.12
2bml_A 2bml_B 52 44 43 57 2.60
1oy3_B 1oy3_C 61 58 53 68 2.05
2dry_A 2dry_B 86 82 80 91 1.80
4bhu_A 4bhu_B 86 85 84 89 1.91
3qla_A 3qla_D 73 66 64 82 1.60
2o39_C 2o39_D 49 44 42 59 2.85
4aj5_K 4aj5_L 4 3 3 5 3.32
1u2w_A 1u2w_B 63 55 47 76 1.90
3d32_A 3d32_B 72 68 65 81 1.30
3q0h_A 3q0h_B 54 45 45 63 1.70
3vg8_A 3vg8_B 62 59 57 70 2.20
1lq9_A 1lq9_B 60 58 57 68 1.30
4ay9_B 4ay9_E 48 45 45 49 2.50
1rwy_A 1rwy_B 63 59 55 69 1.05
4eib_A 4eib_B 72 72 72 73 1.86
4c0o_A 4c0o_B 175 171 171 177 2.56
3f7f_A 3f7f_B 268 268 268 268 2.60
4xk8_A 4xk8_a 264 261 261 264 2.80
3e7j_A 3e7j_B 484 482 479 493 2.10
4e57_A 4e57_B 504 501 501 505 2.00
4kxy_A 4kxy_B 414 413 412 416 1.26
2h88_A 2h88_N 451 451 451 451 1.74
3a9s_A 3a9s_B 421 417 409 429 1.60
2p1n_B 2p1n_E 380 367 356 424 2.50
4eql_A 4eql_B 333 331 330 335 1.80
3sam_A 3sam_B 247 244 242 254 2.55
4bqk_A 4bqk_B 285 282 280 291 2.00
4urr_A 4urr_B 360 360 359 361 1.95
1j78_A 1j78_B 186 175 170 210 2.31
2gwc_A 2gwc_B 325 321 317 325 2.18
4uw8_A 4uw8_B 228 227 225 228 2.52
2xu7_A 2xu7_B 254 245 242 269 1.90
4phz_A 4phz_E 179 179 179 179 2.59
1g4m_A 1g4m_B 167 164 161 177 1.90
1izo_A 1izo_B 198 191 188 206 2.10
3f02_A 3f02_B 205 200 191 217 1.80
4d9s_A 4d9s_B 252 249 244 255 1.70
1ojj_A 1ojj_B 274 266 260 274 1.40
3uoa_B 3uoa_C 217 211 211 228 1.75
1hx6_A 1hx6_B 227 222 219 239 1.65
3zef_A 3zef_D 132 129 128 135 3.10
1sio_A 1sio_B 212 203 199 223 1.80
1x9j_A 1x9j_B 93 90 90 97 3.00
1jr3_A 1jr3_B 61 57 52 72 2.70
2nzw_A 2nzw_B 205 195 190 222 1.90
1utc_A 1utc_B 221 208 202 233 2.30
4bgb_A 4bgb_B 171 164 159 181 1.34
2zih_A 2zih_B 82 68 64 98 2.80
3zeu_B 3zeu_E 220 220 219 221 1.65
1upl_A 1upl_B 109 98 94 126 2.60
4v3h_A 4v3h_B 176 170 163 197 1.83
4c5c_A 4c5c_B 210 208 206 212 1.40
4r6u_A 4r6u_C 62 60 59 63 2.80
4gvq_A 4gvq_B 216 211 208 222 1.30
3c3d_A 3c3d_B 167 167 166 168 2.50
3cis_A 3cis_B 65 64 60 73 2.90
1u1w_A 1u1w_B 170 166 163 177 1.35
4kku_A 4kku_B 159 152 151 161 2.35
3bqb_A 3bqb_X 103 101 98 103 2.70
4oj8_A 4oj8_B 176 170 167 187 2.10
2uwa_A 2uwa_B 213 212 209 218 1.80
3a1c_A 3a1c_B 107 104 101 132 1.85
1wd7_A 1wd7_B 124 118 114 137 1.60
2efe_A 2efe_C 168 168 167 176 2.08
3w2y_A 3w2y_D 166 164 157 170 1.90
4bq6_A 4bq6_B 118 118 118 118 2.30
1yrb_A 1yrb_B 133 131 131 139 1.75
2zz8_A 2zz8_B 136 134 130 142 2.01
2a2m_A 2a2m_B 156 156 155 159 1.88
2h88_B 2h88_O 192 192 192 193 1.74
4bt9_A 4bt9_B 124 119 115 139 1.90
3axd_A 3axd_B 172 169 166 177 1.53
1qvz_A 1qvz_B 153 150 148 153 1.85
1ng5_A 1ng5_B 116 104 96 134 2.00
4rc8_A 4rc8_B 129 117 110 150 1.71
4mlm_A 4mlm_B 117 116 112 120 1.70
2giz_A 2giz_B 165 164 161 167 1.68
4q9w_A 4q9w_B 149 140 137 153 1.00
3i3q_A 3i3q_B 141 135 127 146 1.40
3wv7_A 3wv7_B 129 126 122 136 1.60
4gyv_A 4gyv_B 88 87 86 93 2.90
2ccm_A 2ccm_B 119 110 105 128 1.80
3tiw_A 3tiw_B 91 87 86 97 1.80
4hbq_A 4hbq_B 96 93 93 102 1.40
3zjb_A 3zjb_B 89 86 85 94 1.84
2f1v_A 2f1v_B 69 69 69 69 2.70
3lw8_E 3lw8_F 111 106 102 117 1.85
1q9c_A 1q9c_B 14 13 13 14 3.21
4u99_A 4u99_B 84 79 78 88 2.00
2wcr_A 2wcr_B 82 76 72 92 1.70
2uz8_A 2uz8_B 94 92 90 103 2.00
3tio_A 3tio_B 120 119 117 122 1.41
3hob_A 3hob_M 87 83 80 96 2.07
2f3g_A 2f3g_B 79 67 65 89 2.13
3sl9_A 3sl9_B 82 80 78 90 2.20
2fp1_A 2fp1_B 85 80 77 101 1.55
3zc4_A 3zc4_B 69 69 68 69 2.72
2ao9_A 2ao9_B 69 67 63 76 1.90
2flh_A 2flh_B 91 85 83 99 1.20
4luq_C 4luq_D 61 61 60 62 1.77
2h88_C 2h88_P 79 79 79 79 1.74
4ubr_A 4ubr_B 82 82 82 83 2.21
4xzg_A 4xzg_B 63 59 55 63 2.40
2co3_A 2co3_B 74 70 69 83 1.78
2ipr_A 2ipr_B 86 77 77 96 1.50
2wnv_A 2wnv_D 93 91 90 95 1.25
2vzc_A 2vzc_B 59 56 56 61 1.05
3d1b_A 3d1b_B 76 71 69 86 1.70
3kfd_E 3kfd_F 21 18 17 23 3.00
3s0g_A 3s0g_B 60 60 60 64 1.85
1gd8_A 1gd8_B 43 38 36 50 2.30
2hqs_C 2hqs_E 68 64 59 70 1.50
3kan_A 3kan_B 83 83 82 83 1.13
4hx2_B 4hx2_D 61 61 61 62 2.25
3gs2_A 3gs2_C 57 56 54 60 1.70
4odb_D 4odb_E 6 5 5 6 3.20
4kxf_B 4kxf_D 126 115 114 135 3.20
2fsf_A 2fsf_B 344 327 311 364 2.00
3ai7_A 3ai7_B 620 611 600 634 2.20
4n5c_A 4n5c_B 26 24 24 31 3.25
2vpz_A 2vpz_E 416 384 373 471 2.40
4ok4_A 4ok4_B 506 487 470 525 1.70
4rf6_A 4rf6_B 445 436 427 462 1.95
4o1p_A 4o1p_B 228 227 227 229 2.50
2xex_A 2xex_B 403 381 373 433 1.90
3lfi_A 3lfi_B 425 425 424 426 2.00
3nb2_A 3nb2_B 357 348 337 382 2.10
1g87_A 1g87_B 430 417 413 447 1.60
1w6s_A 1w6s_C 434 430 426 441 1.20
4alf_A 4alf_B 412 411 411 416 1.25
3dor_A 3dor_B 314 298 290 327 2.20
3eps_A 3eps_B 133 130 122 153 2.80
2iut_A 2iut_B 244 244 244 244 2.25
4mfv_A 4mfv_B 117 113 112 122 2.92
4pem_B 4pem_D 48 48 48 48 2.50
4uwq_A 4uwq_D 50 50 50 50 3.28
3odm_A 3odm_B 127 117 112 146 2.95
1oa0_A 1oa0_B 372 360 356 387 1.25
2pfd_A 2pfd_B 100 100 100 100 3.42
3wy2_A 3wy2_B 392 384 381 403 1.47
1jv1_A 1jv1_B 301 287 279 315 1.90
2cja_A 2cja_B 214 209 206 222 2.20
1q15_A 1q15_B 285 279 275 301 2.30
1qw9_A 1qw9_B 370 357 350 376 1.20
3vlw_A 3vlw_B 334 328 326 342 2.00
3vld_A 3vld_B 291 286 284 305 2.05
2zai_A 2zai_B 210 200 192 228 2.70
2zyd_A 2zyd_B 294 283 274 316 1.50
4uf0_A 4uf0_B 310 299 297 322 1.78
1p31_A 1p31_B 295 285 277 309 1.85
4fbw_A 4fbw_B 200 194 192 210 2.20
2icy_A 2icy_B 0 0 0 0 1.64
5bza_A 5bza_B 311 304 300 328 2.00
2i2x_A 2i2x_C 342 341 334 344 2.50
4oi4_A 4oi4_C 218 210 206 231 2.40
2xi9_A 2xi9_B 184 182 176 188 1.90
4f0q_A 4f0q_B 269 257 248 292 2.05
3a3d_A 3a3d_B 302 279 271 326 1.60
4lyp_A 4lyp_B 318 317 316 319 1.28
4zfv_A 4zfv_B 315 312 306 321 1.50
4nog_A 4nog_B 296 288 285 303 1.20
1kcz_A 1kcz_B 289 285 281 294 1.90
4i4c_A 4i4c_B 220 216 211 239 1.95
1k75_A 1k75_B 277 269 264 286 1.75
4wva_A 4wva_B 297 292 283 303 1.67
4eac_A 4eac_B 266 264 261 274 2.30
2heu_A 2heu_B 232 228 225 234 1.04
3rfa_A 3rfa_B 212 207 203 221 2.05
2bwr_A 2bwr_B 276 269 264 282 1.50
4nsd_A 4nsd_B 78 69 66 90 2.70
3uha_A 3uha_B 225 208 200 240 2.30
2gso_A 2gso_B 257 252 247 263 1.30
5br4_A 5br4_B 263 261 259 265 0.91
4k36_A 4k36_B 226 222 216 235 1.62
1elu_A 1elu_B 249 241 234 266 1.55
3was_A 3was_B 274 273 272 275 1.50
2d29_A 2d29_B 212 210 203 218 1.65
4gmf_A 4gmf_B 222 217 213 224 1.85
3i26_A 3i26_B 287 280 275 305 1.80
4bvq_A 4bvq_B 209 207 207 210 1.90
2nz1_A 2nz1_B 213 205 203 217 2.50
4acy_A 4acy_B 257 252 249 260 1.69
3c6k_A 3c6k_B 265 253 240 291 1.95
4ogp_A 4ogp_B 171 167 162 176 2.15
2c5a_A 2c5a_B 243 236 231 252 1.40
4k7j_A 4k7j_B 214 207 201 224 1.97
2qmc_A 2qmc_C 200 193 189 207 1.55
5dj1_A 5dj1_B 224 220 220 231 2.10
2xci_A 2xci_B 184 178 173 192 2.00
3w6p_A 3w6p_B 214 206 202 234 1.70
1jof_A 1jof_B 250 250 250 250 2.50
1um0_A 1um0_B 184 182 182 187 1.95
4okz_A 4okz_B 237 235 233 245 1.90
3wl6_A 3wl6_B 232 228 227 237 1.60
5b0r_A 5b0r_B 267 260 259 277 1.80
4jzx_A 4jzx_B 243 235 231 250 1.80
4j7q_A 4j7q_B 227 225 220 230 1.55
4k1p_A 4k1p_B 222 217 212 228 2.05
4qit_A 4qit_B 195 193 191 210 1.40
3qxf_A 3qxf_B 244 243 241 250 1.85
4m5x_A 4m5x_B 180 176 173 185 2.19
4e1y_A 4e1y_B 202 199 199 203 2.10
4ix3_A 4ix3_B 209 200 198 212 1.35
2ch5_A 2ch5_B 226 213 204 248 1.90
4atf_A 4atf_B 196 195 192 199 1.90
2pi8_A 2pi8_B 138 134 131 147 2.25
1z7m_A 1z7m_B 112 112 111 117 2.90
1s1d_A 1s1d_B 229 222 213 242 1.60
1z41_A 1z41_B 249 239 233 254 1.30
3al5_A 3al5_B 61 58 58 71 2.50
3ip3_A 3ip3_B 223 218 211 226 2.14
4r8x_A 4r8x_B 208 204 203 216 1.40
2rb9_A 2rb9_B 187 184 183 190 2.00
2pkf_A 2pkf_B 211 202 198 233 1.50
4plg_A 4plg_B 224 222 220 225 1.19
4x1z_A 4x1z_B 228 228 228 228 1.36
4xbz_A 4xbz_B 164 158 153 175 2.30
1hjs_A 1hjs_B 265 264 264 266 1.87
4as2_A 4as2_B 205 202 199 208 2.12
4gx8_A 4gx8_B 188 188 187 189 1.70
2avw_A 2avw_B 166 158 152 178 2.00
4etz_A 4etz_B 102 101 100 104 2.05
4r73_A 4r73_B 198 196 194 201 1.60
3frx_A 3frx_B 200 199 199 200 2.13
2z0l_A 2z0l_B 114 110 106 130 2.90
4lrz_E 4lrz_F 149 147 146 152 2.32
1zl0_A 1zl0_B 168 163 162 174 1.10
2hzm_B 2hzm_D 115 112 107 122 2.40
5cm7_A 5cm7_B 190 187 183 194 1.55
2wpv_A 2wpv_C 186 171 166 204 1.99
3o9z_A 3o9z_B 214 209 208 223 1.45
4wnz_A 4wnz_B 55 54 54 57 2.80
1dmh_A 1dmh_B 213 208 204 223 1.70
2dsk_A 2dsk_B 221 219 215 231 1.50
2wl9_A 2wl9_B 211 198 193 224 1.90
2qgq_A 2qgq_B 181 174 165 186 2.00
4dnc_A 4dnc_B 185 178 175 193 2.05
4pn0_A 4pn0_B 146 133 131 156 2.60
3wgu_B 3wgu_D 14 14 14 15 2.80
1tzb_A 1tzb_B 161 161 160 163 1.16
2woe_A 2woe_B 189 184 179 200 1.90
3g4e_A 3g4e_B 176 171 166 185 1.42
3be6_A 3be6_B 190 184 183 199 1.82
4ldd_A 4ldd_B 9 9 9 9 3.50
1inl_A 1inl_B 201 192 189 207 1.50
3cqj_A 3cqj_B 166 162 155 174 2.04
2rc8_A 2rc8_B 193 191 188 198 1.45
1omz_A 1omz_B 177 172 170 178 2.10
3bcz_A 3bcz_B 194 183 178 216 2.10
1o57_A 1o57_B 111 105 103 116 2.20
1ut5_A 1ut5_B 111 93 84 133 2.75
2xmr_A 2xmr_B 201 189 184 207 2.00
4fd3_A 4fd3_B 103 99 99 115 2.60
2ci5_A 2ci5_B 190 185 180 201 1.79
3vpb_A 3vpb_B 200 190 187 207 1.80
3fch_A 3fch_B 59 59 58 62 2.20
4yam_A 4yam_B 169 164 164 175 1.91
3pg7_A 3pg7_B 118 110 104 134 2.19
1w2f_A 1w2f_B 110 104 103 114 1.80
4mwa_A 4mwa_B 112 95 92 128 1.85
2xoc_A 2xoc_B 144 137 134 154 1.89
2xad_A 2xad_B 166 158 155 172 1.70
2fv2_A 2fv2_B 141 125 120 169 2.20
3vsj_A 3vsj_C 171 158 150 184 2.30
3mbk_A 3mbk_B 179 177 177 180 1.35
3otd_A 3otd_B 145 145 145 145 2.28
1xcf_A 1xcf_B 130 130 130 130 1.80
5evc_A 5evc_B 150 146 145 152 1.70
3b8o_A 3b8o_B 105 97 94 115 2.40
4zbo_A 4zbo_B 178 175 174 182 1.40
3tvv_A 3tvv_B 38 36 35 46 2.59
4mb0_A 4mb0_B 122 115 112 132 1.96
1p1x_A 1p1x_B 169 167 165 171 0.99
1e42_A 1e42_B 170 164 161 176 1.70
3a77_A 3a77_B 146 138 136 157 1.80
2i2x_B 2i2x_D 49 49 48 49 2.50
2odf_A 2odf_B 167 159 155 178 1.90
3oqi_A 3oqi_B 148 146 142 152 1.70
4obx_A 4obx_B 111 108 107 116 2.20
2a70_A 2a70_B 168 162 158 171 1.10
3ww3_A 3ww3_B 147 143 141 151 1.90
1tzp_A 1tzp_B 164 161 159 179 1.40
4fn7_A 4fn7_B 126 123 123 132 1.25
4l0c_A 4l0c_B 168 167 167 168 1.65
1qq5_A 1qq5_B 146 144 143 150 1.52
1xq6_A 1xq6_B 146 137 129 165 1.80
4f03_A 4f03_B 172 170 168 178 1.80
4tzm_A 4tzm_B 68 64 63 69 2.30
1t0b_A 1t0b_B 161 160 156 163 1.70
4le3_A 4le3_B 175 165 156 186 1.80
2es3_A 2es3_B 126 124 122 134 1.85
3tdn_A 3tdn_B 84 79 76 89 1.40
3f7q_A 3f7q_B 143 136 134 147 1.75
4p32_A 4p32_B 143 134 131 147 1.55
3l15_A 3l15_B 111 108 106 122 2.00
4ruq_A 4ruq_B 179 167 162 193 1.35
3eeb_A 3eeb_B 125 115 113 131 2.10
3noq_A 3noq_B 110 109 107 117 1.00
4yot_A 4yot_B 106 104 103 107 2.15
1uf3_A 1uf3_B 137 126 123 151 2.10
1gxy_A 1gxy_B 155 153 150 157 1.71
3khw_A 3khw_B 121 120 120 123 2.10
4ihu_A 4ihu_B 121 120 118 127 1.90
2ev1_A 2ev1_B 95 89 86 101 1.60
4z18_A 4z18_B 73 71 69 88 1.95
3qqm_A 3qqm_B 122 121 116 129 2.30
1o63_A 1o63_B 113 104 100 120 2.00
2igs_A 2igs_B 114 110 106 126 2.17
2vzy_A 2vzy_B 136 131 124 143 2.00
2xty_A 2xty_B 137 129 127 144 1.80
2icw_G 2icw_H 103 96 88 105 2.41
4h9s_E 4h9s_F 43 42 41 49 2.60
4qw2_A 4qw2_B 40 34 34 45 2.99
2hzm_A 2hzm_C 84 81 76 89 2.40
1yk3_A 1yk3_B 93 87 83 104 2.20
4qrh_A 4qrh_B 107 101 99 120 1.65
3ih6_A 3ih6_B 87 83 78 100 2.15
4ywq_A 4ywq_B 77 75 73 85 1.70
1r0d_A 1r0d_B 110 108 103 119 1.90
3r0h_A 3r0h_B 72 70 67 76 2.60
1s99_A 1s99_B 122 116 116 127 1.65
3zc1_A 3zc1_B 4 4 4 6 3.27
4zcu_A 4zcu_B 79 79 79 80 2.10
5a0r_A 5a0r_B 128 120 116 133 1.25
3d5n_A 3d5n_B 37 35 34 40 2.80
3kdg_A 3kdg_B 87 82 79 95 2.00
1x6m_A 1x6m_B 119 112 107 130 2.35
4oy7_A 4oy7_B 144 142 142 145 1.50
1lqv_A 1lqv_B 102 97 94 110 1.60
2iqi_A 2iqi_B 82 76 72 97 2.70
3ph1_A 3ph1_B 74 66 61 81 2.10
3ajv_A 3ajv_C 92 90 88 96 1.70
4dkc_A 4dkc_B 128 126 123 136 1.85
2qmc_B 2qmc_D 135 132 131 138 1.55
2qsd_A 2qsd_B 73 72 70 75 2.50
3gxr_A 3gxr_B 121 111 108 131 1.70
4kt6_B 4kt6_D 120 118 116 126 1.71
2bm5_A 2bm5_B 112 105 103 122 2.00
1ypy_A 1ypy_B 83 75 69 93 1.51
2xi5_A 2xi5_B 125 121 121 130 2.20
3n10_A 3n10_B 111 99 96 122 1.60
3ub6_A 3ub6_B 90 89 88 93 1.38
2zou_A 2zou_B 82 77 71 86 1.45
1yz1_A 1yz1_B 75 70 67 83 2.00
1oio_A 1oio_B 130 128 126 135 1.70
3hm2_A 3hm2_B 63 57 52 74 2.21
3byw_A 3byw_B 43 35 34 66 2.35
4rh8_A 4rh8_B 77 76 76 80 2.20
5a34_A 5a34_C 43 39 39 45 2.60
5bo4_A 5bo4_D 32 31 30 33 2.90
4uu3_A 4uu3_B 112 112 110 115 1.15
2ikb_A 2ikb_B 96 89 85 102 1.70
4cpc_A 4cpc_B 45 45 42 45 2.24
1vje_A 1vje_B 106 105 102 110 1.64
1gvj_A 1gvj_B 90 88 88 95 1.53
3v3k_B 3v3k_D 22 21 21 23 3.49
4wx3_A 4wx3_B 114 113 113 114 1.70
2aen_A 2aen_B 125 122 122 131 1.60
1lr5_A 1lr5_B 127 125 123 129 1.90
5dof_A 5dof_B 105 101 99 113 1.70
4zc4_A 4zc4_B 92 84 80 101 1.86
3e6m_A 3e6m_B 52 46 43 62 2.20
3k77_A 3k77_B 55 55 55 55 2.60
2j7a_C 2j7a_F 87 84 80 91 2.30
4yn9_A 4yn9_B 63 61 61 67 2.45
3g7g_A 3g7g_B 88 86 84 94 1.99
3kmv_A 3kmv_B 105 103 100 107 1.80
2xwq_A 2xwq_B 77 71 67 83 2.01
2nxp_A 2nxp_B 119 109 100 127 2.17
4bsx_A 4bsx_B 82 82 82 82 2.23
5a89_A 5a89_B 94 93 91 99 1.65
1s4c_A 1s4c_B 87 80 78 95 2.20
3gzb_A 3gzb_B 83 74 73 90 1.44
3ha4_A 3ha4_B 71 63 60 83 2.40
3a0y_A 3a0y_B 89 83 78 95 1.57
4dci_A 4dci_B 33 29 28 37 2.82
2pkh_A 2pkh_B 86 77 71 95 1.95
3qir_A 3qir_B 20 18 18 20 2.45
3wct_A 3wct_E 66 65 64 66 2.40
4g8a_C 4g8a_D 77 77 77 80 2.40
3p12_A 3p12_B 69 68 68 69 2.35
4ked_A 4ked_B 75 74 73 78 1.90
3hhl_A 3hhl_B 87 85 82 88 2.65
4mld_A 4mld_B 33 27 26 35 2.88
2pa7_A 2pa7_B 94 94 90 99 1.50
3e1e_A 3e1e_B 70 68 66 73 2.00
1qqr_A 1qqr_B 85 82 77 87 2.30
1s5u_A 1s5u_B 83 78 75 88 1.70
3q6a_A 3q6a_B 100 100 100 100 1.80
3qr7_A 3qr7_B 59 57 56 61 0.94
3tgx_B 3tgx_D 28 27 26 28 2.80
1hiw_A 1hiw_B 43 38 37 52 2.30
3hei_B 3hei_D 95 92 89 99 2.00
3kdf_B 3kdf_D 55 50 50 59 1.98
1ogy_B 1ogy_D 46 46 46 46 3.20
2aag_A 2aag_B 93 92 92 96 1.85
1sf8_A 1sf8_B 31 28 26 34 2.60
2ehp_A 2ehp_B 77 71 71 86 1.30
2qlc_A 2qlc_B 52 42 38 61 2.30
2ane_A 2ane_B 53 49 47 66 2.03
2ygu_A 2ygu_B 49 49 49 49 2.60
4oe9_A 4oe9_B 71 69 67 73 1.55
2x18_A 2x18_B 65 64 64 69 1.46
3c0d_A 3c0d_B 51 49 47 55 2.40
2puk_A 2puk_E 33 30 30 34 3.00
1td0_A 1td0_B 55 55 55 55 1.95
2dpf_A 2dpf_B 68 66 63 75 1.50
3ezq_A 3ezq_C 17 17 17 18 2.73
1nyc_A 1nyc_B 80 73 69 88 1.40
2hdv_A 2hdv_B 53 50 49 60 2.00
1bcp_D 1bcp_E 65 51 47 85 2.70
1ws8_A 1ws8_B 68 63 62 73 1.60
1psr_A 1psr_B 61 58 56 63 1.05
3a2e_A 3a2e_B 64 62 61 73 2.38
3ndz_E 3ndz_F 62 61 61 63 2.08
5e2x_A 5e2x_B 70 68 65 72 2.10
1ofd_A 1ofd_B 1020 1015 1000 1035 2.00
2eab_A 2eab_B 561 556 551 574 1.12
2xn1_A 2xn1_B 575 572 566 577 2.30
2epo_A 2epo_B 434 418 403 447 1.56
2qub_A 2qub_C 415 412 410 423 1.80
4tlv_A 4tlv_B 399 386 378 417 1.90
4s26_A 4s26_B 366 362 361 367 1.85
3c66_A 3c66_B 216 206 195 234 2.60
1wve_A 1wve_B 373 372 371 373 1.85
4ncx_A 4ncx_B 274 268 261 283 1.85
3tzy_A 3tzy_B 241 228 218 274 2.20
4aps_A 4aps_B 41 38 37 43 3.30
2x8s_A 2x8s_B 305 299 290 309 1.50
3pbp_A 3pbp_D 160 160 160 160 2.60
2hox_A 2hox_B 318 312 305 326 1.40
3h3a_A 3h3a_B 59 46 42 80 2.80
2bb6_A 2bb6_B 238 238 238 238 2.00
4z0g_A 4z0g_B 268 266 261 270 1.25
4nc9_A 4nc9_B 32 26 25 37 3.19
3eb8_A 3eb8_B 125 120 117 127 2.40
4yt2_A 4yt2_B 187 182 182 195 1.65
1adu_A 1adu_B 72 65 63 84 3.00
2r7g_A 2r7g_C 240 231 228 245 1.67
3hq9_A 3hq9_B 203 199 198 209 1.52
1srq_A 1srq_B 55 42 38 68 2.90
3lh9_A 3lh9_B 142 138 134 151 2.40
4egw_A 4egw_B 50 47 45 59 2.50
1eqn_A 1eqn_B 66 62 62 68 2.90
3tm8_A 3tm8_B 211 206 206 215 1.28
3mg1_A 3mg1_B 194 193 192 197 1.65
2xz9_A 2xz9_B 199 197 190 203 1.68
3sot_A 3sot_B 120 119 119 121 2.80
3jsl_A 3jsl_B 232 229 222 240 1.80
4qpd_A 4qpd_B 182 177 172 188 2.10
4le8_A 4le8_B 195 195 195 195 1.75
2e2n_A 2e2n_B 170 165 161 183 1.90
2z2o_A 2z2o_B 187 176 173 194 1.90
2x4m_A 2x4m_B 115 108 107 131 2.55
3t7h_A 3t7h_B 213 209 207 215 1.60
3g3r_A 3g3r_B 150 146 145 163 2.00
1uoc_A 1uoc_B 110 107 106 116 2.30
4cxv_A 4cxv_B 170 169 168 171 2.00
3nvo_A 3nvo_B 126 115 113 133 2.30
2gcl_A 2gcl_B 109 98 95 119 2.21
1zww_A 1zww_B 81 75 69 94 2.30
2ze8_A 2ze8_B 61 59 58 63 2.80
2biv_A 2biv_B 121 117 115 138 1.70
5fis_A 5fis_B 172 165 160 174 1.60
4mzg_B 4mzg_D 120 115 115 129 1.70
4a63_B 4a63_D 52 52 49 53 2.27
4rqw_A 4rqw_B 54 52 51 58 2.20
3nws_A 3nws_B 75 73 72 82 2.50
3zeu_A 3zeu_D 127 124 124 129 1.65
3viv_A 3viv_B 94 94 90 97 2.25
4uas_A 4uas_B 149 149 149 151 1.20
5deq_A 5deq_B 97 92 91 103 1.95
1snn_A 1snn_B 145 139 133 157 1.55
3aos_A 3aos_B 120 109 107 140 2.20
2e9x_D 2e9x_H 129 124 117 137 2.30
2e9x_C 2e9x_G 97 93 89 107 2.30
3vki_A 3vki_B 56 56 55 56 2.30
4h3k_B 4h3k_E 110 109 109 119 2.00
2vrs_A 2vrs_B 144 142 140 155 1.75
4k1t_A 4k1t_B 132 131 130 133 1.60
4wx6_A 4wx6_C 110 97 89 120 2.15
4qqf_A 4qqf_B 74 70 69 81 2.67
4bjt_A 4bjt_B 112 110 109 113 1.61
4bxr_A 4bxr_B 70 68 66 71 2.20
2e9x_B 2e9x_F 116 106 103 123 2.30
3apu_A 3apu_B 79 74 72 81 2.10
4cim_A 4cim_B 85 83 82 85 1.50
1n71_A 1n71_B 120 112 108 123 1.80
2acf_A 2acf_B 104 95 93 110 1.40
1les_A 1les_C 117 108 104 134 1.90
4ryi_A 4ryi_B 5 5 5 6 3.49
2xol_A 2xol_B 99 93 91 108 1.35
4wbj_A 4wbj_B 110 110 110 110 1.30
4pp8_C 4pp8_D 46 44 43 48 1.95
3pro_C 3pro_D 84 80 78 92 1.80
1n08_A 1n08_B 100 97 95 105 1.60
3wzt_A 3wzt_B 15 15 15 15 3.40
4txq_A 4txq_B 92 87 86 100 2.21
1ext_A 1ext_B 113 109 104 119 1.85
4m1n_A 4m1n_B 102 99 96 109 1.50
4qbr_A 4qbr_C 73 71 70 78 1.90
1am7_A 1am7_B 78 77 77 85 2.30
4yym_A 4yym_B 85 80 78 91 1.50
4uey_A 4uey_B 68 67 67 70 1.90
3woc_A 3woc_B 51 50 49 59 2.40
3zuo_A 3zuo_B 91 89 86 94 1.86
4j5r_A 4j5r_B 93 93 93 93 1.25
2qeb_A 2qeb_B 103 97 94 105 2.00
3te8_A 3te8_B 63 58 57 70 1.70
1tzt_A 1tzt_B 87 84 83 91 1.55
2bsj_A 2bsj_B 64 57 54 77 1.83
3hup_A 3hup_B 68 65 63 74 1.37
4jd9_A 4jd9_B 54 52 50 57 2.60
3a07_A 3a07_B 89 85 83 90 1.19
3ahs_A 3ahs_B 76 75 74 79 1.32
1g31_A 1g31_B 53 53 53 53 2.30
3hy2_X 3hy2_Y 74 73 70 76 2.10
3nsw_A 3nsw_B 70 69 67 74 1.75
2hyb_C 2hyb_F 52 51 51 52 2.50
5dot_A 5dot_B 772 769 765 775 2.40
4k0j_A 4k0j_B 192 158 151 228 3.00
4l3t_A 4l3t_B 570 564 559 596 2.03
4bxh_A 4bxh_B 655 654 653 656 2.24
4lhd_A 4lhd_B 639 627 621 659 1.80
4bqe_A 4bqe_B 626 624 622 630 1.70
3csl_A 3csl_B 185 185 185 185 2.70
3ea5_B 3ea5_D 291 291 291 295 2.50
1g8k_A 1g8k_C 626 625 623 629 1.64
1n9e_A 1n9e_B 588 581 580 592 1.65
4ft4_A 4ft4_B 150 139 134 191 2.70
4v1t_A 4v1t_B 344 328 324 369 2.14
1po3_A 1po3_B 95 88 87 101 3.40
3weu_A 3weu_B 533 528 525 538 1.93
5fkt_A 5fkt_B 547 546 542 555 1.52
5cx6_A 5cx6_B 439 430 424 453 2.10
4s3q_A 4s3q_B 443 435 418 456 2.10
2zwa_A 2zwa_B 438 423 417 472 1.70
3azo_A 3azo_B 429 419 418 451 2.00
3gyx_A 3gyx_C 197 187 180 210 3.20
1y8q_B 1y8q_D 236 212 203 269 2.25
4qk0_A 4qk0_B 321 319 317 323 2.26
3r75_A 3r75_B 364 358 354 373 2.10
4m8n_A 4m8n_B 21 18 17 22 3.29
4wu3_A 4wu3_B 418 414 413 422 2.20
3q3e_A 3q3e_B 385 354 341 437 2.10
3zyy_X 3zyy_Y 213 191 186 236 2.20
2z86_A 2z86_B 250 233 225 266 2.40
3w6w_A 3w6w_B 359 356 350 367 1.39
1s4f_A 1s4f_B 231 221 212 240 3.00
5cqg_A 5cqg_B 298 286 277 315 2.30
3mmp_F 3mmp_G 351 349 349 351 2.50
2zux_A 2zux_B 435 421 403 459 1.32
4psr_A 4psr_B 385 381 378 391 1.38
4eo2_A 4eo2_B 128 126 126 128 3.01
3ahn_A 3ahn_B 435 419 402 444 1.80
2dka_A 2dka_B 295 280 274 305 1.93
3zxk_A 3zxk_B 375 370 366 390 1.44
3gdp_A 3gdp_B 401 395 393 411 1.57
5c8t_B 5c8t_D 76 62 57 108 3.20
4tph_A 4tph_B 66 64 64 67 3.15
4egv_A 4egv_B 201 197 196 205 2.71
4zwc_A 4zwc_B 142 142 141 150 2.60
2w40_A 2w40_B 370 364 355 381 1.49
3clw_A 3clw_B 239 238 237 240 2.20
1r7a_A 1r7a_B 364 359 359 373 1.77
2id4_A 2id4_B 321 320 314 327 1.90
1uhv_A 1uhv_B 351 345 338 358 2.10
3kal_A 3kal_B 303 290 283 317 1.90
2bry_A 2bry_B 310 300 290 317 1.45
3ks9_A 3ks9_B 288 273 264 299 1.90
2p3y_A 2p3y_B 341 340 332 348 1.80
3ond_A 3ond_B 324 319 314 328 1.17
1i9c_B 1i9c_D 348 348 344 352 1.90
3pm9_A 3pm9_B 280 275 272 281 2.57
1h80_A 1h80_B 277 273 271 280 1.60
4ohf_A 4ohf_B 143 131 123 153 2.53
3v7d_B 3v7d_D 296 289 282 304 2.31
3m6u_A 3m6u_B 283 281 279 288 1.40
3lml_A 3lml_B 45 44 44 45 3.30
4cj7_A 4cj7_B 42 42 40 44 3.20
2gbw_A 2gbw_C 309 303 296 320 1.70
4kqb_A 4kqb_B 52 50 50 52 3.04
4x8e_A 4x8e_B 292 286 285 300 1.60
3c48_A 3c48_B 228 216 212 246 2.10
1m3y_A 1m3y_B 255 255 255 255 2.00
1dp4_A 1dp4_C 287 276 272 300 2.00
1vh4_A 1vh4_B 266 262 259 277 1.75
2ea7_A 2ea7_B 225 213 209 232 1.80
3a9z_A 3a9z_B 280 271 263 296 1.55
4pxe_A 4pxe_B 309 302 298 312 1.45
3saf_A 3saf_B 180 174 171 185 2.50
4xgu_A 4xgu_B 38 33 33 43 2.30
3ipo_A 3ipo_B 251 241 230 267 2.40
4zyr_A 4zyr_B 16 13 11 18 3.31
4ap5_A 4ap5_B 156 147 142 169 3.00
2dw0_A 2dw0_B 295 284 278 308 2.15
2x0d_A 2x0d_B 241 234 231 248 2.28
4ics_A 4ics_B 262 250 242 280 1.97
2z8f_A 2z8f_B 257 251 244 267 1.65
2inu_A 2inu_B 288 285 283 289 1.80
3g02_A 3g02_B 281 280 274 290 1.50
3bma_A 3bma_B 198 196 191 208 2.24
4qse_A 4qse_B 250 250 250 250 1.37
1z6r_A 1z6r_B 70 67 65 84 2.70
2i00_A 2i00_B 216 208 194 230 2.30
4p6b_A 4p6b_B 277 265 263 282 1.70
2d1i_A 2d1i_B 191 187 184 197 2.00
3oti_A 3oti_B 256 251 250 262 1.60
3nuz_A 3nuz_B 240 234 230 244 2.30
2y2x_A 2y2x_B 241 241 239 242 1.65
5btr_A 5btr_B 37 37 37 39 3.20
2i14_A 2i14_B 59 59 59 59 2.90
2zu9_A 2zu9_B 214 205 197 230 2.00
4x83_A 4x83_B 204 195 192 221 1.90
4cnk_A 4cnk_B 272 262 254 286 2.00
4a37_A 4a37_B 242 237 234 253 1.60
4e70_A 4e70_B 234 229 226 245 1.61
3b7e_A 3b7e_B 305 302 301 306 1.45
3hj4_A 3hj4_B 257 251 249 264 1.56
4fr4_A 4fr4_B 232 232 230 233 2.29
4zp4_A 4zp4_C 64 61 59 69 2.35
1vkp_A 1vkp_B 249 235 226 257 1.53
3pw3_A 3pw3_B 238 238 238 240 2.23
4at8_B 4at8_D 161 160 160 163 2.69
3q6k_A 3q6k_B 160 157 156 160 2.52
4z8l_A 4z8l_D 114 111 110 114 2.60
3eqx_A 3eqx_B 215 210 208 229 1.60
5c6d_A 5c6d_B 104 101 100 111 2.29
3hgu_A 3hgu_B 170 166 160 182 1.95
4mcw_A 4mcw_B 206 195 186 217 2.03
2ydp_A 2ydp_B 282 273 269 290 1.85
1h7s_A 1h7s_B 174 167 162 192 1.95
2ntx_A 2ntx_B 149 133 127 180 2.20
4wid_A 4wid_B 133 115 102 149 2.31
3qel_B 3qel_D 113 107 104 118 2.60
4g1g_A 4g1g_B 182 172 166 206 2.20
3zy3_A 3zy3_B 221 201 192 241 1.86
3cdd_A 3cdd_B 156 148 143 175 2.10
4blp_A 4blp_B 157 157 157 160 1.70
1xfo_A 1xfo_B 221 221 218 221 1.96
3c8n_A 3c8n_B 204 184 179 216 1.90
3i5d_A 3i5d_B 47 47 47 47 3.46
1s4n_A 1s4n_B 251 242 231 267 2.01
4hdr_A 4hdr_C 194 189 186 196 1.45
4omb_A 4omb_B 183 182 180 183 1.50
1wtj_A 1wtj_B 204 197 194 217 1.55
1y1p_A 1y1p_B 210 202 195 227 1.60
2iuy_A 2iuy_B 218 211 209 230 2.10
2zds_A 2zds_B 222 210 207 238 2.30
3uxo_A 3uxo_B 53 44 40 62 2.10
5ag3_A 5ag3_B 157 149 149 163 1.90
3r4i_A 3r4i_B 171 171 171 171 2.24
3rhz_A 3rhz_B 189 189 188 191 1.90
4zgp_A 4zgp_B 155 153 152 158 1.85
4rks_A 4rks_B 191 186 180 201 2.00
4nz6_A 4nz6_B 175 170 167 181 2.00
2gt1_A 2gt1_B 162 156 150 174 1.90
3cet_A 3cet_B 170 168 163 176 1.80
4ino_A 4ino_B 185 182 181 188 1.65
3u52_C 3u52_D 213 208 203 222 1.95
3hym_B 3hym_D 74 70 69 80 2.80
3hgt_A 3hgt_B 162 162 162 162 2.20
4z9n_A 4z9n_B 213 210 207 220 1.75
3ud1_A 3ud1_B 153 153 152 153 2.00
4jsn_C 4jsn_D 94 94 94 94 3.20
2e5f_A 2e5f_B 243 241 237 252 1.35
2yor_A 2yor_B 229 221 218 235 2.19
3mv2_A 3mv2_C 51 51 51 51 2.90
3it8_D 3it8_E 118 118 118 118 2.80
3ur8_A 3ur8_B 228 220 216 237 1.26
5bo7_A 5bo7_B 174 165 164 178 1.85
3rh7_A 3rh7_B 53 52 52 56 3.00
4es8_A 4es8_B 197 194 190 207 1.58
4y5t_A 4y5t_B 182 176 176 191 1.95
3cij_A 3cij_B 200 196 191 207 1.07
2fct_A 2fct_B 207 200 199 211 1.60
3bgv_A 3bgv_B 157 149 141 168 2.30
1knx_A 1knx_B 89 83 78 101 2.50
3pz6_A 3pz6_B 116 113 112 120 2.60
3mv2_B 3mv2_D 38 38 38 38 2.90
2aam_A 2aam_B 216 212 207 223 2.20
2fao_A 2fao_B 199 195 193 207 1.50
2hta_A 2hta_B 215 207 201 219 1.90
4w4j_A 4w4j_B 49 49 49 53 2.80
3cg7_A 3cg7_B 176 161 159 194 2.50
3cl6_A 3cl6_B 231 224 215 245 1.58
3a55_A 3a55_B 180 174 172 186 1.50
4hlq_A 4hlq_C 60 54 52 64 3.30
2v8t_A 2v8t_B 181 178 178 185 0.98
1aqu_A 1aqu_B 179 178 178 181 1.60
2dym_A 2dym_C 123 115 112 139 2.20
2zig_A 2zig_B 129 118 111 137 2.10
3lid_A 3lid_B 203 191 187 215 1.76
4y7l_A 4y7l_B 125 122 120 133 1.51
2dqw_A 2dqw_B 127 121 117 134 1.65
3m8t_A 3m8t_B 182 182 180 184 1.33
1zxo_A 1zxo_B 13 12 11 14 3.20
4o1e_A 4o1e_B 174 168 165 178 1.61
1r8j_A 1r8j_B 135 129 125 152 2.03
4blu_A 4blu_B 176 176 173 179 1.85
5cw4_B 5cw4_D 49 44 43 56 2.54
2yn5_A 2yn5_B 207 203 196 217 1.85
4s1h_A 4s1h_B 181 177 176 182 1.60
4awb_A 4awb_B 117 111 106 118 2.70
3d19_A 3d19_B 175 167 160 180 2.30
1tly_A 1tly_B 75 75 74 75 3.01
3rxy_A 3rxy_B 166 162 162 169 2.00
3o1i_A 3o1i_B 68 61 61 84 2.80
2r2d_A 2r2d_B 184 177 174 193 1.75
4znl_A 4znl_B 139 136 132 142 2.07
3w4s_A 3w4s_B 145 134 131 167 1.78
2q02_A 2q02_B 141 140 137 143 2.40
3qfm_A 3qfm_B 190 184 180 197 1.90
2vvf_A 2vvf_B 143 143 143 146 2.50
4bpu_B 4bpu_D 16 16 16 16 2.70
2yxo_A 2yxo_B 172 171 167 177 1.60
1u5k_A 1u5k_B 127 124 116 144 2.00
2e67_A 2e67_B 112 110 104 117 2.90
2w2g_A 2w2g_B 87 87 87 91 2.22
4p9t_A 4p9t_B 64 64 64 64 2.50
3b4t_A 3b4t_B 142 135 133 148 2.10
3k8g_A 3k8g_B 111 102 100 124 1.95
3ub1_A 3ub1_B 167 163 163 172 1.80
2uzj_A 2uzj_B 180 175 169 185 1.55
4xl1_B 4xl1_E 108 105 105 116 2.30
3a4m_A 3a4m_B 156 150 143 165 1.79
2gb4_A 2gb4_B 160 156 152 163 1.25
4bol_A 4bol_B 155 149 148 161 1.70
3l1w_A 3l1w_B 182 182 182 182 1.60
1twd_A 1twd_B 136 132 130 148 1.70
3t7k_A 3t7k_B 149 142 142 149 2.03
4ae2_A 4ae2_B 137 134 132 144 1.68
4bpz_A 4bpz_B 174 172 171 181 1.13
2anu_A 2anu_B 65 63 63 65 2.40
5cw4_A 5cw4_C 71 68 64 77 2.54
4lo8_A 4lo8_C 71 70 69 71 2.40
1v84_A 1v84_B 167 157 149 178 1.82
1ztp_A 1ztp_B 84 80 79 93 2.50
1iz5_A 1iz5_B 129 125 120 131 1.80
3ll5_A 3ll5_B 132 131 128 139 1.99
3s5b_A 3s5b_B 158 151 150 163 1.80
1b5e_A 1b5e_B 174 174 174 174 1.60
1o65_A 1o65_B 118 106 104 130 2.33
3qvl_A 3qvl_B 150 150 150 152 1.82
3tlq_A 3tlq_B 159 149 146 174 1.91
4aq8_C 4aq8_D 100 95 87 109 2.63
3f2k_A 3f2k_B 117 110 107 119 1.85
3bgy_A 3bgy_B 125 119 115 143 1.65
2qm4_A 2qm4_B 95 87 85 112 2.30
4pmo_A 4pmo_B 136 136 136 136 1.33
1pp4_A 1pp4_B 134 133 133 134 2.50
1vhq_A 1vhq_B 133 132 131 137 1.65
3ho7_A 3ho7_B 162 155 149 168 1.58
4bz4_A 4bz4_B 132 130 129 135 1.60
1tqj_A 1tqj_B 154 150 144 159 1.60
4dqz_A 4dqz_B 81 81 81 81 2.30
4o6y_A 4o6y_B 136 130 128 145 1.70
1b77_A 1b77_B 141 136 135 147 2.10
1ibw_B 1ibw_D 48 48 48 48 3.20
2olt_A 2olt_B 106 105 103 108 2.00
2dvy_A 2dvy_B 40 36 33 52 3.00
4knk_A 4knk_B 158 151 150 159 1.12
3v32_A 3v32_B 111 109 105 117 2.00
4ljq_A 4ljq_B 85 80 80 87 2.45
2azn_A 2azn_B 91 90 89 91 2.70
1pu6_A 1pu6_B 137 129 128 138 1.64
1tue_B 1tue_E 116 109 107 124 2.10
3oci_A 3oci_B 109 109 109 109 1.90
3mh9_A 3mh9_C 124 120 117 132 1.79
4fvs_A 4fvs_B 75 75 74 75 2.70
2yop_A 2yop_B 67 66 65 68 2.30
1tue_A 1tue_D 130 123 120 145 2.10
2bkq_A 2bkq_B 125 115 112 144 2.00
3r8j_A 3r8j_B 101 98 94 113 1.60
2q04_A 2q04_B 92 89 88 96 2.33
4tlf_A 4tlf_B 127 123 121 129 2.14
4ae8_A 4ae8_B 110 109 107 114 1.59
2x8r_A 2x8r_B 136 134 131 142 1.70
1ex2_A 1ex2_B 113 110 104 118 1.85
3er6_A 3er6_B 118 109 108 126 1.90
2ifa_A 2ifa_B 117 106 104 124 2.30
3wpq_A 3wpq_B 131 124 117 146 1.84
2ekd_A 2ekd_B 115 113 112 116 2.30
3mcu_A 3mcu_B 92 91 88 101 2.30
4f1j_A 4f1j_B 146 142 141 150 1.73
3wtd_A 3wtd_B 43 41 41 44 2.35
2vtw_A 2vtw_B 156 151 148 159 2.00
1r45_A 1r45_B 152 151 150 154 1.57
1xe7_A 1xe7_B 110 105 99 118 1.75
2fco_A 2fco_B 100 98 92 103 1.40
1yqf_A 1yqf_B 74 71 69 85 2.30
4jcw_A 4jcw_B 135 129 128 137 1.75
3igq_A 3igq_B 88 88 87 94 2.30
2it2_A 2it2_B 94 84 81 107 1.50
3tdu_A 3tdu_B 124 122 120 126 1.50
3cne_A 3cne_B 107 103 100 111 1.99
4jnh_A 4jnh_B 108 105 103 109 2.40
4w4k_B 4w4k_D 77 76 74 78 1.95
2wee_A 2wee_B 100 97 95 110 1.65
3c5p_A 3c5p_B 69 66 61 76 2.90
1ifq_A 1ifq_B 46 45 45 48 2.40
2gia_A 2gia_G 85 79 77 90 1.89
4l57_A 4l57_B 125 123 121 131 1.08
5crb_A 5crb_B 103 103 101 111 2.00
2zcm_A 2zcm_B 130 119 114 146 1.33
1w33_A 1w33_B 38 38 38 43 2.70
2ddz_A 2ddz_B 99 93 92 106 2.24
3a35_A 3a35_B 113 101 100 123 1.42
1jh6_A 1jh6_B 119 113 108 126 1.80
3h5j_A 3h5j_B 99 96 94 103 1.20
3o7i_A 3o7i_B 101 98 93 103 1.50
2gia_B 2gia_D 100 98 95 107 1.89
4xah_A 4xah_B 96 91 89 106 2.50
4cni_C 4cni_D 123 119 114 126 2.20
1iwm_A 1iwm_B 105 95 85 114 1.90
2dok_A 2dok_B 105 100 97 117 1.80
1zwy_A 1zwy_B 93 86 85 102 1.90
2yve_A 2yve_B 112 105 103 131 1.40
3k3c_A 3k3c_B 100 100 100 100 1.62
3n2n_A 3n2n_B 136 135 130 142 1.80
3tmp_A 3tmp_C 96 91 88 104 1.91
4b1m_A 4b1m_B 109 102 98 112 1.10
3lqj_A 3lqj_B 88 83 81 108 1.90
3it5_A 3it5_B 136 132 126 142 2.00
4p3w_A 4p3w_B 97 93 89 102 2.00
1c9k_A 1c9k_B 60 51 51 68 2.20
1on0_A 1on0_B 79 75 73 87 2.20
2igi_A 2igi_B 138 135 133 140 1.70
3qhb_A 3qhb_B 120 119 117 120 1.20
2ful_A 2ful_B 101 98 97 104 1.50
3fqm_A 3fqm_B 86 83 80 98 1.90
2gm3_A 2gm3_B 44 41 41 46 2.46
2gbw_B 2gbw_D 128 125 121 130 1.70
4c6r_A 4c6r_B 100 94 93 109 2.05
4dqj_A 4dqj_B 82 81 79 86 1.23
4qm9_A 4qm9_B 69 62 60 71 2.30
2nwi_A 2nwi_B 87 78 73 97 2.20
4ij7_A 4ij7_B 82 78 75 88 2.25
1ut7_A 1ut7_B 83 82 82 90 1.90
1xsq_A 1xsq_B 101 95 93 106 1.60
2gx5_A 2gx5_B 95 94 93 97 1.74
3wva_A 3wva_B 112 109 103 116 1.40
3v7d_A 3v7d_C 84 84 84 89 2.31
4hkh_A 4hkh_B 96 95 94 97 1.69
4wt5_A 4wt5_B 37 33 33 43 2.57
4ovn_F 4ovn_G 9 8 8 11 2.80
1v9y_A 1v9y_B 71 66 63 74 1.32
3puf_C 3puf_F 20 18 18 23 3.10
5cll_B 5cll_D 68 68 68 68 2.45
2z16_A 2z16_B 63 59 58 76 2.02
4zva_A 4zva_B 78 74 73 82 2.00
4ouh_A 4ouh_B 87 85 83 97 2.00
1htw_A 1htw_B 70 65 65 83 1.70
4k6b_A 4k6b_B 124 124 123 130 1.10
4pz3_A 4pz3_B 103 99 99 105 1.08
2hr2_A 2hr2_B 37 37 36 37 2.54
1e7d_A 1e7d_B 52 42 39 63 2.80
3sei_A 3sei_B 48 43 42 50 2.40
5f46_A 5f46_B 95 91 89 99 1.85
3fg9_A 3fg9_B 86 79 79 95 1.47
2qjz_A 2qjz_B 83 79 75 89 1.25
1x90_A 1x90_B 49 49 49 49 2.68
2gmy_A 2gmy_B 105 103 102 109 1.60
4uso_A 4uso_B 71 71 70 73 1.95
5dvw_A 5dvw_B 75 72 71 75 1.75
3d7j_A 3d7j_B 83 81 80 83 1.45
4u5r_A 4u5r_B 113 109 108 115 1.55
5dm5_A 5dm5_B 14 13 12 15 2.70
2v1o_A 2v1o_B 100 97 93 105 1.78
2y9w_C 2y9w_D 70 66 61 80 2.30
3ipr_A 3ipr_B 72 69 65 77 2.50
4hz9_B 4hz9_C 77 67 67 82 2.40
3nbc_A 3nbc_B 100 94 92 108 1.01
4lqc_A 4lqc_B 62 60 59 70 2.30
1z94_A 1z94_B 62 60 59 70 2.10
2w3x_A 2w3x_B 76 71 68 80 1.75
4w5x_A 4w5x_B 84 82 79 86 2.00
4xk8_D 4xk8_d 27 27 26 27 2.80
2vbv_A 2vbv_B 24 18 18 33 2.40
4kg3_A 4kg3_B 95 91 88 105 1.70
4lqk_A 4lqk_B 88 84 84 92 1.99
2o27_A 2o27_B 60 57 55 64 2.20
2wlv_A 2wlv_B 88 84 82 97 1.25
4qbl_A 4qbl_B 59 58 56 61 2.00
2ogb_A 2ogb_B 59 54 52 68 1.95
4zxq_A 4zxq_B 17 15 15 20 2.75
1e6f_A 1e6f_B 77 76 76 78 1.75
2ux0_A 2ux0_B 59 58 58 60 2.46
4mi8_A 4mi8_B 81 80 79 88 2.10
4uzr_A 4uzr_B 29 29 29 29 2.65
1vr7_A 1vr7_B 77 76 74 80 1.20
1dqe_A 1dqe_B 69 64 62 78 1.80
2xcb_A 2xcb_B 56 54 50 64 1.85
3lyu_A 3lyu_B 18 18 18 18 2.30
4e45_E 4e45_J 71 69 68 72 2.00
3dxe_A 3dxe_C 78 76 75 81 2.00
3sxm_A 3sxm_B 98 96 96 98 1.55
2wcw_A 2wcw_B 62 59 56 69 1.58
2y8g_A 2y8g_B 60 55 51 75 1.61
1i9c_A 1i9c_C 93 92 91 93 1.90
1jpy_A 1jpy_B 53 51 50 58 2.85
2gsl_A 2gsl_B 39 36 32 43 2.60
4ipu_A 4ipu_B 70 68 66 76 1.35
2bnl_A 2bnl_B 93 90 87 96 2.00
4llb_A 4llb_B 39 38 36 39 2.50
4pt7_A 4pt7_B 70 66 63 75 2.35
4uhq_A 4uhq_B 94 93 93 94 1.50
1q06_A 1q06_B 64 58 53 74 2.07
3zh5_A 3zh5_B 75 72 70 77 1.80
1oi0_A 1oi0_B 64 59 57 72 1.50
1vke_A 1vke_B 70 68 67 70 1.56
1s3o_A 1s3o_B 35 26 24 55 2.47
4chg_A 4chg_B 90 88 88 94 2.10
3sk2_A 3sk2_B 72 65 65 80 1.01
5bs1_A 5bs1_B 54 50 46 63 1.60
2z0b_A 2z0b_B 48 45 45 51 2.00
1ow4_A 1ow4_B 72 67 62 76 1.60
1xwv_A 1xwv_B 65 61 56 75 1.83
2ope_A 2ope_B 81 79 78 86 2.40
4q37_A 4q37_B 17 14 14 19 3.19
2vzp_A 2vzp_B 76 75 75 78 1.05
2ovs_A 2ovs_B 63 61 58 66 1.90
1vcd_A 1vcd_B 69 68 66 77 1.70
1h03_P 1h03_Q 68 65 62 79 1.70
3ezh_A 3ezh_B 58 58 57 64 1.70
4xl1_A 4xl1_D 56 56 56 57 2.30
3c1q_A 3c1q_B 68 61 59 76 1.70
3zxn_A 3zxn_B 53 49 47 60 1.90
3fso_A 3fso_B 70 69 67 74 1.41
3u52_E 3u52_F 60 60 59 63 1.95
3qy2_A 3qy2_B 57 55 52 66 2.59
3fg8_A 3fg8_B 59 59 57 59 1.80
1jr8_A 1jr8_B 69 66 64 71 1.50
1jx7_A 1jx7_B 33 30 28 38 2.80
2p8i_A 2p8i_B 74 71 67 77 1.40
4jdx_A 4jdx_B 27 22 21 31 2.50
4n8n_A 4n8n_B 51 49 48 62 1.87
4rww_A 4rww_B 66 64 61 75 1.60
4j7z_A 4j7z_B 49 45 44 56 1.64
1n8v_A 1n8v_B 73 68 64 75 1.39
3lys_A 3lys_B 30 30 29 30 2.80
2pkd_A 2pkd_B 58 55 54 64 2.04
4g2s_A 4g2s_B 50 49 48 54 1.86
3ueb_A 3ueb_B 56 47 43 71 1.98
2d00_A 2d00_B 25 24 24 31 2.20
3phd_A 3phd_B 37 37 37 37 3.00
1v8h_A 1v8h_B 52 52 51 58 1.20
2psp_A 2psp_B 75 71 69 82 1.95
2e2a_A 2e2a_B 44 43 43 49 2.10
3u6x_S 3u6x_T 68 67 67 68 2.60
4hs5_A 4hs5_B 66 58 58 74 1.45
3mq1_A 3mq1_B 19 19 18 20 2.80
2vwa_A 2vwa_B 59 58 56 65 2.50
4c2m_A 4c2m_P 622 617 615 625 2.80
3s51_A 3s51_B 64 63 63 64 3.30
4c2m_B 4c2m_Q 431 430 430 431 2.80
1z5h_A 1z5h_B 405 382 364 428 2.30
2xiq_A 2xiq_B 493 492 489 497 1.95
3n75_A 3n75_B 560 556 551 561 2.00
1rp5_A 1rp5_B 278 263 254 295 3.00
2j69_A 2j69_B 225 223 223 226 3.00
1k1x_A 1k1x_B 337 326 317 367 2.40
4ieg_A 4ieg_B 334 324 319 348 2.10
2gk6_A 2gk6_B 305 305 304 307 2.40
3i5o_A 3i5o_B 435 435 435 435 1.50
4kyi_A 4kyi_C 85 72 68 89 3.08
3okw_A 3okw_B 265 256 254 274 2.30
4nhy_A 4nhy_B 219 216 213 223 2.60
4zoz_A 4zoz_B 236 235 235 236 1.70
4u0q_A 4u0q_C 82 80 79 87 3.10
2yjq_A 2yjq_B 322 313 306 330 2.25
5em2_B 5em2_D 150 149 147 154 2.67
2xhn_A 2xhn_B 371 371 371 371 1.52
4cyf_A 4cyf_B 316 312 310 324 2.25
5dj4_A 5dj4_B 187 184 183 194 2.70
3bit_A 3bit_B 320 309 304 331 1.90
1lqt_A 1lqt_B 280 271 267 295 1.05
2vk7_A 2vk7_B 330 328 326 331 1.20
3wry_C 3wry_D 237 228 219 258 2.30
3fmp_A 3fmp_C 75 75 75 75 3.19
5ceb_A 5ceb_B 259 258 255 264 1.93
3k4q_A 3k4q_B 337 337 337 339 2.20
2wu9_A 2wu9_B 231 229 225 239 1.50
4g22_A 4g22_B 261 255 250 272 1.70
4ief_B 4ief_D 227 227 224 229 2.30
3oae_A 3oae_B 149 149 149 149 2.80
4ra0_A 4ra0_B 102 94 90 111 3.07
4a2a_A 4a2a_B 229 221 213 251 1.80
2gys_A 2gys_B 151 134 127 189 2.70
3rsj_A 3rsj_B 279 267 260 289 2.00
4i5l_B 4i5l_E 187 180 178 205 2.43
4rdq_A 4rdq_B 151 151 151 151 2.85
3o3m_A 3o3m_C 269 267 262 275 1.82
4pz7_A 4pz7_B 215 212 209 223 2.11
4bj6_A 4bj6_B 50 49 48 50 3.26
5d6s_A 5d6s_B 134 134 134 135 2.65
3ez2_A 3ez2_B 224 211 204 242 2.05
3qtm_A 3qtm_B 224 218 214 230 2.15
3om1_A 3om1_B 212 207 205 224 1.68
1rer_A 1rer_B 81 81 81 84 3.20
4xyb_A 4xyb_B 276 275 274 277 1.38
4ei7_A 4ei7_B 198 187 186 217 1.90
5em2_A 5em2_C 213 213 211 213 2.67
3o3m_B 3o3m_D 236 233 231 241 1.82
1iu4_A 1iu4_B 163 146 142 209 2.40
4zti_A 4zti_B 125 120 116 130 2.40
1szw_A 1szw_B 185 171 163 201 2.00
4h09_A 4h09_B 114 114 113 114 2.50
3w9v_A 3w9v_B 240 240 239 246 1.03
3tw0_A 3tw0_B 268 264 259 269 2.00
4yrd_A 4yrd_B 194 193 191 195 2.44
3zv0_A 3zv0_B 138 134 132 139 2.80
3mmy_A 3mmy_C 252 249 245 256 1.65
2de3_A 2de3_B 238 232 226 243 1.60
4qpm_A 4qpm_B 157 152 151 162 2.20
4ldy_A 4ldy_B 135 123 113 153 2.30
3fgc_A 3fgc_C 209 200 193 220 2.30
4czv_A 4czv_B 214 214 211 220 2.10
3cbw_A 3cbw_B 244 233 229 253 1.27
2q7d_A 2q7d_B 209 194 188 230 1.60
4cd7_A 4cd7_B 201 195 195 208 1.65
4jay_A 4jay_B 166 166 166 166 2.23
3i1a_A 3i1a_B 195 174 172 206 1.70
4bm1_A 4bm1_B 233 231 229 235 1.10
3n6o_A 3n6o_B 149 147 144 154 2.50
5bv1_B 5bv1_D 46 46 46 47 2.90
3u65_A 3u65_B 198 194 191 208 1.40
4ac8_A 4ac8_B 185 181 177 188 2.75
3u7d_A 3u7d_C 141 136 129 149 2.49
4ixn_A 4ixn_B 121 118 118 122 2.05
1t6d_A 1t6d_B 138 135 135 141 2.15
2f6a_A 2f6a_B 25 21 21 26 3.29
3wxf_A 3wxf_C 199 196 193 204 2.30
2iic_A 2iic_B 81 81 81 81 2.93
4r77_A 4r77_B 149 145 143 160 1.94
3d3k_A 3d3k_B 147 147 147 147 2.20
4myv_A 4myv_B 108 104 102 119 1.80
3o1i_C 3o1i_D 41 35 32 50 2.80
4ee6_A 4ee6_B 198 191 186 203 1.33
4di3_A 4di3_B 32 31 31 32 3.05
2xit_A 2xit_B 181 175 168 184 1.80
3uan_A 3uan_B 155 152 151 161 1.84
1qsj_A 1qsj_B 187 187 187 187 1.90
4hes_A 4hes_B 194 192 191 194 1.90
4yxp_A 4yxp_B 182 178 172 188 1.92
1hi9_A 1hi9_B 99 99 99 99 2.40
5ajt_A 5ajt_B 59 59 59 60 2.43
3bfv_A 3bfv_B 186 183 180 189 1.80
1h6g_A 1h6g_B 99 88 86 115 2.20
3cw2_C 3cw2_D 24 18 15 33 2.80
2cmg_A 2cmg_B 179 147 122 209 2.00
4a4k_A 4a4k_C 30 28 27 31 3.25
2rde_A 2rde_B 129 122 116 140 1.92
3ck6_A 3ck6_B 156 150 148 163 1.90
3gaa_A 3gaa_B 62 57 56 68 2.70
4pxy_A 4pxy_B 186 185 185 186 1.50
1vdh_A 1vdh_B 170 163 159 184 2.00
5doc_A 5doc_B 134 127 125 140 1.94
1pb0_A 1pb0_B 148 146 144 149 1.95
3dtz_A 3dtz_B 143 139 139 149 1.81
1vyb_A 1vyb_B 148 142 137 161 1.80
2zd2_A 2zd2_B 127 124 121 132 1.80
2i6k_A 2i6k_B 151 149 148 152 2.00
3siy_A 3siy_B 148 145 144 153 1.35
2fvu_A 2fvu_B 122 114 109 137 2.00
4m0q_A 4m0q_B 112 108 105 118 1.92
3vl9_A 3vl9_B 160 157 154 171 1.20
1q87_A 1q87_B 68 63 61 71 2.32
3w30_A 3w30_B 78 74 72 88 2.99
1z8h_A 1z8h_B 133 127 125 141 2.02
4uxu_A 4uxu_B 159 159 158 160 1.71
4pgz_A 4pgz_B 52 52 52 53 2.40
4gc8_A 4gc8_B 101 96 96 104 2.20
3aq2_A 3aq2_B 127 121 119 136 1.65
2pgc_A 2pgc_B 94 93 93 95 2.53
1vsc_A 1vsc_B 104 100 95 115 1.90
2ete_A 2ete_B 147 145 144 150 1.75
2rdh_A 2rdh_B 127 124 118 138 1.70
3q4n_A 3q4n_B 21 18 17 28 2.88
4fgq_A 4fgq_B 129 129 129 131 1.65
4tx5_A 4tx5_B 75 68 64 91 1.80
2dwg_A 2dwg_B 30 30 30 31 3.22
4b9f_A 4b9f_B 108 106 103 115 1.19
4jem_A 4jem_B 104 102 100 107 1.55
4w78_A 4w78_C 95 94 90 102 1.54
1z1y_A 1z1y_B 76 67 66 80 2.00
4exw_A 4exw_B 28 28 27 31 2.80
4nyh_A 4nyh_B 141 134 130 146 1.20
4x2m_A 4x2m_B 106 104 103 109 2.00
2vng_A 2vng_B 126 124 120 129 1.40
4clc_A 4clc_B 46 42 41 56 2.80
1qwd_A 1qwd_B 104 96 95 112 1.75
1zd7_A 1zd7_B 107 97 92 118 1.70
4llo_A 4llo_C 89 82 81 107 2.00
2qy7_A 2qy7_B 89 85 83 89 2.00
1vch_A 1vch_B 96 95 94 100 1.94
4cih_A 4cih_B 71 52 46 89 2.22
3rls_A 3rls_B 79 74 71 99 1.70
4oyd_A 4oyd_C 87 80 78 93 1.80
4mg3_A 4mg3_B 97 92 92 100 1.80
1usv_B 1usv_D 51 46 43 55 2.70
2bem_A 2bem_B 118 111 108 124 1.55
3nfq_A 3nfq_B 78 73 71 82 1.85
3cg6_A 3cg6_B 77 74 70 85 1.70
4wjt_A 4wjt_B 95 94 93 98 1.21
1u7p_A 1u7p_B 112 104 103 119 1.90
3zvs_A 3zvs_B 106 104 100 117 1.40
4bi3_A 4bi3_B 108 101 96 117 1.85
1f35_A 1f35_B 98 97 97 101 2.30
4m8g_A 4m8g_B 68 64 64 74 2.00
2c2v_C 2c2v_F 51 46 41 74 2.90
2bjn_A 2bjn_B 74 69 68 76 1.70
2r47_A 2r47_B 94 93 89 97 1.88
4irf_A 4irf_B 75 73 72 76 1.65
2yb7_A 2yb7_B 105 104 103 106 1.70
3exz_A 3exz_B 76 73 67 84 2.30
2x2s_A 2x2s_B 85 82 82 91 1.60
2e9x_A 2e9x_E 81 80 77 86 2.30
2iol_A 2iol_B 51 49 48 57 2.00
3qkj_A 3qkj_B 76 76 74 76 2.04
4pdc_E 4pdc_F 115 109 106 118 1.99
4in0_A 4in0_B 81 78 77 91 1.33
3q9n_A 3q9n_B 94 90 88 99 2.00
4p0y_A 4p0y_B 86 82 82 86 1.40
3i07_A 3i07_B 68 64 63 77 1.50
2jbx_A 2jbx_B 46 36 35 61 2.73
4f8p_A 4f8p_B 66 63 61 69 2.05
1yq5_A 1yq5_B 109 109 109 109 2.00
3bfw_A 3bfw_C 82 78 74 93 1.80
1t2l_A 1t2l_B 49 45 43 55 2.80
4wxm_A 4wxm_B 35 31 30 43 2.30
4c2m_K 4c2m_Z 30 30 30 30 2.80
4qtt_A 4qtt_C 73 69 67 86 2.00
4jpp_A 4jpp_B 61 58 56 61 2.40
1xs0_A 1xs0_B 70 69 67 79 1.58
4pj2_A 4pj2_B 71 69 68 78 1.24
3ut4_A 3ut4_B 83 78 73 85 2.03
3obl_A 3obl_B 66 65 65 68 1.20
4dwl_A 4dwl_B 46 44 42 51 2.69
4qyb_A 4qyb_B 49 49 49 50 2.10
2z15_A 2z15_B 78 73 69 85 2.30
4w78_B 4w78_D 85 82 81 87 1.54
4zia_A 4zia_B 32 24 21 46 2.70
2gsc_A 2gsc_B 42 37 35 49 2.45
3o6u_A 3o6u_B 52 48 46 55 2.50
3ma2_B 3ma2_C 73 70 64 78 2.05
4c2m_I 4c2m_X 29 29 29 29 2.80
4max_A 4max_B 76 75 74 79 1.44
3gef_A 3gef_B 71 70 68 82 1.50
1p9y_A 1p9y_B 62 60 58 68 2.15
2rld_A 2rld_B 68 65 62 71 1.70
4wbe_A 4wbe_B 74 70 70 76 2.05
3v53_A 3v53_B 9 9 9 10 2.90
2f6m_B 2f6m_D 32 30 29 37 2.10
1h4x_A 1h4x_B 61 59 58 67 1.16
3djm_A 3djm_B 50 50 50 50 2.51
2pg1_E 2pg1_F 35 33 33 39 2.80
4goq_A 4goq_B 56 53 49 61 1.87
2j73_A 2j73_B 70 66 64 72 1.40
2pv2_A 2pv2_B 61 54 50 65 1.30
3ft1_A 3ft1_B 72 71 69 76 1.79
5csk_A 5csk_B 438 399 385 477 3.10
4cmp_A 4cmp_B 264 242 234 294 2.62
4pa0_A 4pa0_B 405 390 383 420 2.25
2wyh_A 2wyh_B 679 671 667 688 1.90
4zwj_A 4zwj_B 85 84 81 86 3.30
2y8n_A 2y8n_C 659 652 643 669 1.75
4hny_A 4hny_C 439 421 410 457 2.25
4c91_A 4c91_B 516 515 510 528 2.14
4j7r_A 4j7r_B 543 499 482 580 2.30
2xsg_A 2xsg_B 544 533 522 559 2.00
5c2v_A 5c2v_D 348 329 317 363 2.70
4uw2_A 4uw2_B 234 204 192 268 2.63
2xau_A 2xau_B 520 512 506 534 1.90
4k35_A 4k35_B 514 508 503 524 2.00
1rm6_A 1rm6_D 504 499 493 509 1.60
2x03_A 2x03_B 477 469 462 485 2.30
4lmh_A 4lmh_B 421 403 393 437 2.70
3ott_A 3ott_B 354 338 330 391 2.30
4yu6_A 4yu6_B 254 253 253 255 2.60
3vu2_A 3vu2_B 404 394 387 411 2.23
4wis_A 4wis_B 39 39 39 39 3.30
3t6b_A 3t6b_B 315 305 296 326 2.40
3w5f_A 3w5f_B 494 478 472 522 1.65
3fhn_A 3fhn_B 148 126 121 171 3.00
4rhh_A 4rhh_B 479 474 470 488 2.15
4fxy_P 4fxy_Q 334 334 334 334 2.80
1xdp_A 1xdp_B 331 331 331 331 2.50
1lf6_A 1lf6_B 431 431 429 432 2.10
4yiy_A 4yiy_B 143 138 136 157 3.02
2qx5_A 2qx5_B 253 243 238 265 2.50
4fix_A 4fix_B 329 322 320 333 2.45
4am6_A 4am6_B 120 105 102 137 2.70
4wzi_A 4wzi_B 196 194 191 200 2.58
3gq2_A 3gq2_B 350 339 326 368 2.18
3n2o_A 3n2o_B 379 362 351 392 2.30
3o4z_A 3o4z_B 98 98 98 99 3.10
4hdh_A 4hdh_B 354 350 350 354 2.28
4s2r_P 4s2r_Q 387 383 378 393 1.95
2gai_A 2gai_B 395 387 374 399 1.70
3c2g_A 3c2g_B 354 331 323 376 2.50
5axg_A 5axg_B 400 392 384 412 1.85
1mpx_A 1mpx_B 475 474 470 482 1.90
2d0o_A 2d0o_C 347 335 333 373 2.00
4bx8_A 4bx8_B 262 261 259 262 2.40
4y97_A 4y97_C 225 215 205 249 2.51
4y9j_A 4y9j_B 379 371 370 384 1.80
4ia6_A 4ia6_B 418 412 407 430 1.80
5dgq_A 5dgq_B 406 393 384 421 1.90
3l6y_A 3l6y_C 101 101 101 101 3.00
3lmm_A 3lmm_B 160 148 134 169 3.00
3hjb_A 3hjb_B 365 360 359 365 1.50
5ez3_A 5ez3_B 331 328 326 333 2.15
2j3l_A 2j3l_B 297 289 284 315 2.30
3alx_A 3alx_B 123 114 110 154 3.15
2f48_A 2f48_B 286 273 261 322 2.11
3au5_A 3au5_B 155 148 148 168 2.55
3l0q_A 3l0q_B 344 332 323 366 1.61
3c2u_A 3c2u_B 414 407 404 422 1.30
1llf_A 1llf_B 402 391 382 402 1.40
3cv2_A 3cv2_B 387 381 373 391 1.40
3w36_A 3w36_B 315 305 299 323 1.97
5djs_A 5djs_B 262 262 262 262 2.80
3fr7_A 3fr7_B 305 296 288 317 1.55
4q48_A 4q48_B 119 118 117 129 2.80
2ipi_A 2ipi_B 295 273 259 306 1.65
3v5r_A 3v5r_B 267 260 258 275 2.10
1i7q_A 1i7q_C 343 333 328 357 1.95
3qnk_A 3qnk_B 164 164 163 164 2.70
4b0t_A 4b0t_B 252 245 244 267 2.16
2i3o_A 2i3o_B 329 320 310 346 2.03
3hwc_A 3hwc_B 278 255 239 313 2.50
3lx4_A 3lx4_B 266 265 265 272 1.97
3ilw_A 3ilw_B 317 311 306 325 1.60
3lgg_A 3lgg_B 329 327 325 330 2.50
3dwc_A 3dwc_B 337 328 312 353 2.10
3ed4_A 3ed4_B 316 309 306 324 1.70
3b6h_A 3b6h_B 345 326 303 404 1.62
5ao5_A 5ao5_B 239 233 229 252 2.48
1u8v_A 1u8v_B 356 352 344 363 1.60
4lgv_A 4lgv_B 271 264 262 283 2.30
4m64_A 4m64_B 37 24 21 80 3.35
3owg_A 3owg_B 79 79 79 81 2.86
3b9t_A 3b9t_B 295 295 295 296 1.58
4xza_A 4xza_B 188 182 181 203 1.80
3gip_A 3gip_B 306 301 296 313 1.50
2zog_A 2zog_B 327 316 303 342 1.70
4plp_A 4plp_B 308 300 299 315 1.49
3e0j_A 3e0j_C 171 171 171 171 3.00
3mk7_A 3mk7_D 29 29 29 29 3.20
4qf5_A 4qf5_B 105 103 100 112 2.80
4j7h_A 4j7h_B 333 324 321 337 1.69
2r7d_A 2r7d_B 239 232 224 252 1.80
4ylf_B 4ylf_D 171 156 153 190 2.30
2pnq_A 2pnq_B 222 209 200 251 1.81
4n75_A 4n75_B 131 130 130 134 2.60
4zeo_A 4zeo_H 112 111 110 116 2.55
2acv_A 2acv_B 246 237 232 264 2.00
3i4z_A 3i4z_B 276 268 263 283 1.76
3k9d_A 3k9d_B 263 250 239 279 2.00
3s5w_A 3s5w_B 284 276 274 293 1.90
4znm_A 4znm_B 260 250 247 273 2.00
2wya_A 2wya_B 320 320 320 321 1.70
3flo_A 3flo_C 234 224 223 242 2.50
2zba_A 2zba_B 250 237 232 269 2.00
1wqa_A 1wqa_B 247 247 247 248 2.00
2rjb_A 2rjb_B 197 188 177 212 2.60
4o7o_A 4o7o_B 146 142 137 165 2.40
5bu2_A 5bu2_B 145 145 145 150 2.11
2wxz_A 2wxz_C 69 69 69 69 2.80
4jn3_A 4jn3_B 282 278 276 295 1.69
2npp_B 2npp_E 67 67 67 67 3.30
3rc0_A 3rc0_B 242 235 234 256 2.19
4x4w_A 4x4w_B 278 276 272 281 1.90
4lly_A 4lly_C 138 135 135 148 1.60
3upl_A 3upl_B 292 288 282 292 1.50
4djd_C 4djd_E 82 80 79 92 2.38
1ux4_A 1ux4_B 131 131 131 131 3.30
4bxf_A 4bxf_B 216 212 210 225 2.05
3qnq_A 3qnq_B 58 52 50 66 3.29
3b9o_A 3b9o_B 306 296 292 314 1.90
3dje_A 3dje_B 325 310 298 343 1.60
2y27_A 2y27_B 302 294 289 317 1.60
3or1_A 3or1_D 305 295 288 317 1.76
2yin_A 2yin_B 124 118 116 129 2.70
4igb_A 4igb_B 320 302 289 333 2.09
4xrp_C 4xrp_F 147 138 134 157 3.30
3mn8_A 3mn8_B 157 157 156 157 2.70
5cqs_A 5cqs_B 65 57 55 77 2.70
5a07_A 5a07_B 304 298 295 312 1.90
4hw6_A 4hw6_B 273 270 267 273 1.70
4hj1_A 4hj1_B 160 159 158 169 1.90
4m9d_A 4m9d_B 280 273 265 290 1.82
1c3c_A 1c3c_B 304 301 300 307 1.80
2bas_A 2bas_B 75 67 64 84 2.61
2a1s_A 2a1s_B 130 118 112 146 2.60
2puz_A 2puz_B 253 247 243 260 1.83
4d7e_A 4d7e_B 128 122 117 135 2.40
4r5o_A 4r5o_B 199 196 196 202 2.64
4fdt_A 4fdt_B 240 235 234 246 1.93
2cmz_A 2cmz_B 198 186 180 222 2.40
4dzi_A 4dzi_B 264 260 259 272 1.60
4ipa_A 4ipa_B 241 229 217 259 2.30
3clq_A 3clq_B 160 149 141 172 2.50
2fiq_A 2fiq_B 185 183 177 197 2.25
4w4t_A 4w4t_B 269 265 264 278 1.84
3hno_A 3hno_B 234 230 228 236 2.00
2a5h_A 2a5h_B 112 112 112 112 2.10
3oy2_A 3oy2_B 129 126 125 135 2.31
4hpq_C 4hpq_F 95 95 95 95 3.06
4kv9_A 4kv9_B 128 125 123 135 1.93
1lxy_A 1lxy_B 313 307 301 327 2.00
4eoz_B 4eoz_D 66 61 58 74 2.40
4xfj_A 4xfj_B 257 251 251 261 1.55
3i3v_A 3i3v_B 184 179 172 210 2.30
4l4q_A 4l4q_B 230 216 211 259 2.00
5c1z_A 5c1z_B 239 236 236 239 1.79
1zee_A 1zee_B 191 191 190 191 2.31
2pm7_A 2pm7_C 73 71 69 74 2.35
3pvz_A 3pvz_B 127 122 116 138 2.10
2fyf_A 2fyf_B 250 248 247 253 1.50
4nee_A 4nee_B 91 86 85 102 2.88
3ks7_A 3ks7_B 248 245 243 251 2.30
3p24_A 3p24_B 224 216 210 228 1.80
4v1s_A 4v1s_B 274 271 270 275 1.50
2qcz_A 2qcz_B 72 65 64 81 2.70
2pmz_C 2pmz_G 43 43 43 43 3.40
3fd5_A 3fd5_B 189 185 181 197 1.90
4ar9_A 4ar9_B 276 268 266 288 1.69
4xrp_B 4xrp_E 103 100 98 106 3.30
3kgw_A 3kgw_B 242 240 240 249 1.65
4ewt_A 4ewt_B 190 178 169 211 2.10
4yy8_A 4yy8_B 226 220 217 229 1.81
4fkz_A 4fkz_B 281 273 270 292 1.69
3gf5_A 3gf5_B 123 114 112 137 2.50
1cs1_A 1cs1_B 247 243 239 257 1.50
2vun_A 2vun_B 267 264 257 273 1.89
2we8_A 2we8_B 58 54 51 64 2.30
4xm4_A 4xm4_B 52 49 48 56 2.95
1qo0_A 1qo0_B 236 227 220 253 2.25
4yzz_A 4yzz_D 213 205 197 236 1.30
4hne_A 4hne_B 109 99 96 125 2.95
1t6g_A 1t6g_B 239 235 232 248 1.80
2ash_A 2ash_B 229 226 222 236 1.90
1qh4_A 1qh4_B 251 238 229 264 1.41
3doh_A 3doh_B 227 201 189 280 2.60
3tii_A 3tii_B 100 90 89 108 2.50
4rou_A 4rou_B 62 57 57 64 2.71
4uwm_A 4uwm_B 212 211 210 214 1.90
2pyg_A 2pyg_B 257 252 251 264 2.10
3wxm_B 3wxm_D 166 157 149 193 2.30
3r4z_A 3r4z_B 263 259 255 274 1.55
4j7a_A 4j7a_B 245 242 239 251 1.49
4h18_A 4h18_B 219 215 212 222 1.75
4rfl_A 4rfl_B 203 201 198 216 2.20
4lr4_A 4lr4_B 184 183 183 185 2.43
3fmc_A 3fmc_B 259 254 253 264 1.80
4q66_A 4q66_D 9 9 9 10 3.35
3k17_A 3k17_B 206 200 195 213 2.10
3pqv_A 3pqv_B 158 152 149 172 2.61
4h5i_A 4h5i_B 262 260 258 267 1.36
1f0k_A 1f0k_B 189 176 171 197 1.90
3ecr_A 3ecr_B 129 127 127 130 2.18
3ly0_A 3ly0_B 251 250 248 255 1.40
1ydw_A 1ydw_B 163 151 145 187 2.49
4k8v_A 4k8v_B 210 206 200 219 2.00
3lzk_A 3lzk_B 166 160 157 169 1.90
3hrq_A 3hrq_B 203 199 197 204 1.80
4onq_A 4onq_B 100 95 95 107 2.50
1px5_A 1px5_B 212 203 191 224 1.74
3kpt_A 3kpt_B 127 114 112 135 2.10
1jl0_A 1jl0_B 206 206 204 211 1.50
3vgz_A 3vgz_B 203 199 197 208 1.70
3zyg_A 3zyg_B 204 202 198 209 2.20
5c2v_B 5c2v_E 101 86 84 109 2.70
1vyu_A 1vyu_B 96 92 90 107 2.30
1x7d_A 1x7d_B 234 226 220 244 1.60
2bbd_A 2bbd_B 217 199 189 238 2.04
3l8q_A 3l8q_B 238 234 231 243 1.57
4hn3_A 4hn3_B 173 171 167 181 2.05
2obn_A 2obn_B 173 169 168 177 2.30
4lct_A 4lct_B 127 114 108 144 2.70
4y7e_A 4y7e_B 204 202 201 208 1.50
4mco_A 4mco_B 205 202 201 215 1.60
2hj9_A 2hj9_B 142 136 132 157 2.34
3b4n_A 3b4n_B 211 204 196 225 1.45
4jjf_A 4jjf_B 174 171 169 180 2.20
4m38_A 4m38_B 201 197 197 206 2.20
1vrb_A 1vrb_B 60 58 57 68 2.60
4esw_A 4esw_B 225 223 218 234 1.60
4p63_A 4p63_B 178 178 176 180 2.20
1v9d_A 1v9d_B 161 146 127 189 2.60
4xzz_A 4xzz_B 181 178 175 190 2.03
4ynw_A 4ynw_B 29 29 28 29 2.95
4bfa_A 4bfa_B 208 205 201 213 1.65
4us5_A 4us5_B 220 214 212 230 1.80
2yq2_A 2yq2_B 79 79 75 84 2.58
3ap1_A 3ap1_B 197 189 185 211 1.90
3x27_A 3x27_B 206 199 195 217 2.48
2czc_A 2czc_B 218 203 196 237 2.00
2pig_A 2pig_B 186 176 172 191 2.38
3csy_I 3csy_K 22 22 22 22 3.40
4h0n_A 4h0n_B 139 130 129 149 2.71
1gxm_A 1gxm_B 220 214 208 229 1.32
1sz2_A 1sz2_B 152 140 136 167 2.20
2hfs_A 2hfs_B 206 193 184 219 1.75
2z6i_A 2z6i_B 186 182 178 194 1.70
4chi_A 4chi_B 184 184 184 184 1.27
2nud_A 2nud_B 165 163 162 172 2.30
2q4a_A 2q4a_B 0 0 0 0 2.39
3e59_A 3e59_B 90 83 80 105 2.10
3hxj_A 3hxj_B 160 145 141 166 2.00
4g3h_A 4g3h_B 172 170 169 178 2.20
4qdq_A 4qdq_B 206 197 194 213 1.95
1qlw_A 1qlw_B 220 214 209 226 1.09
4wii_A 4wii_B 107 104 103 113 2.05
1rm6_B 1rm6_E 202 199 199 204 1.60
1r5z_A 1r5z_B 195 194 192 196 1.95
2b5n_A 2b5n_B 129 107 100 161 2.80
2b81_A 2b81_B 206 194 193 230 2.50
3p4g_A 3p4g_B 184 173 170 205 1.70
4l8k_A 4l8k_B 210 208 205 213 2.26
1dml_A 1dml_C 165 165 165 165 2.70
4nv0_A 4nv0_B 216 211 210 221 1.65
4omg_A 4omg_B 198 196 194 201 1.64
3t5v_A 3t5v_D 110 105 101 117 2.90
4rlz_A 4rlz_B 220 209 202 239 1.19
1l9x_A 1l9x_B 190 185 184 194 1.60
4ll1_A 4ll1_C 104 98 91 127 2.00
4ru8_A 4ru8_B 146 122 119 175 2.37
4tvv_A 4tvv_B 215 210 205 223 1.40
5c2v_C 5c2v_F 103 91 90 111 2.70
2q4z_A 2q4z_B 0 0 0 0 1.80
3ckd_A 3ckd_B 21 18 18 24 2.65
3e15_A 3e15_B 203 194 191 207 2.00
4bqn_A 4bqn_B 182 180 179 183 1.38
4h6q_A 4h6q_C 183 177 175 188 1.36
1u60_A 1u60_B 217 213 213 221 1.61
2ckd_A 2ckd_B 119 113 110 130 2.80
3ic8_A 3ic8_B 168 151 143 184 2.40
4zbp_A 4zbp_B 35 31 29 43 2.60
5dmn_A 5dmn_B 75 75 74 75 2.89
2dpl_A 2dpl_B 156 151 146 165 1.43
3uuw_A 3uuw_B 207 205 203 211 1.63
3vyw_A 3vyw_B 136 127 121 154 2.49
4wmy_A 4wmy_B 118 118 118 121 1.60
1h1n_A 1h1n_B 210 203 201 217 1.12
4ydr_A 4ydr_B 189 182 181 197 1.60
5bov_A 5bov_B 213 212 210 214 1.60
2vdw_A 2vdw_C 171 168 168 172 2.70
4chb_A 4chb_B 187 186 186 187 1.56
3qoe_A 3qoe_B 38 15 14 108 3.00
3gu3_A 3gu3_B 181 181 181 182 2.30
4qnn_A 4qnn_B 99 96 94 108 2.50
3nk4_A 3nk4_B 125 119 119 129 2.00
4rma_A 4rma_B 180 177 175 183 1.75
4yci_A 4yci_B 19 19 19 20 3.25
2jhn_A 2jhn_B 184 180 171 188 1.80
3r1x_A 3r1x_B 182 175 174 190 2.09
3cvg_A 3cvg_B 145 142 139 153 1.97
4d4z_A 4d4z_B 180 178 176 182 1.70
4ysl_A 4ysl_B 214 211 209 215 1.46
4zo3_A 4zo3_B 192 188 185 198 1.67
1r4q_A 1r4q_L 147 132 127 168 2.50
1tvn_A 1tvn_B 209 200 196 216 1.41
2pmi_B 2pmi_D 115 107 103 119 2.90
3d4o_A 3d4o_B 170 168 165 176 2.10
3isr_A 3isr_B 182 178 175 194 1.90
3kg7_A 3kg7_B 63 57 55 70 2.77
2nxo_A 2nxo_B 160 154 151 164 2.04
3nre_A 3nre_B 185 184 181 189 1.59
3ois_A 3ois_B 179 175 170 188 1.65
4kvg_B 4kvg_D 161 161 159 167 1.65
1e5r_A 1e5r_B 118 102 97 134 2.30
2y8v_A 2y8v_B 193 181 177 203 1.99
3pja_J 3pja_K 43 43 42 45 3.00
4q2e_A 4q2e_B 25 25 25 26 3.40
1kzq_A 1kzq_B 137 135 132 154 1.70
1qex_A 1qex_B 159 152 148 164 2.30
4kuj_A 4kuj_B 130 123 122 144 1.99
1gvn_B 1gvn_D 188 177 170 199 1.95
2vha_A 2vha_B 186 183 181 187 1.00
3jz0_A 3jz0_B 197 185 178 203 2.00
4r0g_A 4r0g_B 47 42 41 52 2.70
4b2o_A 4b2o_B 186 184 182 196 1.64
4gkp_A 4gkp_B 99 93 90 115 2.42
4tkn_A 4tkn_B 21 21 21 21 3.00
4fzl_A 4fzl_B 140 133 133 152 1.46
4iv0_A 4iv0_B 180 169 163 195 1.40
2ww4_A 2ww4_B 189 182 181 192 2.00
3wsc_A 3wsc_B 155 152 150 158 1.99
3h90_A 3h90_B 45 42 38 53 2.90
3vr0_A 3vr0_B 131 126 123 144 2.20
3tmg_A 3tmg_B 196 194 193 200 1.90
2f1k_A 2f1k_B 168 150 147 187 1.55
4omj_A 4omj_B 206 205 204 206 1.60
1t0f_A 1t0f_B 168 159 158 183 1.85
3c5n_A 3c5n_B 123 116 114 134 1.80
4ylf_A 4ylf_C 46 43 42 53 2.30
1usy_A 1usy_B 98 89 85 115 2.52
2v27_A 2v27_B 168 164 161 173 1.50
4nsv_A 4nsv_B 181 181 181 182 0.90
4rl8_A 4rl8_B 150 147 146 156 2.30
3w20_A 3w20_B 139 126 121 151 1.77
4toq_A 4toq_B 175 174 173 179 1.60
3fsg_A 3fsg_B 171 164 158 181 2.00
4ebj_A 4ebj_B 159 155 155 169 1.60
4tw5_A 4tw5_B 143 141 140 146 2.37
5dm0_A 5dm0_B 176 169 166 191 1.75
4cij_A 4cij_B 120 119 118 120 2.30
3u6u_A 3u6u_C 136 130 127 149 1.92
1zkp_A 1zkp_B 170 166 160 177 1.50
2pw9_A 2pw9_B 142 138 135 151 2.10
2qv6_A 2qv6_B 177 168 160 184 2.00
4kt6_A 4kt6_C 179 173 168 186 1.71
4onw_A 4onw_B 184 180 175 187 1.65
3qzy_A 3qzy_B 145 140 136 159 2.14
4z3t_A 4z3t_B 142 135 134 147 1.62
3l09_A 3l09_B 34 34 34 34 2.81
4en2_A 4en2_M 62 60 59 66 2.58
1eku_A 1eku_B 43 42 41 43 2.90
2i62_A 2i62_B 195 187 174 224 1.80
3pos_A 3pos_B 174 172 171 177 1.65
4hi0_B 4hi0_D 123 123 123 124 2.35
3uit_A 3uit_B 132 130 126 138 2.05
4fmr_A 4fmr_B 117 116 115 118 2.25
3rpc_A 3rpc_B 197 194 190 202 1.49
1ig3_A 1ig3_B 169 161 157 175 1.90
5bqt_A 5bqt_B 9 9 9 10 3.00
2oq2_A 2oq2_B 117 114 113 120 2.10
3guw_A 3guw_B 27 27 27 27 3.20
3llk_A 3llk_B 144 142 137 150 2.00
5af0_A 5af0_B 72 66 66 78 2.40
1qh5_A 1qh5_B 167 165 162 176 1.45
2apj_A 2apj_B 179 178 177 179 1.60
4p8i_A 4p8i_B 114 112 112 119 1.85
4xhf_A 4xhf_B 128 123 119 136 1.76
3luf_A 3luf_B 151 141 139 162 1.76
3rht_A 3rht_B 165 162 161 167 1.83
1zvt_A 1zvt_B 162 155 145 180 1.70
1yt5_A 1yt5_B 116 112 110 125 2.30
2i33_A 2i33_B 152 148 147 154 1.57
3oii_A 3oii_B 107 103 100 114 1.85
2yfa_A 2yfa_B 130 128 123 136 1.80
3g1p_A 3g1p_B 183 178 175 193 1.40
4bb7_A 4bb7_B 109 103 102 119 2.40
3d2o_A 3d2o_B 140 139 138 146 2.04
4fva_A 4fva_B 156 154 152 156 2.07
4i9x_A 4i9x_B 113 111 107 115 2.10
3c8w_A 3c8w_B 187 185 185 188 1.60
3md9_A 3md9_B 144 141 139 152 1.50
4cng_A 4cng_B 93 90 84 97 1.10
2bh1_A 2bh1_B 108 106 105 115 2.40
2bu3_A 2bu3_B 142 139 137 150 1.40
2phn_A 2phn_B 145 141 138 149 1.35
4lmo_A 4lmo_B 138 130 128 146 2.37
4lp7_A 4lp7_B 53 53 52 55 2.83
4xmr_A 4xmr_B 145 136 134 164 1.30
2g80_A 2g80_B 136 128 125 143 2.28
3gne_A 3gne_B 170 170 169 170 1.20
2ako_A 2ako_B 156 150 147 164 2.20
3nut_A 3nut_B 117 103 97 131 2.22
3zd8_A 3zd8_B 122 117 114 129 2.00
4bq6_D 4bq6_F 82 82 82 82 2.30
2hkl_A 2hkl_B 169 161 155 176 2.60
4npl_A 4npl_B 139 136 132 142 1.65
1jk9_B 1jk9_D 108 101 100 114 2.90
2zos_A 2zos_B 131 122 118 144 1.70
2nxv_A 2nxv_B 170 166 162 170 1.10
3m0z_A 3m0z_B 156 152 149 157 1.20
3npg_A 3npg_B 87 87 87 88 2.70
4ha7_A 4ha7_B 80 79 78 86 2.10
4olt_A 4olt_B 147 144 141 155 1.59
1h21_A 1h21_B 120 119 115 128 2.50
2zjt_A 2zjt_B 67 67 67 67 2.80
3kmh_A 3kmh_B 161 158 156 168 1.58
3nqi_A 3nqi_B 141 141 141 143 1.87
4e9j_A 4e9j_B 97 91 89 106 2.03
3e0r_A 3e0r_B 138 124 119 148 2.30
3eto_A 3eto_B 154 151 150 156 2.00
3cvj_A 3cvj_B 142 138 135 143 2.00
3qy9_A 3qy9_B 135 129 128 143 1.80
4jj0_A 4jj0_B 114 108 107 118 1.80
1sqs_A 1sqs_B 162 149 145 170 1.50
1wyz_A 1wyz_B 75 69 69 83 2.50
2hj9_C 2hj9_D 72 64 63 85 2.34
2bkx_A 2bkx_B 175 172 167 176 1.40
2vxb_A 2vxb_B 87 85 85 92 2.30
3bos_A 3bos_B 124 119 116 139 1.75
3kae_A 3kae_B 72 72 72 72 2.30
4ols_A 4ols_B 126 123 120 129 2.27
1dek_A 1dek_B 130 122 117 144 2.00
3zbo_A 3zbo_B 142 139 134 149 1.58
1xff_A 1xff_B 153 147 147 157 1.80
4kgh_A 4kgh_B 31 24 24 37 2.81
4bjm_A 4bjm_B 49 47 46 51 2.60
1xv2_A 1xv2_B 147 141 137 151 2.00
3rk1_A 3rk1_B 95 87 86 103 2.30
4psn_A 4psn_B 111 108 106 116 2.05
1m1l_A 1m1l_B 153 152 152 154 2.65
3orh_A 3orh_B 156 153 152 160 1.86
3bhd_A 3bhd_B 110 104 99 128 1.50
3euh_C 3euh_D 65 55 51 83 2.90
5ctm_A 5ctm_B 126 125 123 128 1.00
1qfj_A 1qfj_B 119 117 110 129 2.20
3woz_A 3woz_B 95 88 84 104 2.20
4r39_A 4r39_B 101 95 91 109 2.60
5c5s_A 5c5s_B 88 85 84 95 2.20
1xpi_A 1xpi_B 111 104 97 123 2.20
2oxc_A 2oxc_B 142 140 139 149 1.30
3beu_A 3beu_B 142 138 137 148 1.05
2egv_A 2egv_B 135 131 127 151 1.45
3tgo_A 3tgo_B 105 98 95 115 2.90
1ezi_A 1ezi_B 112 101 99 122 2.00
2eq5_A 2eq5_B 107 98 96 116 2.20
4of8_A 4of8_B 127 126 125 130 1.90
1l6r_A 1l6r_B 155 147 144 161 1.40
3dgs_A 3dgs_B 104 98 96 120 1.90
4l0k_A 4l0k_B 92 87 82 97 2.33
5bwj_A 5bwj_B 90 88 86 98 2.05
2e50_A 2e50_B 62 58 53 73 2.30
2yg9_A 2yg9_B 137 131 130 140 1.95
3ez0_A 3ez0_B 66 61 60 75 2.33
3kb4_A 3kb4_B 107 104 101 114 2.41
5brl_A 5brl_B 72 71 70 74 2.00
2i3f_A 2i3f_B 135 132 130 147 1.38
2ree_A 2ree_B 123 122 119 128 1.95
3keb_A 3keb_B 114 106 105 120 1.80
4r29_A 4r29_B 114 107 104 128 2.31
1oq1_A 1oq1_B 146 138 134 155 1.70
2dgd_A 2dgd_B 98 97 96 99 2.90
2pd0_A 2pd0_B 119 114 111 136 2.30
2xwl_A 2xwl_B 119 115 114 128 1.49
3c9a_A 3c9a_B 154 144 138 164 1.60
3duw_A 3duw_B 142 135 133 154 1.20
2jlp_A 2jlp_B 92 89 88 99 1.70
4ab5_A 4ab5_B 78 76 74 82 2.51
4pel_A 4pel_C 24 23 22 26 2.80
2f2g_A 2f2g_B 117 113 111 132 2.10
2i74_A 2i74_B 134 130 127 136 1.75
4hnh_A 4hnh_B 134 127 124 143 1.58
4irv_A 4irv_B 128 117 113 144 2.04
2r1b_A 2r1b_B 117 115 113 123 1.72
4gel_A 4gel_B 101 97 94 111 1.76
4zil_A 4zil_B 124 118 117 132 1.51
2erj_B 2erj_F 72 71 71 73 3.00
2ntt_A 2ntt_B 178 175 173 180 1.56
1khu_A 1khu_B 102 100 99 108 2.50
4r0s_A 4r0s_B 67 67 64 67 2.03
3ih5_A 3ih5_B 102 97 93 111 2.60
4jmq_A 4jmq_B 132 131 130 135 1.90
4cso_A 4cso_B 67 67 66 69 2.60
4oki_A 4oki_B 99 98 95 103 1.50
2a33_A 2a33_B 108 103 100 112 1.95
4cog_A 4cog_B 134 134 134 136 1.60
4wve_A 4wve_B 108 106 104 116 1.60
2p72_A 2p72_B 136 135 134 143 2.00
2w1j_A 2w1j_B 126 121 118 134 1.24
3ig2_A 3ig2_B 113 103 99 119 2.09
2a9v_A 2a9v_B 106 102 102 112 2.24
3e7d_A 3e7d_B 130 124 118 133 1.80
3keo_A 3keo_B 140 133 131 146 1.50
4ri2_A 4ri2_B 78 75 72 82 2.35
1hf2_A 1hf2_B 90 83 81 96 2.20
2zkg_A 2zkg_B 134 130 127 138 1.77
4ief_A 4ief_C 83 80 80 83 2.30
1sxr_A 1sxr_B 112 112 111 113 1.56
2hra_A 2hra_B 98 94 91 109 1.90
2g3v_A 2g3v_B 109 108 107 112 2.30
2gix_A 2gix_B 142 133 128 156 2.02
3ts3_A 3ts3_B 153 149 147 159 1.49
4omv_A 4omv_B 18 17 17 19 2.75
5c00_A 5c00_B 121 118 116 124 1.77
1zq7_A 1zq7_B 131 127 123 134 2.11
2fxa_A 2fxa_B 66 65 63 76 2.40
2gz4_A 2gz4_B 137 128 124 142 1.50
1rku_A 1rku_B 139 134 131 145 1.47
2c24_A 2c24_B 114 113 113 118 2.27
2oq0_A 2oq0_B 90 81 75 101 2.00
3flo_B 3flo_D 72 72 72 75 2.50
3kz9_A 3kz9_B 89 82 79 103 2.10
4hkj_D 4hkj_H 21 21 21 21 3.00
4r81_A 4r81_B 129 122 119 138 1.50
3zgi_A 3zgi_B 51 51 51 54 2.25
4ack_A 4ack_B 83 82 79 89 2.15
4xba_A 4xba_B 133 130 127 135 1.50
4ra6_A 4ra6_P 65 64 64 68 2.50
2ahm_E 2ahm_F 51 46 45 56 2.40
2np5_A 2np5_B 104 99 93 113 1.80
3mk7_B 3mk7_E 31 31 31 31 3.20
1zyn_A 1zyn_B 92 90 88 98 2.30
3cvo_A 3cvo_B 110 105 105 117 1.80
3fz5_A 3fz5_B 75 69 68 82 2.40
3mxo_A 3mxo_B 118 112 111 121 1.70
2vq5_A 2vq5_B 91 86 82 105 2.09
3fxa_A 3fxa_B 132 131 130 135 1.60
4u5a_A 4u5a_B 31 31 31 32 2.75
1yll_A 1yll_B 99 97 95 102 1.64
2xt2_A 2xt2_B 119 114 113 123 2.00
4pon_A 4pon_B 89 87 84 91 1.90
1bcp_B 1bcp_H 139 139 139 139 2.70
1mbm_A 1mbm_B 96 94 92 106 2.00
1pvm_A 1pvm_B 124 122 119 128 1.50
4la2_A 4la2_B 127 126 125 129 1.60
1sbz_A 1sbz_B 104 104 103 107 2.00
2f4i_A 2f4i_B 104 102 101 111 2.25
4dlh_A 4dlh_B 94 93 92 100 1.90
3hhc_A 3hhc_B 23 22 22 26 2.80
3vv4_A 3vv4_B 90 87 85 95 2.00
3frq_A 3frq_B 114 110 105 116 1.76
3pas_A 3pas_B 122 117 117 124 1.90
4khb_B 4khb_D 84 82 81 87 2.40
1tc5_A 1tc5_B 128 127 125 128 1.93
2nx4_A 2nx4_B 116 111 108 126 1.70
3g2e_A 3g2e_B 114 107 104 124 2.00
4ktb_A 4ktb_B 101 92 86 105 1.94
4xch_A 4xch_B 100 98 97 100 2.20
5a9i_A 5a9i_B 58 58 57 62 2.84
2rhm_A 2rhm_B 100 99 97 104 1.70
3i6x_A 3i6x_B 97 96 95 97 2.50
4c7a_A 4c7a_B 41 40 39 45 2.30
4nk2_A 4nk2_B 97 93 93 105 1.96
2php_A 2php_B 120 117 114 126 2.03
2xvo_A 2xvo_B 90 87 87 94 2.08
3o65_A 3o65_C 88 83 80 98 2.70
4aci_A 4aci_B 87 84 78 99 1.65
1vkf_A 1vkf_B 114 107 104 119 1.65
1pxv_A 1pxv_B 130 124 123 139 1.80
4zxk_A 4zxk_B 133 130 128 135 1.84
3sho_A 3sho_B 108 108 108 114 1.80
4yf1_A 4yf1_B 95 93 91 101 1.85
1tjf_A 1tjf_B 117 110 105 126 2.21
4jxq_A 4jxq_B 97 95 95 97 1.15
3cqn_A 3cqn_B 90 86 86 100 2.00
4oig_A 4oig_B 74 74 74 74 2.69
4urj_A 4urj_B 74 73 73 76 2.68
1rli_A 1rli_B 89 84 83 93 1.80
1xhn_A 1xhn_B 120 115 112 124 1.95
4q52_A 4q52_B 87 86 86 87 2.60
4ygu_A 4ygu_B 71 71 71 71 2.20
2hiy_A 2hiy_B 123 118 116 132 1.40
2zvy_A 2zvy_B 105 97 92 112 1.75
3c85_A 3c85_B 73 69 65 79 1.90
4cua_A 4cua_B 125 124 123 127 1.54
4whn_A 4whn_B 6 6 6 6 2.15
3kta_A 3kta_C 89 86 83 92 1.63
4d2m_A 4d2m_C 77 75 73 79 2.10
3czx_A 3czx_B 107 102 100 112 1.60
3kzy_A 3kzy_B 96 95 92 99 1.90
2f5j_A 2f5j_B 80 74 70 94 2.20
5dd8_A 5dd8_B 54 54 54 54 2.05
2x32_A 2x32_B 109 108 108 112 1.55
4wj7_A 4wj7_B 40 39 38 41 2.75
4y97_B 4y97_D 75 68 66 77 2.51
1of3_A 1of3_B 109 106 105 116 2.00
2gd5_A 2gd5_B 15 14 13 17 2.80
2oh1_A 2oh1_B 90 88 84 96 1.46
2ia1_A 2ia1_B 114 112 110 116 1.59
4un1_B 4un1_D 77 75 71 87 1.97
1or4_A 1or4_B 85 72 68 97 2.15
1rxq_A 1rxq_B 104 99 99 105 1.70
1y9i_A 1y9i_B 100 93 92 107 1.80
4e0e_A 4e0e_B 52 51 51 53 2.90
4kop_A 4kop_B 83 79 78 89 1.75
4yhu_A 4yhu_B 41 35 34 51 2.70
2qjw_A 2qjw_B 101 98 97 108 1.35
3cwx_A 3cwx_B 65 58 56 69 2.30
3ebk_A 3ebk_B 112 111 111 113 1.90
4g6v_A 4g6v_C 58 58 58 58 2.64
4p0t_A 4p0t_B 90 85 82 95 1.49
5dor_A 5dor_B 56 54 54 58 2.50
1ynb_A 1ynb_B 107 106 105 112 1.76
2ej8_A 2ej8_B 66 62 60 79 1.84
3gyk_A 3gyk_B 107 106 106 107 1.76
4abx_A 4abx_B 95 92 88 97 2.04
1np6_A 1np6_B 80 69 66 85 1.90
1ytl_A 1ytl_B 94 90 85 98 1.80
3kep_A 3kep_B 98 91 89 103 1.82
3kb2_A 3kb2_B 88 83 76 100 2.20
3kta_B 3kta_D 79 76 72 82 1.63
4ebr_A 4ebr_B 58 53 52 61 2.70
2yg2_A 2yg2_B 71 70 70 78 1.70
3c8g_A 3c8g_B 60 57 54 66 2.50
3hnm_A 3hnm_B 57 55 54 58 3.00
4ftx_A 4ftx_B 89 87 84 98 2.10
3ntk_A 3ntk_B 96 92 86 104 1.80
4zjf_A 4zjf_B 84 78 77 88 2.60
1f3u_B 1f3u_D 48 45 45 51 1.70
3jyb_A 3jyb_B 81 80 80 87 2.04
3hie_A 3hie_B 93 90 89 101 2.00
3wur_A 3wur_B 112 109 108 116 1.45
2vzb_A 2vzb_B 88 88 85 88 2.30
3me7_A 3me7_B 92 86 84 114 1.50
4dq9_A 4dq9_B 84 79 75 94 1.59
4icx_A 4icx_B 54 51 49 58 2.70
2vx8_A 2vx8_B 69 65 62 83 2.20
2zca_A 2zca_B 89 85 80 104 1.80
3vcf_A 3vcf_B 77 72 71 91 2.70
4xuu_A 4xuu_B 41 39 38 46 2.62
1v8c_A 1v8c_B 83 80 75 90 1.60
2nyx_A 2nyx_B 51 45 44 68 2.30
4iuh_A 4iuh_B 75 74 71 79 2.20
4lks_A 4lks_C 118 118 118 118 1.50
2imj_A 2imj_B 114 107 104 117 1.50
2ox6_A 2ox6_B 103 98 94 116 1.70
3fet_A 3fet_B 89 84 83 92 2.05
3nec_A 3nec_B 96 91 89 109 1.70
1nyk_A 1nyk_B 95 91 91 97 1.31
2jh2_A 2jh2_B 37 33 31 45 2.50
2w82_A 2w82_B 53 49 46 57 2.80
3cxj_A 3cxj_B 67 60 57 80 2.80
3da0_A 3da0_B 93 89 85 95 1.65
4apo_A 4apo_B 87 84 82 93 1.90
4ihz_A 4ihz_B 111 107 105 118 1.50
1vjl_A 1vjl_B 78 75 74 87 1.90
1wkq_A 1wkq_B 94 91 89 102 1.17
3e8p_A 3e8p_B 68 65 65 70 2.30
4zyg_A 4zyg_B 60 56 52 67 2.80
3fh3_A 3fh3_B 59 58 58 59 2.10
3gqh_A 3gqh_B 83 80 80 90 1.80
4a5z_A 4a5z_B 103 101 98 106 2.30
4dov_A 4dov_C 88 84 81 95 1.70
3urr_A 3urr_B 93 91 88 99 1.40
2wmm_A 2wmm_B 88 84 81 95 2.30
2oug_A 2oug_B 63 53 46 78 2.10
4wh5_A 4wh5_B 105 94 92 110 1.82
1rm6_C 1rm6_F 115 114 111 116 1.60
4ktw_A 4ktw_B 84 78 76 93 1.68
3pg6_A 3pg6_B 85 79 78 87 1.70
2gey_A 2gey_B 89 89 87 94 1.80
3eyt_A 3eyt_B 97 96 92 100 1.95
4uon_A 4uon_B 90 81 80 97 1.81
1k8f_A 1k8f_B 64 64 64 64 2.80
2rh0_A 2rh0_B 85 84 82 85 1.95
3mfb_A 3mfb_B 76 76 76 76 2.20
2gbb_A 2gbb_B 78 73 69 91 2.10
2ox7_A 2ox7_B 77 75 73 88 1.78
2fbl_A 2fbl_B 93 92 91 95 1.90
4xk8_F 4xk8_f 25 25 25 25 2.80
3gmx_A 3gmx_B 105 99 97 110 1.05
3hcj_A 3hcj_B 99 94 93 112 1.66
3kdq_A 3kdq_B 16 16 16 19 3.00
4r4k_A 4r4k_B 86 85 85 90 1.69
1qyn_A 1qyn_B 51 47 45 62 2.35
1zkr_A 1zkr_B 100 96 93 114 1.64
3c6f_A 3c6f_B 37 36 36 40 2.50
3wmv_A 3wmv_B 117 112 109 119 1.05
1ouw_A 1ouw_B 96 92 92 98 1.37
4a1g_A 4a1g_B 70 62 58 79 2.60
2qkp_A 2qkp_B 84 80 75 89 1.75
3c4r_A 3c4r_B 45 40 40 52 2.30
4noc_A 4noc_B 41 41 41 46 2.30
1s5a_A 1s5a_B 89 79 72 92 1.70
1vla_A 1vla_B 97 94 93 106 1.80
5c79_A 5c79_B 68 58 56 72 1.60
1v96_A 1v96_B 83 77 75 93 1.75
1yvi_A 1yvi_B 87 80 76 99 2.00
3o0g_D 3o0g_E 34 34 34 34 1.95
4a1r_A 4a1r_B 61 53 49 78 1.92
1khy_A 1khy_B 78 70 68 84 1.95
2i1a_A 2i1a_B 34 32 31 39 2.30
2r6u_A 2r6u_B 79 78 75 83 1.50
3f08_A 3f08_B 68 60 59 77 2.20
3f8x_A 3f8x_B 82 80 79 86 1.55
3rkc_A 3rkc_B 108 106 106 116 1.79
4nkp_A 4nkp_B 76 72 72 79 1.24
4l3k_A 4l3k_B 90 82 80 96 1.88
3aqb_A 3aqb_C 65 61 59 70 2.40
3fhk_A 3fhk_D 59 54 54 72 2.30
3osj_A 3osj_B 76 75 72 82 2.30
4ra6_B 4ra6_Q 31 30 29 34 2.50
2anv_A 2anv_B 90 86 83 93 1.04
3k44_A 3k44_B 73 71 71 76 2.10
5btw_A 5btw_B 88 87 86 94 1.20
1h9m_A 1h9m_B 73 73 71 74 1.65
1ry9_A 1ry9_B 92 88 86 97 1.82
1x99_A 1x99_B 95 93 92 99 1.40
3fes_A 3fes_B 84 80 75 87 1.82
3m6j_A 3m6j_B 74 70 70 79 1.90
3e0j_B 3e0j_D 60 60 60 60 3.00
3fdx_A 3fdx_B 75 73 72 76 1.58
4idi_A 4idi_B 70 70 70 70 1.90
4nbz_A 4nbz_C 80 79 78 80 1.75
4o6k_A 4o6k_B 83 82 82 84 2.10
4qtp_A 4qtp_B 77 77 76 78 1.90
2bo2_A 2bo2_B 44 42 42 48 2.60
2wsh_A 2wsh_B 65 61 60 77 1.90
4a90_A 4a90_B 67 66 66 70 1.90
4xs5_A 4xs5_B 20 19 19 23 2.90
5af2_A 5af2_B 108 106 105 112 1.39
1z1a_A 1z1a_B 44 42 41 48 2.50
2gxf_A 2gxf_B 13 13 13 13 3.10
2v8f_A 2v8f_B 68 66 65 71 1.10
2w4r_A 2w4r_B 35 30 29 45 2.60
3b8f_A 3b8f_B 96 91 85 104 1.90
4iab_A 4iab_B 80 79 78 83 1.66
1o7k_A 1o7k_B 77 73 71 88 2.00
3h8d_A 3h8d_B 59 56 56 62 2.20
3n1e_A 3n1e_B 62 52 50 76 1.70
3o10_A 3o10_B 82 78 74 94 1.90
4uij_A 4uij_B 29 27 27 29 2.70
3fbz_A 3fbz_B 69 68 67 74 2.30
3i0y_A 3i0y_B 69 66 65 80 1.50
3qbt_B 3qbt_D 80 76 76 89 2.00
3u3g_A 3u3g_B 91 87 84 99 1.40
1jl3_A 1jl3_B 76 68 66 86 1.60
2yc2_A 2yc2_B 60 60 60 60 2.59
3k6q_A 3k6q_B 84 81 79 87 1.80
3rob_A 3rob_B 82 79 77 87 1.48
3uc2_A 3uc2_B 32 31 30 32 2.09
4rbr_A 4rbr_B 95 93 88 102 1.70
1nc7_A 1nc7_B 76 74 73 79 1.55
1nu0_A 1nu0_B 62 57 53 74 1.60
3osv_A 3osv_B 81 78 77 91 2.35
4oeb_A 4oeb_B 96 94 94 97 1.85
4psf_A 4psf_B 64 62 61 76 1.58
2ov7_A 2ov7_B 23 21 19 25 2.30
3c7l_A 3c7l_B 74 73 70 78 1.89
3sum_A 3sum_B 86 86 82 97 1.87
4k8f_A 4k8f_B 3 3 3 3 2.70
4dgf_A 4dgf_B 72 69 66 75 1.60
4mqd_A 4mqd_B 65 64 63 72 2.16
1e50_B 1e50_D 55 54 52 57 2.60
1ete_A 1ete_B 68 66 63 72 2.20
2xw6_A 2xw6_B 67 66 66 67 1.08
3pmi_A 3pmi_B 29 24 23 37 2.82
3rpj_A 3rpj_B 67 66 65 71 1.90
4nwy_A 4nwy_B 82 81 80 83 2.00
4ph2_A 4ph2_B 86 86 84 87 1.44
1y5h_A 1y5h_B 66 65 64 68 1.50
1zvp_A 1zvp_B 57 52 51 62 2.20
2f5g_A 2f5g_B 76 72 70 87 1.70
2h5n_A 2h5n_B 65 57 53 70 2.01
3zpn_A 3zpn_B 65 64 60 71 2.36
4hc5_A 4hc5_B 88 88 87 91 1.45
1s28_A 1s28_B 43 43 43 44 3.00
3tnd_A 3tnd_C 66 66 65 72 2.70
3va4_A 3va4_B 60 58 56 75 1.54
2cjt_A 2cjt_B 96 95 93 96 1.44
3ct6_A 3ct6_B 71 67 65 75 1.10
4fpr_A 4fpr_B 65 63 63 67 2.40
3ecf_A 3ecf_B 88 87 85 90 1.90
3zzy_A 3zzy_B 71 66 65 77 1.40
4uz8_A 4uz8_B 42 41 40 44 2.30
3hx8_A 3hx8_B 61 59 58 67 1.45
3lfk_A 3lfk_B 58 53 50 72 1.60
4emo_A 4emo_B 43 39 34 49 2.00
2o2a_A 2o2a_B 69 61 59 79 2.10
3ehc_A 3ehc_B 78 78 77 81 2.12
4mn5_A 4mn5_B 42 38 37 53 2.00
4mv2_A 4mv2_B 74 72 70 74 1.35
4p1z_A 4p1z_B 31 31 31 32 2.30
2frh_A 2frh_B 29 28 28 31 2.50
2it9_A 2it9_B 66 65 64 72 1.80
3bb6_A 3bb6_B 66 62 59 72 2.30
4khb_A 4khb_C 48 48 47 51 2.40
1grw_A 1grw_B 65 63 62 68 2.60
2wl8_A 2wl8_B 61 57 51 72 2.05
3bwl_A 3bwl_B 73 72 71 74 1.73
3fy6_A 3fy6_B 74 73 69 78 2.10
3jvc_A 3jvc_B 38 34 34 41 2.69
4chm_A 4chm_B 77 72 68 91 2.10
4gj4_A 4gj4_B 62 60 59 64 1.80
4zr7_A 4zr7_B 73 67 64 82 1.86
1byf_A 1byf_B 93 91 87 97 2.00
2dyn_A 2dyn_B 59 54 51 61 2.30
1tx6_I 1tx6_J 49 48 47 56 2.20
2qhq_A 2qhq_B 69 67 66 79 1.76
3h9x_A 3h9x_B 43 43 43 43 2.51
3kk4_A 3kk4_B 81 79 77 85 1.95
3e8o_A 3e8o_B 63 60 59 65 1.40
5aig_A 5aig_B 62 62 62 62 1.16
1gu2_A 1gu2_B 80 74 73 91 1.19
2qya_A 2qya_B 49 39 39 62 2.17
4c9y_A 4c9y_B 58 55 53 63 2.01
2r4i_A 2r4i_B 79 76 76 81 1.60
3uul_A 3uul_B 69 65 62 72 1.95
4a0e_A 4a0e_B 69 69 68 71 2.04
1vjh_A 1vjh_B 77 74 74 78 2.10
2ogf_A 2ogf_B 87 84 82 93 1.89
4ole_A 4ole_B 71 70 70 73 2.52
2yx6_A 2yx6_B 53 47 46 69 2.00
4kqd_A 4kqd_B 48 42 40 55 1.55
1zc3_B 1zc3_D 61 60 58 65 2.00
3fka_A 3fka_B 68 65 62 72 1.69
3mqq_A 3mqq_B 74 72 72 75 1.65
3vhx_B 3vhx_D 31 31 31 31 2.81
3kor_A 3kor_B 65 61 57 72 1.60
1f3u_A 1f3u_C 41 37 35 45 1.70
1nz0_A 1nz0_B 62 60 56 65 1.20
1zle_A 1zle_B 64 64 62 66 1.90
4ekx_A 4ekx_C 77 74 73 81 1.75
3hh1_A 3hh1_B 46 41 40 58 1.85
3rms_A 3rms_B 54 53 52 55 2.13
2oqg_A 2oqg_B 55 54 53 57 1.54
2pyq_A 2pyq_B 67 67 66 67 1.50
3k7c_A 3k7c_B 58 56 55 62 2.00
3luq_A 3luq_B 48 39 38 57 2.49
4q28_A 4q28_B 24 21 21 25 2.64
2yh6_A 2yh6_B 59 57 57 63 1.55
3aj4_A 3aj4_B 57 49 49 79 1.00
2qzt_A 2qzt_B 67 62 59 75 1.70
2v66_B 2v66_C 26 19 16 42 2.10
3m86_A 3m86_B 59 55 55 66 1.65
4g6v_B 4g6v_D 43 43 43 43 2.64
4j2c_A 4j2c_C 67 65 61 72 1.80
2od6_A 2od6_B 59 58 56 66 1.85
2z0t_A 2z0t_B 68 65 62 75 1.80
3e0z_A 3e0z_B 71 69 68 73 1.75
3gdz_A 3gdz_B 47 44 44 52 2.20
3k2y_A 3k2y_B 42 38 35 50 2.40
4y89_A 4y89_B 74 74 74 75 1.47
1d2z_A 1d2z_C 57 56 53 59 2.00
1u5d_A 1u5d_B 68 64 59 77 1.70
1oey_J 1oey_K 66 63 61 72 2.00
3or1_C 3or1_F 52 50 49 53 1.76
3tuo_A 3tuo_B 60 54 53 65 1.70
1lyq_A 1lyq_B 60 60 58 63 1.50
2qzi_A 2qzi_B 53 49 47 58 2.20
4b6i_A 4b6i_B 57 53 51 61 1.95
3teq_A 3teq_B 60 59 58 63 1.90
4zkt_B 4zkt_D 135 135 135 135 3.05
2x1g_F 2x1g_G 140 140 140 140 3.35
1z3h_A 1z3h_B 86 75 73 117 3.10
4uoj_A 4uoj_B 654 652 651 657 2.50
2obe_A 2obe_B 653 634 627 684 2.10
2b3y_A 2b3y_B 562 552 543 580 1.85
3k5o_A 3k5o_B 425 404 384 458 2.20
3a0o_A 3a0o_B 523 514 508 538 2.11
3eh2_A 3eh2_B 341 330 328 364 2.35
3p5r_A 3p5r_B 503 495 477 514 2.25
4rdt_A 4rdt_B 103 100 99 103 3.20
3mbc_A 3mbc_B 343 334 327 358 1.90
1p7t_A 1p7t_B 405 382 375 444 1.95
4uzs_A 4uzs_B 498 490 482 506 1.74
4hiz_A 4hiz_B 503 494 493 512 1.60
1jmu_B 1jmu_D 280 280 280 280 2.80
4rid_A 4rid_B 98 98 98 100 3.30
2zxc_A 2zxc_B 422 420 417 437 2.20
3o0y_A 3o0y_B 426 405 390 449 1.70
4ru5_A 4ru5_B 433 433 432 436 1.52
4rwg_A 4rwg_B 154 154 153 162 2.44
3eb7_A 3eb7_B 406 399 392 439 2.30
4rm8_A 4rm8_B 250 246 238 265 1.90
4pxq_A 4pxq_B 352 347 341 368 2.20
5cd6_A 5cd6_B 415 415 412 420 2.26
3q9t_A 3q9t_B 402 396 394 416 2.24
3zk4_A 3zk4_B 427 426 424 434 1.65
1i19_A 1i19_B 382 373 367 392 1.70
3ib3_A 3ib3_B 407 390 375 431 2.05
4upk_A 4upk_B 363 359 357 368 2.24
3wfo_A 3wfo_B 15 15 15 15 3.40
4oal_A 4oal_B 290 289 288 291 1.90
4toz_A 4toz_B 348 341 334 366 1.50
3zxs_A 3zxs_B 309 299 294 315 2.70
4ihq_A 4ihq_B 245 230 224 263 2.00
4oy2_A 4oy2_C 110 95 91 131 2.90
4yfg_A 4yfg_B 63 62 61 69 3.49
5d68_A 5d68_B 167 164 164 169 2.91
2guw_A 2guw_B 111 97 92 132 2.64
4mt4_A 4mt4_B 260 254 251 264 2.37
4ags_A 4ags_B 229 226 225 233 2.30
4rp8_A 4rp8_C 173 170 170 178 2.36
1qjs_A 1qjs_B 43 43 43 43 2.90
3hsi_A 3hsi_B 258 248 243 269 2.20
2rad_A 2rad_B 80 71 70 87 2.75
3vqr_A 3vqr_B 227 225 220 230 2.01
3gk7_A 3gk7_B 328 326 321 334 1.85
4r9g_A 4r9g_B 196 191 186 203 2.20
3u07_A 3u07_B 244 238 234 251 2.08
3bs0_A 3bs0_B 146 146 146 146 2.60
4s3j_A 4s3j_B 294 283 278 320 1.60
4zjn_A 4zjn_B 237 233 231 240 1.98
4pev_A 4pev_B 156 149 147 168 2.58
4xnw_A 4xnw_C 133 128 125 137 2.70
3vl1_A 3vl1_B 260 249 246 260 1.60
4zlt_A 4zlt_B 75 72 72 78 3.00
4mm2_A 4mm2_B 246 239 233 252 1.60
2o4v_A 2o4v_B 291 280 276 298 1.94
4kbj_A 4kbj_B 158 153 148 169 2.45
4aez_A 4aez_D 187 177 174 201 2.30
3c5m_A 3c5m_B 131 131 131 131 2.60
1v6s_A 1v6s_B 242 239 231 262 1.50
3vw5_A 3vw5_B 224 217 215 229 2.60
2ff4_A 2ff4_B 251 248 244 261 1.90
4zov_A 4zov_B 253 251 245 263 2.00
2vgn_A 2vgn_B 207 188 181 224 2.50
3mmi_A 3mmi_B 163 152 148 176 2.30
3ty1_A 3ty1_B 266 260 258 267 1.90
3zik_A 3zik_B 178 174 170 185 2.14
4a8j_A 4a8j_D 202 202 202 202 2.10
3pic_A 3pic_B 259 247 240 279 1.90
4evq_A 4evq_B 217 216 213 220 1.40
4rny_A 4rny_B 209 199 191 224 2.00
4usx_A 4usx_B 120 118 118 125 1.80
3zwl_B 3zwl_D 206 194 189 212 2.20
3eni_A 3eni_C 213 213 213 213 2.20
5dz2_A 5dz2_B 146 142 138 157 2.11
3n8u_A 3n8u_B 225 222 222 229 1.44
4u9q_A 4u9q_B 130 129 125 137 2.10
4co6_A 4co6_B 103 94 92 118 2.50
5a11_A 5a11_B 169 168 168 171 2.47
1sg3_A 1sg3_B 137 129 126 152 2.60
4lrt_A 4lrt_C 174 173 173 174 1.50
1k1q_A 1k1q_B 50 48 45 57 2.80
3db2_A 3db2_B 173 170 170 180 1.70
2oex_A 2oex_B 88 77 72 119 2.58
3l0z_A 3l0z_B 96 89 82 108 2.65
2cxi_A 2cxi_B 255 252 244 271 1.94
4xdz_A 4xdz_B 240 237 235 240 1.15
4h41_A 4h41_B 226 226 225 227 1.80
4d4q_A 4d4q_B 57 52 51 58 2.40
4kay_A 4kay_B 250 249 248 250 1.78
3bjd_A 3bjd_B 175 170 168 181 1.85
5cfa_A 5cfa_B 249 241 235 261 1.45
4gwo_A 4gwo_B 59 59 59 59 2.39
1bcm_A 1bcm_B 144 136 128 155 2.80
4aui_A 4aui_B 36 34 34 36 3.20
2i44_A 2i44_B 199 190 184 210 2.04
4lrt_B 4lrt_D 141 140 139 144 1.50
3e4w_A 3e4w_B 197 196 195 199 1.80
2p90_A 2p90_B 122 116 114 134 2.35
3pg2_A 3pg2_B 220 209 203 227 1.80
4c9h_A 4c9h_B 37 36 36 37 3.20
3mc9_A 3mc9_B 88 82 77 97 2.20
3ubg_A 3ubg_B 166 159 153 176 2.50
3vh8_G 3vh8_H 176 171 170 182 1.80
4itr_A 4itr_B 197 194 194 200 2.30
3wmr_A 3wmr_B 222 209 203 229 1.95
1ppr_M 1ppr_N 206 206 206 206 2.00
4gsl_C 4gsl_D 20 19 19 25 2.70
2f5x_A 2f5x_B 201 194 192 206 1.72
4mup_A 4mup_B 188 188 188 191 1.60
4n7w_A 4n7w_B 169 167 167 176 1.95
3kdr_A 3kdr_B 101 94 89 120 2.90
2bln_A 2bln_B 184 175 172 200 1.20
2ykh_A 2ykh_B 96 96 96 96 2.78
4yzg_A 4yzg_B 184 181 179 187 1.60
4npj_A 4npj_B 114 107 101 122 2.10
3a45_A 3a45_B 160 148 139 182 2.30
4x3n_A 4x3n_B 163 156 150 171 1.89
2fef_A 2fef_B 168 160 160 170 1.90
2rhs_A 2rhs_C 166 153 145 182 2.20
2c1w_A 2c1w_B 124 111 102 155 2.20
3wi3_A 3wi3_B 141 119 116 155 2.40
3a5f_A 3a5f_B 203 202 198 204 1.19
3en0_A 3en0_B 157 155 153 159 1.50
3zmn_A 3zmn_B 124 124 123 127 2.26
3c18_A 3c18_B 187 182 177 197 1.90
3l5j_A 3l5j_B 96 90 87 103 3.04
1ztv_A 1ztv_B 82 79 78 85 3.10
3p3q_A 3p3q_B 82 77 76 101 2.40
3egb_A 3egb_B 38 33 32 49 3.25
4d7c_A 4d7c_B 167 165 162 170 1.45
4u9u_A 4u9u_B 167 165 159 171 1.55
2f2f_B 2f2f_E 196 195 195 197 2.40
4a8j_C 4a8j_F 198 197 197 199 2.10
4x4m_E 4x4m_F 4 4 4 5 3.48
1c8n_A 1c8n_B 138 135 133 149 2.25
1z7l_A 1z7l_B 86 86 86 86 2.80
2v0o_A 2v0o_B 70 68 65 76 2.30
3no0_A 3no0_B 158 148 146 170 1.30
1kyq_A 1kyq_B 152 148 143 161 2.20
4a8j_B 4a8j_E 142 142 142 142 2.10
2aeg_A 2aeg_B 127 124 123 129 2.30
1p53_A 1p53_B 91 87 78 112 3.06
1yx1_A 1yx1_B 150 147 143 163 1.80
2a5z_A 2a5z_B 149 146 143 161 2.02
1txo_A 1txo_B 132 127 127 139 1.95
4egd_A 4egd_B 134 127 123 143 1.85
4ok0_A 4ok0_B 148 143 137 154 2.17
4z3u_B 4z3u_D 49 48 47 51 2.71
3fd9_A 3fd9_B 72 69 65 84 2.60
2h00_A 2h00_B 100 94 90 121 2.00
1xg7_A 1xg7_B 144 140 133 154 1.88
3hkm_A 3hkm_B 104 90 87 133 1.98
3k4i_A 3k4i_B 137 133 130 141 1.69
4qtn_A 4qtn_B 36 35 34 37 2.80
3up0_A 3up0_B 157 150 142 169 1.60
3h3l_A 3h3l_B 148 147 146 149 1.59
4heh_A 4heh_B 76 75 75 85 2.05
4htp_A 4htp_B 146 138 132 169 2.25
4qmi_A 4qmi_B 136 130 128 146 1.90
4lhk_A 4lhk_B 145 140 138 154 1.73
4uwx_A 4uwx_B 159 152 148 168 1.65
2pso_A 2pso_B 67 62 56 75 2.80
4fjv_A 4fjv_C 172 171 171 173 2.05
4r42_A 4r42_B 129 129 129 135 1.90
4oy2_B 4oy2_D 49 45 43 60 2.90
1z72_A 1z72_B 149 148 146 150 1.45
2a1k_A 2a1k_B 144 128 119 165 2.00
3plt_A 3plt_B 24 24 22 29 2.90
4q8l_A 4q8l_B 165 155 150 180 2.10
3f2o_A 3f2o_B 139 136 133 143 2.05
4wia_A 4wia_B 65 64 62 66 2.20
2azo_A 2azo_B 85 77 72 112 2.30
3c6h_A 3c6h_B 99 90 89 107 2.80
4m0h_A 4m0h_B 80 80 79 81 2.50
1rcw_A 1rcw_B 120 120 120 120 2.50
1xd3_A 1xd3_C 152 147 139 162 1.45
1w2y_A 1w2y_B 133 130 127 142 1.65
1avq_A 1avq_B 138 133 129 148 2.40
4lu4_A 4lu4_B 146 143 138 151 2.00
4yxb_A 4yxb_B 34 32 31 39 2.56
3wdf_A 3wdf_B 172 169 163 178 1.48
4b9w_A 4b9w_B 146 144 144 146 2.10
5ajh_A 5ajh_B 118 115 114 122 1.90
3gku_A 3gku_B 37 33 32 48 2.95
3uvj_A 3uvj_C 106 105 105 107 2.08
4g7n_A 4g7n_B 110 103 100 120 2.30
4iqn_A 4iqn_B 144 136 134 151 1.75
4tx1_A 4tx1_B 147 145 144 153 1.75
4u8u_M 4u8u_b 83 82 82 83 3.20
5ctg_A 5ctg_B 58 50 48 68 3.10
1y7p_A 1y7p_B 94 90 84 99 1.90
2b5l_C 2b5l_D 23 21 20 43 2.85
2dla_A 2dla_B 53 45 42 65 2.90
3qk9_A 3qk9_B 13 10 9 18 3.10
1y14_A 1y14_C 65 61 60 68 2.30
4nf9_A 4nf9_B 59 53 49 77 2.80
4u8f_A 4u8f_B 139 136 132 145 1.55
1el6_A 1el6_B 145 141 138 154 2.00
3rpe_A 3rpe_B 127 124 123 127 1.10
4xc5_A 4xc5_B 113 112 112 113 2.20
1fva_A 1fva_B 117 116 112 122 1.70
3mzo_A 3mzo_B 112 112 111 115 1.98
5d19_A 5d19_B 21 19 19 28 2.65
3v8i_A 3v8i_B 138 136 133 142 1.80
3boh_A 3boh_B 148 148 147 150 1.70
2czv_A 2czv_B 96 93 90 104 2.00
3c0r_A 3c0r_C 101 100 97 103 2.31
4wxo_A 4wxo_B 26 24 24 30 2.81
4xb6_B 4xb6_F 120 119 117 125 1.70
3dkx_A 3dkx_B 60 58 57 63 2.70
2ah6_A 2ah6_B 94 92 92 105 1.60
5dah_A 5dah_B 79 77 77 87 2.61
4c47_A 4c47_B 55 53 51 55 2.45
2fb5_A 2fb5_B 149 146 145 153 1.99
2arh_A 2arh_B 67 57 54 86 2.46
4yep_A 4yep_B 106 102 95 118 1.19
3imm_A 3imm_B 125 122 120 143 2.00
3ux4_A 3ux4_B 2 2 2 2 3.26
2eb1_A 2eb1_B 115 110 105 124 2.00
3ebe_A 3ebe_B 76 72 65 93 2.30
3nke_A 3nke_B 114 109 99 123 1.40
5fo3_A 5fo3_B 36 35 35 36 2.90
2b2a_A 2b2a_B 91 91 91 91 2.22
2dm9_A 2dm9_B 72 68 66 78 1.85
3mep_A 3mep_B 103 102 101 105 2.30
4ke2_A 4ke2_B 48 47 47 53 1.80
2dfy_C 2dfy_X 100 100 100 100 1.65
2w68_A 2w68_B 101 97 94 117 2.50
3byq_A 3byq_B 130 128 127 130 1.70
5cv0_A 5cv0_B 109 106 103 114 1.90
3u1i_B 3u1i_D 72 67 64 77 2.30
1cr5_A 1cr5_B 91 90 90 95 2.30
2fz1_A 2fz1_B 42 35 34 50 2.90
5bq5_A 5bq5_B 98 96 95 99 2.10
1e57_A 1e57_B 35 26 23 61 3.20
2j3w_B 2j3w_F 88 84 83 93 2.10
2vok_A 2vok_B 130 125 124 134 1.30
3do9_A 3do9_B 13 12 11 13 2.75
3l4q_C 3l4q_D 49 45 42 58 2.30
3pp9_A 3pp9_B 92 88 88 93 1.60
4n3v_A 4n3v_B 111 111 111 111 1.89
4g2b_A 4g2b_B 102 98 95 106 2.05
4ri1_A 4ri1_B 81 78 74 84 2.30
2jgn_A 2jgn_B 81 80 79 87 1.91
3h35_A 3h35_B 60 58 54 69 2.15
1nxj_A 1nxj_B 109 107 107 111 1.90
4h61_A 4h61_B 22 22 22 25 2.70
4z3u_A 4z3u_C 27 26 24 32 2.71
4ckm_A 4ckm_B 89 82 77 99 2.15
4p9j_A 4p9j_B 122 121 121 122 1.84
4nqj_A 4nqj_B 68 65 62 86 2.15
1zzw_A 1zzw_B 97 93 90 106 1.60
3mkq_B 3mkq_D 53 47 47 62 2.50
3a76_A 3a76_B 78 74 72 81 2.25
3qw9_A 3qw9_B 89 85 82 100 2.00
4b54_A 4b54_B 36 32 31 40 2.80
4hfk_A 4hfk_C 110 108 107 116 2.10
1bge_A 1bge_B 86 77 67 107 2.20
1sj7_A 1sj7_B 26 23 22 40 2.50
3trs_B 3trs_D 107 105 104 116 1.60
3kty_A 3kty_B 54 54 53 55 2.30
3tl1_A 3tl1_B 100 98 97 106 1.80
2qf4_A 2qf4_B 106 102 99 114 1.20
1m4y_A 1m4y_B 99 94 92 101 2.10
1y14_B 1y14_D 68 64 62 76 2.30
3n9b_A 3n9b_B 88 86 86 94 1.92
3zrj_A 3zrj_B 100 94 90 111 1.94
4c1b_A 4c1b_B 71 65 62 77 2.50
4w64_A 4w64_B 102 100 100 103 1.55
4dm4_A 4dm4_B 87 81 78 97 2.19
4xvp_D 4xvp_E 6 6 6 6 3.40
3f4a_A 3f4a_B 75 69 65 80 1.80
3kpa_A 3kpa_B 71 66 66 74 2.20
4chf_A 4chf_B 66 66 65 66 3.00
4ep4_A 4ep4_B 82 74 70 94 1.28
1za7_A 1za7_B 73 71 70 81 2.70
2bcm_A 2bcm_B 87 84 83 89 1.48
4l5g_A 4l5g_B 54 49 48 62 2.39
5eo4_A 5eo4_B 121 117 116 123 2.00
3d9x_A 3d9x_B 59 53 51 70 1.13
3krm_A 3krm_B 35 33 33 37 2.75
3p8b_B 3p8b_D 89 82 79 101 1.80
3vu0_A 3vu0_B 108 104 102 110 1.94
3hly_A 3hly_B 49 47 46 57 2.40
4a6o_A 4a6o_B 37 35 33 38 2.80
2qea_A 2qea_B 63 62 62 64 2.46
4bqu_A 4bqu_B 79 78 77 84 2.36
4l9c_A 4l9c_B 57 53 53 65 2.10
3lur_A 3lur_B 79 77 76 86 1.81
2g2x_A 2g2x_B 91 91 90 94 2.30
3qrc_A 3qrc_B 93 93 93 93 1.85
2tnf_A 2tnf_B 90 83 79 102 1.40
2wq4_A 2wq4_B 82 80 77 91 1.42
4y7o_C 4y7o_D 15 15 15 16 2.24
4qn8_A 4qn8_B 106 104 101 111 1.75
3di2_A 3di2_C 30 29 28 33 2.70
2fhd_A 2fhd_B 51 44 41 70 2.40
2wfw_A 2wfw_B 77 77 76 81 1.60
4gai_A 4gai_B 79 74 69 84 1.49
2hey_F 2hey_G 87 84 81 91 2.00
2xon_A 2xon_L 96 96 96 96 1.40
4im9_A 4im9_B 67 65 64 78 2.46
4erc_A 4erc_B 102 96 93 109 1.15
2z5c_A 2z5c_D 77 77 76 77 2.90
4c6t_A 4c6t_C 38 38 38 38 2.65
4uyp_A 4uyp_C 95 90 87 95 1.49
3h3i_A 3h3i_B 67 67 66 67 2.20
1em8_A 1em8_C 81 75 70 90 2.10
1ylf_A 1ylf_B 50 45 43 58 2.50
2x3o_A 2x3o_B 38 36 34 44 2.90
3htn_A 3htn_B 93 91 90 95 1.50
1h97_A 1h97_B 100 93 87 106 1.17
3gv1_A 3gv1_B 95 91 90 103 2.00
2xc8_A 2xc8_B 66 66 65 67 2.35
1vmf_A 1vmf_B 98 92 92 102 1.46
2i2l_A 2i2l_B 40 34 32 47 2.80
2j3w_A 2j3w_C 74 71 70 79 2.10
2qeu_A 2qeu_B 76 76 74 76 1.65
2q22_A 2q22_B 75 74 72 76 2.11
3qve_A 3qve_B 92 86 86 95 2.04
4nac_A 4nac_B 77 74 73 84 2.00
1em8_B 1em8_D 63 62 62 67 2.10
1zx8_A 1zx8_B 81 80 78 82 1.90
1he1_A 1he1_B 78 75 74 84 2.00
2i15_A 2i15_B 45 43 41 48 2.40
2nmm_A 2nmm_B 45 39 37 48 2.70
4q0y_A 4q0y_B 86 85 84 90 1.70
3ls1_A 3ls1_B 75 70 69 80 1.85
4aud_A 4aud_B 43 41 41 43 2.67
3wea_A 3wea_B 73 66 61 80 1.80
1ijy_A 1ijy_B 77 72 70 88 1.35
3w57_A 3w57_B 82 78 75 90 1.66
1a8v_A 1a8v_B 53 52 51 57 2.00
3nrx_A 3nrx_B 43 39 37 45 1.75
3of6_D 3of6_E 16 15 15 19 2.80
2xev_A 2xev_B 66 59 55 72 1.57
3mfx_A 3mfx_B 48 43 41 56 2.40
4fib_A 4fib_B 57 56 55 61 2.00
1qu9_A 1qu9_B 96 96 96 96 1.20
3bn8_A 3bn8_B 53 52 50 56 2.11
1ez3_A 1ez3_B 65 65 59 71 1.90
3ong_A 3ong_C 25 24 24 25 2.30
4rfu_A 4rfu_B 89 86 84 92 1.20
5an6_A 5an6_B 38 34 33 45 2.40
2w4y_A 2w4y_B 78 76 73 87 2.90
4jp7_A 4jp7_B 80 79 77 85 1.05
4ue0_A 4ue0_B 73 67 66 79 1.17
1q8r_A 1q8r_B 58 57 56 63 1.90
3noi_A 3noi_B 46 45 44 54 1.84
4nfc_A 4nfc_B 47 47 46 47 2.20
1pm4_A 1pm4_B 65 63 60 68 1.75
4hzb_A 4hzb_D 54 47 46 58 2.60
1sed_A 1sed_B 84 84 84 86 2.10
3ent_A 3ent_B 73 72 71 79 2.14
2xu8_A 2xu8_B 72 72 72 72 1.98
3emf_A 3emf_B 48 45 45 53 2.00
5e3e_B 5e3e_D 59 59 55 63 1.70
1i4j_A 1i4j_B 37 34 34 44 1.80
1s7o_A 1s7o_B 58 54 53 61 2.31
2w3o_A 2w3o_B 76 75 74 76 1.85
3wgx_A 3wgx_B 63 58 57 65 0.92
4dy5_A 4dy5_B 69 66 65 71 1.78
2j98_A 2j98_B 37 36 36 43 1.80
1nrv_A 1nrv_B 62 57 56 69 1.65
3vtt_A 3vtt_B 55 54 52 57 1.70
2npt_A 2npt_C 60 58 57 63 1.75
2yny_A 2yny_B 55 52 51 58 1.35
3nrf_A 3nrf_B 53 52 50 56 1.50
2peh_A 2peh_B 56 53 52 61 2.11
4s10_C 4s10_D 40 40 40 40 2.61
1hcf_X 1hcf_Y 35 35 35 38 2.70
3qp3_A 3qp3_B 59 53 52 64 2.00
2oya_A 2oya_B 65 61 60 69 1.77
4igl_A 4igl_C 934 910 892 982 2.49
4zhj_A 4zhj_B 480 461 456 509 2.50
4wxx_A 4wxx_B 573 561 557 593 2.62
3ikm_A 3ikm_D 65 54 52 126 3.24
4nh0_A 4nh0_B 189 174 169 217 2.90
1urj_A 1urj_B 300 299 299 305 3.00
5eaw_A 5eaw_B 374 374 374 374 3.00
2j7n_A 2j7n_B 388 372 360 419 2.30
2q1f_A 2q1f_B 310 298 290 323 2.85
4wd9_A 4wd9_B 276 268 260 293 2.90
3h09_A 3h09_B 643 635 632 648 1.75
3ibv_A 3ibv_B 88 87 87 90 3.10
3dmq_A 3dmq_B 137 136 136 137 3.20
4ady_A 4ady_B 191 177 173 216 2.70
4knh_A 4knh_B 188 175 171 201 2.70
5csa_A 5csa_B 181 167 163 210 3.00
4zuz_A 4zuz_B 230 229 229 231 2.86
4o5p_A 4o5p_B 418 404 395 430 2.00
1l5j_A 1l5j_B 476 459 450 509 2.40
4zm6_A 4zm6_B 297 292 291 300 2.80
3rfz_B 3rfz_E 253 247 242 266 2.80
4xhj_A 4xhj_E 84 84 84 86 3.16
4i3g_A 4i3g_B 533 522 517 549 1.40
4jza_A 4jza_B 343 341 336 345 2.58
4qbd_A 4qbd_C 482 477 472 494 2.23
4qi7_A 4qi7_B 135 128 128 144 2.90
4cj9_A 4cj9_B 327 321 309 344 2.21
2nya_A 2nya_F 489 484 476 496 2.50
4a01_A 4a01_B 395 387 383 418 2.35
4ro1_A 4ro1_B 122 119 118 134 2.80
5cjh_A 5cjh_B 505 495 489 511 1.60
3qlb_A 3qlb_B 179 142 133 218 3.26
4twe_A 4twe_B 518 516 513 519 1.75
4j0m_A 4j0m_B 488 477 472 506 2.50
4hpf_A 4hpf_B 131 131 130 131 3.40
2bkl_A 2bkl_B 481 475 467 496 1.50
4igl_B 4igl_D 401 395 389 411 2.49
3wky_A 3wky_B 466 460 457 472 1.80
1yvl_A 1yvl_B 127 124 122 131 3.00
2pzi_A 2pzi_B 254 242 234 284 2.40
2cg9_A 2cg9_B 38 38 38 38 3.10
4tr2_A 4tr2_B 154 150 150 157 2.70
4b2n_A 4b2n_B 488 484 482 502 1.80
4piv_A 4piv_B 293 289 288 296 2.30
1w07_A 1w07_B 405 390 381 416 2.00
4ci8_A 4ci8_B 301 289 283 328 2.60
3tj1_A 3tj1_B 176 174 174 177 2.85
4r0m_A 4r0m_B 295 281 274 312 2.45
4pdx_A 4pdx_B 365 360 359 369 1.75
4na1_A 4na1_B 376 371 370 392 1.95
4eco_A 4eco_B 260 259 258 262 2.70
3kvn_A 3kvn_X 337 337 337 337 2.50
5ey9_A 5ey9_B 338 333 329 352 2.50
3to3_A 3to3_B 265 252 246 281 2.38
4wwx_B 4wwx_E 141 139 138 143 3.20
4unm_A 4unm_B 369 364 357 374 1.77
4rhb_A 4rhb_C 70 68 68 74 3.35
3rko_B 3rko_L 138 138 138 138 3.00
4gaa_A 4gaa_B 75 71 71 77 2.26
1no7_A 1no7_B 165 165 165 165 2.90
4b8b_A 4b8b_B 107 103 100 111 2.80
4cmr_A 4cmr_B 341 332 328 352 1.80
3puk_A 3puk_B 55 55 54 59 3.05
2j04_A 2j04_C 119 119 118 123 3.20
3b0h_A 3b0h_B 359 344 336 377 2.31
1gpe_A 1gpe_B 427 425 423 431 1.80
2qr4_A 2qr4_B 205 199 191 217 2.50
4r3u_A 4r3u_B 206 204 200 208 2.50
4on9_A 4on9_B 91 84 80 100 2.71
3nvl_A 3nvl_B 269 260 253 278 2.30
4upl_A 4upl_C 390 381 378 404 1.80
4k6j_A 4k6j_B 231 217 211 244 2.62
5bnz_A 5bnz_B 401 401 397 404 1.90
3iuk_A 3iuk_B 359 352 352 365 1.85
3vwa_A 3vwa_B 264 251 238 296 2.20
4xwt_A 4xwt_B 322 316 311 329 2.00
3c9f_A 3c9f_B 362 356 355 365 1.90
1qi9_A 1qi9_B 424 416 413 438 2.05
2w3p_A 2w3p_B 390 382 378 411 1.50
4yke_A 4yke_B 69 69 69 71 2.78
3do6_A 3do6_B 348 343 339 352 1.85
4xhc_A 4xhc_B 304 302 302 306 2.70
3lkd_A 3lkd_B 290 283 276 297 2.25
3kk7_A 3kk7_B 256 246 242 268 2.46
3al9_A 3al9_B 358 346 344 370 2.10
3err_A 3err_B 183 180 174 205 2.27
3ihv_A 3ihv_B 397 394 390 398 1.70
4cqo_A 4cqo_C 206 201 200 216 2.80
4p37_A 4p37_B 238 233 232 242 2.24
4xbm_A 4xbm_B 62 56 55 69 3.20
4j05_A 4j05_B 138 137 135 138 2.90
2yeq_A 2yeq_B 393 392 392 393 1.93
2pyx_A 2pyx_B 361 353 350 372 1.50
2wb7_A 2wb7_B 220 197 191 242 2.60
4wzr_A 4wzr_B 268 261 255 275 2.15
2vf1_A 2vf1_B 190 168 166 226 3.40
1ii2_A 1ii2_B 333 325 317 338 2.00
2j04_B 2j04_D 72 72 72 72 3.20
3wmt_A 3wmt_B 368 363 359 382 1.50
2jis_A 2jis_B 334 318 312 346 1.60
3nqp_A 3nqp_B 354 353 350 355 1.90
4n0r_A 4n0r_B 375 375 375 375 1.80
4pqg_A 4pqg_B 343 333 324 355 2.00
3rko_C 3rko_M 174 174 174 174 3.00
4pxg_A 4pxg_B 172 171 171 172 2.45
3hi0_A 3hi0_B 180 175 172 194 2.30
1pxy_A 1pxy_B 216 203 201 231 2.40
3kd4_A 3kd4_B 356 352 351 363 2.00
4pys_A 4pys_B 305 301 298 312 1.82
4rwt_C 4rwt_D 36 32 31 40 2.98
1ati_A 1ati_B 178 177 177 180 2.75
4hwv_A 4hwv_B 326 318 313 339 1.37
3czp_A 3czp_B 257 249 242 266 2.00
4d2i_A 4d2i_B 119 115 112 127 2.84
3sgh_A 3sgh_B 342 342 339 342 1.70
1e8c_A 1e8c_B 260 247 243 265 2.00
1txk_A 1txk_B 301 288 281 313 2.50
3k7d_A 3k7d_B 248 240 236 268 2.40
1ya0_A 1ya0_B 202 188 181 230 2.55
4u1f_A 4u1f_B 250 245 243 253 2.20
2qne_A 2qne_B 71 71 71 72 2.30
5awf_A 5awf_E 91 83 80 101 2.96
3mx3_A 3mx3_B 321 320 314 322 2.00
1np7_A 1np7_B 321 315 312 342 1.90
3lso_A 3lso_B 135 119 116 152 2.75
3sqn_A 3sqn_B 114 105 103 140 2.31
1szq_A 1szq_B 171 164 157 185 2.70
3bh4_A 3bh4_B 344 337 330 351 1.40
3bxj_A 3bxj_B 113 94 79 145 3.00
3b5q_A 3b5q_B 298 292 292 306 2.40
3h6e_A 3h6e_B 180 167 165 205 2.50
3jq1_A 3jq1_B 343 336 330 348 1.55
5cx8_A 5cx8_B 186 185 185 188 2.40
1obb_A 1obb_B 310 305 301 331 1.90
3dmy_A 3dmy_B 242 232 225 254 2.07
4wcx_A 4wcx_C 277 267 258 302 1.59
4r6i_A 4r6i_B 137 130 127 143 2.65
1hci_A 1hci_B 245 245 245 245 2.80
4rqo_A 4rqo_B 213 203 196 223 2.25
5cs4_A 5cs4_B 57 54 50 69 3.19
5diy_A 5diy_B 300 290 280 315 2.06
4c23_A 4c23_B 308 279 267 327 2.00
2w45_A 2w45_B 150 135 130 192 3.00
4f4f_A 4f4f_B 321 310 302 330 1.90
4m4d_A 4m4d_B 65 56 53 76 2.91
4f88_1 4f88_2 18 18 18 19 3.30
1wcg_A 1wcg_B 347 341 335 354 1.10
2nx9_A 2nx9_B 242 231 223 252 1.70
4q69_A 4q69_B 275 275 275 277 2.50
4il3_A 4il3_B 75 66 66 80 3.10
4q8g_A 4q8g_B 186 182 178 200 2.10
3bq9_A 3bq9_B 281 274 267 286 1.80
4q9t_A 4q9t_B 32 30 30 32 3.00
2gfi_A 2gfi_B 334 321 312 346 2.29
3tix_B 3tix_D 117 108 104 120 2.90
3zpx_A 3zpx_B 249 246 242 250 1.99
3t5v_B 3t5v_E 112 104 99 119 2.90
3myv_A 3myv_B 303 301 296 311 1.80
2xtl_A 2xtl_B 288 277 271 295 1.75
4j0x_A 4j0x_B 209 204 203 215 2.50
5ckw_A 5ckw_B 115 109 105 122 2.49
2vdu_B 2vdu_D 125 125 125 125 2.40
1hpl_A 1hpl_B 240 230 224 262 2.30
1vl4_A 1vl4_B 248 244 240 258 1.95
3dw8_B 3dw8_E 164 155 154 171 2.85
4ru0_A 4ru0_B 214 209 206 222 2.44
1z2z_A 1z2z_B 105 92 86 120 2.60
2ha9_A 2ha9_B 132 121 118 146 2.70
3hlk_A 3hlk_B 227 223 216 238 2.10
3x0u_A 3x0u_B 302 286 280 318 1.70
4p22_A 4p22_B 120 113 109 138 2.75
5bwi_A 5bwi_B 253 247 245 264 1.60
2okc_A 2okc_B 208 205 199 217 2.20
4jdz_A 4jdz_B 160 157 155 164 2.10
3bg2_A 3bg2_B 274 274 274 274 1.95
3if2_A 3if2_B 225 223 222 229 2.50
4zl4_A 4zl4_B 260 256 253 263 2.37
2xmo_A 2xmo_B 281 275 271 291 1.70
3gza_A 3gza_B 298 292 291 306 1.60
4uop_A 4uop_B 283 282 280 286 1.75
4arv_A 4arv_B 297 292 286 301 1.67
3euh_A 3euh_B 63 54 48 77 2.90
4qt9_A 4qt9_B 262 262 262 262 2.05
4zch_A 4zch_B 177 168 164 186 2.43
3g0t_A 3g0t_B 303 299 298 303 1.75
2yjg_A 2yjg_B 259 248 241 275 1.80
3lg3_A 3lg3_B 265 261 257 268 1.40
3bws_A 3bws_B 303 292 285 322 1.99
5es2_A 5es2_B 80 77 75 82 2.60
2w2d_B 2w2d_D 142 130 125 167 2.59
4jx2_A 4jx2_B 167 164 164 171 2.65
2x5f_A 2x5f_B 281 279 276 284 1.80
2az4_A 2az4_B 232 219 218 253 2.00
2b8n_A 2b8n_B 249 243 237 255 2.53
4dn7_A 4dn7_B 243 236 230 256 1.60
4o9d_A 4o9d_B 253 244 239 270 2.00
3ppl_A 3ppl_B 263 261 261 266 1.25
4kys_A 4kys_B 239 239 238 243 2.18
4quv_A 4quv_B 46 46 45 52 2.74
4w8o_A 4w8o_B 273 263 255 280 2.05
2dsj_A 2dsj_B 229 218 213 249 1.80
4akk_A 4akk_B 183 177 172 188 2.15
4m8r_A 4m8r_B 171 171 171 171 2.50
1q9j_A 1q9j_B 96 88 86 108 2.75
4gkl_A 4gkl_B 2 2 2 2 2.40
1vix_A 1vix_B 254 235 217 268 2.50
3es5_A 3es5_B 92 84 82 114 3.30
3zhe_A 3zhe_C 34 31 31 38 3.00
3h5l_A 3h5l_B 275 272 271 282 1.70
1mg7_A 1mg7_B 249 240 233 254 1.55
4bf5_A 4bf5_B 252 240 239 266 1.45
1o75_A 1o75_B 217 214 207 228 1.95
1mi1_A 1mi1_B 132 119 111 144 2.90
3c8z_A 3c8z_B 301 292 277 317 1.60
4wd3_A 4wd3_B 123 120 119 131 2.80
3okg_A 3okg_B 234 226 220 245 1.95
3wj9_A 3wj9_B 101 91 88 118 2.51
4p5w_A 4p5w_B 150 148 147 151 2.40
4ry1_A 4ry1_B 283 280 277 283 1.40
2ibp_A 2ibp_B 270 266 263 278 1.60
3jzl_A 3jzl_B 230 224 222 234 1.91
1h4p_A 1h4p_B 308 293 286 316 1.75
2dkj_A 2dkj_B 252 242 233 266 1.15
3os4_A 3os4_B 211 207 200 223 1.60
3p1v_A 3p1v_B 222 222 220 223 1.93
4uvj_A 4uvj_B 240 235 222 253 2.10
2o3i_A 2o3i_B 167 160 154 186 2.30
3fnb_A 3fnb_B 168 166 161 179 2.12
4kpp_A 4kpp_B 183 178 176 208 2.30
1miw_A 1miw_B 32 32 32 32 3.00
4tlg_A 4tlg_B 226 222 219 234 1.77
1zy7_A 1zy7_B 238 223 214 261 1.70
3pe5_A 3pe5_B 123 119 117 130 2.38
5bto_A 5bto_B 208 204 197 225 1.64
3liu_A 3liu_B 235 225 221 245 2.05
3wx7_A 3wx7_B 314 307 304 323 1.35
1v5v_A 1v5v_B 284 273 261 292 1.50
3e2v_A 3e2v_B 277 275 272 281 1.50
4rk9_A 4rk9_B 132 130 127 135 2.15
3od1_A 3od1_B 185 178 175 196 1.97
4gbf_A 4gbf_B 227 222 221 245 1.95
4rk2_A 4rk2_B 225 222 221 233 1.80
4rnx_A 4rnx_B 283 281 280 284 1.25
2fji_1 2fji_2 171 160 149 188 2.40
4k05_A 4k05_B 241 234 231 253 1.65
4xz7_A 4xz7_B 169 165 156 184 2.10
4w9r_A 4w9r_B 166 164 162 169 2.70
3f9t_A 3f9t_B 247 244 242 252 2.11
4dnx_A 4dnx_B 255 249 243 271 1.60
4ija_A 4ija_B 139 133 133 143 2.10
3zhe_B 3zhe_D 32 30 30 34 3.00
5c4i_A 5c4i_D 26 26 26 28 2.27
3hwo_A 3hwo_B 152 136 135 176 2.30
3bxw_A 3bxw_B 200 193 186 209 2.70
3gyc_A 3gyc_B 252 252 248 256 1.85
4qn9_A 4qn9_B 119 119 119 119 2.65
1zb1_A 1zb1_B 207 196 190 224 1.95
2ypd_A 2ypd_B 205 205 204 205 2.10
3lkb_A 3lkb_B 208 197 195 227 2.40
4y7i_A 4y7i_B 146 145 141 160 2.80
3tw8_A 3tw8_C 184 181 180 193 2.10
2xts_A 2xts_C 288 286 283 290 1.33
4qan_A 4qan_B 157 152 148 165 2.10
1fnn_A 1fnn_B 235 228 224 254 2.00
3i0z_A 3i0z_B 281 280 279 284 1.70
1noz_A 1noz_B 68 59 56 81 2.20
2gz6_A 2gz6_B 263 243 235 272 2.00
3afo_A 3afo_B 208 197 192 224 2.00
3skv_A 3skv_B 120 118 118 124 2.49
2jd4_A 2jd4_B 220 200 198 231 1.90
3bvq_A 3bvq_B 45 41 40 59 2.80
3cwc_A 3cwc_B 111 106 101 117 2.23
3nvx_A 3nvx_B 258 255 251 275 2.00
4dlo_A 4dlo_B 123 116 113 133 2.30
3d37_A 3d37_B 151 142 133 173 2.10
2hke_A 2hke_B 246 243 234 260 1.80
4gxw_A 4gxw_B 256 255 252 260 1.30
3iup_A 3iup_B 223 221 221 227 1.70
3uau_A 3uau_B 70 56 53 89 2.70
5byo_A 5byo_B 73 72 71 79 2.50
3bji_A 3bji_B 134 121 115 169 2.60
3b1b_A 3b1b_B 225 216 214 232 1.88
3ju7_A 3ju7_B 217 215 213 219 2.19
2aja_A 2aja_B 94 84 79 108 2.80
4qts_A 4qts_B 30 28 28 30 3.10
2c5u_A 2c5u_B 221 219 217 226 2.21
3vmk_A 3vmk_B 234 230 222 252 1.48
5ewn_A 5ewn_B 137 134 130 150 2.60
3igf_A 3igf_B 182 169 160 198 2.00
4kh9_A 4kh9_B 172 170 169 180 2.00
4kq7_A 4kq7_B 266 266 263 267 1.62
2aml_A 2aml_B 262 258 251 267 1.50
4gyo_A 4gyo_B 133 128 125 135 2.16
4xae_A 4xae_B 67 63 62 75 2.77
4xuv_A 4xuv_B 203 196 193 207 2.05
1r8g_A 1r8g_B 201 183 175 231 2.15
1c8b_A 1c8b_B 56 56 56 56 3.00
3qi7_A 3qi7_B 223 218 214 231 1.86
3rao_A 3rao_B 183 182 179 190 2.30
3zgj_A 3zgj_B 211 206 204 218 1.95
3l6v_A 3l6v_B 161 145 137 197 2.19
3qwu_A 3qwu_B 147 142 131 165 2.35
4cem_A 4cem_B 117 114 111 120 2.60
2w1z_A 2w1z_B 182 176 175 189 1.97
3zwf_A 3zwf_B 161 160 159 162 1.70
2hdw_A 2hdw_B 224 213 205 233 2.00
3tw5_A 3tw5_B 154 148 144 169 2.95
4mca_A 4mca_B 216 210 207 218 1.90
1k0r_A 1k0r_B 125 122 118 137 1.70
2w9x_A 2w9x_B 198 195 192 207 2.00
4v00_A 4v00_B 236 235 235 242 1.82
1fn9_A 1fn9_B 259 253 249 271 1.80
3fse_A 3fse_B 192 186 182 201 1.90
4rct_A 4rct_B 225 213 209 239 2.25
4zr8_A 4zr8_B 231 227 223 238 1.50
2rb7_A 2rb7_B 219 210 204 222 1.60
3qc2_A 3qc2_B 224 220 219 230 2.30
4mu9_A 4mu9_B 264 261 261 264 1.89
3dp7_A 3dp7_B 127 117 110 146 2.33
3rau_A 3rau_B 175 166 165 180 1.95
1czf_A 1czf_B 244 243 240 251 1.68
4wwh_A 4wwh_B 238 233 227 250 1.20
5afo_A 5afo_B 233 226 221 240 1.82
4noi_A 4noi_B 85 80 78 97 2.17
4wu0_A 4wu0_B 269 266 265 273 1.60
4xh9_A 4xh9_D 200 197 195 203 2.00
4het_A 4het_B 162 161 161 162 2.10
1svv_A 1svv_B 166 163 162 170 2.10
2zsg_A 2zsg_B 219 210 196 241 1.65
3m2t_A 3m2t_B 203 197 190 210 2.30
4q88_A 4q88_B 242 238 235 245 1.73
2c1l_A 2c1l_B 231 223 219 238 1.90
4i8o_A 4i8o_B 223 215 212 230 2.10
2fna_A 2fna_B 215 207 203 220 2.00
2uvk_A 2uvk_B 195 188 186 201 1.50
2xsw_A 2xsw_B 196 191 190 203 1.90
3k85_A 3k85_B 160 160 155 162 2.28
3rpd_A 3rpd_B 257 246 240 267 1.50
3tg9_A 3tg9_B 193 189 186 196 2.20
4xgo_A 4xgo_B 213 202 200 224 1.74
2o2k_A 2o2k_B 221 217 216 225 1.60
3c9h_A 3c9h_B 215 206 203 222 1.90
3vu4_A 3vu4_B 132 123 118 156 2.60
4wa8_A 4wa8_B 147 146 145 151 2.20
4xb6_C 4xb6_G 246 242 241 250 1.70
2g8s_A 2g8s_B 225 221 218 227 1.50
4q6u_A 4q6u_B 159 153 152 172 1.95
4e3e_A 4e3e_B 246 244 244 248 1.90
3vup_A 3vup_B 249 246 246 250 1.05
4n0l_A 4n0l_B 154 151 149 156 2.37
2gwg_A 2gwg_B 216 214 210 226 1.80
2vvg_A 2vvg_B 196 187 182 201 1.60
3g8r_A 3g8r_B 100 96 91 117 2.49
3ren_A 3ren_B 231 221 213 245 2.00
3zth_A 3zth_B 184 174 167 209 2.40
1a2o_A 1a2o_B 178 156 148 218 2.40
3bje_A 3bje_B 218 215 215 224 1.44
3tov_A 3tov_B 65 56 55 77 2.98
3wuy_A 3wuy_B 88 87 86 94 3.10
4l9o_A 4l9o_B 172 169 166 181 1.60
4uuy_A 4uuy_B 206 205 205 206 2.14
4wwx_X 4wwx_Y 42 37 37 42 3.20
1vky_A 1vky_B 177 174 170 181 2.00
2qty_A 2qty_B 197 191 186 205 1.80
3hfq_A 3hfq_B 234 223 219 246 1.96
3up6_A 3up6_B 73 73 73 74 2.80
4n06_A 4n06_B 119 112 111 136 2.40
4ofq_A 4ofq_B 140 138 136 141 1.80
5chs_A 5chs_B 157 152 149 172 1.80
1pxz_A 1pxz_B 224 211 206 237 1.70
2etv_A 2etv_B 230 223 222 233 1.70
2ory_A 2ory_B 173 167 161 183 2.20
2q83_A 2q83_B 143 140 140 145 2.50
4u9c_A 4u9c_B 162 161 157 167 2.00
3wh9_A 3wh9_B 259 258 256 268 1.57
4pfe_A 4pfe_B 115 113 112 118 2.60
2b2n_A 2b2n_B 169 158 149 181 2.10
2p0a_A 2p0a_B 218 212 207 225 1.90
3myu_A 3myu_B 185 178 175 196 1.95
2qe8_A 2qe8_B 228 227 226 231 1.35
3e38_A 3e38_B 218 218 217 220 2.20
3qj4_A 3qj4_B 137 130 127 142 2.50
4jqp_A 4jqp_B 213 211 209 214 1.65
5c5v_A 5c5v_B 175 172 172 177 2.35
1yw4_A 1yw4_B 152 138 134 165 2.00
3gve_A 3gve_B 236 233 225 236 1.25
3swh_A 3swh_B 68 60 58 78 2.65
2be1_A 2be1_B 97 97 97 98 2.98
2c2n_A 2c2n_B 183 175 173 190 1.55
2ygk_A 2ygk_B 84 84 84 84 2.50
3dad_A 3dad_B 181 172 164 188 2.30
4xz6_A 4xz6_B 135 130 129 143 2.20
4ymk_A 4ymk_D 175 172 171 177 2.60
4zlh_A 4zlh_B 118 116 111 130 2.00
5ce9_A 5ce9_B 241 236 234 248 1.80
2uw1_A 2uw1_B 206 195 193 220 1.95
4n01_A 4n01_B 197 194 193 198 1.80
1u7n_A 1u7n_B 153 149 144 163 2.26
2p2s_A 2p2s_B 215 210 206 218 1.25
3eeq_A 3eeq_B 119 114 113 123 2.30
4mix_A 4mix_B 165 157 155 168 1.80
1txg_A 1txg_B 223 216 208 240 1.70
2ich_A 2ich_B 207 204 199 217 2.00
2q0x_A 2q0x_B 139 137 136 146 2.20
2qw5_A 2qw5_B 241 236 235 242 1.78
2r3s_A 2r3s_B 190 185 183 194 2.15
3h2t_A 3h2t_B 50 45 44 63 3.20
3oaj_A 3oaj_B 227 214 204 235 1.40
4v36_A 4v36_B 156 150 148 165 2.10
3mfd_A 3mfd_B 164 161 157 166 1.75
3io5_A 3io5_B 111 108 106 118 2.40
3ktc_A 3ktc_B 230 229 228 230 1.54
3dpt_A 3dpt_B 84 73 66 99 2.90
3dyj_A 3dyj_B 182 167 149 209 1.85
4rkk_A 4rkk_C 178 176 174 182 2.40
3gff_A 3gff_B 208 203 200 218 2.12
3qye_A 3qye_B 155 145 142 163 2.20
3t6g_A 3t6g_C 30 28 26 32 2.50
3u4y_A 3u4y_B 59 46 43 71 2.99
4rwr_A 4rwr_B 130 130 126 132 2.10
3caw_A 3caw_B 187 180 175 191 1.87
3w0k_A 3w0k_B 242 237 233 253 1.60
4eqb_A 4eqb_B 203 203 203 203 1.50
4h3w_A 4h3w_B 180 179 179 181 1.87
4mlz_A 4mlz_B 218 217 215 223 1.72
3sb4_A 3sb4_B 203 198 196 206 1.99
4xrt_A 4xrt_B 183 181 179 191 1.95
1mdw_A 1mdw_B 213 209 203 217 1.95
3kzh_A 3kzh_B 85 84 83 89 2.45
4axn_A 4axn_B 224 216 210 232 1.68
4muo_A 4muo_B 154 150 148 163 1.94
4yer_A 4yer_B 93 92 92 94 2.35
2f9i_A 2f9i_C 175 168 164 180 1.98
4h40_A 4h40_B 97 94 94 103 2.57
2q7x_A 2q7x_B 148 141 140 152 2.00
3e0s_A 3e0s_B 187 180 170 194 2.09
4zpm_A 4zpm_B 84 80 80 90 2.40
2i5g_A 2i5g_B 198 180 168 212 2.60
4z29_A 4z29_B 59 55 54 60 2.03
2p0w_A 2p0w_B 236 234 222 247 1.90
3ksk_A 3ksk_B 158 131 121 182 2.35
3qyf_A 3qyf_B 180 179 176 187 1.90
4o2i_A 4o2i_B 70 70 70 74 2.20
4pag_A 4pag_B 225 221 221 229 1.90
2cyb_A 2cyb_B 172 163 158 182 1.80
2ixs_A 2ixs_B 202 196 188 214 2.00
2o8s_A 2o8s_B 62 62 62 62 2.40
3edv_A 3edv_B 131 123 121 134 1.95
4h0a_A 4h0a_B 129 129 129 129 1.90
4xd9_A 4xd9_C 116 114 114 119 2.35
4p7c_A 4p7c_B 213 204 202 219 1.85
5ee4_A 5ee4_B 125 123 123 131 2.30
2z22_A 2z22_X 200 196 190 207 2.00
3v10_A 3v10_B 204 193 183 218 1.75
4bg2_A 4bg2_B 143 141 139 145 2.13
4nrh_A 4nrh_C 176 175 174 176 2.20
4pbb_A 4pbb_B 15 13 13 15 3.46
5caw_A 5caw_C 71 69 69 79 2.62
4jx0_A 4jx0_B 144 143 142 146 2.90
4oh7_A 4oh7_B 191 189 188 195 1.50
1qwr_A 1qwr_B 190 184 181 198 1.80
2o5n_A 2o5n_B 102 98 96 116 2.40
2zoc_A 2zoc_B 206 194 182 223 2.00
3cz8_A 3cz8_B 119 114 112 131 2.20
4euu_A 4euu_B 207 202 199 211 1.80
2wuq_A 2wuq_B 183 181 180 192 1.80
3te6_A 3te6_B 65 57 54 81 2.80
4bs0_A 4bs0_B 0 0 0 0 1.09
4qu2_A 4qu2_B 135 125 124 147 2.70
1ev7_A 1ev7_B 121 115 111 132 2.38
3hl1_A 3hl1_B 106 105 105 108 1.95
3o53_A 3o53_B 103 101 99 117 2.00
4wpc_A 4wpc_B 25 21 20 37 3.34
5cpc_A 5cpc_B 142 134 127 153 2.15
5f2h_A 5f2h_B 48 46 45 48 2.75
1ijq_A 1ijq_B 216 202 197 234 1.50
1sgv_A 1sgv_B 142 133 127 153 1.90
1xcr_A 1xcr_B 193 187 184 200 1.70
1zup_A 1zup_B 60 59 57 64 2.20
3ijd_A 3ijd_B 176 168 162 186 2.00
4qqs_A 4qqs_B 243 235 233 253 1.10
5bu0_A 5bu0_B 150 150 149 154 2.35
5c4i_B 5c4i_E 17 17 16 18 2.27
2bol_A 2bol_B 121 118 118 132 2.50
3fwy_A 3fwy_B 159 148 144 168 1.63
3let_A 3let_B 169 164 157 182 1.80
4be3_A 4be3_B 219 207 204 224 1.75
5c4i_C 5c4i_F 22 22 22 22 2.27
2h98_A 2h98_B 136 128 125 151 1.80
3l12_A 3l12_B 179 174 170 185 1.60
3mwb_A 3mwb_B 147 138 133 161 2.00
3odt_A 3odt_B 220 217 216 227 1.35
4p17_A 4p17_B 172 168 165 178 1.79
2gu0_A 2gu0_B 101 93 88 118 2.80
3oox_A 3oox_B 211 209 209 212 1.44
4ei0_A 4ei0_B 182 181 180 183 2.00
1vs0_A 1vs0_B 107 103 100 123 2.40
3n5l_A 3n5l_B 189 186 183 192 1.97
3tc3_A 3tc3_B 221 216 208 227 1.50
3vo2_A 3vo2_B 214 211 210 214 1.39
4mps_A 4mps_B 166 159 156 175 2.40
4n7r_C 4n7r_D 55 49 49 60 2.80
4qdg_A 4qdg_B 172 170 170 178 2.20
3tc8_A 3tc8_B 192 192 192 192 1.06
4om8_A 4om8_B 184 178 177 196 1.55
5ecj_A 5ecj_B 18 18 18 18 3.05
2ond_A 2ond_B 104 94 91 111 2.80
2x26_A 2x26_B 169 165 160 175 1.75
3aeh_A 3aeh_B 175 171 167 187 2.00
4o8v_A 4o8v_B 149 143 141 155 1.81
1vbk_A 1vbk_B 202 197 192 215 1.90
2f6k_A 2f6k_B 215 213 212 218 2.50
3dcd_A 3dcd_B 222 212 210 229 1.90
4i84_A 4i84_B 165 159 157 168 1.50
4ouj_A 4ouj_B 214 209 203 221 1.46
3okz_A 3okz_B 90 89 88 96 2.70
2hqy_A 2hqy_B 177 168 163 189 1.80
3dr2_A 3dr2_B 202 194 187 215 1.67
3obe_A 3obe_B 176 175 172 181 1.70
4q1q_A 4q1q_B 47 47 46 48 2.11
3d0k_A 3d0k_B 175 162 158 185 1.83
5flw_A 5flw_B 226 222 219 231 1.40
1jlx_A 1jlx_B 221 209 203 234 2.20
2owl_A 2owl_B 124 111 102 156 2.40
2qdr_A 2qdr_B 93 91 88 95 2.60
4nmy_A 4nmy_B 171 163 158 185 1.90
2wau_A 2wau_B 28 25 22 37 3.00
3aja_A 3aja_B 32 31 30 32 2.90
3hwp_A 3hwp_B 196 190 188 205 2.00
4pne_A 4pne_B 167 166 163 174 1.50
3cny_A 3cny_B 206 203 202 211 1.85
4pm4_A 4pm4_B 67 67 65 67 2.20
1qgj_A 1qgj_B 217 217 217 220 1.90
3dup_A 3dup_B 183 179 173 190 1.80
2g8l_A 2g8l_B 145 136 134 151 2.04
3gvz_A 3gvz_B 153 153 153 153 2.80
4kho_A 4kho_B 168 165 159 186 2.00
1zel_A 1zel_B 172 168 166 182 1.93
2r17_C 2r17_D 61 54 52 69 2.80
4z8n_A 4z8n_B 124 115 114 135 2.12
3tad_A 3tad_B 42 40 39 46 2.90
4wep_A 4wep_B 170 163 158 177 1.50
2g0w_A 2g0w_B 179 170 165 182 1.70
3fid_A 3fid_B 207 202 200 216 1.90
3kg9_A 3kg9_B 142 137 133 156 1.70
3r4r_A 3r4r_B 56 56 56 58 2.38
4qpv_A 4qpv_B 189 189 187 190 1.80
3lft_A 3lft_B 165 157 155 177 1.35
3spe_A 3spe_B 86 85 85 92 2.40
1knv_A 1knv_B 176 163 151 196 2.17
3wqo_A 3wqo_B 75 73 68 85 2.64
4qxd_A 4qxd_B 127 125 125 129 2.55
3mz2_A 3mz2_B 190 188 187 191 1.55
4l9a_A 4l9a_B 155 153 150 162 2.00
5c6k_A 5c6k_B 87 85 83 92 1.90
1vzy_A 1vzy_B 154 146 142 166 1.97
3npk_A 3npk_B 171 158 153 179 1.50
3sy6_A 3sy6_B 157 157 155 158 1.90
1wiw_A 1wiw_B 136 131 121 160 2.00
2q7s_A 2q7s_B 168 165 163 172 2.00
3tva_A 3tva_B 147 144 142 161 2.15
4u6u_B 4u6u_D 37 35 35 42 3.00
1pzx_A 1pzx_B 157 151 146 177 2.00
3k25_A 3k25_B 125 116 110 137 2.55
3r4d_B 3r4d_D 85 77 75 96 3.10
1l1e_A 1l1e_B 125 119 113 140 2.00
3kws_A 3kws_B 174 172 171 175 1.68
1gvf_A 1gvf_B 163 159 157 164 1.45
1jr2_A 1jr2_B 135 123 120 151 1.84
3ius_A 3ius_B 159 151 150 171 1.66
4trq_B 4trq_E 68 61 61 77 3.10
1c8u_A 1c8u_B 192 191 190 197 1.90
5e04_A 5e04_B 123 117 115 132 2.25
2w3y_A 2w3y_B 155 153 149 166 2.00
3hn0_A 3hn0_B 132 128 125 143 1.75
4b6g_A 4b6g_B 188 185 183 200 1.40
4ixj_A 4ixj_B 137 133 126 149 1.98
3rpt_A 3rpt_X 145 140 140 148 1.30
4f3v_A 4f3v_B 162 159 158 171 2.00
4k4k_A 4k4k_B 127 127 127 128 1.67
5fly_A 5fly_B 200 199 194 202 1.60
3bzb_A 3bzb_B 38 36 36 45 2.79
3u0h_A 3u0h_B 117 112 111 123 2.30
4cwc_A 4cwc_C 48 46 46 55 2.90
4e5v_A 4e5v_B 190 189 189 191 1.75
4q51_A 4q51_B 169 159 155 175 1.90
4xb6_D 4xb6_H 192 189 188 198 1.70
5c3c_A 5c3c_B 33 29 28 35 2.80
3bs6_A 3bs6_B 169 164 162 180 1.80
3juu_A 3juu_B 189 185 183 192 1.80
4aly_A 4aly_B 120 116 113 133 2.40
4art_A 4art_B 103 99 98 107 2.15
2bji_A 2bji_B 189 187 182 195 1.24
2i76_A 2i76_B 55 41 35 73 3.00
2pif_A 2pif_B 92 88 84 109 2.30
2w1v_A 2w1v_B 203 203 201 205 1.49
3iwg_A 3iwg_B 125 121 118 129 2.30
3tzt_A 3tzt_B 120 118 117 124 2.10
4qic_A 4qic_C 147 142 137 160 2.05
1xnf_A 1xnf_B 175 168 168 180 1.98
3mq0_A 3mq0_B 104 99 99 126 1.79
3mvg_A 3mvg_B 150 144 144 162 1.25
4frf_A 4frf_B 61 56 55 61 2.90
2qe6_A 2qe6_B 177 174 172 181 1.95
3fzq_A 3fzq_B 172 172 169 177 2.10
3g23_A 3g23_B 174 172 168 178 1.89
3p8a_A 3p8a_B 143 141 140 145 1.95
1vkh_A 1vkh_B 183 181 177 192 1.85
3ocr_A 3ocr_B 120 116 114 128 1.95
3s84_A 3s84_B 35 33 31 36 2.40
4hou_A 4hou_B 113 108 106 120 1.95
4k92_A 4k92_B 151 145 145 162 2.00
4yhb_A 4yhb_B 154 149 148 157 1.89
1wtd_A 1wtd_B 105 95 83 120 2.40
3cjp_A 3cjp_B 165 160 157 170 1.85
3u4t_A 3u4t_B 130 129 129 130 2.28
4csd_A 4csd_B 173 170 169 176 1.35
4ghb_A 4ghb_B 128 125 125 140 2.32
4rl3_A 4rl3_B 209 208 206 210 1.57
5aoq_A 5aoq_B 79 78 74 81 2.70
1z5z_A 1z5z_B 129 121 110 138 2.00
3qxl_A 3qxl_B 168 160 152 181 2.24
4kw3_A 4kw3_B 126 123 122 128 2.70
4l7a_A 4l7a_B 182 182 182 182 2.09
4rgy_A 4rgy_B 164 162 159 172 1.40
1gxs_A 1gxs_C 184 182 176 201 2.30
2o62_A 2o62_B 155 145 140 189 1.75
2qjv_A 2qjv_B 183 182 181 187 1.90
2r1f_A 2r1f_B 110 110 109 112 2.21
3u0j_A 3u0j_B 146 140 138 155 2.70
4xoi_B 4xoi_D 0 0 0 0 2.09
3hlz_A 3hlz_B 173 173 172 175 1.50
3ngf_A 3ngf_B 190 189 189 191 1.80
1k3r_A 1k3r_B 85 79 77 94 2.30
3f5c_B 3f5c_C 29 23 23 36 3.00
3nok_A 3nok_B 152 142 138 157 1.65
3vus_A 3vus_B 159 153 149 165 1.65
4cbp_A 4cbp_B 126 121 118 138 1.60
4iul_A 4iul_B 80 66 61 98 2.30
5cya_A 5cya_B 90 89 88 91 2.00
3ho6_A 3ho6_B 162 152 152 171 1.60
3kkz_A 3kkz_B 160 154 151 168 1.68
3ca8_A 3ca8_B 180 172 166 187 1.80
3teb_A 3teb_B 90 86 83 94 2.99
4q7q_A 4q7q_B 191 184 179 199 1.45
4dmo_A 4dmo_B 150 150 149 150 2.14
1i36_A 1i36_B 150 143 133 161 2.00
3rh3_A 3rh3_B 95 95 95 96 2.10
4j6o_A 4j6o_B 139 138 138 140 1.60
1y6z_A 1y6z_B 130 126 121 152 1.88
2i5i_A 2i5i_B 185 182 177 188 1.70
3hr0_A 3hr0_B 170 168 162 190 1.90
2qv5_A 2qv5_B 131 127 122 137 1.90
3adr_A 3adr_B 165 164 159 170 1.80
3sbu_A 3sbu_B 100 96 94 109 2.15
1g60_A 1g60_B 159 150 147 164 1.74
3by9_A 3by9_B 167 164 161 177 1.70
2p35_A 2p35_B 148 145 141 156 1.95
4qjv_A 4qjv_C 162 154 149 165 1.60
4rho_A 4rho_B 117 117 117 117 2.25
3dnh_A 3dnh_B 106 102 97 124 1.94
3fo5_A 3fo5_B 137 129 128 146 2.00
1te5_A 1te5_B 118 117 115 125 2.00
2ivx_A 2ivx_B 190 187 180 193 1.80
2qy6_A 2qy6_B 157 149 144 166 2.00
4f7o_A 4f7o_B 69 62 60 80 2.60
4hg2_A 4hg2_B 148 141 140 150 1.60
4rgp_A 4rgp_B 89 84 83 95 2.30
4ejr_A 4ejr_B 92 85 80 108 2.00
4evw_A 4evw_B 162 160 159 164 1.90
4rl9_A 4rl9_B 53 52 51 54 2.70
4rsw_A 4rsw_B 22 22 21 22 1.90
4xxh_A 4xxh_B 125 125 125 125 2.40
3lif_A 3lif_B 106 97 94 132 2.70
3pl0_A 3pl0_B 150 148 147 167 1.91
4zf3_A 4zf3_B 87 84 84 89 1.90
2d1l_A 2d1l_B 99 95 92 104 1.85
2db0_A 2db0_B 95 86 80 116 2.20
3c37_A 3c37_B 135 134 134 136 1.70
3gae_A 3gae_B 177 166 160 191 1.60
4bnd_A 4bnd_B 163 155 147 172 1.50
1nnw_A 1nnw_B 163 161 159 166 1.90
2qlv_B 2qlv_E 43 40 40 46 2.60
2wbm_A 2wbm_B 98 87 81 115 1.75
3i5q_A 3i5q_B 129 128 127 129 2.20
3tzg_A 3tzg_B 79 79 79 80 2.80
4ib2_A 4ib2_B 134 134 133 138 1.76
4pw1_A 4pw1_B 138 135 135 139 2.10
4q6j_A 4q6j_B 154 146 142 162 1.37
4xiv_A 4xiv_B 19 13 13 24 3.00
2f37_A 2f37_B 160 148 143 169 1.70
2fic_A 2fic_B 81 69 63 95 1.99
2vld_A 2vld_B 86 86 86 86 2.60
2wqk_A 2wqk_B 179 178 178 179 1.50
3fpk_A 3fpk_B 173 165 159 178 1.70
3npi_A 3npi_B 20 20 20 21 2.96
2ibn_A 2ibn_B 185 178 178 193 1.50
3ec3_A 3ec3_B 148 142 137 155 1.92
4q25_A 4q25_B 79 77 75 87 2.28
1vs3_A 1vs3_B 124 112 107 138 2.25
2d42_A 2d42_B 131 116 110 152 2.07
2p1g_A 2p1g_B 159 152 146 174 1.80
3ron_A 3ron_B 121 105 99 148 2.19
1lm7_A 1lm7_B 71 71 71 72 3.00
1uw4_B 1uw4_D 199 195 184 203 1.95
2fno_A 2fno_B 153 152 152 154 2.00
3owv_A 3owv_B 135 133 133 138 1.75
3zpy_A 3zpy_B 188 181 179 190 1.43
4e29_A 4e29_B 148 144 141 155 1.60
5e27_A 5e27_B 67 53 51 85 2.60
2oez_A 2oez_B 102 92 89 111 1.97
4dgu_A 4dgu_B 79 78 77 89 2.37
4gl6_A 4gl6_B 89 89 88 92 2.55
1jzt_A 1jzt_B 153 151 149 154 1.94
1sfn_A 1sfn_B 133 130 127 141 2.46
2ph7_A 2ph7_B 151 134 124 171 2.40
3quv_A 3quv_B 131 128 125 143 1.70
3rv1_A 3rv1_B 134 132 131 143 1.98
3tcv_A 3tcv_B 157 154 147 163 1.75
4doi_A 4doi_B 157 153 150 161 1.55
4w8v_A 4w8v_B 86 84 83 91 2.15
4z48_A 4z48_B 169 167 166 169 1.75
3e0x_A 3e0x_B 176 168 159 180 1.45
3rby_A 3rby_B 146 135 131 165 2.30
2wte_A 2wte_B 133 128 123 135 1.80
3gnl_A 3gnl_B 164 153 144 181 1.50
3is6_A 3is6_B 123 114 104 135 1.95
3nkh_A 3nkh_B 110 104 103 118 2.50
3r79_A 3r79_B 122 119 113 138 1.90
4d0o_A 4d0o_B 46 46 46 47 2.75
1rw0_A 1rw0_B 156 154 153 157 2.00
1vio_A 1vio_B 151 141 135 163 1.59
2hls_A 2hls_B 142 133 132 152 1.93
5cs0_A 5cs0_B 68 65 61 77 2.50
3q8d_A 3q8d_B 97 84 81 126 2.30
3qfg_A 3qfg_B 15 15 14 15 3.08
2e8g_A 2e8g_B 164 143 132 202 1.70
2p62_A 2p62_B 137 128 118 153 2.50
3mmg_A 3mmg_B 134 123 119 156 1.70
4opw_A 4opw_B 154 153 150 156 1.75
4rd8_A 4rd8_B 122 121 119 133 1.72
1f5v_A 1f5v_B 180 180 180 180 1.70
2f20_A 2f20_B 127 120 116 140 2.10
2qyf_B 2qyf_D 115 111 106 119 2.30
3c8c_A 3c8c_B 125 115 115 135 1.50
3gz5_A 3gz5_B 106 101 97 110 2.20
3mil_A 3mil_B 149 145 144 155 1.60
4iqy_A 4iqy_B 128 124 123 132 1.55
4maq_A 4maq_B 145 144 143 150 1.40
3dde_A 3dde_B 77 76 76 77 2.30
5bmt_A 5bmt_B 143 140 138 147 1.50
3myx_A 3myx_B 144 142 142 146 1.30
3nek_A 3nek_B 40 40 39 42 2.50
3nua_A 3nua_B 156 148 146 159 1.40
4f3m_A 4f3m_B 141 135 134 148 1.71
4z7x_A 4z7x_B 119 114 113 122 1.55
4g3a_A 4g3a_B 132 122 116 145 1.99
3bgh_A 3bgh_B 85 79 76 91 2.45
3edp_A 3edp_B 107 104 102 111 2.09
3hl4_A 3hl4_B 112 112 111 112 2.20
3kzp_A 3kzp_B 158 156 155 159 2.00
4gd3_A 4gd3_B 9 9 9 9 3.30
4rhp_A 4rhp_B 89 83 81 96 2.39
4o30_A 4o30_B 130 127 125 133 2.10
4wik_A 4wik_B 5 4 4 6 3.00
3qta_A 3qta_B 96 87 86 116 2.00
4df3_A 4df3_B 141 136 131 154 1.73
4s1a_A 4s1a_B 142 138 136 144 1.75
2j7q_A 2j7q_C 163 156 153 169 1.80
3dfu_A 3dfu_B 109 104 103 116 2.07
3fvv_A 3fvv_B 129 124 121 138 2.10
4rzl_A 4rzl_B 144 140 136 151 2.10
1q67_A 1q67_B 89 81 80 98 2.30
2ozz_A 2ozz_B 43 39 37 48 2.30
2p11_A 2p11_B 86 82 80 88 2.20
4da2_A 4da2_B 122 116 114 130 1.80
4tvs_A 4tvs_B 132 132 132 136 1.60
1jmk_C 1jmk_O 107 101 99 118 1.71
3gr3_A 3gr3_B 139 136 135 144 1.45
3vay_A 3vay_B 133 128 124 141 1.98
4dix_A 4dix_B 122 119 114 138 1.70
2icu_A 2icu_B 146 142 140 152 1.60
3buu_A 3buu_B 126 122 122 137 1.20
3oa1_A 3oa1_B 68 65 64 70 2.20
3qhq_A 3qhq_B 130 121 119 140 2.00
3t6g_B 3t6g_D 14 12 11 17 2.50
1g61_A 1g61_B 156 149 145 168 1.30
2r8r_A 2r8r_B 128 119 111 136 2.30
3of5_A 3of5_B 122 120 120 126 1.52
3uws_B 3uws_D 161 159 158 164 1.70
2abw_A 2abw_B 129 120 119 134 1.62
2pof_A 2pof_B 156 146 138 176 1.40
3jrr_A 3jrr_B 132 125 121 143 1.90
3lm2_A 3lm2_B 111 108 106 115 1.70
3v42_A 3v42_B 125 118 111 136 2.00
4dox_A 4dox_B 98 94 93 106 2.70
2qgs_A 2qgs_B 108 99 93 112 2.00
2wvq_A 2wvq_B 105 99 94 118 2.00
2yn7_A 2yn7_B 134 131 124 146 2.25
3hl6_A 3hl6_B 58 58 56 69 2.50
3oyo_A 3oyo_B 156 153 147 171 2.10
1t33_A 1t33_B 125 114 112 139 2.20
2f96_A 2f96_B 111 110 105 114 2.09
3gf6_A 3gf6_B 141 134 131 154 1.69
3h2s_A 3h2s_B 135 134 133 138 1.78
3k6o_A 3k6o_B 147 147 147 150 2.00
3b5e_A 3b5e_B 134 132 132 137 1.75
3d34_A 3d34_B 121 116 113 133 1.80
3g9w_A 3g9w_B 137 133 130 141 2.17
3k94_A 3k94_B 111 106 105 121 2.10
3o14_A 3o14_B 147 142 140 150 1.70
3qy1_A 3qy1_B 128 127 127 131 1.54
3vn3_A 3vn3_B 146 145 144 150 0.95
4eir_A 4eir_B 147 145 142 151 1.10
4fcz_A 4fcz_B 46 46 44 50 2.60
2f2f_A 2f2f_D 119 118 118 119 2.40
3bru_A 3bru_B 99 91 89 105 2.30
3cyg_A 3cyg_B 67 54 52 76 2.61
3ok8_A 3ok8_B 59 49 47 82 2.25
4fet_A 4fet_B 85 80 79 89 1.91
1gqp_A 1gqp_B 94 92 90 106 2.20
4fch_A 4fch_B 156 149 145 162 1.30
4xw3_A 4xw3_B 112 109 109 114 2.00
1vjn_A 1vjn_B 97 93 91 99 2.00
2b6c_A 2b6c_B 134 126 121 143 2.10
2vh1_A 2vh1_B 51 43 38 64 2.70
3bo6_A 3bo6_B 137 132 129 142 1.40
3kf8_A 3kf8_C 94 91 85 102 2.40
3l4c_A 3l4c_B 83 76 72 92 2.37
3lhq_A 3lhq_B 120 116 115 124 1.56
4jpq_A 4jpq_B 68 67 67 71 2.70
1q40_B 1q40_D 103 102 99 111 1.95
2j43_A 2j43_B 158 152 145 165 1.60
2nrh_A 2nrh_B 93 86 86 101 2.30
3mcs_A 3mcs_B 94 94 94 94 2.55
3qqi_A 3qqi_B 145 143 141 149 1.65
4g2u_A 4g2u_B 139 134 129 143 1.85
5al7_A 5al7_B 91 90 89 93 2.92
2qsx_A 2qsx_B 117 113 111 124 1.64
3cp7_A 3cp7_B 140 137 135 147 1.39
4ay0_A 4ay0_B 116 114 109 124 1.52
4r8z_A 4r8z_B 109 108 108 110 2.20
5c6g_B 5c6g_D 26 26 26 27 2.60
1n1c_A 1n1c_B 102 87 85 115 2.40
2gef_A 2gef_B 95 88 87 109 2.20
4wzn_A 4wzn_B 16 16 16 19 2.70
2rg4_A 2rg4_B 103 99 98 117 1.90
3a9l_A 3a9l_B 161 154 152 170 1.90
3itq_A 3itq_B 139 139 136 141 1.40
3rjt_A 3rjt_B 151 150 147 151 1.50
4p3f_A 4p3f_B 100 95 93 111 1.70
2a35_A 2a35_B 126 121 120 129 1.50
3giu_A 3giu_B 141 140 139 143 1.25
3hn5_A 3hn5_B 131 129 128 135 1.70
1j6r_A 1j6r_B 83 79 74 90 2.30
1yzh_A 1yzh_B 135 129 126 146 2.02
2qzc_A 2qzc_B 114 114 114 114 1.50
2w7z_A 2w7z_B 138 131 124 154 1.60
1vr9_A 1vr9_B 85 84 80 86 1.70
2gh0_A 2gh0_B 107 105 105 117 1.92
3hhf_A 3hhf_B 110 107 106 117 2.30
3jsy_A 3jsy_B 107 104 97 119 1.60
3ni7_A 3ni7_B 27 27 27 27 2.78
3nku_A 3nku_B 78 72 70 86 2.10
4pn6_A 4pn6_B 29 28 28 29 3.00
4rn3_A 4rn3_B 51 50 48 52 2.15
2w8m_A 2w8m_B 60 60 57 66 2.40
4hfs_A 4hfs_B 134 134 132 134 1.55
4iyj_A 4iyj_B 134 132 132 135 1.37
4mwf_C 4mwf_D 52 50 50 62 2.65
4rl4_A 4rl4_B 68 67 67 74 2.20
1lcs_A 1lcs_B 103 101 99 110 2.50
2i5e_A 2i5e_B 127 122 114 139 2.10
2qwu_A 2qwu_B 113 108 104 122 1.65
3e57_A 3e57_B 90 84 81 95 1.89
3nje_A 3nje_B 85 83 83 98 1.85
4gud_A 4gud_B 110 108 106 117 1.91
1oki_A 1oki_B 136 133 132 139 1.40
1zbo_A 1zbo_B 25 23 23 30 2.60
3ceu_A 3ceu_B 107 104 100 109 2.30
3pdy_A 3pdy_B 103 102 99 112 2.22
4h0c_A 4h0c_B 131 130 126 136 1.62
5a0l_A 5a0l_B 141 134 132 147 1.35
2fur_A 2fur_B 112 106 104 120 1.80
3r77_A 3r77_B 144 141 141 149 1.90
3rf0_A 3rf0_B 117 109 104 128 1.80
4f2m_E 4f2m_F 26 24 24 30 3.00
1iyb_A 1iyb_B 144 140 135 156 1.50
1yac_A 1yac_B 149 149 149 153 1.80
3cwr_A 3cwr_B 111 109 107 118 1.50
3urz_A 3urz_B 15 15 14 16 2.19
4qi3_A 4qi3_B 139 136 134 149 1.40
2p3p_A 2p3p_B 126 117 114 149 1.76
2itb_A 2itb_B 98 93 91 104 2.05
3bpk_A 3bpk_B 108 108 108 110 1.56
3v6o_A 3v6o_B 106 103 103 110 1.95
4mxe_A 4mxe_B 58 54 50 65 2.60
4ywk_A 4ywk_B 113 106 105 121 1.55
2czq_A 2czq_B 127 123 121 135 1.05
4doo_A 4doo_B 123 117 113 134 1.90
4noo_A 4noo_C 136 136 133 136 2.30
5cz3_A 5cz3_B 77 76 76 78 2.50
2cjl_A 2cjl_B 143 137 136 152 1.50
3jsb_A 3jsb_B 87 87 85 88 2.13
4qba_A 4qba_B 77 76 75 78 2.21
3gw4_A 3gw4_B 36 33 31 40 2.49
2ol5_A 2ol5_B 91 82 78 100 2.50
3esl_A 3esl_B 118 112 108 133 1.74
4jwj_A 4jwj_B 145 143 142 147 1.76
1t5b_A 1t5b_B 138 133 131 145 1.40
2p97_A 2p97_B 124 121 121 127 1.65
3bge_A 3bge_B 91 89 87 98 1.85
3fdi_A 3fdi_B 65 60 58 69 2.20
3u0c_A 3u0c_B 66 62 58 76 2.05
2fre_A 2fre_B 130 125 120 137 1.90
2jcb_A 2jcb_B 115 113 112 121 1.60
2r2a_A 2r2a_B 107 106 104 108 1.82
3mal_A 3mal_B 118 116 113 125 1.95
3pjp_A 3pjp_B 147 141 138 151 1.60
3s9d_B 3s9d_D 119 111 110 128 2.00
4mjg_A 4mjg_B 51 51 51 51 2.65
1q7l_A 1q7l_C 144 143 137 149 1.40
2x5q_A 2x5q_B 107 102 101 114 2.05
3cjd_A 3cjd_B 111 110 108 113 1.79
3gfa_A 3gfa_B 114 113 111 115 1.35
3hyj_A 3hyj_D 69 65 61 77 2.60
3ikb_A 3ikb_B 124 118 115 129 1.67
3mcw_A 3mcw_B 114 111 110 117 1.06
5d66_A 5d66_B 118 117 116 120 1.00
2f07_A 2f07_B 120 115 111 129 2.30
2zxx_C 2zxx_F 80 67 62 92 2.80
3fcm_A 3fcm_B 102 96 91 110 2.20
3hkl_A 3hkl_B 71 65 60 85 2.10
3qb8_A 3qb8_B 149 148 148 149 1.50
4nqg_A 4nqg_B 0 0 0 0 1.30
2nyu_A 2nyu_B 115 113 112 116 1.76
2oda_A 2oda_B 115 112 106 131 1.90
2oyo_A 2oyo_B 134 130 128 135 1.51
2q5c_A 2q5c_D 128 128 127 128 1.49
2ywi_A 2ywi_B 133 128 124 137 1.60
3dal_A 3dal_B 116 113 111 119 1.65
3k2z_A 3k2z_B 117 108 96 134 1.37
4m7r_A 4m7r_B 103 99 98 107 1.80
4oyu_A 4oyu_B 116 112 111 117 1.80
1itv_A 1itv_B 106 100 99 115 1.95
1oru_A 1oru_B 112 108 105 117 1.80
2i51_A 2i51_B 132 131 130 137 1.40
2iu5_A 2iu5_B 116 102 98 132 1.60
2nyi_A 2nyi_B 106 102 97 115 1.80
3efy_A 3efy_B 121 114 112 133 1.70
3ppb_A 3ppb_B 89 89 89 90 2.10
3zv0_C 3zv0_D 50 50 50 50 2.80
4tsd_A 4tsd_B 108 106 106 112 1.53
2qz7_A 2qz7_B 78 75 75 84 2.10
2re3_A 2re3_B 95 94 94 96 2.50
3dn7_A 3dn7_B 92 85 81 96 1.80
3fjv_A 3fjv_B 87 80 76 100 1.90
3lgb_A 3lgb_B 115 108 107 121 1.54
3tv0_A 3tv0_B 67 60 57 80 2.15
4gyt_A 4gyt_B 71 69 68 74 2.05
2xha_A 2xha_B 90 87 84 103 1.91
3f95_A 3f95_B 113 106 104 118 1.80
4m6b_A 4m6b_D 105 103 99 118 1.78
4qmd_A 4qmd_B 105 93 85 117 1.60
1u8s_A 1u8s_B 66 62 61 71 2.45
2avu_E 2avu_F 39 36 35 47 3.00
3cr3_A 3cr3_B 110 107 104 113 2.10
4za6_A 4za6_B 124 123 123 126 1.97
1uww_A 1uww_B 128 119 115 135 1.40
2giy_A 2giy_B 120 119 117 128 1.78
2v73_A 2v73_B 110 106 103 123 2.20
3bdv_A 3bdv_B 114 113 111 116 1.66
3fd4_A 3fd4_B 95 95 93 100 2.40
3h8t_A 3h8t_B 132 132 132 134 1.80
4dhk_A 4dhk_B 92 92 91 92 2.05
4ltb_A 4ltb_B 24 24 24 25 2.59
4lxo_A 4lxo_B 126 122 120 142 1.42
4oiy_A 4oiy_B 118 113 111 125 1.50
4qmf_B 4qmf_D 54 53 49 58 2.80
1wwm_A 1wwm_B 61 59 55 67 2.61
2dy0_A 2dy0_B 120 116 113 125 1.25
2wss_S 2wss_W 5 5 5 5 3.20
3thf_A 3thf_B 17 14 14 21 2.70
3u7r_A 3u7r_B 127 125 125 127 1.40
4eae_A 4eae_B 116 114 114 124 1.32
4fqg_A 4fqg_B 104 103 101 107 2.00
4zbw_A 4zbw_B 108 107 105 109 2.20
5dgg_A 5dgg_B 92 89 87 96 1.93
2gd9_A 2gd9_B 117 110 107 122 2.30
2nw0_A 2nw0_B 131 125 121 141 1.60
3nqo_A 3nqo_B 63 63 63 63 2.20
3nwc_A 3nwc_B 70 69 69 76 1.70
3pve_A 3pve_B 98 95 90 104 1.40
3qpi_A 3qpi_B 111 110 108 116 2.10
5a9d_A 5a9d_B 74 73 71 75 2.10
1hru_A 1hru_B 118 114 112 127 2.00
1wpn_A 1wpn_B 130 128 126 132 1.30
1x9z_A 1x9z_B 104 103 97 114 2.10
2h1t_A 2h1t_B 127 121 118 131 1.80
2i1s_A 2i1s_B 98 91 89 105 2.30
2r5o_A 2r5o_B 103 99 98 112 1.30
3qs2_A 3qs2_B 104 99 96 109 1.78
1go3_E 1go3_M 117 112 109 130 1.75
1mw5_A 1mw5_B 96 94 90 109 2.10
2fhp_A 2fhp_B 113 112 106 120 1.60
2opl_A 2opl_B 109 104 103 111 1.50
3dwv_A 3dwv_B 104 97 90 110 1.41
3lfj_A 3lfj_B 119 119 119 120 1.56
3ot2_A 3ot2_B 83 83 83 83 1.96
5aj8_A 5aj8_B 105 101 101 106 2.20
3e4v_A 3e4v_B 126 124 121 127 1.40
3t8k_A 3t8k_B 104 101 99 110 1.77
3zqs_A 3zqs_B 112 110 109 120 2.00
4q9v_A 4q9v_B 71 59 55 83 2.30
4qe0_A 4qe0_B 90 88 87 100 1.85
3i57_A 3i57_B 128 117 111 135 1.80
4rw0_A 4rw0_B 120 116 110 124 2.00
1n0s_A 1n0s_B 111 107 103 116 2.00
1ueb_A 1ueb_B 120 116 114 124 1.65
1uun_A 1uun_B 130 130 130 130 2.50
2qh9_A 2qh9_B 94 89 87 101 1.80
3a98_A 3a98_C 77 76 71 79 2.10
5c4y_A 5c4y_B 61 61 61 63 1.77
1zk8_A 1zk8_B 100 88 82 108 2.15
2ofk_A 2ofk_B 124 118 111 133 1.50
2r2c_A 2r2c_B 77 68 67 85 1.80
2vli_A 2vli_B 94 89 87 108 1.95
2zyz_B 2zyz_D 102 96 91 113 1.70
4n6c_A 4n6c_B 120 115 114 123 1.55
2g3w_A 2g3w_B 78 74 74 90 1.90
3gn3_A 3gn3_B 111 100 98 122 2.50
3nrh_A 3nrh_B 83 81 80 89 1.80
4g6q_A 4g6q_B 48 45 45 48 2.08
4tpv_A 4tpv_B 119 116 114 126 1.60
1l1o_C 1l1o_F 43 38 37 54 2.80
1vki_A 1vki_B 126 122 121 128 1.60
2q3f_A 2q3f_B 97 90 88 105 2.10
2wj9_A 2wj9_B 81 78 73 90 1.62
3ffv_A 3ffv_B 118 114 110 132 2.00
3l6i_A 3l6i_B 77 73 68 87 2.01
4e6f_A 4e6f_B 89 86 84 100 1.49
4fpw_A 4fpw_B 57 55 54 66 2.50
4wpx_C 4wpx_F 10 9 8 11 3.31
3km5_A 3km5_B 120 117 113 123 1.40
4p80_A 4p80_B 110 106 106 114 1.60
4qc6_A 4qc6_B 126 123 121 130 1.30
5ako_C 5ako_D 61 61 61 62 2.40
2xgg_A 2xgg_B 69 65 63 78 2.05
3d3o_A 3d3o_B 34 30 29 41 2.46
3jtw_A 3jtw_B 104 103 103 105 1.90
4mo1_A 4mo1_B 73 69 69 75 2.10
4n82_A 4n82_B 98 94 92 103 1.88
4nrh_B 4nrh_D 86 86 86 86 2.20
1v2b_A 1v2b_B 106 105 104 108 1.60
2e2e_A 2e2e_B 95 95 95 95 2.05
3enp_A 3enp_B 34 32 31 43 2.48
3h05_A 3h05_B 87 80 80 96 1.65
3ha2_A 3ha2_B 103 100 99 110 1.80
3hva_A 3hva_B 70 67 66 74 2.04
3kmi_A 3kmi_B 75 72 70 81 1.96
4lms_B 4lms_D 98 97 93 114 1.35
4qak_A 4qak_B 96 95 93 101 2.02
1zvf_A 1zvf_B 72 66 65 76 2.41
2p12_A 2p12_B 97 87 86 103 1.63
2r5s_A 2r5s_B 72 69 66 78 2.14
3fyf_A 3fyf_B 50 45 44 50 2.20
3no8_A 3no8_B 97 90 83 105 2.20
4cri_A 4cri_B 40 40 40 43 2.35
4nv4_A 4nv4_B 70 69 68 73 1.80
4y0c_A 4y0c_B 74 69 68 82 1.99
3mud_A 3mud_B 92 89 86 108 2.20
4hji_A 4hji_B 88 81 79 95 1.60
1e1h_B 1e1h_D 121 119 118 122 1.80
2ph0_A 2ph0_B 77 73 69 84 1.85
3nj2_A 3nj2_B 87 79 74 108 1.59
3nkg_A 3nkg_B 97 96 96 99 2.00
4e2t_A 4e2t_B 76 69 68 83 1.75
4jg9_A 4jg9_B 84 83 81 86 2.42
4tse_A 4tse_B 108 108 108 110 2.06
2gyq_A 2gyq_B 82 77 74 88 1.40
2ikk_A 2ikk_B 117 110 104 128 1.80
4cgs_A 4cgs_B 125 117 113 129 1.30
2p0n_A 2p0n_B 102 97 96 102 1.41
3cex_A 3cex_B 101 99 98 104 2.00
3f9u_A 3f9u_B 86 81 80 88 2.20
3kbq_A 3kbq_B 69 64 64 75 2.00
4e8u_A 4e8u_C 50 50 50 50 2.70
2a9s_A 2a9s_B 98 95 92 105 1.75
2d4g_A 2d4g_B 95 85 84 107 2.30
2xhf_A 2xhf_B 109 105 103 116 1.30
3ci6_A 3ci6_B 73 67 65 90 1.55
3ogh_A 3ogh_B 85 81 80 91 1.65
2auw_A 2auw_B 88 84 82 89 1.85
2ib0_A 2ib0_B 77 72 72 84 2.00
3gmg_A 3gmg_B 83 78 78 91 1.50
3jx9_A 3jx9_B 105 102 101 111 1.95
4pzk_A 4pzk_B 103 99 98 104 1.50
1pvh_B 1pvh_D 53 53 53 54 2.50
3okx_A 3okx_B 91 90 88 95 1.80
3oov_A 3oov_B 84 78 75 94 2.20
4gkf_A 4gkf_B 78 76 71 86 2.10
4lrj_A 4lrj_B 105 101 97 109 1.62
4mkq_A 4mkq_B 107 106 106 109 2.65
4noh_A 4noh_B 89 86 84 100 1.50
2imz_A 2imz_B 88 80 77 100 1.70
2rkk_A 2rkk_B 23 20 20 30 2.90
3d3m_A 3d3m_B 94 88 85 102 1.90
3fbu_A 3fbu_B 94 91 90 97 1.80
3lw9_A 3lw9_B 84 78 77 93 1.85
3nng_A 3nng_B 85 83 83 92 2.18
3uid_A 3uid_B 82 80 79 92 1.57
4o2t_A 4o2t_B 86 86 86 86 2.40
1ryl_A 1ryl_B 93 90 89 99 1.60
3hks_A 3hks_B 86 79 76 98 2.30
3mmh_A 3mmh_B 96 96 95 96 1.25
3qyy_A 3qyy_B 75 70 68 79 1.90
4hrv_A 4hrv_B 68 65 65 76 1.89
1t62_A 1t62_B 44 41 39 52 3.00
2p38_A 2p38_B 104 104 102 104 1.80
2qzb_A 2qzb_B 64 63 63 72 2.10
3las_A 3las_B 112 103 103 120 1.40
3qhp_A 3qhp_B 89 85 77 95 1.50
4akm_A 4akm_B 57 52 51 64 2.69
4id2_A 4id2_B 50 48 48 50 2.15
4joi_A 4joi_B 76 75 73 81 2.05
4qxz_A 4qxz_B 57 55 53 62 2.49
4rmb_A 4rmb_B 81 79 75 94 1.70
2dc4_A 2dc4_B 116 115 108 120 1.65
2qdl_A 2qdl_B 73 67 64 87 2.20
2rg8_A 2rg8_B 77 73 70 87 1.80
3o5y_A 3o5y_B 68 62 59 73 2.45
4h2d_A 4h2d_B 83 79 74 92 1.80
4iwb_A 4iwb_B 91 88 85 97 1.75
1zso_A 1zso_B 96 92 91 100 2.17
2f1f_A 2f1f_B 74 70 68 93 1.75
3hpe_A 3hpe_B 91 83 80 93 2.10
3nat_A 3nat_B 10 9 9 12 2.92
3piv_A 3piv_B 99 98 98 101 2.09
4rev_A 4rev_B 56 55 55 58 1.95
1in0_A 1in0_B 81 75 68 95 2.14
2aj7_A 2aj7_B 93 89 88 100 1.67
2nuj_A 2nuj_B 109 106 103 110 2.00
2plg_A 2plg_B 86 83 83 98 2.60
2pr1_A 2pr1_B 17 15 15 20 3.20
3ebw_A 3ebw_B 64 64 64 64 2.80
3p3v_A 3p3v_B 98 94 93 111 1.65
4o7j_A 4o7j_B 94 91 90 101 1.80
4uqw_A 4uqw_B 93 87 83 103 1.50
1t6s_A 1t6s_B 92 92 92 92 1.95
2d7v_A 2d7v_B 87 80 80 96 1.97
2iyk_A 2iyk_B 50 50 50 50 2.95
2ooi_A 2ooi_B 57 52 50 63 2.60
2w31_A 2w31_B 102 97 94 107 1.50
3eea_A 3eea_B 78 77 77 88 1.80
1szh_A 1szh_B 87 83 81 94 1.50
2ijq_A 2ijq_B 75 64 61 92 1.88
2o6p_A 2o6p_B 76 72 71 81 1.50
2ou3_A 2ou3_B 101 100 99 101 1.85
2yma_A 2yma_B 46 45 45 49 2.54
3lyd_A 3lyd_B 97 95 93 101 1.45
3mvc_A 3mvc_B 108 104 99 111 1.40
3p9v_A 3p9v_B 95 89 87 98 1.78
3vb8_A 3vb8_B 29 26 24 36 2.90
4b9g_A 4b9g_B 93 87 85 109 1.04
4v2b_A 4v2b_B 19 18 18 20 2.00
2fa1_A 2fa1_B 98 90 88 103 1.70
3vv1_A 3vv1_B 95 91 90 111 1.50
1yav_A 1yav_B 57 50 49 66 2.10
2e85_A 2e85_B 93 91 91 97 1.70
2f9z_C 2f9z_D 52 41 33 79 2.40
2qy0_A 2qy0_C 57 57 55 59 2.60
3c1d_A 3c1d_B 75 71 69 76 1.80
3cfu_A 3cfu_B 49 45 43 52 2.40
3k0z_A 3k0z_B 97 96 94 104 1.91
4hpq_B 4hpq_E 29 29 29 29 3.06
4mj7_A 4mj7_B 77 72 69 86 2.51
4xuo_A 4xuo_B 103 101 93 106 1.70
1gxs_B 1gxs_D 116 109 108 126 2.30
2wy3_B 2wy3_D 96 94 94 98 1.80
3njc_A 3njc_B 67 63 61 86 1.69
3nqn_A 3nqn_B 67 66 63 68 1.88
4nqf_A 4nqf_B 50 47 44 50 2.70
5bxy_A 5bxy_B 97 95 94 97 1.75
1elk_A 1elk_B 118 113 109 121 1.50
1kjn_A 1kjn_B 80 80 78 86 2.20
1vl7_A 1vl7_B 85 85 83 89 1.50
2ffs_A 2ffs_B 44 42 39 48 2.50
2ns9_A 2ns9_B 66 64 62 73 1.80
2qih_A 2qih_B 67 65 63 73 1.90
3dsb_A 3dsb_B 106 103 102 112 1.48
3o6q_A 3o6q_C 50 48 48 53 2.50
4h7l_A 4h7l_B 40 40 40 40 2.45
4m3o_A 4m3o_B 79 77 76 80 2.10
1w94_A 1w94_B 67 62 62 74 2.00
2f46_A 2f46_B 90 89 88 91 1.41
2v6v_A 2v6v_B 92 88 84 103 1.50
3brc_A 3brc_B 98 96 93 106 1.60
3g16_A 3g16_B 88 87 87 95 1.45
3h51_A 3h51_B 83 81 79 86 1.70
3h87_A 3h87_B 93 88 87 98 1.49
3hm4_A 3hm4_B 81 78 77 86 1.30
3kgz_A 3kgz_B 96 92 91 97 1.85
4ph8_A 4ph8_B 96 94 91 101 1.55
1ns5_A 1ns5_B 87 82 77 94 1.68
3dka_A 3dka_B 81 81 81 81 2.30
3ggn_A 3ggn_B 67 64 59 73 2.00
4qpl_A 4qpl_C 82 82 82 85 1.90
4uuu_A 4uuu_B 76 70 70 87 1.71
5cnl_A 5cnl_B 37 35 35 41 2.65
5cpg_A 5cpg_B 91 91 90 101 1.69
1sh8_A 1sh8_B 78 75 72 90 1.50
2p1a_A 2p1a_B 56 55 53 60 2.10
4tps_A 4tps_C 77 75 72 86 1.65
1d2z_B 1d2z_D 81 79 76 89 2.00
1id1_A 1id1_B 67 63 61 71 2.40
1ss4_A 1ss4_B 84 78 78 92 1.84
2glz_A 2glz_B 100 99 98 102 1.45
2prv_A 2prv_B 98 95 91 110 1.30
2vsw_A 2vsw_B 67 67 65 67 2.20
2zet_C 2zet_D 23 22 21 28 3.00
3fld_A 3fld_B 72 68 68 76 2.40
3n08_A 3n08_B 101 99 99 104 1.25
4cic_A 4cic_B 68 68 68 68 1.60
4etr_A 4etr_B 53 47 47 54 2.25
4h5b_A 4h5b_B 85 81 79 91 2.00
1wdv_A 1wdv_B 89 86 82 104 1.70
2pt7_G 2pt7_H 53 53 53 57 2.40
2q7a_A 2q7a_B 103 97 96 111 2.10
3h6r_A 3h6r_B 83 78 74 97 1.95
3op6_A 3op6_B 62 62 62 64 2.00
4hce_A 4hce_B 68 61 58 74 2.30
4p5e_A 4p5e_B 77 77 77 79 1.35
4uap_A 4uap_B 102 98 97 103 2.00
4xb4_A 4xb4_B 82 80 78 88 1.54
2c0k_A 2c0k_B 76 65 58 90 2.60
2c2i_A 2c2i_B 98 96 95 107 1.80
2oaf_A 2oaf_B 95 92 92 98 2.00
2pa2_A 2pa2_B 41 38 38 45 2.50
2pih_A 2pih_B 85 85 85 85 2.10
2xqx_A 2xqx_B 94 92 91 95 2.01
3edo_A 3edo_B 96 94 94 102 1.20
3hcy_A 3hcy_B 31 28 27 37 2.80
3ijm_A 3ijm_B 99 97 96 107 1.70
3ph9_A 3ph9_B 103 97 91 107 1.83
3u80_A 3u80_B 57 53 52 62 1.60
3v7b_A 3v7b_B 87 85 84 91 1.74
4axo_A 4axo_B 70 70 68 75 1.00
4mve_A 4mve_B 69 68 67 73 2.11
1z6u_A 1z6u_B 48 47 47 50 2.10
2cc3_A 2cc3_B 83 76 76 92 2.20
2erv_A 2erv_B 92 92 89 96 2.00
3ck1_A 3ck1_B 88 87 85 89 1.74
3ef8_A 3ef8_B 92 89 88 96 1.50
3oxp_A 3oxp_B 95 91 87 103 1.20
4xb6_A 4xb6_E 76 72 72 78 1.70
2z5c_B 2z5c_E 48 48 48 48 2.90
3f31_A 3f31_B 52 47 39 65 2.30
3jrv_A 3jrv_B 97 91 90 103 1.60
3rmh_A 3rmh_B 71 69 69 74 1.90
4q95_A 4q95_B 52 51 50 60 2.20
1tu1_A 1tu1_B 89 86 82 93 1.95
2i02_A 2i02_B 75 69 68 87 1.80
3do8_A 3do8_B 75 71 69 82 1.60
3gn4_A 3gn4_E 35 35 31 37 2.70
3rpf_A 3rpf_B 81 76 76 88 1.90
3tek_A 3tek_B 70 69 68 70 2.00
4nss_A 4nss_B 36 35 35 36 2.40
1yoc_A 1yoc_B 92 86 82 97 1.70
2rjz_A 2rjz_B 75 70 69 88 2.20
2w56_A 2w56_B 74 69 68 82 1.90
4b8x_A 4b8x_B 84 82 81 86 1.25
1mzg_A 1mzg_B 66 61 56 78 2.00
2pma_A 2pma_B 63 59 58 65 1.89
2xze_A 2xze_B 83 73 71 97 1.75
3f9s_A 3f9s_B 84 82 82 86 1.76
3gzr_A 3gzr_B 93 90 88 93 1.40
4i1k_A 4i1k_B 76 76 76 82 1.60
4l3r_A 4l3r_B 66 65 65 66 2.23
4q7o_A 4q7o_B 84 81 80 100 1.45
2cay_A 2cay_B 92 88 86 97 1.90
2o1q_A 2o1q_B 86 84 83 88 1.50
2rk9_A 2rk9_B 84 80 77 92 1.60
3ba3_A 3ba3_B 92 88 85 99 1.55
3g3z_A 3g3z_B 67 64 61 72 2.10
3irb_A 3irb_B 66 59 58 74 1.80
3itf_A 3itf_B 79 79 79 80 1.45
3kby_A 3kby_B 90 85 84 103 1.80
3omd_A 3omd_B 100 97 93 101 1.50
3r5z_A 3r5z_B 91 88 87 94 1.50
1p27_A 1p27_C 41 38 36 47 2.00
1ylm_A 1ylm_B 109 105 101 117 1.83
2f22_A 2f22_B 85 81 79 91 1.42
2qlw_A 2qlw_B 70 69 67 72 1.60
2qnd_A 2qnd_B 67 56 52 83 1.90
3r6a_A 3r6a_B 72 68 62 80 1.76
4w8c_A 4w8c_B 50 43 43 63 1.76
2p0s_A 2p0s_B 58 56 55 76 1.60
2ql8_A 2ql8_B 96 95 95 99 1.50
3co5_A 3co5_B 52 50 50 53 2.40
3glv_A 3glv_B 69 62 59 76 1.99
3ino_A 3ino_B 91 86 80 95 1.95
3kzt_A 3kzt_B 67 66 64 71 2.10
4dt5_A 4dt5_B 67 65 63 77 1.15
5ezb_A 5ezb_B 69 68 67 70 2.30
1m4j_A 1m4j_B 87 85 85 90 1.60
1ukk_A 1ukk_B 77 73 70 82 1.60
3bed_A 3bed_B 60 60 59 61 1.45
3gp4_A 3gp4_B 87 82 79 96 1.85
3mr0_A 3mr0_B 72 70 66 75 1.49
4giz_C 4giz_D 88 88 87 90 2.55
4ipb_A 4ipb_B 93 90 89 96 1.62
1ith_A 1ith_B 73 70 62 84 2.50
2rbb_A 2rbb_B 86 86 85 90 1.82
3c8i_A 3c8i_B 59 57 54 78 1.95
3klq_A 3klq_B 52 52 52 60 1.90
4e0q_A 4e0q_B 27 27 27 27 2.50
4otm_A 4otm_B 56 43 42 64 1.95
1y9w_A 1y9w_B 80 74 66 94 1.90
2okf_A 2okf_B 88 87 87 88 1.60
3fwz_A 3fwz_B 73 70 69 75 1.79
3m7a_A 3m7a_B 82 80 80 85 1.22
3v69_A 3v69_B 42 39 38 47 2.20
4kwy_A 4kwy_B 39 39 38 40 2.40
2gec_A 2gec_B 75 67 61 86 1.30
2ioj_A 2ioj_B 64 63 61 65 2.15
2vxg_A 2vxg_B 79 71 66 86 1.90
3gdw_A 3gdw_B 63 60 60 70 2.00
3pmc_A 3pmc_B 93 93 92 94 1.49
1zps_A 1zps_B 62 59 57 66 1.70
2owa_A 2owa_B 81 79 77 87 2.00
2q03_A 2q03_B 72 71 69 73 1.80
3d7a_A 3d7a_B 80 76 71 86 1.90
3hnw_A 3hnw_B 29 26 24 35 2.20
3idf_A 3idf_B 62 57 54 78 2.00
3iq2_A 3iq2_B 101 100 98 101 1.70
3v67_A 3v67_B 51 51 51 52 2.30
4d53_A 4d53_B 97 96 95 100 1.85
4nlh_A 4nlh_B 56 55 51 66 1.90
4r1k_A 4r1k_B 62 57 57 64 2.56
4xhj_B 4xhj_F 15 15 15 15 3.16
1t7s_A 1t7s_B 22 17 14 24 2.80
2pr7_A 2pr7_B 83 83 82 84 1.44
2qsi_A 2qsi_B 65 61 60 74 1.80
3itw_A 3itw_B 24 22 22 34 2.15
3n6y_A 3n6y_B 73 70 69 76 1.50
3ohe_A 3ohe_B 83 83 81 83 1.20
4lba_A 4lba_B 66 65 65 67 1.70
4ljx_A 4ljx_B 65 65 63 66 2.21
4xhm_A 4xhm_B 62 56 56 74 1.95
5c5z_A 5c5z_B 81 79 77 88 1.45
1an7_A 1an7_B 44 42 40 51 2.90
1u7i_A 1u7i_B 90 87 85 92 1.40
2o5h_A 2o5h_B 63 61 59 71 1.90
2re2_A 2re2_B 66 64 64 71 1.30
3l50_A 3l50_B 79 78 72 91 1.90
3lyn_A 3lyn_B 66 64 63 73 1.70
4q6z_A 4q6z_B 18 15 14 21 2.80
2gax_A 2gax_B 81 78 77 82 1.80
2v79_A 2v79_B 3 3 3 3 2.00
3b42_A 3b42_B 63 57 55 79 1.90
3dns_A 3dns_B 82 76 73 88 2.10
3fgy_A 3fgy_B 65 61 59 70 1.59
3fm2_A 3fm2_B 72 69 66 75 1.80
3lmn_A 3lmn_B 73 70 68 87 2.15
4d0k_B 4d0k_C 57 51 51 72 1.89
4otn_A 4otn_B 71 67 64 74 1.90
4zi2_C 4zi2_D 76 76 73 77 2.20
2axw_A 2axw_B 68 59 54 75 1.05
2cg9_X 2cg9_Y 9 9 9 10 3.10
2o8q_A 2o8q_B 75 75 73 76 1.55
3g5j_A 3g5j_B 87 81 77 92 1.76
3ke7_A 3ke7_B 73 72 72 77 1.45
3lq9_A 3lq9_B 66 65 64 74 2.00
4b6h_A 4b6h_B 22 21 21 22 2.60
4hrz_A 4hrz_B 46 44 44 47 2.47
4ica_A 4ica_B 26 24 23 27 2.70
4zds_A 4zds_B 89 88 85 91 1.78
1y7r_A 1y7r_B 84 77 71 94 1.70
1ztd_A 1ztd_B 53 50 48 58 2.00
2e5y_A 2e5y_B 70 63 60 74 1.92
2inw_A 2inw_B 70 66 65 73 1.50
2ohw_A 2ohw_B 90 87 84 95 1.40
3uz0_A 3uz0_C 10 9 7 11 2.82
4has_A 4has_B 65 62 59 72 1.74
1hkq_A 1hkq_B 32 27 24 37 2.75
3ooo_A 3ooo_B 91 87 85 95 1.57
5e2c_A 5e2c_B 79 77 75 83 1.70
2im8_A 2im8_B 46 40 38 53 2.00
2oku_A 2oku_B 62 61 59 65 1.90
3er7_A 3er7_B 75 74 72 77 1.50
3f7e_A 3f7e_B 86 84 82 93 1.23
5d1i_A 5d1i_B 57 53 51 66 2.00
1ayo_A 1ayo_B 80 73 72 93 1.90
1q9u_A 1q9u_B 79 78 73 83 1.80
1y71_A 1y71_B 66 63 60 74 1.95
2cx7_A 2cx7_B 62 59 55 68 1.75
2euc_A 2euc_B 37 37 37 37 2.50
2hu9_A 2hu9_B 73 68 67 77 1.78
3pjv_D 3pjv_F 63 56 54 74 1.77
3ww8_A 3ww8_B 69 65 65 86 1.40
4lqb_A 4lqb_B 86 85 80 88 1.72
1zo2_A 1zo2_B 89 79 77 101 1.60
2f9h_A 2f9h_B 78 69 64 86 1.57
2q00_A 2q00_B 38 32 32 45 2.40
2r5x_A 2r5x_B 50 49 47 51 2.04
3gud_A 3gud_B 45 41 37 55 2.20
3ush_A 3ush_B 63 60 60 69 1.69
4acv_A 4acv_B 59 58 56 63 2.40
4f7u_P 4f7u_Q 57 53 52 59 1.90
4jgx_A 4jgx_B 65 58 55 72 2.20
4kjm_A 4kjm_B 60 60 60 60 2.00
4nn2_A 4nn2_B 74 71 70 80 1.47
4r0l_C 4r0l_D 5 5 5 7 3.30
1wdd_S 1wdd_W 85 81 80 89 1.35
3da5_A 3da5_B 58 53 51 65 1.94
3elg_A 3elg_B 71 69 67 74 1.64
3g12_A 3g12_B 41 41 41 41 2.58
3gby_A 3gby_B 61 59 58 65 1.66
3nym_A 3nym_B 79 76 75 82 1.90
4r1h_A 4r1h_B 64 58 58 70 1.76
2ig3_A 2ig3_B 66 64 60 69 2.15
2ook_A 2ook_B 59 55 52 69 1.80
2zae_A 2zae_C 45 44 43 51 2.21
3ikk_A 3ikk_B 47 44 42 51 2.50
3pqh_A 3pqh_B 68 66 64 68 1.29
3u21_A 3u21_B 52 52 52 53 2.18
5byp_A 5byp_B 12 12 12 12 2.60
1xvs_A 1xvs_B 85 78 77 92 2.01
2dtc_A 2dtc_B 74 72 70 77 1.70
2rbg_A 2rbg_B 89 85 83 100 1.75
3lhn_A 3lhn_B 64 63 63 64 1.42
3lyh_A 3lyh_B 56 50 50 61 1.60
3u6g_A 3u6g_B 53 50 49 57 1.35
3uws_A 3uws_C 70 69 69 72 1.70
4dfc_B 4dfc_D 24 22 22 31 2.80
4gr6_A 4gr6_B 46 45 45 50 2.00
4xin_A 4xin_B 54 52 49 64 1.50
1t1j_A 1t1j_B 77 76 76 78 1.70
2qud_A 2qud_B 63 63 61 67 1.60
3suk_A 3suk_B 83 77 74 90 1.34
3voq_A 3voq_B 64 60 60 69 2.00
4nof_A 4nof_B 68 63 63 69 1.65
3aih_A 3aih_B 68 66 63 75 2.10
3eoi_A 3eoi_B 83 77 77 84 1.52
4it6_A 4it6_B 66 65 63 66 1.90
2i8d_A 2i8d_B 85 83 83 87 1.69
3gxv_A 3gxv_B 58 53 50 63 2.20
3kf8_B 3kf8_D 39 36 36 47 2.40
3r0a_A 3r0a_B 37 34 31 43 2.31
4aup_A 4aup_B 70 67 65 77 1.90
4ejo_A 4ejo_B 35 34 33 40 2.10
4p1m_A 4p1m_B 44 39 38 58 1.95
4wyq_A 4wyq_D 23 21 19 26 3.20
5f3m_A 5f3m_B 88 88 87 88 1.50
2z5e_A 2z5e_B 67 63 63 86 2.00
3c8l_A 3c8l_B 59 58 58 62 1.22
3cwf_A 3cwf_B 53 52 50 60 2.20
3h3h_A 3h3h_B 60 56 55 67 1.60
3iuo_A 3iuo_B 81 74 70 82 1.60
4hpm_A 4hpm_C 65 65 63 75 1.85
4joi_C 4joi_D 64 59 58 73 2.05
1s4k_A 1s4k_B 77 73 71 83 1.90
1yo7_A 1yo7_B 54 48 42 65 2.80
2aw2_A 2aw2_X 45 44 43 48 2.80
2czv_C 2czv_D 77 71 68 84 2.00
2gj3_A 2gj3_B 60 56 55 68 1.04
2guk_A 2guk_B 54 50 49 59 1.91
4cvw_C 4cvw_D 33 33 33 33 2.67
4guc_A 4guc_B 78 76 73 81 1.40
4ro3_A 4ro3_B 66 65 65 70 1.80
1o7i_A 1o7i_B 59 50 48 70 1.20
1ofu_X 1ofu_Y 48 46 45 52 2.10
1wwp_A 1wwp_B 51 48 45 56 2.11
2pjs_A 2pjs_B 66 66 66 68 1.85
3f0i_A 3f0i_B 76 73 72 81 1.88
3nuf_A 3nuf_B 63 61 61 66 1.38
3w1o_A 3w1o_B 89 83 82 93 1.85
3x0t_A 3x0t_B 73 71 70 74 1.17
4egu_A 4egu_B 64 62 58 72 0.95
4ye0_A 4ye0_B 37 35 34 38 2.10
1bhd_A 1bhd_B 67 63 60 77 2.00
1elw_A 1elw_B 69 67 65 71 1.60
2i7r_A 2i7r_B 67 64 64 73 2.20
3icy_A 3icy_B 32 31 30 45 2.68
4ae4_A 4ae4_B 72 70 67 73 1.65
4qgp_A 4qgp_B 69 66 62 71 1.78
4rnd_B 4rnd_D 35 32 31 37 3.18
2idl_A 2idl_B 54 49 47 60 1.70
2oqb_A 2oqb_B 55 49 47 64 1.69
3elk_A 3elk_B 50 48 47 52 1.70
4bbq_A 4bbq_B 44 44 43 46 2.24
4hyl_A 4hyl_B 55 49 46 60 1.75
1jnp_A 1jnp_B 33 22 20 67 2.50
1t92_A 1t92_B 70 69 69 71 1.60
1yoz_A 1yoz_B 59 56 53 71 2.00
3es4_A 3es4_B 76 72 69 79 1.64
3gva_A 3gva_B 60 58 58 65 2.00
3sk7_A 3sk7_B 63 60 58 71 1.50
4mge_A 4mge_B 34 33 33 37 1.85
4npf_X 4npf_Y 20 18 18 21 1.49
1hxr_A 1hxr_B 61 55 53 68 1.65
2dql_A 2dql_B 80 75 72 87 1.70
2ic2_A 2ic2_B 69 66 63 83 1.30
2or7_A 2or7_B 66 62 62 72 1.50
3fq6_A 3fq6_B 43 41 41 48 2.36
4l8i_A 4l8i_B 50 46 42 58 2.00
4wn5_A 4wn5_B 69 66 60 76 1.15
1no5_A 1no5_B 51 49 48 58 1.80
2ozj_A 2ozj_B 44 41 41 48 1.60
3e11_A 3e11_B 74 72 72 77 1.80
3gwn_A 3gwn_B 70 68 67 71 1.78
4hyz_A 4hyz_B 46 46 44 47 2.25
1ihn_A 1ihn_B 53 50 50 55 2.20
1k3s_A 1k3s_B 35 34 34 45 1.90
1xqa_A 1xqa_B 65 63 63 66 1.80
2vh3_A 2vh3_B 73 68 63 80 1.16
3b5k_A 3b5k_B 38 29 25 46 2.50
3u3b_A 3u3b_B 51 50 47 58 1.85
3zbd_A 3zbd_B 61 57 56 75 1.49
4gn5_A 4gn5_B 68 66 65 70 1.86
5cr8_A 5cr8_D 51 50 48 54 2.05
1fqt_A 1fqt_B 69 66 66 70 1.60
2cbt_A 2cbt_B 24 22 22 27 2.20
2p3w_A 2p3w_B 62 59 59 66 1.70
3g48_A 3g48_B 63 59 56 73 1.50
3o0l_A 3o0l_B 37 34 33 43 1.81
3d6w_A 3d6w_B 49 48 47 55 2.40
3f3h_A 3f3h_B 80 75 75 84 2.10
4nbo_A 4nbo_B 18 17 16 25 2.81
5e50_A 5e50_B 75 71 71 77 1.38
1r7l_A 1r7l_B 56 52 49 62 2.00
4q53_A 4q53_B 48 44 42 54 1.27
4tyz_A 4tyz_B 70 70 69 74 1.60
1gyo_A 1gyo_B 59 53 52 71 1.20
1qb2_A 1qb2_B 32 31 30 39 2.10
1sfx_A 1sfx_B 51 49 48 60 1.55
1yqh_A 1yqh_B 69 68 65 73 1.70
2vkp_A 2vkp_B 60 56 56 65 1.90
3u4z_A 3u4z_B 58 56 53 66 2.30
4u13_A 4u13_B 36 35 35 36 2.30
1i1j_A 1i1j_B 69 67 67 69 1.39
2ftr_A 2ftr_B 61 61 59 61 1.40
2pd2_A 2pd2_B 66 64 61 71 2.06
3mn2_A 3mn2_B 52 50 50 58 1.80
1go3_F 1go3_N 66 65 60 71 1.75
3ie4_A 3ie4_B 64 63 62 68 1.45
3d0f_A 3d0f_B 55 55 51 60 1.64
3eo6_A 3eo6_B 36 36 36 39 0.97
3gwl_A 3gwl_B 68 66 63 73 2.10
1kpt_A 1kpt_B 62 61 61 63 1.75
2jdj_A 2jdj_B 72 72 71 75 2.00
2od0_A 2od0_B 64 62 62 67 1.95
2v2k_A 2v2k_B 68 63 61 72 1.60
4hhv_A 4hhv_B 64 59 58 72 1.75
5e4w_C 5e4w_D 3 2 2 3 2.80
1d0q_A 1d0q_B 56 52 52 59 1.71
1ylx_A 1ylx_B 62 61 58 63 1.60
1yn5_A 1yn5_B 44 38 35 53 2.20
2qyc_A 2qyc_B 48 47 46 52 1.90
3e7h_A 3e7h_B 62 57 54 67 1.70
1mwq_A 1mwq_B 55 52 46 60 0.99
2od4_A 2od4_B 63 60 55 70 1.70
