# Supplementary material for: Quantifying side-chain conformational variations in protein structure
Source: Sci Rep. 2016 Nov 15;6:37024. doi: 10.1038/srep37024 (PMC5109468; doi:10.1038/srep37024)
Supplement: Supplementary Data S1 [file srep37024-s2.zip › TableS13_Table2_aa]

AA X1_same X1+2_same Xall_same Total_counts
ALA 0 0 0 0
ARG 33979 32363 30043 36182
ASP 41914 37151 37151 43769
ASN 58024 54624 54624 60255
CYS 14385 14385 14385 14900
GLU 27780 26668 23024 29671
GLN 41985 40485 37065 45825
GLY 0 0 0 0
HIS 26383 23006 23006 27004
ILE 51381 49285 49285 52089
LEU 82149 80474 80474 85080
LYS 22632 21200 17430 23955
MET 14204 13852 12800 15073
PHE 49416 49053 49053 49825
PRO 49481 48293 48293 54324
SER 58888 58888 58888 66047
THR 52155 52155 52155 54573
TRP 17510 17378 17378 17622
TYR 42692 42391 42391 42967
VAL 65189 65189 65189 67346
