# Supplementary material for: Quantifying side-chain conformational variations in protein structure
Source: Sci Rep. 2016 Nov 15;6:37024. doi: 10.1038/srep37024 (PMC5109468; doi:10.1038/srep37024)
Supplement: Supplementary Data S1 [file srep37024-s2.zip › TableS14.set3.txt]

ID1    ID2     Reso1  Len1  Reso2  Len2 SeqId RMSD  SeqID_aligned TMscore1 TMscore2
2vb1_A 3lzt_A  0.65    129  0.93    129 100.0  0.22  1.00  1.00  1.00 
1swy_A 1sx2_A  1.06    164  1.06    164 100.0  0.11  1.00  1.00  1.00 
3k34_A 3ks3_A  0.90    258  0.90    257 100.0  0.26  1.00  0.99  1.00 
1f86_A 4qxv_A  1.10    115  1.12    116  99.1  0.17  0.99  1.00  0.99 
4i8h_A 3mfj_A  0.75    223  0.80    223 100.0  0.07  1.00  1.00  1.00 
2f01_A 3ry2_A  0.85    121  0.95    121 100.0  0.28  1.00  1.00  1.00 
4r17_M 4qvp_M  2.10    233  2.30    233 100.0  0.13  1.00  1.00  1.00 
1dy5_A 1kf3_A  0.87    123  1.05    124 100.0  0.73  0.99  0.98  0.97 
1jz7_A 1jyw_A  1.50   1010  1.55   1011  99.8  0.23  1.00  1.00  1.00 
4a7u_A 2wyt_A  0.98    153  1.00    153  98.7  0.27  0.99  1.00  1.00 
2wur_A 4as8_A  0.90    227  1.02    228  96.4  0.63  0.96  0.99  0.98 
1a6m_A 1naz_A  1.00    151  1.04    154  97.4  0.54  0.97  0.99  0.97 
3w07_A 3m47_A  1.03    215  1.20    209  99.5  0.76  0.99  0.93  0.95 
1h05_A 2y71_A  1.50    138  1.50    138  98.5  0.82  0.98  0.97  0.97 
4cvr_A 2y3q_A  1.10    156  1.55    158  98.1  1.58  0.98  0.94  0.94 
4a5s_A 4n8d_A  1.62    728  1.65    727 100.0  0.18  1.00  1.00  1.00 
2gj4_A 1a8i_A  1.60    803  1.78    812  99.9  0.43  1.00  1.00  0.99 
2eut_A 1z53_A  1.12    291  1.13    293  99.0  0.26  0.99  1.00  0.99 
1nls_A 2uu8_A  0.94    237  0.94    237 100.0  0.15  1.00  1.00  1.00 
1rg8_A 2j3p_A  1.10    141  1.40    134  96.9  1.33  0.97  0.89  0.94 
4eoj_B 2cch_B  1.65    257  1.70    260 100.0  0.26  1.00  1.00  0.99 
4hfi_A 3tlw_A  2.40    311  2.60    311  99.0  1.02  0.99  0.98  0.98 
4whs_A 3t63_A  1.35    200  1.54    200 100.0  0.53  1.00  0.99  0.99 
2z6r_A 2ehl_A  1.50    264  1.60    265  99.2  0.30  0.99  1.00  0.99 
3mi0_1 3h6i_1  2.20    215  2.43    215 100.0  0.31  1.00  0.99  0.99 
2g50_A 1zjh_A  1.65    519  2.20    507  93.1  2.42  0.93  0.91  0.93 
2ij2_A 4hgh_A  1.20    450  1.40    455  99.3  0.83  1.00  0.99  0.98 
2ce2_X 2evw_X  1.00    166  1.05    166 100.0  1.44  0.97  0.94  0.94 
4eqp_A 4hmj_A  1.35    129  1.35    129  98.4  0.16  0.98  1.00  1.00 
1djr_D 1efi_D  1.30    103  1.60    103 100.0  0.19  1.00  1.00  1.00 
4b1y_B 2fxu_A  1.29    364  1.35    360  99.4  0.85  0.99  0.96  0.97 
3g46_A 2z8a_A  0.91    146  1.06    145  99.3  0.25  0.99  0.99  1.00 
1us0_A 4lbs_A  0.66    314  0.76    316 100.0  0.21  1.00  1.00  0.99 
4qb3_A 4zc9_A  0.94    127  0.99    127 100.0  0.59  1.00  0.98  0.98 
4ywa_A 4ljh_A  1.19    121  1.45    121 100.0  0.16  1.00  1.00  1.00 
3ioh_A 4y63_A  1.25    283  1.30    282 100.0  1.07  1.00  0.98  0.98 
3d06_A 3zme_A  1.20    179  1.35    195  96.6  0.50  0.97  0.99  0.91 
4z6m_A 5bwh_A  1.35    359  1.46    357  99.7  0.13  1.00  0.99  1.00 
4fyy_B 2air_B  1.94    147  2.00    153 100.0  1.76  0.97  0.93  0.90 
1n5u_A 4l8u_A  1.90    583  2.01    583 100.0  0.36  1.00  1.00  1.00 
4n4e_E 4mzn_E  1.13    316  1.17    316 100.0  0.03  1.00  1.00  1.00 
4mz7_A 4bzb_A  1.80    481  1.83    481  99.4  0.37  0.99  1.00  1.00 
2fzs_A 3mt6_A  1.90    186  1.90    192  99.5  0.63  1.00  0.99  0.96 
2q7w_A 4f5l_A  1.40    378  1.40    398  95.0  0.64  0.95  0.99  0.94 
3ak8_A 1f33_A  1.25    154  2.60    156  96.1  0.20  0.96  1.00  0.99 
1a2p_A 2za4_A  1.50    108  1.58    108  99.1  0.39  0.99  0.99  0.99 
4acf_A 2bvc_A  2.00    475  2.10    475 100.0  0.23  1.00  1.00  1.00 
4lvf_A 4o10_A  1.50    469  1.55    471 100.0  0.11  1.00  1.00  1.00 
1nuw_A 2qvu_A  1.30    328  1.50    329 100.0  1.32  0.98  0.93  0.93 
4pss_A 4rgc_A  0.85    158  1.05    158 100.0  0.23  1.00  1.00  1.00 
4u8i_A 4gde_A  2.05    505  2.20    504  99.8  0.12  1.00  1.00  1.00 
1z6b_A 1zhg_A  2.09    142  2.40    133  99.2  1.75  0.98  0.85  0.90 
4q8w_A 4lbu_A  1.14    370  1.17    369 100.0  0.49  1.00  0.99  0.99 
2jhf_A 4nfs_A  1.00    374  1.10    374  99.7  0.27  1.00  1.00  1.00 
3gj0_A 5ciq_A  1.48    207  1.65    199 100.0  0.38  1.00  0.96  1.00 
1rzh_H 2j8c_H  1.80    238  1.87    241 100.0  0.31  1.00  1.00  0.99 
3vj8_A 3weg_A  1.52    335  1.75    334 100.0  0.90  1.00  0.98  0.99 
2aef_A 3kxd_A  1.70    221  2.20    224 100.0  0.31  1.00  1.00  0.98 
4ery_A 3emh_A  1.30    304  1.37    300 100.0  0.44  1.00  0.98  1.00 
1gk8_I 2v6a_I  1.40    125  1.50    139 100.0  0.22  1.00  1.00  0.90 
3tg0_A 3bdf_A  1.20    440  1.40    434  99.8  0.37  0.99  0.96  0.98 
4avs_A 3kqr_A  1.40    204  1.50    204 100.0  0.15  1.00  1.00  1.00 
4nbi_A 3ko5_A  1.86    163  2.09    152 100.0  0.66  0.99  0.92  0.98 
5am2_A 5ai0_A  1.70    537  1.75    547 100.0  0.30  1.00  1.00  0.98 
2r4f_A 3ccz_A  1.70    420  1.70    420 100.0  0.14  1.00  1.00  1.00 
1p5z_B 2no7_A  1.60    229  1.70    242  98.7  0.68  0.99  0.99  0.93 
4ajy_V 1lqb_C  1.73    148  2.00    150 100.0  0.19  1.00  0.99  0.98 
3war_A 4kwp_A  1.04    334  1.25    329 100.0  0.58  0.99  0.98  0.99 
4k3l_A 4mjr_A  1.50    353  1.62    360 100.0  0.88  1.00  0.98  0.97 
3rqw_A 4z90_A  2.91    307  3.00    309 100.0  0.98  0.93  0.97  0.97 
1q6z_A 2fn3_A  1.00    524  1.00    524  99.6  0.22  1.00  1.00  1.00 
4gt9_A 1o26_A  1.39    214  1.60    219 100.0  1.06  0.98  0.98  0.96 
2h2t_B 4j6j_A  1.30    124  1.90    135  99.2  0.73  0.99  0.98  0.90 
2vhk_A 2vu6_A  0.94    206  0.95    207 100.0  0.59  1.00  0.99  0.99 
4mik_A 2g72_A  1.95    255  2.00    264 100.0  0.27  1.00  1.00  0.96 
1y93_A 3f17_A  1.03    158  1.10    158 100.0  0.22  1.00  1.00  1.00 
3oah_A 3shm_A  3.00    519  3.02    516 100.0  0.66  1.00  0.99  0.99 
3m0m_A 3itv_A  1.45    421  1.60    421  99.8  0.10  1.00  1.00  1.00 
3f6y_A 2o3s_A  1.45    235  1.50    252  99.6  2.08  1.00  0.90  0.85 
1oh0_A 3cpo_A  1.10    125  1.24    122  99.2  0.62  0.99  0.96  0.98 
1tf7_A 1u9i_A  2.80    484  2.80    482 100.0  0.00  1.00  1.00  1.00 
3cww_A 3p7l_A  1.96    953  2.08    954  94.5  0.60  0.94  1.00  1.00 
1k3y_A 1pl1_A  1.30    221  1.75    220 100.0  0.33  1.00  0.99  1.00 
4dx5_A 4u95_A  1.90   1044  2.00   1044  99.9  0.35  1.00  1.00  1.00 
3wa2_X 3x3y_A  1.08    620  1.50    619 100.0  0.37  1.00  1.00  1.00 
3q9k_A 3ql6_A  1.70    594  1.70    594 100.0  0.37  1.00  1.00  1.00 
4hl2_A 4tyf_A  1.05    243  1.10    230  99.1  0.65  0.99  0.94  0.99 
4hww_A 3gmz_A  1.30    314  1.43    315 100.0  0.15  1.00  1.00  1.00 
3a6f_A 1q3k_A  1.78    258  2.10    259  96.5  0.55  0.96  0.99  0.99 
4ua6_A 2p74_A  0.79    262  0.88    262  99.6  0.15  1.00  1.00  1.00 
4ck4_A 4tlj_A  1.12    160  1.17    162  98.8  0.64  0.98  0.98  0.97 
2qee_A 3hka_A  1.65    415  1.90    411 100.0  0.28  1.00  0.99  1.00 
4nua_A 4nke_A  1.43    338  1.46    338  99.7  0.49  1.00  1.00  1.00 
1yar_A 3jrm_A  1.90    221  2.90    227 100.0  0.42  0.99  0.99  0.97 
1yar_H 3jrm_H  1.90    203  2.90    203 100.0  0.19  1.00  1.00  1.00 
2q3e_A 4edf_A  2.00    460  2.08    431 100.0  0.79  1.00  0.93  0.99 
4blr_A 1w44_A  1.90    297  2.00    304 100.0  0.24  0.95  1.00  0.97 
4u0c_A 3h47_A  1.77    210  1.90    201 100.0  0.33  1.00  0.95  1.00 
3lb2_A 4hsx_A  1.06    137  1.12    137  99.3  0.18  0.99  1.00  1.00 
5d1c_A 4qa5_A  1.42    364  1.76    364  99.5  0.21  0.99  1.00  1.00 
3g3k_A 2xxu_A  1.24    254  1.50    248  97.2  0.36  0.97  0.97  1.00 
4f01_A 4hy9_A  1.40    218  1.55    213 100.0  1.77  1.00  0.91  0.93 
4c6a_A 3fkb_A  1.25    151  1.65    150 100.0  0.51  1.00  0.98  0.99 
2nt0_A 3gxi_A  1.79    497  1.84    497 100.0  0.71  1.00  0.99  0.99 
2ov0_A 2qdv_A  0.75    105  0.89    105  99.0  0.27  0.99  1.00  1.00 
1e2k_A 1qhi_A  1.70    308  1.90    304 100.0  0.36  1.00  0.97  1.00 
2v2p_A 4z3b_A  1.15    170  1.42    174  95.9  0.46  0.96  0.99  0.97 
4i4t_A 4ihj_A  1.80    447  2.00    442 100.0  0.15  1.00  0.99  1.00 
4bcu_A 2buk_A  2.29    188  2.45    184 100.0  0.25  1.00  0.98  1.00 
1nwz_A 3pyp_A  0.82    125  0.85    125 100.0  0.11  1.00  1.00  1.00 
4wdc_A 4tsn_A  1.29    177  1.57    178  99.4  0.44  0.99  0.99  0.99 
2yv0_X 3aa4_A  1.40    155  1.79    152  96.1  1.41  0.96  0.92  0.93 
3ot9_A 3twz_A  1.75    390  1.75    390 100.0  0.25  1.00  1.00  1.00 
4zur_A 3q9b_A  1.13    341  2.25    341 100.0  0.38  1.00  1.00  1.00 
2rk3_A 1p5f_A  1.05    187  1.10    186  99.5  0.14  0.99  0.99  1.00 
5c5r_A 4l0v_A  1.55    161  1.70    161 100.0  0.31  1.00  1.00  1.00 
2fyg_A 2xyq_B  1.80    128  2.00    122 100.0  0.72  1.00  0.93  0.97 
4wz8_B 3k8x_A  2.23    698  2.30    688  98.7  0.87  0.99  0.97  0.98 
4ht3_B 1qop_B  1.30    393  1.40    390 100.0  0.23  1.00  0.99  1.00 
1cip_A 1svs_A  1.50    316  1.50    316  99.7  0.22  1.00  1.00  1.00 
2dko_A 2xyg_A  1.06    146  1.54    146 100.0  0.28  1.00  1.00  1.00 
3kuv_A 3kv7_A  1.50    132  1.56    133  99.2  0.10  0.99  1.00  0.99 
3bvx_A 2ow6_A  1.10   1016  1.19   1016  99.9  0.19  1.00  1.00  1.00 
3u7q_B 4tku_B  1.00    522  1.43    522 100.0  0.07  1.00  1.00  1.00 
3u7q_A 4tku_A  1.00    477  1.43    477  99.8  0.06  1.00  1.00  1.00 
4d3t_A 4d7j_A  1.55    362  1.55    362 100.0  0.17  1.00  1.00  1.00 
4mi4_A 4ncz_A  1.85    170  1.89    170 100.0  1.30  0.96  0.93  0.93 
3f0d_A 3jvh_A  1.20    155  1.69    158 100.0  0.18  1.00  0.99  0.97 
1xvb_A 1fz1_A  1.80    510  1.96    511 100.0  0.35  1.00  1.00  1.00 
4x9y_A 4gqr_A  1.07    495  1.20    495 100.0  0.13  1.00  1.00  1.00 
2oiz_A 2agy_A  1.05    360  1.10    360 100.0  0.09  1.00  1.00  1.00 
1xvb_C 1fz1_C  1.80    388  1.96    388 100.0  0.18  1.00  1.00  1.00 
3lt0_A 2oos_A  1.96    287  2.10    286 100.0  0.28  1.00  0.99  0.99 
4h4d_A 3szu_A  1.35    309  1.40    309  99.7  0.33  1.00  1.00  1.00 
4ht3_A 1qop_A  1.30    268  1.40    265  99.6  0.26  0.99  0.99  1.00 
4m5r_A 4ln7_A  1.40    201  1.73    202 100.0  0.44  1.00  0.99  0.99 
4x9r_A 3p34_A  1.40    220  1.40    230 100.0  1.17  1.00  0.97  0.93 
1xvb_E 1fz1_E  1.80    166  1.96    166 100.0  0.13  1.00  1.00  1.00 
2xu3_A 2yjc_A  0.90    220  1.14    219 100.0  0.49  1.00  0.99  0.99 
2c92_A 2vi5_A  1.60    147  2.30    150 100.0  0.28  1.00  1.00  0.98 
3wg7_A 2y69_A  1.90    513  1.95    513 100.0  0.13  1.00  1.00  1.00 
3bon_A 4el4_A  1.20    416  1.20    425  99.3  0.43  0.99  1.00  0.98 
2zfg_A 4gcs_A  1.59    339  1.87    333 100.0  0.20  1.00  0.98  1.00 
1qv9_A 1u6k_A  1.54    282  1.55    282 100.0  0.00  1.00  1.00  1.00 
4ba1_A 3l7z_A  1.80    272  2.41    251  99.6  0.68  1.00  0.90  0.98 
3wg7_C 2y69_C  1.90    259  1.95    259 100.0  0.13  1.00  1.00  1.00 
4r8h_A 4hzf_A  1.46    200  1.48    200 100.0  0.25  1.00  1.00  1.00 
4ba1_B 3l7z_B  1.80    234  2.41    232  99.6  0.51  1.00  0.98  0.99 
3wg7_D 2y69_D  1.90    144  1.95    144 100.0  0.24  1.00  1.00  1.00 
4n0k_A 4ye1_A  1.05    108  1.39    108  99.1  0.28  0.99  0.99  0.99 
2xap_A 2x0x_A  2.10    727  2.30    728 100.0  0.16  1.00  1.00  1.00 
2dxu_A 2e10_A  1.28    231  1.35    217  99.5  0.44  1.00  0.92  0.98 
1q23_A 1pd5_A  2.18    214  2.50    213 100.0  0.21  1.00  0.99  1.00 
4bn4_A 4jsr_A  1.30    272  1.70    274 100.0  1.80  1.00  0.94  0.93 
2h5c_A 1ssx_A  0.82    198  0.83    198 100.0  0.06  1.00  1.00  1.00 
3i96_A 3ia0_A  1.65    109  2.50    111  99.1  0.77  0.98  0.96  0.94 
2dgk_A 1pmm_A  1.90    438  2.00    450 100.0  1.00  1.00  0.95  0.93 
1of8_A 1hfb_A  1.50    339  1.90    339  99.7  0.25  1.00  1.00  1.00 
1m4l_A 3i1u_A  1.25    307  1.39    303 100.0  0.35  1.00  0.98  1.00 
1w8s_A 1ojx_A  1.85    250  1.90    251  99.2  0.29  0.99  1.00  1.00 
3iqu_A 3mhr_A  1.05    235  1.15    235 100.0  0.13  1.00  1.00  1.00 
1cex_A 1agy_A  1.00    197  1.15    197  99.5  0.07  0.99  1.00  1.00 
5cta_A 1isp_A  1.24    179  1.30    179  97.8  0.27  0.98  0.99  0.99 
3ip0_A 4m5i_A  0.89    158  1.08    159 100.0  0.57  1.00  0.99  0.98 
3u9w_A 3b7s_A  1.25    608  1.47    610  99.8  0.21  1.00  1.00  1.00 
1f8d_A 4dgr_A  1.40    388  1.55    389 100.0  0.13  1.00  1.00  1.00 
2de6_A 3vmh_A  1.80    389  1.85    389 100.0  0.15  1.00  1.00  1.00 
1i6k_A 5dk4_A  1.72    326  1.90    328 100.0  1.22  1.00  0.97  0.96 
2v9l_A 1ojr_A  1.23    274  1.35    274  99.6  0.35  1.00  1.00  1.00 
1xeo_A 2w3t_A  1.30    165  1.69    167 100.0  0.40  1.00  0.99  0.98 
1x8p_A 1ywa_A  0.85    184  0.89    184 100.0  0.47  1.00  0.99  0.99 
4gyw_A 4n39_A  1.70    695  1.76    697 100.0  1.69  0.96  0.97  0.97 
3fo3_A 3sce_A  1.40    519  1.45    519 100.0  0.25  1.00  1.00  1.00 
5dx1_A 2y1w_A  1.93    344  2.10    344 100.0  0.79  1.00  0.98  0.99 
2e8v_A 2z4v_A  1.80    292  1.86    314  99.3  0.97  1.00  0.98  0.91 
2gg2_A 4a6v_A  1.00    263  1.46    264 100.0  0.27  1.00  1.00  0.99 
4cw6_A 4d13_A  1.28    300  1.30    296 100.0  0.09  1.00  0.98  1.00 
2ddf_A 3l0v_A  1.70    253  1.75    255 100.0  0.33  1.00  1.00  0.99 
4od8_A 4ygm_A  1.85    220  1.85    220 100.0  0.19  1.00  1.00  1.00 
4xqa_A 1uxa_A  1.41    184  1.50    185 100.0  0.16  1.00  1.00  0.99 
4x5p_A 4css_A  1.00    158  1.07    155 100.0  0.10  1.00  0.98  1.00 
2peq_A 2z45_A  1.90    109  2.15    109 100.0  1.69  1.00  0.85  0.85 
4oo4_A 3m9j_A  0.97    105  1.10    105  99.0  0.50  0.99  0.98  0.98 
3n5k_A 3fgo_A  2.20    994  2.50    994 100.0  0.75  1.00  1.00  1.00 
1yph_C 2p8o_B  1.34    131  1.50    131 100.0  0.39  1.00  0.99  0.99 
2sqc_A 1ump_A  2.00    623  2.13    620  99.7  0.45  1.00  0.99  1.00 
2woj_A 4xtr_A  1.99    301  2.05    305  99.7  0.76  0.99  0.97  0.96 
3tds_A 3te0_A  1.98    257  2.09    257  99.2  0.18  0.99  1.00  1.00 
3nn1_A 4m05_A  1.85    238  2.28    238  99.6  0.47  1.00  0.99  0.99 
4r3n_A 3pwk_A  1.35    357  1.50    357 100.0  0.29  1.00  1.00  1.00 
4kwd_A 3bny_A  1.86    304  1.89    294 100.0  2.12  1.00  0.88  0.91 
3su6_A 3m5l_A  1.10    199  1.25    198  99.5  0.25  0.99  0.99  1.00 
2qj2_A 5cp9_A  1.81    174  1.90    173 100.0  1.00  1.00  0.95  0.96 
1w9i_A 3myk_X  1.75    703  1.84    706  99.6  2.47  0.97  0.93  0.93 
2xve_A 2xlt_A  1.99    445  2.20    446  99.6  0.67  1.00  0.99  0.99 
2fy7_A 2agd_A  1.70    268  1.90    273 100.0  1.10  1.00  0.96  0.94 
2veb_A 3qzx_A  1.30    190  1.30    190  99.5  0.18  0.99  1.00  1.00 
5bt3_A 4nyx_A  1.05    114  1.10    116  96.5  0.58  0.96  0.98  0.96 
2cho_A 2vvn_A  1.85    641  1.85    648 100.0  0.25  1.00  1.00  0.99 
2v3z_A 2bwv_A  1.56    439  1.70    439  99.5  0.09  0.99  1.00  1.00 
4brc_A 4bvp_A  1.30    360  1.49    365 100.0  1.33  0.99  0.98  0.96 
1oq4_A 2j2f_A  2.40    346  2.65    348  99.7  0.37  1.00  1.00  0.99 
1yki_A 1ylr_A  1.70    216  1.70    216 100.0  0.22  1.00  1.00  1.00 
1mr7_A 3dho_A  1.80    203  1.80    203 100.0  0.21  1.00  1.00  1.00 
1ix9_A 1i0h_A  0.90    205  1.35    205 100.0  0.06  1.00  1.00  1.00 
4aff_A 2xbp_A  1.05    110  1.20    113 100.0  1.36  0.99  0.89  0.87 
2yic_A 3zhr_A  1.96    814  2.10    822  99.6  0.22  1.00  1.00  0.99 
4gmu_A 3moe_A  1.20    610  1.25    618  99.8  0.74  1.00  0.99  0.98 
2awi_A 2axu_A  2.25    298  2.90    303  99.7  0.35  1.00  1.00  0.98 
1v37_A 1v7q_A  1.40    171  1.59    169 100.0  0.47  1.00  0.98  0.99 
1kee_A 1m6v_A  2.10   1058  2.10   1059  99.9  0.19  1.00  1.00  1.00 
1kee_B 1m6v_B  2.10    378  2.10    375  99.7  0.79  0.99  0.98  0.99 
1yyq_A 2ps5_A  2.10    353  2.10    353  99.4  0.12  0.99  1.00  1.00 
1odm_A 1w04_A  1.15    329  1.28    329 100.0  0.18  1.00  1.00  1.00 
1gwu_A 7atj_A  1.31    307  1.47    305  99.7  0.26  1.00  1.00  1.00 
3u81_A 4pym_A  1.13    218  1.19    218 100.0  0.29  1.00  1.00  1.00 
1wzd_A 1iw0_A  1.35    209  1.40    207 100.0  0.54  1.00  0.98  0.99 
3akq_A 4hkl_A  0.97    189  1.10    189  99.5  0.58  0.99  0.99  0.99 
2bl2_A 2db4_A  2.10    156  2.40    156 100.0  0.40  1.00  0.99  0.99 
1k7w_A 1tjv_A  1.96    449  2.00    449  99.3  0.37  0.99  1.00  1.00 
4oqv_A 4igh_A  1.23    353  1.30    356 100.0  0.78  0.99  0.98  0.98 
1vf7_A 1t5e_A  2.40    237  3.00    231 100.0  1.00  1.00  0.95  0.97 
1ijg_A 1fou_A  2.90    257  3.20    257  98.1  1.31  0.98  0.97  0.97 
4h8w_C 2ny1_B  1.85    176  1.99    181 100.0  0.71  1.00  0.98  0.95 
2noo_A 3mvx_A  1.65    494  1.70    497  98.8  2.87  0.97  0.89  0.89 
2c12_A 3d9d_A  2.07    430  2.10    432  99.8  0.23  1.00  1.00  0.99 
1n40_A 3cxz_A  1.06    395  1.08    395  99.7  0.11  1.00  1.00  1.00 
1nsx_A 1mmu_A  1.75    339  1.80    339  99.7  0.22  1.00  1.00  1.00 
2hft_A 3th2_T  1.69    205  1.72    198  99.5  1.34  0.99  0.92  0.95 
2flu_X 3wn7_A  1.50    285  1.57    286  96.8  0.47  0.97  0.99  0.99 
3mng_A 4mmm_A  1.45    161  1.47    162 100.0  0.34  1.00  0.99  0.99 
3zsj_A 4bm8_A  0.86    138  0.96    138  99.3  0.19  0.99  1.00  1.00 
1kmt_A 1qvy_A  1.30    138  1.60    138  97.1  0.51  0.97  0.97  0.97 
3fke_A 4ibg_A  1.40    123  1.41    123 100.0  0.30  1.00  0.99  0.99 
3zds_A 4aq2_A  1.70    425  1.95    425 100.0  0.24  1.00  1.00  1.00 
2bo4_A 2y4j_A  1.95    381  2.30    377 100.0  0.56  1.00  0.99  0.99 
2bm8_A 2br4_A  2.50    232  2.59    231  99.1  0.89  0.99  0.98  0.98 
3bwu_C 1ze3_C  1.76    200  1.84    205 100.0  0.73  1.00  0.98  0.96 
3wu4_A 1rre_A  1.70    178  1.75    182 100.0  0.23  1.00  1.00  0.98 
2j2j_A 2wbv_A  1.50    182  1.90    183 100.0  0.25  1.00  1.00  0.99 
4o8h_A 2z6w_A  0.85    164  0.96    164 100.0  0.33  1.00  1.00  1.00 
1nww_A 4xbx_A  1.20    145  1.53    149  95.1  0.64  0.95  0.98  0.95 
1on2_A 2ev0_A  1.61    135  1.65    131  99.2  0.46  0.99  0.96  0.99 
3hxa_A 1f93_A  1.80    100  2.60    103  99.0  0.62  0.99  0.97  0.95 
4rd4_A 4rcz_A  1.30    414  1.43    414 100.0  0.09  1.00  1.00  1.00 
4kqi_A 1l5o_A  1.40    340  1.60    346  99.4  0.22  0.99  1.00  0.98 
3mmj_A 3moz_A  1.60    314  1.60    314  99.7  0.11  1.00  1.00  1.00 
3dcl_A 3n99_A  2.25    283  2.38    282 100.0  0.32  1.00  0.99  1.00 
4u60_A 4u5z_A  1.50    271  2.10    271 100.0  0.26  1.00  1.00  1.00 
5ae0_A 4wcb_A  1.04    217  1.57    214  99.5  1.52  0.99  0.95  0.96 
2iih_A 3jqk_A  1.75    146  1.75    143 100.0  0.19  1.00  0.98  1.00 
2wvx_A 2ww3_A  1.90    736  2.10    736 100.0  0.32  1.00  1.00  1.00 
4bb9_A 4px2_A  1.47    596  2.15    585  99.5  1.69  0.98  0.94  0.95 
3k6m_A 1ooy_A  1.50    465  1.70    463  99.8  0.94  1.00  0.98  0.98 
5fiw_C 1d2v_C  1.70    463  1.75    465 100.0  0.38  1.00  1.00  0.99 
1h6d_A 1ryd_A  2.05    383  2.20    381 100.0  0.23  1.00  0.99  1.00 
2qfp_A 4kkz_A  2.20    424  2.20    424 100.0  0.25  1.00  1.00  1.00 
3wt4_A 4njr_A  2.30    425  2.30    425 100.0  0.00  1.00  1.00  1.00 
2xpw_A 4d7m_A  1.44    207  1.55    208 100.0  0.51  1.00  0.99  0.99 
4ttw_A 4to7_A  1.20    132  1.25    139  96.9  1.34  0.93  0.92  0.88 
4lhp_A 3mlc_A  2.02    131  2.22    129 100.0  0.27  1.00  0.98  1.00 
5fiw_A 1d2v_A  1.70    105  1.75    104 100.0  0.26  1.00  0.99  1.00 
3uqs_A 3sfg_A  2.00    478  2.21    480  99.6  1.03  0.99  0.98  0.98 
1oz2_A 2rjd_A  1.55    324  1.65    321 100.0  0.46  1.00  0.98  0.99 
1h2i_A 1kn0_A  2.70    186  2.85    184 100.0  0.49  1.00  0.98  0.99 
3q46_A 3r6e_A  0.99    178  1.18    175  99.4  0.72  0.99  0.97  0.98 
1eaj_A 2j12_B  1.35    124  1.50    120 100.0  0.90  0.97  0.92  0.95 
3thd_A 3wf1_A  1.79    605  2.00    605 100.0  0.17  1.00  1.00  1.00 
4bby_A 5ae2_A  1.90    555  2.00    561  99.8  0.74  1.00  1.00  0.99 
3wgt_A 1ve9_A  1.88    341  2.50    340  99.4  0.56  0.99  0.99  0.99 
4o59_O 1u8f_O  1.52    332  1.75    333  94.9  0.46  0.95  1.00  0.99 
1ryo_A 1a8e_A  1.20    324  1.60    329 100.0  0.33  1.00  1.00  0.98 
4pf3_A 3vhv_A  1.10    249  1.35    255 100.0  0.66  1.00  0.97  0.95 
2ii3_A 2ihw_A  2.17    234  2.70    234 100.0  0.23  1.00  1.00  1.00 
4j4h_A 4q3b_A  1.80    259  1.90    260 100.0  0.19  1.00  1.00  1.00 
1ho1_A 1ixn_A  2.00    235  2.30    242 100.0  0.50  1.00  1.00  0.97 
1t60_A 1m3d_A  1.50    223  2.00    223 100.0  0.29  1.00  1.00  1.00 
4ohj_A 2ij0_A  1.28    194  2.25    191  99.5  1.37  0.99  0.95  0.96 
3rzn_A 4gh0_A  1.10    206  1.35    200  99.5  0.79  0.99  0.95  0.98 
3sj5_A 3tf0_A  1.67    185  1.74    186  99.5  1.31  0.99  0.94  0.94 
1wpb_A 4lr3_A  2.00    168  2.50    164 100.0  0.36  0.99  0.97  0.99 
3log_A 3st6_A  1.73    435  1.75    436 100.0  0.36  1.00  1.00  1.00 
3qho_A 4dm1_A  1.65    377  1.75    377  99.5  0.50  0.99  1.00  1.00 
3ziw_A 2xh6_A  1.90    286  2.69    285  98.2  0.80  0.98  0.98  0.99 
1pjx_A 3o4p_A  0.85    314  0.85    314 100.0  0.01  1.00  1.00  1.00 
4xep_A 4xj7_A  1.50    255  1.60    263  99.6  0.76  1.00  0.99  0.96 
3o22_A 4orr_A  1.40    157  1.40    161 100.0  0.37  1.00  0.99  0.97 
2cua_A 3s8f_B  1.60    122  1.80    166 100.0  1.29  1.00  0.97  0.71 
4bk7_A 4a8u_A  1.14    159  1.16    159  95.6  0.30  0.96  1.00  1.00 
2y4z_A 3bp9_A  2.00    135  2.60    131  97.7  0.75  0.98  0.94  0.97 
2f2h_A 1xsj_A  1.95    773  2.10    773 100.0  0.47  1.00  1.00  1.00 
3zss_A 4u31_A  1.80    649  1.85    649  99.8  0.58  1.00  1.00  1.00 
2r5i_A 3ofl_A  3.40    423  3.40    422 100.0  0.32  1.00  1.00  1.00 
5akr_A 2bw4_A  0.87    337  0.90    334 100.0  0.18  1.00  0.99  1.00 
1xgk_A 1k6x_A  1.40    325  1.50    324  99.4  0.27  0.99  1.00  1.00 
5a71_A 3icv_A  0.91    316  1.49    288  99.2  0.63  0.98  0.81  0.89 
4i7e_A 4i36_A  2.00    319  2.30    318 100.0  0.34  1.00  0.99  1.00 
3aof_A 3amc_A  1.29    308  1.40    308  99.4  0.14  0.99  1.00  1.00 
3acx_A 3vjd_A  1.31    284  1.48    284  99.6  0.92  1.00  0.98  0.98 
1k5n_A 3czf_A  1.09    276  1.20    276 100.0  0.63  1.00  0.99  0.99 
3s1x_A 3s0c_A  1.65    223  1.78    218 100.0  0.26  1.00  0.98  1.00 
1l3i_A 1f38_A  1.95    186  2.40    186 100.0  0.56  1.00  0.99  0.99 
3tfg_A 4iam_A  1.90    183  1.99    182  98.4  0.31  0.98  0.99  1.00 
2uvo_A 4aml_A  1.40    169  1.60    170 100.0  0.44  1.00  0.99  0.99 
1vh5_A 4k49_A  1.34    138  1.89    136  99.3  0.44  0.99  0.98  0.99 
4k2j_A 2ypy_A  2.05    138  2.45    134 100.0  0.61  1.00  0.95  0.98 
2i39_A 2uxe_A  2.20    117  2.90    115  99.1  1.03  0.99  0.94  0.97 
1t6u_A 3g4z_A  1.30    117  1.87    117  98.3  0.69  0.98  0.99  0.99 
2xdw_A 4bcd_A  1.35    710  1.50    710 100.0  0.07  1.00  1.00  1.00 
4e9s_A 3od3_A  1.06    476  1.10    488 100.0  0.15  1.00  1.00  0.97 
1o7n_A 2hmj_A  1.40    448  1.50    446  99.8  0.13  1.00  1.00  1.00 
2v3i_A 4uwt_A  1.05    433  1.20    433  99.5  0.29  0.99  1.00  1.00 
2qtr_A 3mla_A  1.70    189  1.75    188 100.0  2.29  0.98  0.88  0.88 
1o7n_B 2hmj_B  1.40    193  1.50    192 100.0  0.55  1.00  0.99  0.99 
1n8o_E 1ecy_A  2.00    136  2.19    142 100.0  1.35  0.98  0.93  0.89 
1xlq_A 1oqq_A  1.45    106  1.47    106  99.1  0.42  0.99  0.99  0.99 
4xz2_A 4u1r_A  2.67    708  2.80    733 100.0  0.52  1.00  1.00  0.96 
3dk9_A 3djj_A  0.95    462  1.10    462 100.0  0.20  1.00  1.00  1.00 
2v8h_A 2vl1_A  2.00    431  2.15    433  99.8  0.11  1.00  1.00  1.00 
3iek_A 3a4y_A  2.05    431  2.50    431  99.8  0.48  1.00  1.00  1.00 
2wzb_A 2x13_A  1.47    405  1.74    408 100.0  0.20  1.00  1.00  0.99 
2p9h_A 3edc_A  2.00    269  2.10    300 100.0  0.62  1.00  0.99  0.89 
1vyr_A 2abb_A  0.90    363  1.00    361  99.7  0.17  1.00  0.99  1.00 
2yim_A 2gci_A  1.41    355  1.60    354 100.0  0.24  1.00  1.00  1.00 
2z26_A 1j79_A  1.29    343  1.70    342  99.1  0.24  0.99  1.00  1.00 
3bl9_A 1st0_A  1.80    286  1.90    300  99.7  1.07  1.00  0.98  0.93 
1o7j_A 1jsl_A  1.00    325  1.70    324 100.0  0.20  1.00  1.00  1.00 
4o0c_A 4pvr_A  1.50    296  1.75    298 100.0  0.37  1.00  1.00  0.99 
4yaa_A 4zn5_A  1.05    282  1.12    282 100.0  0.38  1.00  1.00  1.00 
2nw8_A 3e08_A  1.60    266  1.90    280  99.6  1.09  1.00  0.98  0.93 
4cs4_A 3qtc_A  1.35    268  1.75    257  98.0  0.94  0.98  0.94  0.98 
2jdi_G 2ck3_G  1.90    184  1.95    182 100.0  0.38  1.00  0.98  0.99 
4oy3_A 4ojt_A  1.20    230  1.50    231  99.6  0.11  1.00  1.00  1.00 
3eed_A 1rqf_A  2.80    183  2.89    172 100.0  0.84  0.99  0.89  0.95 
3a8g_B 3wvd_B  1.11    212  1.18    212  99.5  0.10  0.99  1.00  1.00 
3a8g_A 3wvd_A  1.11    195  1.18    194  99.5  0.14  0.99  0.99  1.00 
4jl5_A 4ike_A  1.24    203  1.48    206 100.0  0.58  1.00  0.99  0.97 
2iyv_A 2g1k_A  1.35    179  1.75    168 100.0  1.28  1.00  0.85  0.90 
4ybm_A 3o36_A  1.46    177  1.70    184 100.0  0.68  1.00  0.98  0.95 
3vyg_B 2zzd_B  1.72    152  1.78    153 100.0  0.45  1.00  0.99  0.98 
4uxa_A 4bif_A  2.10    131  2.46    131  97.7  0.32  0.98  0.99  0.99 
4onl_A 4nr3_A  1.35    140  1.80    140 100.0  0.12  1.00  1.00  1.00 
1rdl_1 1kza_1  1.70    111  1.74    115 100.0  0.17  1.00  1.00  0.96 
4dyn_A 3ro5_A  2.40    437  2.66    430 100.0  0.42  1.00  0.98  1.00 
4c7i_A 4cgo_A  1.30    411  1.30    411 100.0  0.41  1.00  1.00  1.00 
1muw_A 1s5n_A  0.86    386  0.95    386 100.0  0.10  1.00  1.00  1.00 
1oi2_A 1uod_A  1.75    336  1.90    336 100.0  0.18  1.00  1.00  1.00 
4a8t_A 4am8_A  1.59    317  1.99    337  99.7  0.85  1.00  0.99  0.93 
3vyp_A 4qrb_A  1.40    268  1.64    339 100.0  1.16  0.98  0.93  0.74 
3fst_A 1zp3_A  1.65    286  1.85    284  99.6  0.48  1.00  0.99  0.99 
3qu5_A 3qxg_A  1.24    221  1.24    222  99.5  0.74  0.99  0.99  0.98 
3ix3_A 2uv0_E  1.40    163  1.80    163 100.0  0.52  1.00  0.98  0.98 
2grr_A 2uyz_A  1.30    157  1.40    156  98.7  0.46  0.99  0.98  0.98 
4cbu_G 3cip_G  1.30    125  1.60    128  97.6  0.78  0.97  0.98  0.95 
1wpv_A 1wrn_A  1.70    147  2.30    146  99.3  0.40  1.00  0.99  0.99 
3a6r_A 1flm_A  1.20    122  1.30    122  99.2  0.27  0.99  1.00  1.00 
2h62_A 1rew_A  1.85    104  1.86    103 100.0  0.60  1.00  0.97  0.98 
1tr0_A 1si9_A  1.80    106  2.27    106 100.0  0.17  1.00  1.00  1.00 
1vqq_A 4cjn_A  1.80    635  1.95    642  99.8  0.76  1.00  0.99  0.98 
3iav_A 3ib9_A  1.75    521  2.00    521  99.8  0.37  1.00  1.00  1.00 
3sg8_A 4dfb_A  1.80    298  1.95    297  99.7  0.84  1.00  0.98  0.98 
4l8f_A 4l7q_A  1.97    287  2.10    287  99.7  0.36  1.00  1.00  1.00 
1ls1_A 2j45_A  1.10    289  1.14    297 100.0  0.60  1.00  0.99  0.96 
3uxj_A 4iqi_A  1.40    261  1.50    259  99.6  0.62  1.00  0.98  0.99 
3aa0_A 3lk4_1  1.70    270  1.99    269 100.0  0.77  1.00  0.98  0.99 
3aa0_B 3lk4_2  1.70    243  1.99    238  99.6  0.91  1.00  0.96  0.98 
3rm3_A 4ke7_A  1.20    246  1.70    245 100.0  0.23  1.00  0.99  0.99 
4xlz_A 3wl4_A  1.51    267  1.54    267 100.0  0.05  1.00  1.00  1.00 
1k0d_A 1hqo_A  2.20    221  2.30    227 100.0  0.49  1.00  0.99  0.97 
4pof_A 4ywl_A  2.65    255  3.20    254  99.6  1.08  1.00  0.97  0.98 
4phj_A 4wq2_A  1.60    173  1.64    173 100.0  0.76  1.00  0.98  0.98 
4cdj_A 4c86_A  1.50    153  2.00    152 100.0  2.16  1.00  0.89  0.90 
2hfn_A 3mzi_A  1.80    149  2.30    140  99.3  1.16  0.99  0.89  0.94 
4kxl_A 4fyk_A  1.69    135  1.79    126 100.0  0.89  0.98  0.91  0.97 
5amh_A 4v2y_A  1.20    106  1.40    105 100.0  0.87  1.00  0.95  0.96 
3s6e_A 4j5o_A  0.95    113  1.11    111 100.0  1.09  1.00  0.95  0.97 
3pgu_A 3dwn_A  1.70    408  2.50    421  99.3  1.96  0.99  0.92  0.89 
4ud4_A 4nkt_A  1.74    324  1.90    319  98.1  1.03  0.98  0.95  0.97 
2bfd_A 1x7y_A  1.39    374  1.57    369  99.7  0.30  1.00  0.98  1.00 
1i88_A 1bi5_A  1.45    388  1.56    388  99.7  0.22  1.00  1.00  1.00 
1n25_A 2h1l_A  2.80    362  3.16    362 100.0  1.99  1.00  0.93  0.93 
2bfd_B 1x7y_B  1.39    332  1.57    329 100.0  0.08  1.00  0.99  1.00 
4oag_A 4nxt_A  2.00    328  2.12    337  98.5  1.07  0.97  0.97  0.95 
2hsg_A 2nzu_G  2.50    328  2.50    275  99.6  2.34  0.91  0.75  0.88 
2wqt_A 1sv6_A  2.80    262  2.90    261 100.0  0.70  1.00  0.99  0.99 
4jk8_A 3enb_A  1.15    220  1.85    219  99.5  0.45  0.99  0.99  0.99 
4wpk_A 4ws6_A  0.98    228  1.10    228 100.0  0.19  1.00  1.00  1.00 
2y7p_A 2y84_A  1.85    215  2.80    213  99.5  2.04  0.99  0.87  0.88 
3bod_A 3b3q_E  1.70    178  2.40    187  97.8  1.31  0.98  0.96  0.91 
1xtt_A 1vst_A  1.80    215  2.80    215 100.0  1.55  1.00  0.96  0.96 
1gtv_A 1gsi_A  1.55    208  1.60    208 100.0  0.13  1.00  1.00  1.00 
2xov_A 3b44_A  1.65    181  1.70    180  99.4  0.14  0.99  0.99  1.00 
3qzr_A 3r0f_A  1.04    180  1.31    181  98.9  0.51  0.99  0.99  0.99 
3ku3_B 3qqb_B  1.60    172  1.97    172  99.4  0.18  0.99  1.00  1.00 
3nbk_A 3rba_A  1.58    158  1.59    157 100.0  1.18  1.00  0.96  0.97 
2nvh_A 1l2h_A  1.53    152  1.54    144  98.6  0.41  0.99  0.94  0.99 
4rrq_A 2hl0_A  1.79    141  1.86    143  99.3  0.39  0.99  0.99  0.98 
2o5u_A 2av9_A  1.91    144  2.40    142 100.0  0.45  1.00  0.96  0.97 
4o0a_A 4ipc_A  1.20    123  1.22    123 100.0  0.40  1.00  0.99  0.99 
1k32_A 1n6e_A  2.00   1023  2.60   1023 100.0  0.28  1.00  1.00  1.00 
3kp1_A 3kox_A  2.01    726  2.40    728 100.0  0.30  1.00  1.00  1.00 
5e6z_A 5e70_A  1.88    587  2.33    586 100.0  0.28  1.00  1.00  1.00 
4kgd_A 4feg_A  1.06    586  1.09    583 100.0  0.08  1.00  0.99  1.00 
1gk9_B 1gm7_B  1.30    557  1.45    557  99.8  0.17  1.00  1.00  1.00 
3pot_A 3m2r_A  1.20    543  1.30    543 100.0  0.09  1.00  1.00  1.00 
4eu9_A 4fac_A  1.48    513  2.05    504  99.8  0.13  1.00  0.98  1.00 
4fcc_A 4bht_A  2.00    442  2.50    442  99.3  2.30  0.99  0.92  0.92 
3pot_B 3m2r_B  1.20    442  1.30    442 100.0  0.06  1.00  1.00  1.00 
4lan_A 4hk5_A  1.75    370  1.90    358  99.7  1.21  0.97  0.94  0.97 
1w23_A 2bie_A  1.08    360  1.30    358 100.0  0.13  1.00  0.99  1.00 
3q1c_A 4fma_A  1.60    351  2.15    351 100.0  1.25  1.00  0.95  0.95 
3h5n_A 3h9g_A  1.90    338  2.20    346 100.0  0.30  1.00  0.99  0.97 
3v5w_B 2trc_B  2.07    339  2.40    340  99.7  1.64  1.00  0.96  0.96 
2dg1_A 2dso_A  1.72    321  2.10    322  99.7  0.16  1.00  1.00  1.00 
2cb2_A 2yav_A  1.70    306  1.70    306 100.0  0.10  1.00  1.00  1.00 
2cw6_A 3mp4_A  2.10    296  2.20    296  99.7  0.24  1.00  1.00  1.00 
2qul_A 4q7i_A  1.79    290  1.80    298  97.2  0.25  0.97  1.00  0.97 
4c9s_A 4d06_A  1.80    259  2.00    282 100.0  0.27  1.00  1.00  0.92 
3p3c_A 4u3d_A  1.25    272  1.25    267 100.0  0.19  1.00  0.98  1.00 
3rf3_A 1zvz_A  1.61    257  1.80    253  98.0  1.50  0.98  0.94  0.95 
3wbz_A 3wc0_A  2.39    244  3.03    265 100.0  0.35  1.00  0.99  0.91 
1swv_A 1rql_A  2.30    257  2.40    257  99.2  1.96  0.96  0.92  0.92 
1gk9_A 1gm7_A  1.30    208  1.45    206 100.0  0.28  1.00  0.99  1.00 
3bex_A 3bf3_A  1.51    248  1.63    248 100.0  0.18  1.00  1.00  1.00 
3pot_C 3m2r_C  1.20    246  1.30    246 100.0  0.08  1.00  1.00  1.00 
4jxe_A 4k1r_A  1.45    188  1.63    189 100.0  0.52  1.00  0.99  0.98 
5dec_A 5f2v_O  2.00    188  2.80    184  98.9  0.85  0.98  0.95  0.97 
2vfx_A 1go4_A  1.95    203  2.05    196  97.9  1.24  0.97  0.91  0.94 
4ieu_A 3eln_A  1.25    186  1.42    187 100.0  0.20  1.00  1.00  0.99 
2brj_A 2dio_A  1.50    174  1.70    174 100.0  0.10  1.00  1.00  1.00 
1uuy_A 1eav_A  1.45    161  2.60    160  99.4  0.49  0.99  0.98  0.99 
2rl8_A 3cy4_A  1.45    148  1.51    151 100.0  1.10  0.99  0.97  0.96 
4i4t_E 4ihj_E  1.80    123  2.00    121 100.0  0.29  1.00  0.98  1.00 
3luc_A 3qx9_A  1.69    135  2.00    135 100.0  0.22  1.00  1.00  1.00 
2wdq_C 2wu2_C  2.40    121  2.50    122  99.2  0.25  0.99  1.00  0.99 
3kp1_E 3kox_E  2.01    109  2.40    109 100.0  0.21  1.00  1.00  1.00 
2wdq_D 2wu2_D  2.40    105  2.50    105 100.0  0.23  1.00  1.00  1.00 
3ei3_A 3e0c_A  2.30   1105  2.41   1011  99.7  3.01  0.92  0.85  0.93 
1hhs_A 1hi8_A  2.00    664  2.50    664 100.0  0.33  1.00  1.00  1.00 
1s0i_A 2ah2_A  1.60    623  1.60    624  99.8  0.29  1.00  1.00  1.00 
4axd_A 2xam_A  2.05    433  2.20    417  99.5  1.59  0.98  0.92  0.96 
4y67_A 3au8_A  1.60    410  1.86    399  99.7  1.21  1.00  0.95  0.98 
1sg6_A 1nr5_A  1.70    377  2.10    390 100.0  1.60  1.00  0.95  0.92 
3nvw_B 3nrz_B  1.60    334  1.80    305 100.0  0.17  1.00  0.91  1.00 
3v0d_A 3awf_A  1.10    325  1.99    304  99.7  0.70  0.98  0.92  0.99 
1mj5_A 1cv2_A  0.95    298  1.58    293 100.0  0.29  1.00  0.98  1.00 
3awu_A 1wxc_A  1.16    278  1.20    273 100.0  0.18  1.00  0.98  1.00 
5fjz_A 5fk0_A  1.90    262  3.00    263  99.6  1.28  1.00  0.97  0.96 
4k0n_A 4jzq_A  1.25    234  1.35    237  99.6  0.64  1.00  0.99  0.98 
2ghv_C 2dd8_S  2.20    183  2.30    192 100.0  2.51  0.95  0.89  0.85 
4xbd_A 2fyq_A  1.45    163  1.50    170 100.0  0.49  1.00  0.97  0.93 
3tj8_A 3l9z_A  1.59    149  2.08    149  99.3  0.79  0.99  0.98  0.98 
1obo_A 1rcf_A  1.20    169  1.40    169  98.8  1.00  0.99  0.98  0.98 
1r29_A 3e4u_A  1.30    122  2.10    119  97.5  1.01  0.97  0.93  0.96 
2gte_A 3b7a_A  1.40    124  1.90    124  99.2  0.63  0.99  0.98  0.98 
2hqt_A 2hrk_B  1.90    115  2.05    121 100.0  1.22  1.00  0.86  0.82 
4hat_C 4hb2_C  1.78   1017  1.80   1017  99.9  0.69  1.00  1.00  1.00 
2zuv_A 3wfz_A  1.85    741  2.60    746  99.7  1.17  1.00  0.98  0.98 
3o0q_A 1xjj_A  1.80    617  1.86    623 100.0  0.47  1.00  0.99  0.98 
4a57_A 4kh6_A  2.00    594  2.40    594  97.1  2.19  0.95  0.94  0.94 
3wli_A 1x38_A  1.45    606  1.70    602 100.0  0.34  1.00  0.99  1.00 
3pbt_A 4wek_A  1.64    501  1.74    500 100.0  0.99  1.00  0.98  0.98 
1p1j_A 1rm0_A  1.70    525  2.05    525 100.0  0.28  1.00  1.00  1.00 
3ge3_A 3dhi_A  1.52    491  1.68    498  99.8  0.29  1.00  1.00  0.98 
2y2m_A 2bg1_A  1.62    471  1.90    456  99.3  0.46  1.00  0.96  1.00 
4ido_A 3qnu_A  2.09    412  2.80    395 100.0  3.11  0.95  0.82  0.85 
4cga_A 3zm9_A  1.74    354  1.90    354 100.0  0.57  1.00  0.99  0.99 
2ez2_A 2vlf_A  1.85    456  1.89    456 100.0  0.16  1.00  1.00  1.00 
2rio_A 3fbv_A  2.40    396  3.20    415 100.0  1.06  0.99  0.96  0.92 
4i6y_A 4i56_A  1.45    374  1.50    373 100.0  0.20  1.00  1.00  1.00 
3alj_A 4h2q_A  1.48    369  1.50    370 100.0  0.17  1.00  1.00  1.00 
1tzz_A 2dw6_A  1.86    374  2.30    388  99.7  0.89  1.00  0.99  0.95 
3qns_A 4hov_A  1.40    311  2.20    308  99.7  0.22  1.00  0.99  1.00 
4h2w_A 3mf2_A  1.95    295  2.15    299  97.6  0.49  0.98  0.99  0.98 
3ku3_A 3qqb_A  1.60    324  1.97    324 100.0  0.16  1.00  1.00  1.00 
2zxe_B 5avu_B  2.40    265  2.55    268 100.0  0.15  0.98  1.00  0.99 
3b35_A 2dea_A  1.10    291  1.24    291  99.7  0.31  1.00  1.00  1.00 
4iya_A 1t5r_A  1.55    283  2.00    265  99.2  0.88  1.00  0.92  0.98 
1otk_A 3pvt_B  2.00    244  2.03    237  99.6  0.47  1.00  0.97  0.99 
2b82_A 1rmt_A  1.25    211  1.40    210 100.0  1.16  1.00  0.96  0.97 
3vvy_A 3vw1_A  1.63    184  2.21    184 100.0  0.45  1.00  0.99  0.99 
3f9x_A 1zkk_A  1.25    160  1.45    160  99.4  0.20  0.99  1.00  1.00 
1cxq_A 1czb_A  1.02    143  1.06    141 100.0  0.13  1.00  0.99  1.00 
1pqh_A 4cry_G  1.29    118  1.61    101  97.8  0.58  0.98  0.76  0.88 
3gax_A 3nx0_A  1.70    107  2.04    109  97.2  0.61  0.97  0.98  0.96 
2wxf_A 2x38_A  1.90    822  2.20    822 100.0  0.28  1.00  1.00  1.00 
2yi9_A 3zed_A  2.20    771  2.20    765  99.2  0.57  1.00  0.98  0.99 
3sdb_A 3szg_A  2.00    647  2.25    650  99.8  0.28  1.00  1.00  0.99 
2vfm_A 2xc1_A  1.50    555  1.65    660 100.0  0.67  1.00  0.99  0.84 
4c2o_A 4bzr_A  1.80    586  1.84    581  99.8  0.26  1.00  0.99  1.00 
3arx_A 3b9e_A  1.16    575  1.70    581  99.8  1.10  0.99  0.98  0.97 
1y0p_A 1q9i_A  1.50    568  1.60    568  99.6  0.13  1.00  1.00  1.00 
3rta_A 3rss_A  1.95    489  1.95    494 100.0  0.14  1.00  1.00  0.99 
2qts_A 3s3w_A  1.90    417  2.60    396 100.0  0.94  0.99  0.94  0.99 
2h21_A 1p0y_A  2.45    424  2.55    430 100.0  0.47  0.99  1.00  0.98 
3m89_A 2xka_A  2.00    393  3.00    399  99.7  0.71  1.00  0.97  0.95 
3v5c_A 3p3b_A  1.53    386  1.65    377  99.7  0.31  1.00  0.97  1.00 
3mvi_A 1a4m_A  1.60    349  1.95    349 100.0  0.27  1.00  1.00  1.00 
1t2d_A 2a94_A  1.10    315  1.50    315 100.0  0.78  1.00  0.99  0.99 
7a3h_A 1w3l_A  0.95    300  1.04    300 100.0  0.11  1.00  1.00  1.00 
3b8m_A 4e2l_A  2.70    255  2.80    240 100.0  0.38  1.00  0.94  1.00 
2i2c_A 2q5f_A  1.85    264  1.90    259  99.6  0.20  1.00  0.98  1.00 
3u55_A 4o7y_A  1.90    227  2.00    228 100.0  0.19  1.00  1.00  0.99 
2wf7_A 4c4r_A  1.05    218  1.10    218 100.0  0.29  1.00  1.00  1.00 
4k84_A 4kbs_A  1.90    206  1.90    208 100.0  1.42  1.00  0.94  0.93 
3n79_A 3vcd_A  1.50    183  2.35    184  95.1  0.54  0.95  0.99  0.98 
1gu9_A 1knc_A  1.90    172  2.00    174 100.0  0.43  1.00  0.99  0.98 
4fa8_E 3uf2_A  2.20    145  2.75    140  99.3  0.72  0.99  0.94  0.97 
4j4z_A 4jll_A  1.26    161  1.36    161  98.8  0.25  0.99  1.00  1.00 
4amw_A 2x2h_A  1.90   1024  2.06   1024 100.0  0.22  1.00  1.00  1.00 
2je8_A 2vr4_A  1.70    837  1.80    836 100.0  0.30  1.00  1.00  1.00 
5adu_L 5a4i_L  1.10    580  1.23    580  99.8  0.31  1.00  1.00  1.00 
4rek_A 3gyj_A  0.74    499  0.92    498  99.8  0.11  1.00  1.00  1.00 
3ce6_A 2zj1_A  1.60    486  2.01    485 100.0  0.17  1.00  1.00  1.00 
4mza_A 1v3e_A  1.65    432  1.89    431  97.9  0.70  0.98  0.99  0.99 
2a9g_A 2aaf_A  2.30    405  2.30    404  99.8  0.89  1.00  0.99  0.99 
3hhw_K 2qvj_A  2.70    421  2.80    421 100.0  1.11  1.00  0.98  0.98 
4l7i_A 4hpv_A  2.19    404  2.21    398 100.0  1.25  0.99  0.97  0.99 
1evl_A 1fyf_A  1.55    401  1.65    401 100.0  0.33  1.00  1.00  1.00 
1gu7_A 4was_A  1.70    364  1.70    364 100.0  1.02  1.00  0.98  0.98 
4i4t_F 4ihj_F  1.80    357  2.00    344 100.0  0.24  1.00  0.96  1.00 
4v24_A 3vzb_A  1.80    351  2.00    360  99.4  1.63  0.99  0.97  0.95 
1so7_A 2f26_A  1.49    361  1.58    362  99.4  0.10  0.99  1.00  0.99 
1zz1_A 2vcg_A  1.57    367  1.90    368 100.0  0.24  1.00  1.00  1.00 
3n2w_A 3ndv_A  1.45    367  1.70    367 100.0  0.29  1.00  1.00  1.00 
4miy_A 4mjl_A  1.42    339  1.60    339 100.0  0.10  1.00  1.00  1.00 
3epw_A 3b9g_A  1.30    326  1.40    317  99.4  0.47  0.99  0.96  0.99 
3h63_A 1s95_A  1.30    315  1.60    324 100.0  0.46  1.00  1.00  0.97 
3mjo_A 3dhz_A  1.36    296  1.63    295 100.0  0.51  1.00  0.99  0.99 
2fb9_A 2zdh_A  1.90    322  1.90    319 100.0  1.45  1.00  0.92  0.93 
4ah4_A 4d52_A  1.75    313  1.76    314 100.0  0.37  1.00  1.00  0.99 
3r40_A 3r3y_A  1.05    291  1.15    296  99.7  0.23  0.99  1.00  0.98 
2v5j_A 4b5s_A  1.60    269  1.68    251 100.0  0.72  1.00  0.93  0.99 
3sc0_A 3sbz_A  1.95    237  2.00    234 100.0  2.49  1.00  0.91  0.92 
4x7y_A 4x81_A  1.40    250  1.59    250 100.0  0.12  1.00  1.00  1.00 
3vav_A 3ez4_A  1.80    260  2.10    242  97.1  0.44  0.97  0.93  0.99 
3ijw_A 3e4f_A  1.90    265  2.00    262 100.0  0.39  1.00  0.98  1.00 
4bqy_A 2hbt_A  1.53    221  1.60    224 100.0  0.21  1.00  0.98  0.97 
4wh9_A 2a2k_A  1.50    177  1.52    171  99.4  0.26  0.99  0.96  1.00 
4ysx_C 5c2t_C  2.25    153  2.75    153 100.0  0.62  1.00  0.98  0.98 
2dtj_A 3ab4_B  1.58    164  2.47    157  98.7  1.10  0.99  0.93  0.97 
5e0i_A 3kxs_A  1.95    154  2.25    140 100.0  1.55  1.00  0.82  0.90 
4ysx_D 5c2t_D  2.25    129  2.75    129 100.0  0.64  1.00  0.98  0.98 
4wwf_A 2y39_A  1.10    111  1.41    110  99.1  0.94  0.99  0.94  0.95 
1xe0_A 1xb9_A  1.70    108  1.90    108 100.0  0.47  1.00  0.97  0.97 
3hpw_A 3g7z_A  1.45    101  2.35    101 100.0  0.35  1.00  0.99  0.99 
1n7o_A 1lxk_A  1.50    721  1.53    719  99.7  0.39  1.00  1.00  1.00 
3x0d_A 3wst_A  2.15    624  2.39    641 100.0  0.75  1.00  0.99  0.96 
5c69_A 4mms_B  2.30    447  2.40    370  99.2  0.77  0.99  0.82  0.99 
3o8m_A 3o6w_A  1.42    472  1.48    467 100.0  3.14  0.89  0.88  0.89 
4lcl_A 3hlc_A  1.80    400  2.00    416  95.0  1.35  0.94  0.98  0.94 
4mpc_A 3crk_A  1.70    363  2.30    370  97.5  1.25  0.97  0.97  0.95 
3vwn_X 2dcf_A  1.20    384  1.40    384  99.2  0.53  0.99  1.00  1.00 
1r3s_A 3gw3_A  1.65    356  1.70    357  99.4  0.26  0.99  1.00  1.00 
3us3_A 3trq_A  1.74    353  1.76    353 100.0  0.61  1.00  0.99  0.99 
2wjn_C 3t6e_C  1.86    332  1.92    334 100.0  0.31  1.00  1.00  0.99 
3dss_A 3hxf_A  1.80    313  1.90    309 100.0  0.30  1.00  0.99  1.00 
4e4z_A 3mif_A  1.98    312  2.00    310 100.0  0.48  1.00  0.99  1.00 
3u2u_A 3t7m_A  1.45    263  1.80    263 100.0  0.43  1.00  1.00  1.00 
3c6x_A 3c70_A  1.05    256  1.05    256 100.0  0.05  1.00  1.00  1.00 
2e3n_A 3h3s_A  1.40    231  1.66    236 100.0  0.98  1.00  0.98  0.96 
1zi8_A 4p92_A  1.40    233  1.65    233  98.3  0.45  0.98  0.99  0.99 
1wbh_A 2c0a_A  1.55    213  1.55    213 100.0  0.00  1.00  1.00  1.00 
4zhe_A 5c7f_A  2.50    205  2.70    196 100.0  0.64  0.99  0.94  0.99 
2qmh_A 1kkl_A  2.60    161  2.80    167  98.8  1.94  0.95  0.88  0.85 
4ca1_A 4c9z_A  1.58    189  1.95    193 100.0  0.74  0.99  0.99  0.97 
3jum_A 3cnm_A  1.45    157  1.65    157 100.0  0.28  1.00  1.00  1.00 
4l8a_A 4kor_A  1.20    159  1.25    159 100.0  0.21  1.00  1.00  1.00 
1k04_A 1ow6_A  1.95    142  2.35    134 100.0  1.59  0.95  0.87  0.92 
1mz4_A 3wu2_V  1.80    131  1.90    137 100.0  0.77  1.00  0.97  0.93 
4hat_B 4hb2_B  1.78    121  1.80    129 100.0  0.19  1.00  0.99  0.93 
3qzm_A 2ite_A  1.25    124  1.60    121  99.2  0.57  0.99  0.96  0.98 
3sfj_A 4e3b_A  1.24    103  1.50    102 100.0  0.11  1.00  0.99  1.00 
3o1c_A 3qgz_A  1.08    115  1.10    114  99.1  0.09  0.99  0.99  1.00 
2g3r_A 3lgf_A  1.25    119  1.50    119 100.0  0.19  1.00  1.00  1.00 
1uku_A 1umj_A  1.45    102  1.60    101 100.0  0.54  1.00  0.97  0.98 
4wfo_A 1f8n_A  1.14    826  1.40    818  99.8  0.49  1.00  0.99  1.00 
1oao_C 3i01_M  1.90    729  2.15    728 100.0  0.83  1.00  0.99  0.99 
3fg1_A 4qwt_A  1.85    684  2.00    681 100.0  0.16  1.00  1.00  1.00 
3ju4_A 3gvl_A  0.98    670  1.41    670 100.0  0.09  1.00  1.00  1.00 
1thz_A 1m9n_A  1.80    590  1.93    590 100.0  0.85  1.00  0.99  0.99 
3hww_A 2jlc_A  1.95    539  2.50    554  99.8  0.98  1.00  0.98  0.96 
2vk8_A 2w93_A  1.42    562  1.60    544  99.1  1.07  0.99  0.96  0.99 
4e3x_A 3v9j_A  1.24    543  1.30    544 100.0  0.14  1.00  1.00  1.00 
2ii0_A 4us0_S  2.02    463  2.17    455  99.8  2.00  0.98  0.90  0.92 
4og4_A 4gpq_A  1.45    469  1.46    468  99.8  0.35  1.00  0.99  1.00 
4rit_A 4rlg_A  1.80    460  1.90    471 100.0  0.34  1.00  1.00  0.97 
3wu2_C 4ub6_C  1.90    451  1.95    451 100.0  0.16  1.00  1.00  1.00 
1ek9_A 1tqq_A  2.10    428  2.75    428 100.0  0.24  1.00  1.00  1.00 
2akz_A 3ujr_A  1.36    435  1.40    433 100.0  0.27  1.00  0.99  1.00 
2np9_A 4ylh_A  2.45    423  2.58    421 100.0  0.23  1.00  0.99  1.00 
4u72_A 5ek3_A  2.00    375  2.21    374  99.7  0.74  1.00  0.99  0.99 
1af6_A 1mpm_A  2.40    421  2.60    421 100.0  0.19  1.00  1.00  1.00 
3wra_A 3wpm_A  2.10    408  2.50    408 100.0  0.53  1.00  0.98  0.98 
3zje_A 3dkb_A  1.84    328  2.50    352  99.7  1.63  0.97  0.96  0.90 
4iiy_A 3tla_A  1.20    335  1.20    335  99.7  0.26  1.00  1.00  1.00 
4m1h_A 1syy_A  1.70    331  1.70    317 100.0  0.53  1.00  0.95  0.99 
3wu2_A 4ub6_A  1.90    334  1.95    334 100.0  0.15  1.00  1.00  1.00 
1v39_A 1vpt_A  1.80    291  1.80    291  99.7  0.25  1.00  1.00  1.00 
2x5x_A 2x76_A  1.20    342  1.45    342 100.0  0.11  1.00  1.00  1.00 
4lj9_A 4fcw_A  1.70    332  2.35    311  97.7  2.12  0.94  0.86  0.91 
5adu_S 5a4i_S  1.10    263  1.23    264 100.0  0.25  1.00  1.00  0.99 
2pt7_A 1nly_A  2.40    323  2.80    323 100.0  1.61  1.00  0.95  0.95 
3bux_B 3plf_B  1.35    305  1.92    301 100.0  0.29  1.00  0.98  1.00 
2fp8_A 3v1s_A  2.30    302  2.33    302 100.0  0.26  1.00  1.00  1.00 
2fd6_U 3u74_U  1.90    249  2.39    263  99.2  1.87  0.98  0.92  0.87 
3znv_A 4ksj_A  1.30    269  1.60    259  99.2  0.54  0.99  0.96  1.00 
4gom_D 4gbe_D  2.45    243  2.66    243 100.0  0.49  1.00  0.99  0.99 
4xtl_A 3x3b_A  1.45    270  2.30    271 100.0  0.48  0.98  0.99  0.98 
2a8y_A 3t94_A  1.45    263  1.45    270 100.0  0.15  1.00  1.00  0.97 
2o8n_A 3rog_A  2.00    233  2.05    233 100.0  0.36  1.00  1.00  1.00 
4kkr_A 4be6_A  2.00    224  2.05    225  99.6  0.67  1.00  0.99  0.99 
4xcb_A 4zpi_A  1.60    260  2.50    247 100.0  0.45  1.00  0.94  0.99 
4cnn_A 4uio_A  1.00    245  1.35    250 100.0  0.48  1.00  0.99  0.97 
4r2x_A 4yjk_A  0.93    241  1.68    245  99.6  0.21  1.00  1.00  0.98 
4l3n_A 5do2_A  2.13    209  2.41    208 100.0  0.86  1.00  0.97  0.98 
3w6s_A 3w91_A  1.90    225  2.10    226  99.6  0.33  1.00  1.00  0.99 
5cvd_A 5e1d_A  1.30    231  1.45    227 100.0  0.54  0.98  0.98  0.99 
2tps_A 1g67_A  1.25    226  1.40    225  99.6  0.23  1.00  0.99  1.00 
4b3b_A 4b2i_A  1.19    224  1.30    220 100.0  1.05  1.00  0.96  0.97 
1eyq_A 1fm7_A  1.85    212  2.30    212 100.0  0.22  1.00  1.00  1.00 
3p0y_A 3b2u_A  1.80    194  2.58    195  99.5  0.57  0.99  0.98  0.98 
4yz0_A 4z03_A  1.15    198  1.40    195  99.5  0.18  0.99  0.98  1.00 
3zho_A 4dy4_A  1.20    193  1.20    194  99.5  0.69  0.99  1.00  0.99 
2ght_A 1ta0_A  1.80    180  2.10    180 100.0  0.51  1.00  0.98  0.98 
1zck_A 1xm2_A  1.90    150  2.70    149  99.3  0.93  0.99  0.94  0.95 
3sp7_A 4qvf_A  1.40    150  1.53    141  99.3  1.76  0.94  0.85  0.90 
2oj5_A 3eoy_A  1.75    162  3.40    161 100.0  0.54  1.00  0.99  0.99 
2ag4_A 1pu5_A  1.80    164  1.90    164 100.0  1.92  0.97  0.91  0.91 
4qus_A 4qvt_A  1.28    140  1.95    139 100.0  0.54  1.00  0.98  0.99 
2cj4_A 1rj1_A  1.63    147  1.87    148 100.0  0.95  1.00  0.97  0.97 
3kp7_A 4eju_A  2.30    140  2.40    149 100.0  0.81  1.00  0.96  0.90 
3r62_A 3kzj_A  1.52    125  1.65    125  98.4  0.99  0.98  0.94  0.94 
2w16_A 2iah_A  2.71    772  2.73    752 100.0  1.75  0.98  0.89  0.92 
5a6b_A 5ac5_A  1.77    612  1.84    625 100.0  0.53  1.00  0.99  0.97 
4wks_C 3l91_B  1.63    548  1.66    546 100.0  0.31  1.00  0.99  1.00 
4wlh_A 3fvs_A  1.28    412  1.50    418 100.0  0.53  1.00  1.00  0.98 
4w7k_A 4au9_A  1.05    446  2.10    448  99.3  0.49  0.99  1.00  0.99 
4k8g_A 4k1w_A  1.25    386  1.65    395  99.7  0.16  1.00  1.00  0.98 
4xh4_A 2e1z_A  1.80    394  1.98    394  99.7  0.42  1.00  1.00  1.00 
4lx2_A 4j5l_A  1.50    361  2.20    368 100.0  0.94  1.00  0.98  0.96 
4c5w_A 3o2g_A  1.70    384  1.78    386 100.0  0.12  1.00  1.00  0.99 
4rv5_A 4nqr_A  1.04    364  1.09    364  99.7  0.09  1.00  1.00  1.00 
1k8k_C 2p9i_C  2.00    354  2.46    341 100.0  0.34  1.00  0.96  1.00 
3t7a_A 4nzn_A  1.70    319  1.75    325 100.0  0.27  1.00  1.00  0.98 
1dcs_A 1hjg_A  1.30    279  1.50    264  99.2  0.46  0.99  0.94  0.99 
1k8k_D 2p9i_D  2.00    284  2.46    280 100.0  0.39  1.00  0.98  1.00 
4as4_A 1awb_A  1.70    274  2.50    272 100.0  0.32  1.00  0.99  1.00 
2cxa_A 2dps_A  1.60    229  2.40    228  99.6  0.68  1.00  0.98  0.98 
5bv8_A 1ijb_A  1.59    209  1.80    202  98.5  0.21  0.98  0.97  1.00 
3i94_A 4eoe_A  1.04    243  1.20    242  99.6  0.19  1.00  0.99  0.99 
4edh_A 3uwo_A  1.32    208  1.70    194 100.0  0.56  1.00  0.92  0.99 
4md5_B 1d5m_B  1.65    190  2.00    181  98.3  0.88  0.98  0.93  0.97 
1dzf_A 1twf_E  1.90    211  2.30    215 100.0  1.67  1.00  0.94  0.93 
1e4c_P 1dzv_P  1.66    206  1.86    206  99.0  0.42  0.99  0.99  0.99 
1k8k_E 2p9i_E  2.00    174  2.46    174 100.0  0.31  1.00  1.00  1.00 
4u6o_A 4enf_A  1.30    166  1.32    164 100.0  1.35  0.96  0.94  0.95 
1k8k_F 2p9i_F  2.00    167  2.46    167 100.0  0.27  1.00  1.00  1.00 
4tkb_A 4tjz_A  0.86    133  0.87    133 100.0  0.07  1.00  1.00  1.00 
4aqp_A 4apt_A  2.45    125  2.50    125 100.0  0.52  1.00  0.99  0.99 
5c6s_A 2x4w_A  1.30    126  1.50    125 100.0  0.58  1.00  0.98  0.98 
2d48_A 2b8x_A  1.65    129  1.70    129  98.4  0.49  0.98  0.99  0.99 
1ufy_A 1ode_A  0.96    121  1.65    117 100.0  0.64  0.99  0.94  0.98 
5bq8_A 5bpu_A  2.00    102  2.40    111 100.0  1.49  1.00  0.90  0.83 
4mj2_A 4obs_A  2.10    595  2.26    594 100.0  0.61  1.00  0.99  0.99 
4d6g_A 4d71_A  1.24    587  1.77    586  99.7  0.11  1.00  1.00  1.00 
1q7z_A 1q8a_A  1.70    559  1.70    559 100.0  0.47  1.00  1.00  1.00 
1eex_A 1egv_A  1.70    551  1.75    551 100.0  0.04  1.00  1.00  1.00 
1m6i_A 4bv6_A  1.80    459  1.80    471 100.0  0.10  1.00  1.00  0.97 
4ywt_A 4bwe_A  2.38    411  2.46    402  99.5  0.52  1.00  0.97  0.99 
4dv8_A 4pkw_A  1.63    512  1.75    491 100.0  1.06  1.00  0.94  0.98 
4clf_A 4cm2_A  1.70    460  1.80    460  99.8  0.34  1.00  1.00  1.00 
2c61_A 3ssa_A  1.50    432  1.70    436  99.8  0.16  1.00  1.00  0.99 
4yiv_A 2y8t_A  1.93    374  1.95    388  98.9  1.04  0.99  0.98  0.94 
4rzy_A 4s00_A  1.95    439  2.10    439  99.8  0.11  1.00  1.00  1.00 
2hqs_A 2w8b_A  1.50    412  1.86    409  99.8  0.38  1.00  0.99  1.00 
1zhx_A 4jch_A  1.50    436  1.70    436 100.0  1.83  1.00  0.96  0.96 
3sx6_A 3sy4_A  1.80    421  1.91    421  99.5  0.39  0.99  1.00  1.00 
3r1k_A 3sxo_A  1.95    396  2.50    396 100.0  0.28  1.00  0.99  0.99 
3ugu_A 4zrg_A  1.85    345  2.70    343  99.7  0.31  1.00  0.99  1.00 
3s44_A 2ex0_A  1.45    388  1.65    392  99.7  0.50  1.00  1.00  0.99 
2yob_A 4kyo_A  1.90    385  2.20    387  98.7  0.41  0.99  0.99  0.99 
2qap_A 2qdh_A  1.59    358  1.90    366 100.0  0.38  1.00  1.00  0.98 
1onw_A 2aqo_A  1.65    375  1.95    377  99.7  0.25  1.00  1.00  0.99 
4qrn_A 4qtg_A  1.07    352  1.47    348 100.0  0.19  1.00  0.99  1.00 
1jg7_A 1jix_A  1.65    351  1.65    351 100.0  0.50  1.00  0.99  0.99 
2nsp_A 2nt6_A  1.70    342  1.70    342 100.0  0.08  1.00  1.00  1.00 
1q8f_A 3mkn_A  1.70    308  2.00    303 100.0  0.54  1.00  0.97  0.99 
2v8q_E 4eai_C  2.10    304  2.29    289  99.7  0.43  1.00  0.95  1.00 
3mhf_A 3jrk_A  1.87    322  1.97    322 100.0  0.89  1.00  0.98  0.98 
2g5c_A 3ggo_A  1.90    278  2.15    285 100.0  0.83  1.00  0.98  0.96 
2xwv_A 2xa5_A  1.05    309  1.09    310  99.7  0.10  1.00  1.00  1.00 
2h1v_A 3goq_A  1.20    309  1.60    307  99.3  0.63  0.99  0.98  0.99 
3lkm_A 3pdt_A  1.60    247  1.80    251 100.0  0.45  1.00  1.00  0.98 
1gkl_A 1wb4_A  1.40    283  1.40    283 100.0  0.06  1.00  1.00  1.00 
4d79_A 4rdi_A  1.77    243  1.95    246 100.0  0.46  1.00  0.99  0.98 
2xmx_A 3da4_A  1.67    270  1.70    270 100.0  0.93  0.98  0.97  0.97 
3wu2_O 4ub6_O  1.90    244  1.95    243 100.0  0.32  1.00  0.99  1.00 
3ujc_A 4r6w_A  1.19    258  1.59    258  99.2  0.29  0.99  1.00  1.00 
2qcx_A 1to9_A  2.20    222  2.40    225  99.5  0.89  0.99  0.96  0.95 
3ixl_A 3ip8_A  1.45    234  1.50    232  99.1  0.43  0.99  0.98  0.99 
1p9l_A 1yl5_A  2.30    245  2.30    247  99.2  2.98  0.94  0.82  0.82 
3mxj_A 2ioc_A  1.95    210  2.10    218 100.0  0.69  1.00  0.99  0.95 
3ov9_A 3lyf_A  1.60    245  1.93    244  98.8  1.14  0.99  0.86  0.86 
3c9i_A 2poh_A  1.95    233  2.10    233 100.0  0.68  1.00  0.99  0.99 
1fsg_A 1qk5_A  1.05    233  1.60    215  99.5  0.38  0.99  0.92  1.00 
2v2g_A 2v32_A  1.60    220  2.00    220 100.0  0.16  1.00  1.00  1.00 
2bhw_A 4lcz_A  2.50    223  2.60    208  97.1  0.38  0.97  0.93  1.00 
1eex_B 1egv_B  1.70    178  1.75    178 100.0  0.05  1.00  1.00  1.00 
2nv0_A 1r9g_A  1.73    191  2.50    196 100.0  0.32  1.00  1.00  0.97 
2gxq_A 3mwj_A  1.20    207  1.40    207  99.5  0.84  0.99  0.98  0.98 
3u3z_A 3sht_A  1.50    189  1.95    188  99.5  0.66  0.99  0.98  0.99 
4wgf_A 4wh0_A  2.34    202  2.56    201 100.0  0.19  1.00  0.99  1.00 
3vz6_A 1dk7_A  1.50    193  2.02    146 100.0  1.04  1.00  0.73  0.96 
1dg6_A 1d0g_A  1.30    149  2.40    151  98.6  1.27  0.99  0.94  0.93 
1qkr_A 3myi_A  1.80    181  2.20    163  93.9  1.47  0.94  0.85  0.94 
4o6u_A 3mol_A  0.89    182  1.20    183  98.9  1.62  0.98  0.90  0.89 
1roc_A 2hue_A  1.50    155  1.70    164  99.4  1.65  0.95  0.91  0.87 
1eex_G 1egv_G  1.70    137  1.75    137 100.0  0.05  1.00  1.00  1.00 
4yf4_A 1ylk_A  1.80    163  2.00    163 100.0  0.15  1.00  1.00  1.00 
3aj1_A 3a8e_A  2.50    151  3.00    148 100.0  1.40  0.94  0.91  0.93 
4dvk_A 4dw5_A  2.21    157  2.21    158 100.0  0.46  1.00  0.98  0.98 
2foj_A 2xxn_A  1.60    137  1.60    143 100.0  0.82  1.00  0.98  0.94 
1gwm_A 1w8u_A  1.15    153  1.30    141  99.3  0.59  0.99  0.91  0.99 
1twf_H 1k83_H  2.30    133  2.80    133 100.0  0.41  1.00  0.99  0.99 
1jya_A 1k6z_A  1.74    117  2.00    122 100.0  0.45  1.00  0.98  0.94 
1bms_A 1mva_A  2.70    129  3.00    129  98.4  0.18  0.98  1.00  1.00 
4a6h_A 4a5k_A  1.45    108  1.76    115 100.0  0.54  1.00  0.97  0.91 
1u36_A 1u41_A  1.89    100  2.20    103  97.0  0.26  0.97  0.98  0.96 
3ge3_E 3dhi_E  1.52    102  1.68    103 100.0  0.20  1.00  1.00  0.99 
3b34_A 3qjx_A  1.30    866  1.45    866 100.0  0.14  1.00  1.00  1.00 
3tew_A 4h2a_A  1.45    701  1.62    704  99.6  0.83  1.00  0.99  0.99 
3ueq_A 1zs2_A  1.85    632  2.16    628  99.5  0.29  0.99  0.99  1.00 
3b0g_A 3vkt_A  1.25    538  1.30    538 100.0  0.04  1.00  1.00  1.00 
4g38_A 4htr_A  1.56    449  1.60    441 100.0  0.18  1.00  0.98  1.00 
3v1t_C 3lls_A  1.88    407  2.40    404  99.8  0.91  1.00  0.88  0.89 
1p5d_X 2h5a_X  1.60    454  1.72    454 100.0  0.17  1.00  1.00  1.00 
4wka_A 4wjx_A  0.95    369  1.00    369 100.0  0.25  1.00  1.00  1.00 
4s39_A 4g9p_A  1.30    400  1.55    405  99.0  0.38  0.99  1.00  0.99 
4c6f_A 4by3_A  1.26    363  1.73    361 100.0  0.61  1.00  0.99  1.00 
4uz1_A 4uyw_A  1.40    358  1.70    346 100.0  1.13  1.00  0.94  0.97 
4jzz_A 4ka2_A  1.49    336  1.79    337 100.0  0.24  1.00  1.00  1.00 
3tut_A 3kgd_A  1.58    336  1.68    336  99.4  1.21  0.99  0.97  0.97 
3jtm_A 3naq_A  1.30    351  1.70    351 100.0  0.26  1.00  1.00  1.00 
1yqs_A 1pwg_A  1.05    345  1.07    345 100.0  0.22  1.00  1.00  1.00 
2b69_A 4gll_A  1.21    312  2.50    307 100.0  2.54  0.97  0.89  0.91 
5aq5_A 4uw7_A  2.30    275  2.52    274 100.0  0.30  1.00  0.99  1.00 
2ixm_A 2g62_A  1.50    300  1.60    302  99.7  0.41  1.00  0.98  0.97 
1l9v_A 2r7j_A  2.60    313  2.60    307  99.7  0.73  1.00  0.97  0.99 
3fwk_A 3g6k_A  1.20    291  1.35    299 100.0  0.97  1.00  0.99  0.96 
1cfm_A 1ewh_A  2.00    251  2.35    251 100.0  0.45  1.00  0.99  0.99 
3irs_A 3k4w_A  1.76    281  1.92    281 100.0  0.54  1.00  0.99  0.99 
2xjp_A 4ahw_A  0.95    258  1.50    258 100.0  0.81  1.00  0.99  0.99 
2vcl_A 2x9j_A  1.55    205  1.85    212 100.0  0.95  0.97  0.97  0.94 
3bho_A 3bap_A  1.80    203  1.85    203 100.0  0.18  1.00  0.99  0.99 
1mix_A 4f7g_A  1.75    206  2.05    192  96.9  1.32  0.96  0.89  0.95 
1wur_A 1wm9_A  1.82    185  2.20    185 100.0  0.23  1.00  1.00  1.00 
4emt_A 4qxo_A  1.50    175  1.88    182  97.7  1.48  0.98  0.93  0.90 
1i4u_A 1s2p_A  1.15    181  1.30    180  98.9  0.53  0.99  0.99  0.99 
4hnz_A 4ho7_A  2.39    174  2.60    173 100.0  0.19  1.00  0.99  1.00 
4zie_A 4bd2_A  1.80    147  2.21    147  98.0  1.49  0.99  0.90  0.90 
4akz_A 2bhm_A  2.25    138  2.40    135 100.0  0.28  1.00  0.97  1.00 
4jv8_B 3t5g_B  1.45    147  1.70    147 100.0  0.94  0.99  0.95  0.95 
1e50_A 2j6w_A  2.60    115  2.60    124  97.4  1.30  0.96  0.94  0.87 
4xy5_A 4zrf_A  1.80    121  1.86    119  99.2  0.34  0.99  0.98  0.99 
3dd7_A 3k33_A  1.70    123  2.40    124  99.2  0.44  0.99  0.99  0.98 
3njn_A 3n55_A  1.25    114  1.57    111 100.0  0.70  1.00  0.95  0.98 
4rhs_A 4k6l_A  1.92    114  2.39    114 100.0  0.29  1.00  0.99  0.99 
3i9v_3 3iam_3  3.10    754  3.10    754 100.0  0.33  1.00  1.00  1.00 
1h16_A 1cm5_A  1.53    759  2.30    759  99.7  0.32  1.00  1.00  1.00 
2dew_X 3b1u_A  2.10    629  2.10    628  99.7  0.45  1.00  1.00  1.00 
3lpf_A 5czk_A  2.26    603  2.39    600  99.8  0.88  1.00  0.99  0.99 
3c8y_A 4xdd_A  1.39    574  1.60    582 100.0  0.30  1.00  1.00  0.99 
3hkw_A 2xi3_A  1.55    561  1.70    562  98.2  0.57  0.98  0.99  0.99 
4p04_A 3elq_A  1.95    567  2.00    564  99.6  0.26  1.00  0.99  1.00 
4pey_A 4tz1_A  1.50    549  1.50    549 100.0  0.22  1.00  1.00  1.00 
2jc9_A 2xcw_A  1.50    467  1.90    470  99.8  0.21  1.00  1.00  0.99 
4ufr_A 4kng_A  2.20    459  2.50    461  99.6  1.50  0.97  0.97  0.96 
1w1o_A 3s1d_A  1.70    479  1.75    498  99.4  0.40  0.99  1.00  0.96 
5ak0_A 2axn_A  2.03    442  2.10    451 100.0  0.82  1.00  0.99  0.97 
1va6_A 2d32_A  2.10    507  2.40    510 100.0  1.09  1.00  0.98  0.97 
4g6h_A 4g74_A  2.26    472  2.48    471 100.0  0.27  1.00  0.98  0.99 
3llp_A 3p53_A  1.80    472  2.00    486 100.0  0.88  1.00  0.99  0.96 
3dsk_A 2rcm_A  1.55    466  1.73    465 100.0  0.19  1.00  1.00  1.00 
4ie5_A 4zs2_A  1.95    440  2.16    432 100.0  0.71  1.00  0.97  0.99 
3g4n_A 3c0n_A  2.10    449  2.20    450  99.3  2.19  0.98  0.93  0.92 
4uqu_A 4ur1_A  1.59    443  1.65    449 100.0  0.19  1.00  1.00  0.99 
3i9v_1 3iam_1  3.10    437  3.10    437 100.0  0.35  1.00  1.00  1.00 
2ip1_A 3kt0_A  1.80    371  2.10    373 100.0  0.19  1.00  1.00  0.99 
4mso_A 4n0w_A  1.40    383  1.65    416  99.7  2.16  0.98  0.93  0.86 
2xzi_A 2xcy_A  1.45    385  1.84    386 100.0  0.14  1.00  1.00  1.00 
3i9v_4 3iam_4  3.10    377  3.10    378 100.0  0.33  1.00  1.00  1.00 
4do4_A 3h55_A  1.40    387  1.91    387 100.0  0.16  1.00  1.00  1.00 
1kjq_A 1eyz_A  1.05    388  1.75    389 100.0  0.39  0.99  0.99  0.99 
2wzk_A 4jgh_D  2.05    369  3.00    368  97.8  1.61  0.98  0.95  0.95 
4v28_A 4utf_A  1.20    349  1.30    349  99.7  0.41  1.00  1.00  1.00 
5dcu_A 5df1_A  1.40    364  1.75    366 100.0  0.14  1.00  0.99  0.99 
3gdo_A 3gfg_A  2.03    338  2.59    340  99.4  0.70  0.99  0.99  0.98 
5agd_A 4d4b_A  1.20    333  1.30    333  99.7  0.21  1.00  1.00  1.00 
3elf_A 3ekl_A  1.31    332  1.51    333 100.0  0.30  1.00  1.00  1.00 
4xgw_A 2o18_A  1.75    304  2.20    307  99.7  0.39  0.98  0.97  0.96 
4lh6_A 1ta8_A  1.65    322  1.80    313 100.0  1.54  0.99  0.93  0.95 
4qxb_A 4qwn_A  1.60    329  2.10    329 100.0  0.24  1.00  1.00  1.00 
2r6j_A 2qw8_A  1.50    310  1.60    310 100.0  0.18  1.00  1.00  1.00 
4up3_A 4ccq_A  1.44    312  1.50    313  99.4  0.16  0.99  1.00  1.00 
1z70_X 2afy_X  1.15    274  1.49    273 100.0  0.11  1.00  0.99  1.00 
4i90_A 3v1h_A  1.65    302  1.90    306  99.7  0.62  1.00  0.99  0.98 
4qek_A 4mql_A  1.30    281  1.30    282  99.3  0.34  0.99  1.00  0.99 
3tk2_A 4esm_A  1.35    277  1.35    276  98.6  0.38  0.99  0.99  1.00 
3wql_A 4cmw_A  2.10    283  2.21    288 100.0  0.93  1.00  0.98  0.96 
3aj6_A 1qxm_A  1.48    283  1.70    283  99.6  0.12  1.00  1.00  1.00 
1z0s_A 1suw_A  1.70    249  2.45    249 100.0  0.44  1.00  0.99  0.99 
4r8r_A 4ctj_A  1.46    256  1.47    257 100.0  0.29  1.00  1.00  1.00 
4lxq_A 4ly0_A  1.40    273  1.60    271 100.0  0.30  1.00  0.99  1.00 
1kqp_A 1ih8_A  1.03    271  1.90    271 100.0  0.32  1.00  1.00  1.00 
2zd7_A 3c9d_A  1.85    222  2.00    208 100.0  0.84  1.00  0.92  0.98 
1uj2_A 1ufq_A  1.80    213  2.50    212 100.0  1.87  1.00  0.92  0.92 
3iiq_A 3s04_A  2.00    217  2.44    209  99.5  0.89  0.99  0.94  0.98 
5aun_B 3vx3_A  1.63    240  2.10    235 100.0  1.76  1.00  0.91  0.93 
3otm_A 3oup_A  1.50    205  1.65    205  99.5  0.09  0.99  1.00  1.00 
4g1i_A 3gr0_A  1.85    189  2.30    186  97.3  1.54  0.98  0.92  0.94 
4zo0_A 5dcx_A  2.30    202  2.60    209  99.5  0.78  0.99  0.97  0.94 
4ynm_A 4ype_A  2.19    215  2.20    217  99.5  0.91  0.99  0.98  0.97 
3phx_A 3prp_A  1.60    162  1.70    161  99.4  0.74  1.00  0.96  0.97 
4jhl_A 4jj6_A  1.70    219  1.80    219  99.5  0.36  0.99  1.00  1.00 
3efp_A 3cw0_A  2.01    204  2.40    203 100.0  0.45  1.00  0.99  0.99 
3i9v_5 3iam_5  3.10    196  3.10    196 100.0  0.31  1.00  1.00  1.00 
3bmz_A 2zf3_A  1.21    185  2.00    186 100.0  0.60  1.00  0.98  0.97 
3rlb_A 4mes_A  2.00    176  2.00    176 100.0  0.31  1.00  1.00  1.00 
4ytw_B 4xiz_A  1.40    168  2.00    170 100.0  0.96  1.00  0.80  0.79 
5bqp_A 4zfn_A  1.70    169  1.90    173 100.0  0.71  1.00  0.98  0.96 
4qbb_A 1qmy_A  1.60    159  1.90    156  98.7  0.37  0.99  0.98  0.99 
1btk_A 1b55_A  1.60    160  2.40    163  99.4  1.49  0.99  0.95  0.93 
1j3w_A 3t1s_A  1.50    134  1.67    133  98.5  0.53  0.98  0.97  0.98 
1p6o_A 1ox7_A  1.14    156  1.43    158 100.0  0.15  1.00  1.00  0.99 
2w3g_A 2y79_A  1.40    150  1.80    150  99.3  0.17  0.99  1.00  1.00 
4igv_A 4ihr_A  1.50    149  1.60    149 100.0  0.31  1.00  1.00  1.00 
3kdf_A 2pi2_E  1.98    115  2.00    117 100.0  0.58  1.00  0.98  0.97 
4muv_A 1vp6_A  1.25    142  1.70    133  98.5  1.32  0.97  0.89  0.95 
1u5x_A 1xu1_A  1.80    130  1.90    137 100.0  0.54  1.00  0.99  0.94 
3i9v_7 3iam_7  3.10    127  3.10    127 100.0  0.27  1.00  1.00  1.00 
3i6c_A 4tyo_A  1.30    113  1.75    113 100.0  0.16  1.00  1.00  1.00 
4unu_A 5acm_A  0.95    109  1.05    109 100.0  0.56  1.00  0.98  0.98 
1sqe_A 2zdp_A  1.50    101  1.50    110 100.0  1.57  1.00  0.90  0.83 
4l6h_A 3ppg_A  1.75    761  1.98    740 100.0  0.59  1.00  0.97  1.00 
1k3i_A 1gof_A  1.40    650  1.70    639 100.0  1.54  1.00  0.96  0.98 
3h99_A 1f4l_A  1.40    544  1.85    545  99.4  0.22  0.99  1.00  1.00 
3wpu_A 3vss_A  1.60    538  1.97    494 100.0  0.66  1.00  0.91  1.00 
3djl_A 3u33_A  1.70    538  2.80    540 100.0  0.38  1.00  1.00  0.99 
4rsc_A 3kvc_A  1.80    504  1.90    498 100.0  0.27  1.00  0.98  0.99 
1g8f_A 1jec_A  1.95    510  2.50    510  99.6  0.40  1.00  1.00  1.00 
4kn9_L 4kl8_L  1.40    489  1.52    489 100.0  0.05  1.00  1.00  1.00 
3vii_A 3ahz_A  0.97    472  1.34    472 100.0  0.06  1.00  1.00  1.00 
4dwr_A 4isz_A  1.48    483  2.30    480 100.0  1.05  1.00  0.98  0.99 
3hy0_A 3hxv_A  1.90    441  1.93    441  99.8  0.15  1.00  1.00  1.00 
4pd0_A 4u90_A  1.70    416  2.00    411 100.0  0.34  1.00  0.99  1.00 
4uci_A 4ud0_B  2.21    361  3.20    350  99.1  1.21  0.98  0.94  0.97 
3k26_A 3iiw_A  1.58    360  1.80    359 100.0  0.27  1.00  1.00  1.00 
2p02_A 4ndn_A  1.21    380  2.34    362 100.0  1.39  0.99  0.92  0.97 
1j58_A 2v09_A  1.75    372  1.80    377  98.9  0.36  0.99  1.00  0.98 
3d59_A 3f97_A  1.50    372  1.70    372 100.0  0.14  1.00  1.00  1.00 
1vlo_A 3a8k_A  1.70    364  1.95    363  99.7  0.69  0.99  0.98  0.99 
1yu0_A 2iou_A  1.56    376  3.16    376 100.0  0.38  1.00  1.00  1.00 
2al6_A 2aeh_A  2.35    343  2.53    331 100.0  1.27  1.00  0.94  0.97 
3qn1_B 3kb3_B  1.80    295  1.95    294  99.3  0.50  0.99  0.97  0.97 
3isx_A 4p6y_A  1.40    335  2.20    331 100.0  2.23  0.99  0.91  0.92 
4oe8_A 3d85_D  1.74    302  1.90    290  99.7  1.22  1.00  0.93  0.97 
5bzz_A 5bug_A  2.20    314  2.40    314 100.0  1.53  1.00  0.98  0.98 
3m73_A 4ycr_A  1.15    313  2.30    299  99.7  0.36  0.99  0.95  1.00 
4wma_A 4wn2_A  1.62    299  1.95    299 100.0  0.14  1.00  1.00  1.00 
2ciw_A 2cj2_A  1.15    298  1.60    298 100.0  0.13  1.00  1.00  1.00 
2px0_A 3syn_A  3.00    258  3.06    258 100.0  0.72  1.00  0.99  0.99 
4egc_B 3geb_A  1.99    255  2.40    258 100.0  1.30  1.00  0.97  0.96 
1ro7_A 2x61_A  1.80    258  1.95    245  99.6  0.58  0.99  0.94  0.99 
1ekq_A 1esj_A  1.50    253  1.80    284 100.0  0.40  1.00  1.00  0.89 
4yqd_A 4yvg_A  1.45    244  1.55    239  99.6  0.51  0.99  0.97  0.99 
3cxn_A 3o1q_A  1.55    207  1.85    210 100.0  0.29  1.00  1.00  0.98 
3pfg_A 4oqd_A  1.35    241  1.60    239 100.0  0.54  1.00  0.98  0.99 
4crw_A 4ct4_A  1.75    226  2.30    236  99.5  1.27  0.99  0.93  0.89 
2z8n_A 4hah_A  1.80    215  1.80    215 100.0  1.44  1.00  0.97  0.97 
4mko_A 4mjt_A  1.70    236  2.85    236 100.0  1.10  1.00  0.97  0.97 
1byi_A 1bs1_A  0.97    224  1.80    224 100.0  0.92  1.00  0.98  0.98 
4mu3_A 4qnj_A  1.12    186  1.30    184  99.5  0.14  0.99  0.99  1.00 
1sl9_A 4mry_A  1.17    186  1.30    187  98.9  2.26  0.96  0.83  0.83 
3mea_A 5c0m_A  1.26    162  1.60    174  98.1  1.50  0.97  0.95  0.88 
4uf7_C 2vsm_B  1.70    138  1.80    137  98.5  0.57  0.98  0.97  0.98 
3wjd_A 2a13_A  1.10    153  1.32    153  96.1  0.34  0.96  1.00  1.00 
3l0f_A 3o18_A  1.35    162  1.35    162  99.4  0.13  0.99  1.00  1.00 
1q1f_A 4o1t_A  1.50    148  1.60    148  99.3  0.66  0.99  0.99  0.99 
3m1x_A 3mqw_A  1.20    125  1.80    132 100.0  0.64  1.00  0.99  0.94 
1mg9_B 1lzw_B  2.30    143  2.50    146 100.0  0.74  1.00  0.98  0.96 
4mtu_A 4mzq_A  0.97    143  1.59    143 100.0  0.22  1.00  1.00  1.00 
2djf_A 1k3b_A  2.00    118  2.15    119 100.0  0.76  0.97  0.97  0.96 
1vqs_A 2ap6_A  1.50    110  2.50    104 100.0  0.24  1.00  0.94  1.00 
2ewi_A 2yyx_A  1.00    107  1.00    107  98.1  0.23  0.98  1.00  1.00 
1q16_A 1y5i_A  1.90   1244  1.90   1244 100.0  0.09  1.00  1.00  1.00 
4j3v_A 4aio_A  1.45    872  1.90    883 100.0  0.74  1.00  1.00  0.98 
3w7t_A 3d3i_A  1.50    760  1.78    758 100.0  0.38  1.00  1.00  1.00 
2d73_A 2zq0_A  1.60    717  1.60    704 100.0  0.14  1.00  0.98  1.00 
4cu4_A 2fcp_A  2.30    693  2.50    705 100.0  0.48  1.00  1.00  0.98 
2deb_A 2rcu_A  1.60    627  1.78    627 100.0  0.37  1.00  1.00  1.00 
2x3j_A 2w02_A  2.00    586  2.20    575  99.8  0.62  1.00  0.98  0.99 
5bxr_A 4h04_A  1.60    634  1.80    633 100.0  0.15  1.00  1.00  1.00 
3edf_A 1h3g_A  1.65    597  2.10    598  99.7  0.65  1.00  0.99  0.99 
3mwp_A 3mx5_A  1.79    512  1.90    516  99.8  0.27  1.00  1.00  0.99 
5cps_A 5csy_A  1.80    517  2.05    506 100.0  1.03  1.00  0.97  0.99 
4coo_A 4l28_A  2.00    493  2.63    493  99.8  0.65  1.00  0.99  0.99 
5a2v_A 5a30_A  1.82    470  2.75    463  99.8  0.82  0.99  0.97  0.99 
4zwo_A 3l24_A  2.14    425  2.30    425  98.6  0.79  0.98  0.98  0.98 
1q16_B 1y5i_B  1.90    509  1.90    509 100.0  0.08  1.00  1.00  1.00 
4zac_A 4s13_A  1.65    503  2.35    472  99.8  0.72  1.00  0.93  0.99 
4ze8_A 4ra1_A  1.72    491  1.75    490 100.0  1.53  1.00  0.96  0.96 
4x7r_A 4wac_A  2.15    493  2.40    498  99.8  1.79  1.00  0.95  0.94 
4ub9_A 4wgx_A  2.27    467  2.29    465  99.8  0.29  1.00  0.99  1.00 
3a74_A 3e9h_A  1.80    484  2.10    484 100.0  0.64  1.00  0.99  0.99 
3w4t_A 4mlb_A  2.10    446  2.35    453  99.6  0.68  0.99  0.99  0.98 
3wt0_A 3wqt_A  2.00    376  2.20    370 100.0  0.59  1.00  0.98  0.99 
1uqt_A 2wtx_A  2.00    452  2.20    456 100.0  1.27  1.00  0.98  0.97 
3pf7_A 3per_A  1.90    477  2.10    477 100.0  0.57  1.00  0.99  0.99 
4c8h_A 4c93_A  2.69    431  2.69    424 100.0  0.81  0.99  0.96  0.97 
1wdd_A 3axm_A  1.35    464  1.65    443 100.0  0.89  1.00  0.95  0.99 
4adi_A 4b3v_A  1.80    426  1.98    431 100.0  0.14  1.00  1.00  0.99 
3gh1_A 2pmb_A  1.90    448  1.99    437  99.5  0.49  1.00  0.97  0.99 
2xep_A 2xf3_A  1.50    419  1.55    423  99.5  0.88  0.99  0.99  0.98 
3abq_A 3any_A  2.05    453  2.10    453 100.0  0.15  1.00  1.00  1.00 
3mdu_A 4rdw_A  1.40    450  1.59    451 100.0  0.03  1.00  1.00  1.00 
1ra0_A 1r9z_A  1.12    423  1.32    423  99.8  1.11  1.00  0.98  0.98 
4e6n_A 3ty5_A  2.39    407  2.40    381  99.2  2.36  0.92  0.78  0.83 
1d8w_A 1de6_A  1.60    402  2.10    416 100.0  0.22  1.00  1.00  0.97 
2zbl_A 2afa_A  1.60    416  2.15    408  99.5  0.56  0.99  0.98  0.99 
4q4f_A 4tw2_A  2.80    394  2.89    394 100.0  0.56  1.00  0.99  0.99 
4m82_A 3n9k_A  1.59    393  1.70    394  99.7  0.22  1.00  1.00  1.00 
3qvs_A 1u1i_A  1.70    392  1.90    392 100.0  0.97  1.00  0.99  0.99 
1ryi_A 1ng4_A  1.80    364  2.30    364  99.7  0.33  1.00  1.00  1.00 
2ca6_A 1yrg_A  2.20    344  2.66    343 100.0  0.26  1.00  1.00  1.00 
2ahf_A 2d5j_A  1.52    377  1.60    377  99.7  0.18  1.00  1.00  1.00 
4wz4_A 4ooy_A  1.05    360  1.10    359 100.0  0.14  1.00  1.00  1.00 
4idt_A 4dn5_A  2.40    334  2.50    331 100.0  0.67  1.00  0.98  0.99 
2wxu_A 1ca1_A  1.80    361  1.90    370  98.6  1.03  0.99  0.99  0.96 
4x9k_A 4wzu_A  1.61    358  1.88    358  99.7  0.54  1.00  0.99  0.99 
4aqn_A 4arl_A  1.98    340  2.00    342  99.7  1.55  1.00  0.95  0.95 
1m15_A 1rl9_A  1.20    356  1.45    356  99.4  0.51  0.99  0.99  0.99 
4u1q_A 4qvg_A  2.08    341  2.90    341 100.0  2.95  1.00  0.86  0.86 
4lty_A 4m0v_A  1.80    345  1.83    332 100.0  0.61  0.99  0.95  0.99 
3aey_A 1v7c_A  1.92    350  2.00    351 100.0  2.34  0.95  0.93  0.93 
2i3s_A 4bl0_A  1.90    334  1.95    331 100.0  0.55  1.00  0.97  0.98 
4x1h_A 3c9l_A  2.29    326  2.65    329 100.0  2.41  1.00  0.91  0.91 
4tmx_A 4tn1_A  1.50    342  2.75    330  99.7  0.66  1.00  0.96  0.99 
2hyv_A 1w7b_A  1.42    308  1.52    319  99.7  0.67  1.00  0.99  0.96 
1lnq_A 3rbz_A  3.30    301  3.40    289  99.3  0.94  1.00  0.94  0.98 
1n7z_A 1n80_A  2.00    328  2.45    328 100.0  0.69  1.00  0.99  0.99 
3w54_A 3vva_A  2.30    264  2.59    266 100.0  0.38  1.00  1.00  0.99 
4m0w_A 2fe8_A  1.40    317  1.85    315  99.7  1.19  0.99  0.96  0.97 
4iqb_A 4irr_A  1.13    288  2.48    290 100.0  1.11  1.00  0.99  0.98 
1nnf_A 1mrp_A  1.10    308  1.60    309  99.7  2.44  0.94  0.88  0.88 
2yna_A 4yoi_A  1.50    306  1.82    306 100.0  1.28  1.00  0.97  0.97 
3abq_B 3any_B  2.05    252  2.10    252 100.0  0.24  1.00  1.00  1.00 
4ri5_A 2b49_A  1.26    284  1.54    259  99.6  0.95  1.00  0.90  0.98 
4n2x_A 3wj8_A  1.70    298  2.70    298  99.3  0.48  0.99  0.99  0.99 
1ftr_A 2fhj_A  1.70    296  2.00    296 100.0  0.46  1.00  0.99  0.99 
4yca_A 3g17_A  1.81    284  2.30    286 100.0  0.57  1.00  0.99  0.98 
2c8m_A 2ars_A  1.89    241  2.04    245 100.0  0.59  1.00  0.99  0.97 
4pc3_C 1efu_B  1.83    279  2.50    282 100.0  0.35  1.00  1.00  0.99 
4g9e_A 4g8c_A  1.09    275  1.11    275  99.6  0.28  1.00  1.00  1.00 
3pvj_A 3v17_A  1.85    275  2.57    276 100.0  0.63  1.00  0.99  0.99 
3f1l_A 3f5s_A  0.95    245  1.36    226  99.1  0.47  0.99  0.92  0.99 
4fc5_A 4dwz_A  2.30    259  2.70    258  99.6  0.24  1.00  0.99  1.00 
2h8g_A 2qtg_A  1.50    246  1.84    246 100.0  1.76  1.00  0.96  0.96 
3tm0_A 2bkk_A  2.10    263  2.15    247  99.6  1.55  0.95  0.89  0.95 
1uwc_A 1uza_A  1.08    261  1.50    260 100.0  0.24  1.00  0.99  1.00 
4phz_C 3rfr_C  2.59    214  2.68    210  96.7  0.60  0.92  0.97  0.99 
4phz_B 3rfr_B  2.59    244  2.68    242  95.9  0.31  0.96  0.99  1.00 
2i5v_O 2g8c_O  1.10    246  1.15    246  97.6  0.30  0.98  1.00  1.00 
2hxw_A 3fjm_A  1.60    229  1.60    231 100.0  1.03  0.98  0.98  0.97 
2bgc_A 2beo_A  2.30    234  2.70    226  99.6  1.63  0.98  0.89  0.92 
4u9p_A 4rc1_A  1.70    228  2.40    241 100.0  0.31  1.00  1.00  0.94 
3s18_A 3v6n_A  2.20    224  2.20    224 100.0  0.83  0.97  0.98  0.98 
3ro0_A 1aug_A  1.50    207  2.00    210  99.0  0.43  0.99  0.99  0.98 
3f0p_A 3f2g_A  1.64    208  1.78    205  99.5  0.84  0.99  0.97  0.98 
2xbl_A 2x3y_A  1.62    194  2.40    202 100.0  0.35  1.00  0.99  0.95 
4km6_A 4lrh_A  1.55    204  2.80    207 100.0  2.40  0.92  0.87  0.85 
1pp0_A 1vcy_A  1.42    191  2.60    193  95.3  0.71  0.95  0.99  0.98 
2o6f_A 3pjl_A  1.63    157  1.70    157 100.0  0.19  1.00  1.00  1.00 
1l7m_A 1j97_A  1.48    209  1.50    209 100.0  0.51  1.00  0.99  0.99 
4g6i_A 4gqn_A  1.78    200  1.85    200 100.0  0.69  1.00  0.99  0.99 
1vk0_A 2q3s_A  2.10    200  2.10    200 100.0  0.44  1.00  0.99  0.99 
1k9v_F 3zr4_B  2.40    200  2.41    201 100.0  0.61  1.00  0.99  0.99 
1sz7_A 1wc9_A  1.55    159  1.60    161  98.1  0.42  0.98  0.99  0.99 
3zrd_A 2xpd_A  1.74    174  2.00    166 100.0  2.09  0.99  0.87  0.91 
1nxm_A 1nyw_A  1.30    194  1.60    194 100.0  1.54  1.00  0.96  0.96 
2car_A 2i5d_A  1.09    196  1.63    195  99.5  0.45  0.99  0.99  1.00 
3gqq_A 3rbq_A  1.95    167  2.00    165 100.0  0.46  1.00  0.98  0.99 
1gs9_A 1or3_A  1.70    144  1.73    136  99.3  1.56  0.98  0.88  0.93 
2jg6_A 4ai4_A  1.70    186  1.73    186  99.5  0.20  0.99  1.00  1.00 
4ejq_A 4egx_A  1.89    154  2.51    180 100.0  1.92  0.97  0.88  0.76 
2v4i_A 2vzk_A  2.20    173  2.33    173 100.0  0.25  1.00  1.00  1.00 
3k7p_A 3k8c_A  1.40    153  2.10    152  99.3  0.26  0.99  0.99  1.00 
1gml_A 1gn1_A  2.20    155  2.80    151 100.0  0.48  1.00  0.95  0.97 
1usc_A 3zoh_A  1.24    178  1.65    178 100.0  0.19  1.00  1.00  1.00 
1fx3_A 1ozb_A  2.50    143  2.80    144 100.0  0.66  1.00  0.97  0.97 
1wvq_A 2jb7_A  1.45    162  1.65    163 100.0  0.15  1.00  1.00  0.99 
4xos_A 2je0_A  1.56    152  2.40    149 100.0  0.54  1.00  0.97  0.99 
4gei_A 4gfx_A  1.50    144  1.60    151  95.8  2.33  0.88  0.85  0.81 
2xem_A 2xfl_A  2.10    145  2.90    137 100.0  0.75  0.99  0.92  0.98 
5bpb_A 5bqe_C  2.20    119  2.30    120  99.1  0.78  1.00  0.96  0.95 
4lo0_C 5bp5_C  2.06    144  2.18    144 100.0  0.14  1.00  1.00  1.00 
2fr5_A 1zab_A  1.48    136  2.36    137 100.0  0.16  1.00  1.00  0.99 
3ivv_A 3hsv_A  1.25    140  1.43    133  99.2  1.33  0.99  0.91  0.96 
1s1g_A 2nz0_B  2.60    107  3.20    136 100.0  0.40  1.00  0.95  0.75 
4o9g_A 4zu7_A  1.90    138  2.30    137  97.8  0.28  0.98  0.99  1.00 
5d70_A 2gmf_A  2.06    115  2.40    121 100.0  1.12  0.98  0.93  0.88 
4dyq_A 3hef_A  1.50    123  1.65    123 100.0  1.02  1.00  0.95  0.95 
4hi6_A 3f1j_A  2.20    138  2.65    140  99.3  1.38  0.99  0.95  0.94 
1m0d_A 1fzr_A  1.90    129  2.10    129  99.2  0.53  0.99  0.98  0.98 
1ou8_A 1twb_A  1.60    106  1.90    106  99.1  0.41  0.99  0.99  0.99 
4eax_A 4xpj_A  2.30    108  2.60    105 100.0  0.25  1.00  0.97  1.00 
3hf5_A 3hds_A  1.40    115  1.45    116 100.0  0.25  1.00  1.00  0.99 
2ge7_A 2ca1_A  2.00    107  2.60    111  95.0  0.51  0.95  0.92  0.89 
1twf_A 1k83_A  2.30   1419  2.80   1366  99.9  0.42  1.00  0.96  1.00 
1twf_B 1k83_B  2.30   1094  2.80   1082 100.0  0.34  1.00  0.99  1.00 
4usa_A 3l4p_A  1.13    906  1.45    907 100.0  0.14  1.00  1.00  1.00 
2cfu_A 5aij_A  1.90    628  1.95    631 100.0  0.33  1.00  1.00  0.99 
4udx_X 1su8_A  1.03    633  1.10    633 100.0  0.16  1.00  1.00  1.00 
4ccd_A 3zr5_A  1.97    640  2.10    641 100.0  0.14  1.00  1.00  1.00 
2guf_A 1nqe_A  1.95    551  2.00    549  99.8  2.31  1.00  0.92  0.92 
4afk_A 3rbh_A  1.90    430  2.30    428  99.8  0.53  1.00  0.95  0.96 
2osx_A 2oyk_A  1.10    449  1.50    434  99.8  0.41  0.99  0.96  1.00 
3vx0_A 2guy_A  1.50    475  1.59    476 100.0  0.25  1.00  1.00  1.00 
3tpd_A 3dnu_A  1.50    396  1.54    410  99.5  0.47  0.99  1.00  0.96 
3bg1_B 3iko_B  3.00    423  3.20    434 100.0  1.81  1.00  0.95  0.93 
2w8t_A 2jg2_A  1.25    398  1.30    399  99.7  0.21  1.00  1.00  1.00 
3cx5_A 4pd4_A  1.90    431  3.04    431 100.0  0.40  1.00  1.00  1.00 
1ht6_A 2qpu_A  1.50    404  1.70    404  99.8  0.40  1.00  1.00  1.00 
4l9b_A 4rga_A  1.75    369  2.10    390  99.5  0.90  0.99  0.98  0.93 
3cx5_C 4pd4_C  1.90    385  3.04    385 100.0  0.34  1.00  1.00  1.00 
3kb9_A 3lg5_A  1.60    340  1.64    340  99.7  0.11  1.00  1.00  1.00 
3wzy_A 3vmj_A  1.55    364  1.56    364  99.7  0.39  1.00  1.00  1.00 
4zzx_A 3kjd_A  1.65    351  1.95    350  98.5  1.13  0.98  0.96  0.96 
2h85_A 2rhb_A  2.60    347  2.80    345  98.8  0.60  0.99  0.99  0.99 
3cx5_B 4pd4_B  1.90    352  3.04    352 100.0  0.43  1.00  1.00  1.00 
2zgy_A 1mwm_A  1.90    320  2.00    316 100.0  0.62  0.98  0.98  0.99 
1twf_C 1k83_C  2.30    266  2.80    266 100.0  0.29  1.00  1.00  1.00 
3pvt_A 3pw1_A  2.03    304  2.25    304 100.0  0.19  1.00  1.00  1.00 
2we5_A 1b7b_A  1.39    309  2.80    307 100.0  2.34  0.94  0.89  0.90 
3zyl_A 1hf8_A  1.70    260  2.00    263 100.0  0.91  1.00  0.93  0.92 
2ddr_A 2uyr_X  1.40    288  2.40    299  99.3  0.43  1.00  1.00  0.96 
4tq1_A 4naw_B  1.80    258  2.19    266 100.0  1.14  1.00  0.95  0.93 
1xbu_A 1tf8_A  1.20    275  1.30    273 100.0  0.09  1.00  0.99  1.00 
2b4h_A 1slq_A  1.60    227  3.20    270 100.0  2.46  0.99  0.84  0.71 
1kyf_A 2vj0_A  1.22    247  1.60    246  96.3  1.41  0.98  0.94  0.94 
3hlx_A 4ny7_A  1.30    254  1.44    254 100.0  0.26  1.00  1.00  1.00 
4o7x_A 4nrp_A  1.78    210  1.80    211 100.0  0.29  1.00  1.00  0.99 
3cx5_D 4pd4_D  1.90    248  3.04    248 100.0  0.39  1.00  1.00  1.00 
4b5o_A 3vwd_A  1.05    192  1.25    196  99.5  1.65  0.99  0.95  0.93 
3rpp_A 1yzx_A  1.80    216  1.93    218 100.0  1.24  0.97  0.95  0.94 
3zl9_A 4idu_A  2.75    226  3.08    217 100.0  1.74  0.90  0.84  0.87 
3ess_A 2q6m_A  1.19    199  1.25    201 100.0  0.43  1.00  0.97  0.96 
3ci3_A 3gah_A  1.11    188  1.17    186  99.5  0.34  0.99  0.99  1.00 
2hal_A 2h9h_A  1.35    212  1.39    212 100.0  0.19  1.00  1.00  1.00 
4nt9_A 4ox5_A  1.71    184  1.80    184  97.8  0.75  0.98  0.97  0.97 
1r8s_E 4jxh_A  1.46    187  1.47    195  97.3  1.91  0.97  0.90  0.87 
4j1v_A 1pi1_A  1.95    166  2.00    185 100.0  1.16  0.99  0.97  0.87 
3mvs_A 4apx_A  1.10    210  1.65    208  99.0  1.48  0.99  0.92  0.93 
3ikv_A 1xcb_A  2.40    206  2.90    205  99.5  2.17  0.94  0.89  0.90 
4fa8_A 2ch8_A  2.20    188  2.30    188 100.0  0.85  1.00  0.97  0.97 
3v4k_A 4row_A  1.38    186  1.70    191  97.3  1.56  0.97  0.96  0.93 
1pkh_A 1ogh_A  1.42    182  1.88    175 100.0  0.33  1.00  0.96  1.00 
4lwr_A 3wh4_A  1.10    196  1.36    196 100.0  0.17  1.00  1.00  1.00 
1z2w_A 1w24_A  2.00    182  2.10    180  99.4  1.82  0.97  0.90  0.91 
4pwq_A 4jfn_A  1.40    162  1.75    101 100.0  1.42  1.00  0.56  0.88 
3ncx_A 2zqk_A  2.60    188  2.80    183  99.5  0.57  0.99  0.96  0.99 
3k7i_B 3n1f_A  1.44    157  1.60    151  99.3  0.53  0.99  0.95  0.99 
3dmb_A 3u35_A  2.30    146  2.50    142  95.8  1.93  0.95  0.86  0.89 
4bj0_A 2y6h_A  1.00    167  1.08    167 100.0  0.45  1.00  0.99  0.99 
4j32_A 4hff_A  1.80    157  2.40    155 100.0  1.17  0.97  0.96  0.98 
4l2n_A 4hvo_A  1.74    174  1.75    174 100.0  0.19  1.00  1.00  1.00 
3zn4_A 3zmo_A  1.26    149  1.80    172 100.0  1.06  1.00  0.96  0.84 
4w6y_A 4b4p_A  1.57    146  1.80    141 100.0  0.61  1.00  0.95  0.98 
2vgl_S 4uqi_S  2.60    142  2.79    142 100.0  0.15  1.00  1.00  1.00 
1j9b_A 1i9d_A  1.26    137  1.65    138 100.0  0.10  1.00  1.00  0.99 
2a15_A 2z76_A  1.68    133  1.82    131 100.0  0.89  1.00  0.95  0.97 
2jjs_C 2vsc_A  1.85    115  1.90    114 100.0  0.54  1.00  0.87  0.87 
1twf_I 1k83_I  2.30    122  2.80    122 100.0  0.33  1.00  0.99  0.99 
1twf_K 1k83_K  2.30    114  2.80    114 100.0  0.25  1.00  1.00  1.00 
2w00_A 4be7_B  2.60    842  2.74    837  99.5  0.81  1.00  0.99  1.00 
1tf5_A 3jv2_A  2.18    775  2.50    758 100.0  2.30  0.99  0.93  0.95 
3rrs_A 3rsy_A  1.70    822  1.81    822 100.0  0.15  1.00  1.00  1.00 
1h2v_C 1h6k_A  2.00    722  2.00    728 100.0  0.43  1.00  1.00  0.99 
3s9z_A 3sad_A  1.79    715  1.82    709  99.7  0.46  1.00  0.99  1.00 
3udf_A 3ue0_A  1.70    596  2.60    598  99.8  0.52  1.00  1.00  0.99 
1gqi_A 1h41_A  1.48    708  1.50    700  99.9  0.11  1.00  0.99  1.00 
2zt5_A 4kqe_A  2.50    530  2.74    597  99.4  1.98  0.99  0.95  0.84 
3hq1_A 3hps_A  1.70    573  1.80    575  99.8  0.34  1.00  1.00  0.99 
1ji1_A 1uh4_A  1.60    637  1.80    637  99.7  0.25  1.00  1.00  1.00 
2vtf_A 3fha_A  1.79    616  2.00    598  98.7  0.28  0.99  0.97  1.00 
4trh_A 4ooj_A  2.03    509  2.40    604 100.0  0.93  0.99  0.99  0.83 
3bb0_A 1idq_A  1.50    575  2.03    574  99.8  0.73  1.00  0.99  0.99 
1mw9_X 1ecl_A  1.67    556  1.90    552  99.3  0.41  1.00  0.99  1.00 
3ven_A 3vf4_A  1.57    571  2.40    566  99.6  0.23  1.00  0.99  1.00 
1xhx_A 2ex3_A  2.35    571  3.00    570 100.0  1.04  1.00  0.98  0.99 
2ad6_A 1g72_A  1.50    571  1.90    571 100.0  0.28  1.00  1.00  1.00 
4ac7_C 4ubp_C  1.50    569  1.55    569 100.0  0.19  1.00  1.00  1.00 
1uwk_A 2v7g_A  1.19    554  2.00    553  99.1  0.23  0.99  1.00  1.00 
1x0c_A 2z8g_A  1.70    549  1.70    549 100.0  0.22  1.00  1.00  1.00 
2r0c_A 4eip_A  1.80    509  2.33    521  98.0  1.05  0.98  0.97  0.95 
2olr_A 1os1_A  1.60    535  1.80    537 100.0  1.43  1.00  0.98  0.98 
2jg0_A 2jjb_A  1.50    507  1.90    504 100.0  0.67  0.99  0.98  0.99 
3rlf_F 3puw_F  2.20    490  2.30    490 100.0  0.49  1.00  1.00  1.00 
2qcu_A 2r4j_A  1.75    499  1.96    494 100.0  0.44  1.00  0.98  0.99 
2d5f_A 1od5_A  1.90    383  2.10    382 100.0  0.55  1.00  0.99  0.99 
1h9a_A 1e7y_A  2.16    485  2.48    485  99.6  0.72  1.00  0.99  0.99 
2nvw_A 3e1k_A  2.10    413  3.00    395  99.7  0.61  1.00  0.93  0.97 
4ebb_A 3jyh_A  2.00    450  2.19    452 100.0  0.34  1.00  1.00  0.99 
3ls9_A 4lh8_A  1.40    453  1.80    456  99.3  0.37  0.99  1.00  0.99 
5ccl_A 3qwp_A  1.50    425  1.53    425  99.8  0.65  1.00  0.99  0.99 
2hxt_A 2hne_A  1.70    434  2.00    426 100.0  1.08  1.00  0.96  0.98 
4ead_A 4lhm_A  1.50    440  1.52    440 100.0  0.54  1.00  1.00  1.00 
4m5e_A 4luq_A  1.49    405  1.77    409  99.0  1.38  0.99  0.97  0.97 
1hyo_A 2hzy_A  1.30    416  1.35    416 100.0  0.26  1.00  1.00  1.00 
4lv5_B 1tq4_A  1.70    396  1.95    396  99.0  1.85  0.99  0.94  0.94 
1pk8_A 1px2_A  2.10    306  2.23    294 100.0  0.50  1.00  0.96  0.99 
2wnh_A 2wu0_A  1.68    399  2.57    395  99.7  0.57  1.00  0.99  1.00 
4h03_A 4gy2_A  1.75    414  2.71    411 100.0  0.76  1.00  0.98  0.99 
4e2x_A 3ndi_A  1.40    405  1.50    405  99.8  0.15  1.00  1.00  1.00 
3ne5_B 4dnt_B  2.90    322  3.10    322 100.0  0.17  1.00  1.00  1.00 
3r9m_A 3zxp_A  1.95    376  2.50    394  99.2  0.88  0.99  0.99  0.94 
3o72_A 2y4d_A  1.95    375  2.00    372  99.2  0.45  0.99  0.99  0.99 
4wub_A 4prx_A  1.75    384  1.80    363 100.0  1.17  1.00  0.92  0.97 
2gak_A 3otk_A  2.00    374  2.30    369  99.7  0.50  1.00  0.98  0.99 
2abs_A 2a9y_A  1.10    340  1.35    351 100.0  1.17  0.99  0.97  0.94 
1yrr_A 2p53_A  2.00    381  2.10    382  99.7  1.22  1.00  0.97  0.96 
3nmw_A 3au3_A  1.60    331  2.10    301  98.6  1.68  0.96  0.84  0.92 
1tbf_A 1xoz_A  1.30    326  1.37    326 100.0  0.46  1.00  1.00  1.00 
1ebf_A 1q7g_A  2.30    358  2.60    358 100.0  0.57  1.00  0.99  0.99 
4d6q_A 5f5a_A  1.29    330  1.41    330 100.0  0.15  1.00  1.00  1.00 
5d9o_A 3vdh_A  1.55    347  1.62    346  99.7  0.30  1.00  1.00  1.00 
1z84_A 2q4h_A  1.83    311  1.83    311 100.0  0.42  1.00  1.00  1.00 
4gvf_A 4hzm_A  1.35    340  1.45    331 100.0  0.16  1.00  0.97  1.00 
3chh_A 2jcd_A  2.00    300  2.11    315 100.0  1.59  0.99  0.92  0.88 
3c9u_A 1vqv_A  1.48    308  2.65    292  99.7  1.05  0.98  0.92  0.97 
3it3_A 4e3w_A  1.50    337  1.75    329  99.7  0.23  1.00  0.98  1.00 
2r9f_A 2g8j_A  1.60    322  1.61    322 100.0  0.18  1.00  1.00  1.00 
1gxr_A 2ce8_A  1.65    335  2.03    337 100.0  0.21  1.00  1.00  0.99 
3mwx_A 4bzf_A  1.45    322  1.90    322 100.0  0.35  1.00  1.00  1.00 
3vgi_A 3wr0_A  1.07    270  1.16    270  99.6  0.14  1.00  1.00  1.00 
1wy5_A 2e89_A  2.42    311  2.50    317 100.0  1.82  0.97  0.94  0.92 
4xb9_A 4hr0_A  1.80    285  1.90    286 100.0  0.11  1.00  1.00  1.00 
1v0l_A 1od8_A  0.98    302  1.05    302 100.0  0.10  1.00  1.00  1.00 
2h9b_A 3k1m_A  1.80    216  2.29    300  99.5  0.95  0.99  0.96  0.69 
1vju_A 3dwr_A  1.40    291  1.66    286 100.0  0.79  1.00  0.97  0.99 
2haw_A 1wpm_A  1.75    307  2.05    307 100.0  0.36  1.00  1.00  1.00 
3nkd_A 4p6i_C  1.95    262  2.30    270 100.0  2.40  0.90  0.87  0.84 
4i1o_B 4iru_A  2.70    280  3.20    296  98.9  1.27  0.97  0.97  0.92 
4xly_A 4w4r_A  1.82    263  1.92    270  99.6  0.39  1.00  0.99  0.96 
2rin_A 2reg_A  1.80    288  1.90    290 100.0  0.48  1.00  0.99  0.99 
3uqc_A 3oun_B  2.26    246  2.71    256 100.0  0.62  1.00  0.99  0.95 
2vdw_B 4ckb_B  2.70    283  2.80    284 100.0  0.43  1.00  1.00  0.99 
3lrt_A 3nag_A  1.53    284  1.75    284 100.0  0.33  1.00  1.00  1.00 
3agc_A 2zxl_A  2.00    271  2.40    279  99.6  1.30  0.99  0.95  0.92 
1w5r_A 1gx3_A  1.45    273  1.70    276  99.6  0.51  1.00  0.99  0.98 
1j3k_A 3dg8_A  2.10    221  2.58    221 100.0  0.67  1.00  0.99  0.99 
3hhy_A 3hjs_A  1.55    256  1.80    256 100.0  0.16  1.00  1.00  1.00 
4qos_A 4qnr_A  1.42    241  1.54    243  99.6  0.25  1.00  1.00  0.99 
1h32_A 2oz1_A  1.50    260  2.35    260 100.0  0.26  1.00  1.00  1.00 
4pzu_A 4q12_A  2.10    235  2.85    232 100.0  0.45  1.00  0.98  0.99 
4efp_A 3pub_A  1.33    234  1.91    235 100.0  0.34  1.00  1.00  0.99 
2c0g_A 1ovn_A  1.75    228  1.90    229  99.6  0.55  1.00  0.99  0.99 
4e3y_A 1g8t_A  0.95    240  1.10    241 100.0  0.12  1.00  1.00  1.00 
1s5d_A 2a5d_B  1.75    218  1.80    187  98.3  1.72  0.95  0.77  0.89 
3vzx_A 1viz_A  1.54    227  1.85    225  99.6  0.80  1.00  0.97  0.98 
3abd_A 4ext_C  1.90    180  1.90    198  98.9  0.81  0.99  0.97  0.88 
2wnp_F 2jhm_F  1.21    217  1.52    217  99.1  0.08  0.99  1.00  1.00 
1xcj_A 1khh_A  2.00    229  2.50    193 100.0  0.68  1.00  0.83  0.98 
1d2t_A 1eoi_A  1.90    222  2.40    222 100.0  1.04  0.97  0.96  0.96 
2pbk_A 3njq_A  1.73    228  2.00    189 100.0  2.16  0.92  0.72  0.86 
1q16_C 1y5i_C  1.90    223  1.90    216  99.5  0.12  0.99  0.97  1.00 
3kos_A 4wkm_A  1.83    200  2.15    197 100.0  0.50  1.00  0.98  0.99 
4zav_A 3zqu_A  1.40    208  1.50    207 100.0  0.19  1.00  0.99  1.00 
1vi0_A 3whb_A  1.65    189  2.15    189 100.0  0.32  1.00  0.99  0.99 
4qas_A 4qfb_A  1.25    197  1.99    195  99.5  1.82  0.99  0.92  0.93 
2xvm_A 4dq0_A  1.48    198  2.20    195  98.5  1.31  0.98  0.94  0.96 
3n06_A 3nce_A  2.00    186  2.00    186 100.0  0.27  1.00  1.00  1.00 
1m70_A 1m6z_A  1.25    190  1.35    190 100.0  0.19  1.00  1.00  1.00 
4oke_A 4hec_A  1.70    160  1.80    155 100.0  0.40  1.00  0.95  0.98 
3cry_A 2i5t_A  1.70    169  2.01    169  99.4  0.29  0.99  1.00  1.00 
4h7y_A 4b94_A  1.80    141  2.20    141  97.9  0.74  0.98  0.98  0.98 
4x45_A 1zn8_A  1.75    179  1.76    178  99.4  0.85  0.99  0.97  0.98 
2arc_A 1xja_A  1.50    161  2.40    165  99.4  1.48  0.97  0.93  0.91 
4dmi_A 4e27_A  1.50    168  2.40    164 100.0  0.66  1.00  0.96  0.98 
4oyh_A 4nkr_A  2.41    148  2.41    148 100.0  0.38  0.97  0.99  0.99 
2ri7_A 2fsa_A  1.45    168  1.90    168  99.4  1.39  0.99  0.93  0.93 
4rdn_A 4wqn_A  2.10    149  2.12    151  94.6  1.37  0.96  0.95  0.94 
3pyi_A 4geu_A  2.10    142  2.65    138  99.3  0.75  0.99  0.95  0.98 
1y60_A 1y5y_A  1.90    168  2.00    159 100.0  0.90  1.00  0.93  0.98 
4ct3_A 4csh_A  1.69    163  1.79    164 100.0  0.14  1.00  1.00  0.99 
4nf1_A 4nex_A  1.40    146  1.70    157 100.0  0.66  1.00  0.98  0.91 
1n2m_A 2qqd_C  1.90    159  2.00    159  98.7  0.89  0.97  0.97  0.97 
1v4p_A 1wxo_A  1.45    151  1.88    152 100.0  0.55  1.00  0.99  0.98 
4fgc_A 4f8b_A  2.50    139  2.50    139  99.3  0.38  0.99  0.99  0.99 
4rgu_A 3k0l_A  1.89    141  2.35    139 100.0  0.76  1.00  0.95  0.96 
4eqa_C 4fqb_B  1.60    150  2.69    148 100.0  0.60  1.00  0.97  0.98 
2f62_A 2f2t_A  1.50    158  1.70    158 100.0  0.10  1.00  1.00  1.00 
1jfz_A 1rc5_A  2.10    148  2.30    148 100.0  0.21  1.00  1.00  1.00 
1euw_A 1seh_A  1.05    136  1.47    140 100.0  0.48  1.00  0.99  0.96 
1nvi_E 3bii_E  1.90    142  2.50    142 100.0  0.63  1.00  0.98  0.98 
1th8_A 1tid_A  2.40    132  2.50    136 100.0  0.62  0.98  0.96  0.93 
2aq6_A 1w9a_A  1.70    143  1.80    142 100.0  1.75  1.00  0.92  0.92 
1x6z_A 2py0_A  0.78    120  1.35    120  97.5  1.01  0.97  0.96  0.95 
2b0p_A 4zyb_A  1.50    129  1.50    133 100.0  0.26  1.00  1.00  0.97 
1jf8_A 1lju_A  1.12    130  1.40    130 100.0  1.49  0.93  0.92  0.92 
2dry_A 2ds0_A  1.80    130  1.80    130 100.0  0.21  1.00  1.00  1.00 
3ql9_A 4w5a_A  0.93    125  2.60    128 100.0  1.47  1.00  0.93  0.91 
4ac7_B 4ubp_B  1.50    122  1.55    122 100.0  0.11  1.00  1.00  1.00 
3d32_A 1gnu_A  1.30    118  1.75    117 100.0  0.86  1.00  0.94  0.95 
3f1p_A 3h82_A  1.17    114  1.50    115 100.0  0.39  1.00  0.99  0.98 
3q0h_A 3ucr_A  1.70    109  2.63    106 100.0  1.27  1.00  0.90  0.92 
3zcc_A 3zrx_A  1.25    110  1.25    111  98.2  0.96  0.98  0.98  0.97 
1lq9_A 1n5s_A  1.30    112  1.70    112 100.0  0.15  1.00  1.00  1.00 
1vr4_A 2gtc_A  2.09    103  2.30    103 100.0  1.30  0.98  0.92  0.92 
4bfo_A 2vq4_A  1.18    106  1.25    106 100.0  0.79  1.00  0.97  0.97 
4fke_A 4hom_A  1.85    902  1.90    902 100.0  0.19  1.00  1.00  1.00 
4c0o_A 4ol0_B  2.56    901  2.90    902 100.0  2.69  0.96  0.93  0.93 
3f7f_A 3h7n_A  2.60    701  3.00    706  99.9  0.86  0.99  0.99  0.98 
4xk8_A 4y28_A  2.80    742  2.80    742  99.3  0.48  0.98  1.00  1.00 
3e7j_A 2fuq_A  2.10    743  2.15    746  99.7  0.41  1.00  1.00  0.99 
4kxv_A 3mos_A  0.97    620  1.75    616 100.0  0.18  1.00  0.99  1.00 
2p1m_B 3c6n_B  1.80    567  2.60    567 100.0  0.36  1.00  1.00  1.00 
3drf_A 3ryb_A  1.30    539  1.50    563 100.0  0.43  1.00  1.00  0.95 
4eql_A 4epm_A  1.80    494  2.10    554  99.6  0.37  1.00  1.00  0.89 
2vbk_A 4urr_A  1.25    511  1.95    509  99.6  0.28  1.00  0.99  1.00 
1gkm_A 1eb4_A  1.00    506  2.00    506  99.8  0.39  1.00  1.00  1.00 
4f2d_A 2ajt_A  2.30    498  2.60    498  99.8  0.50  1.00  1.00  1.00 
4pvk_A 3tsh_A  1.30    490  1.90    490  99.4  0.17  0.99  1.00  1.00 
2j9a_A 2ewb_A  1.73    485  1.85    486  99.8  0.27  1.00  1.00  1.00 
2e01_A 2dzz_A  1.73    445  2.15    447  99.6  0.48  1.00  1.00  0.99 
4az6_A 2yl6_A  1.36    435  1.60    434 100.0  0.13  1.00  1.00  1.00 
1j78_A 1ma9_A  2.31    433  2.40    442  99.8  1.97  0.97  0.91  0.90 
4wck_A 4q6o_A  1.40    420  1.41    417  97.6  0.38  0.98  0.99  1.00 
1q7e_A 1pt7_A  1.60    410  1.80    415 100.0  0.93  1.00  0.98  0.97 
4ms4_A 4mr7_A  1.90    408  2.15    407 100.0  3.10  0.97  0.85  0.85 
4phz_A 4pi0_A  2.59    388  3.15    390 100.0  0.24  1.00  1.00  0.99 
4wnd_A 3ro2_A  1.50    329  2.30    328  98.1  1.34  0.98  0.95  0.95 
4d9s_A 4dnu_A  1.70    383  1.76    372  99.7  0.33  1.00  0.96  0.99 
2rfv_A 3jwa_A  1.35    389  1.45    394  99.7  0.27  1.00  1.00  0.99 
2xn6_A 2riv_A  1.29    338  1.50    339  99.7  0.34  1.00  1.00  0.99 
1hx6_A 1cjd_A  1.65    370  1.85    369 100.0  0.88  1.00  0.99  0.99 
4rag_A 1a6q_A  1.85    362  2.00    363  99.7  0.30  1.00  1.00  1.00 
3sbt_B 4ilh_B  1.80    300  1.85    295 100.0  1.33  1.00  0.95  0.96 
1saz_A 1x9j_A  2.50    375  3.00    373 100.0  0.86  0.99  0.98  0.99 
4o6d_A 4tpl_A  2.59    338  2.90    342 100.0  0.78  1.00  0.99  0.98 
1ga6_A 1kdv_A  1.00    369  1.10    368 100.0  0.12  1.00  1.00  1.00 
4g55_A 2xzg_A  1.69    358  1.70    358 100.0  0.67  1.00  0.99  0.99 
3m5q_A 3m8m_A  0.93    357  1.05    357 100.0  0.25  1.00  1.00  1.00 
4qtc_A 2vuw_A  1.40    330  1.80    329 100.0  0.72  1.00  0.99  0.99 
3eie_A 2qp9_X  2.70    303  2.90    288  98.6  1.84  0.98  0.89  0.94 
2zih_A 4tu3_A  2.80    282  3.19    258  99.6  0.72  1.00  0.90  0.99 
3rtx_A 3s24_A  2.81    262  3.01    328  94.5  1.27  0.94  0.94  0.76 
3zeu_B 4wq4_A  1.65    337  2.33    336  95.5  0.41  0.95  0.99  1.00 
1upk_A 3gni_A  1.85    319  2.35    335 100.0  0.87  0.99  0.98  0.93 
4nhe_A 4iq0_A  1.95    325  2.00    305  99.7  0.57  1.00  0.93  0.99 
2fvy_A 2ipm_A  0.92    305  1.12    307  99.3  0.97  0.99  0.98  0.97 
3c3d_A 3cgw_A  2.50    306  3.10    303 100.0  1.10  0.99  0.96  0.97 
1nri_A 4lzj_A  1.90    248  2.40    293 100.0  0.35  1.00  0.99  0.84 
1xub_A 1u1w_A  1.30    278  1.35    278  99.6  1.22  1.00  0.96  0.96 
2q18_X 3bqb_A  2.10    282  2.70    282 100.0  0.32  1.00  1.00  1.00 
4oj8_A 1nx8_A  2.10    253  2.30    248 100.0  0.97  1.00  0.97  0.99 
2uwa_A 2vh9_A  1.80    274  2.10    266 100.0  0.52  0.99  0.96  0.99 
3w06_A 4jyp_A  1.15    267  1.30    267 100.0  0.14  1.00  1.00  1.00 
2imq_X 1si6_X  1.30    280  1.45    280 100.0  0.22  1.00  1.00  1.00 
1ilz_A 1im0_A  2.50    257  2.98    262 100.0  0.24  1.00  1.00  0.98 
1c8x_A 1c3f_A  2.00    265  2.10    265  99.6  0.56  1.00  0.99  0.99 
3pfb_A 3s2z_A  1.58    250  1.76    251 100.0  0.42  1.00  0.99  0.99 
2efe_A 4g01_A  2.08    246  2.20    237 100.0  1.84  1.00  0.90  0.94 
3g91_A 3w2x_A  1.23    260  1.60    256  99.2  0.56  0.99  0.98  0.99 
1yrb_A 2oxr_A  1.75    259  2.40    246 100.0  0.96  0.98  0.92  0.97 
3ocu_A 3sf0_A  1.35    247  1.35    247  99.2  0.08  0.99  1.00  1.00 
2a40_B 3w3d_B  1.80    260  1.80    260 100.0  0.34  1.00  1.00  1.00 
2zz8_A 3frl_A  2.01    230  2.25    231 100.0  0.55  1.00  0.97  0.96 
4xe2_A 4xcl_A  1.20    221  1.21    214 100.0  0.18  1.00  0.97  1.00 
1gs5_A 1oha_A  1.50    258  1.90    258 100.0  0.38  1.00  1.00  1.00 
4wqd_A 4v2k_A  1.22    227  1.29    234  99.6  0.32  1.00  0.99  0.96 
2h88_B 2fbw_B  1.74    239  2.10    239 100.0  0.24  1.00  1.00  1.00 
4gjz_A 4qu1_A  1.05    228  1.57    236 100.0  0.32  1.00  1.00  0.96 
4tw3_A 4kvs_A  1.60    222  1.67    221  99.1  0.16  0.99  0.99  1.00 
3h0o_A 3axd_A  1.40    240  1.53    241  98.3  0.46  0.98  0.99  0.99 
4lfu_A 4lgw_A  2.26    236  2.70    238 100.0  0.62  1.00  0.99  0.98 
4qyx_A 1qvz_A  1.69    235  1.85    235  97.9  0.56  0.98  0.99  0.99 
1s2o_A 1tj5_A  1.40    244  2.20    244 100.0  3.28  0.97  0.82  0.82 
1es9_A 3dt8_A  1.30    212  1.85    211  99.1  0.46  0.99  0.99  1.00 
4wml_A 2ps1_A  1.73    216  1.75    224 100.0  2.48  0.89  0.86  0.83 
4mlm_A 4n6w_A  1.70    188  1.85    180 100.0  1.23  0.98  0.90  0.94 
1mjs_A 1u7f_A  1.91    178  2.60    196 100.0  1.30  1.00  0.94  0.86 
2b5i_D 1z92_B  2.30    122  2.80    123 100.0  1.16  1.00  0.93  0.92 
3kr9_A 3ku1_A  2.00    222  3.00    214 100.0  0.52  0.99  0.96  0.99 
1eej_A 1jzo_A  1.90    216  1.92    215  99.5  0.43  0.99  0.99  0.99 
4jht_A 3i3q_A  1.18    201  1.40    203 100.0  0.96  1.00  0.97  0.97 
2ccm_A 4ndb_A  1.80    190  2.00    187  99.5  0.23  0.99  0.98  1.00 
4hbq_A 4hd9_A  1.40    206  1.70    198  97.5  0.86  0.97  0.94  0.98 
3bfp_A 3bsw_A  1.75    184  1.77    191 100.0  0.28  0.99  0.99  0.96 
1d2s_A 1f5f_A  1.55    170  1.70    172 100.0  0.25  1.00  1.00  0.99 
1s7k_A 1z9u_A  1.80    158  2.20    172 100.0  1.03  1.00  0.94  0.87 
3zjb_A 4k8u_A  1.84    172  2.30    178  99.4  0.85  0.97  0.94  0.91 
1j1f_A 1bk7_A  1.60    191  1.75    190  98.9  0.31  0.99  0.99  1.00 
3lxr_F 3lw8_E  1.68    181  1.85    181 100.0  1.06  1.00  0.97  0.97 
2wcr_A 3gio_A  1.70    148  2.40    148 100.0  0.88  1.00  0.97  0.97 
3hny_M 1iqd_C  1.07    156  2.00    156  99.4  0.57  0.99  0.98  0.98 
3x2m_A 4zm7_A  0.64    180  0.70    180  99.4  0.75  0.99  0.99  0.99 
1f3z_A 2f3g_A  1.98    150  2.13    150 100.0  0.31  1.00  1.00  1.00 
2fp1_A 2f6l_A  1.55    165  1.70    166 100.0  0.16  1.00  1.00  0.99 
1ni0_A 1h56_A  2.50    157  3.00    156  99.4  1.12  0.99  0.94  0.95 
4luq_C 3wa5_B  1.77    123  1.90    124 100.0  0.46  1.00  0.99  0.98 
4mpo_A 4ilq_A  1.90    145  2.60    147 100.0  1.76  0.97  0.91  0.90 
3zqx_A 4c8x_A  1.04    146  2.00    144  98.6  0.73  0.99  0.96  0.98 
2h88_C 2fbw_C  1.74    139  2.10    140  97.1  0.27  0.97  1.00  0.99 
3u5s_A 3tk0_A  1.50    126  1.61    126  95.2  0.14  0.95  1.00  1.00 
2co3_A 2cnz_A  1.78    135  1.80    123 100.0  0.80  1.00  0.87  0.95 
2wnv_A 1pk6_A  1.25    132  1.85    133 100.0  0.19  1.00  1.00  0.98 
3bp6_A 3rnq_A  1.60    112  1.60    112  98.2  0.88  0.98  0.97  0.97 
1nbu_A 1z9w_A  1.60    118  2.50    108 100.0  2.27  0.94  0.76  0.83 
2h7w_A 2nnr_A  1.70    108  1.70    110  99.1  0.57  0.99  0.98  0.96 
2vzc_A 3rep_B  1.05    127  1.80    124 100.0  0.65  1.00  0.95  0.98 
4xjj_A 4p7u_A  1.40    105  1.50    102 100.0  0.94  1.00  0.94  0.97 
3umz_A 3unn_A  1.65    105  1.70    108 100.0  0.80  1.00  0.98  0.95 
3s0a_A 3rzs_A  1.15    119  1.88    119 100.0  0.42  1.00  0.99  0.99 
2hqs_C 2w8b_C  1.50    107  1.86    104 100.0  0.54  0.97  0.95  0.98 
4hwx_A 4hx2_B  1.90    114  2.25    114 100.0  1.65  1.00  0.93  0.93 
3gs2_A 3ixs_A  1.70    109  1.70    111 100.0  2.54  0.94  0.81  0.80 
3po1_C 1ucy_E  1.65    102  2.20    109  94.1  0.44  0.94  0.99  0.92 
4y88_A 4yiq_A  1.45    108  1.85    107 100.0  0.55  1.00  0.97  0.98 
4odb_D 3eoy_G  3.20    102  3.40    102 100.0  0.48  1.00  0.98  0.98 
4lgy_A 3ugj_A  1.48   1287  1.78   1284  99.8  0.20  1.00  1.00  1.00 
3w3w_A 4zj7_A  2.20   1028  2.40   1017  99.5  0.89  0.99  0.98  0.99 
4ok4_A 4nei_A  1.70    704  1.85    705  99.9  0.22  1.00  1.00  1.00 
1r1h_A 2qpj_A  1.95    696  2.05    696 100.0  0.29  1.00  1.00  1.00 
2xex_A 3zz0_A  1.90    664  2.80    649  99.5  3.44  0.86  0.86  0.88 
4jc8_A 4kmo_A  2.60    590  2.60    574 100.0  0.92  0.99  0.95  0.98 
3lig_A 3lf7_A  1.80    634  2.00    633  99.8  0.20  1.00  1.00  1.00 
5e5n_A 5e6k_A  2.00    563  2.16    527  99.6  0.74  1.00  0.92  0.99 
3bf0_A 3bez_A  2.55    474  2.76    473 100.0  0.36  1.00  1.00  1.00 
4a9v_A 4alf_A  1.10    581  1.25    581 100.0  0.25  1.00  1.00  1.00 
3gf3_A 3glm_A  1.75    563  2.50    562 100.0  0.32  1.00  1.00  1.00 
3eps_A 3lcb_A  2.80    566  2.90    554 100.0  0.98  0.99  0.96  0.98 
4mfu_A 4cb8_A  2.74    487  2.90    488 100.0  1.75  0.99  0.96  0.96 
2wdc_A 4uwq_A  1.50    542  3.28    548  99.8  0.37  1.00  1.00  0.99 
1y7b_A 1yi7_A  1.60    534  1.90    534 100.0  0.18  1.00  1.00  1.00 
3ry3_A 4ofl_A  2.43    489  2.70    496 100.0  2.13  1.00  0.94  0.93 
2cja_A 2cim_A  2.20    477  2.51    487  99.8  0.59  1.00  0.99  0.97 
1ez0_A 1eyy_A  2.10    504  2.50    504 100.0  0.13  1.00  1.00  1.00 
4gwg_A 2jkv_A  1.39    467  2.53    482 100.0  2.46  1.00  0.92  0.89 
1qw9_A 1pz3_A  1.20    497  1.75    497  99.8  0.15  1.00  1.00  1.00 
3a09_A 3vlv_A  1.40    490  1.50    490 100.0  0.35  1.00  1.00  1.00 
3pop_A 3pqb_A  1.65    493  2.32    492 100.0  0.16  1.00  1.00  1.00 
3vld_A 4a3t_A  2.05    457  2.10    433 100.0  0.70  0.97  0.94  0.99 
3n9y_A 3na1_A  2.10    471  2.25    472 100.0  0.28  1.00  1.00  1.00 
4uf0_A 3zli_A  1.78    443  1.80    443  99.8  0.21  1.00  1.00  1.00 
4fbw_A 4fcx_A  2.20    379  3.00    366  99.7  1.31  1.00  0.90  0.94 
2oo0_A 4zgy_A  1.90    419  2.63    383 100.0  1.45  0.98  0.87  0.95 
2icy_A 1z90_A  1.64    456  1.86    460 100.0  0.88  1.00  0.99  0.98 
4mv4_A 4rzq_A  1.61    442  1.98    422 100.0  0.50  1.00  0.95  0.99 
1z7x_W 2q4g_W  1.95    460  1.95    460 100.0  0.34  1.00  1.00  1.00 
2xi9_A 4bug_A  1.90    304  2.80    424  99.7  1.33  0.97  0.96  0.69 
1cru_A 1qbi_A  1.50    448  1.72    434 100.0  0.25  1.00  0.97  1.00 
4wk0_B 4wjk_B  1.78    427  1.85    424  99.5  1.13  0.99  0.97  0.98 
4zfv_A 4zlu_A  1.50    436  1.80    432 100.0  0.15  1.00  0.99  1.00 
4nog_A 5eav_A  1.20    422  1.60    422 100.0  0.30  1.00  1.00  1.00 
1kcz_A 1kd0_A  1.90    412  1.90    413 100.0  0.25  1.00  1.00  1.00 
4i4c_A 3mve_A  1.95    402  2.20    396 100.0  0.89  0.98  0.97  0.98 
3i16_A 3gwp_A  2.00    424  2.90    423  99.8  0.41  1.00  0.99  1.00 
2uvj_A 3u1o_A  1.80    404  2.49    411  97.0  3.38  0.85  0.82  0.81 
2heu_A 2hq0_A  1.04    391  1.40    388 100.0  0.80  1.00  0.98  0.99 
1h12_A 1xwt_A  1.20    404  1.30    404  99.8  0.17  1.00  1.00  1.00 
3rfa_A 4pl2_A  2.05    333  2.20    350  99.7  0.63  1.00  0.99  0.94 
2bwr_A 2c25_A  1.50    401  1.80    401 100.0  0.21  1.00  1.00  1.00 
3s2j_A 3id7_A  1.30    393  1.30    391 100.0  0.15  1.00  0.99  1.00 
4dth_A 4e1f_A  1.78    356  2.10    355  99.7  0.14  1.00  1.00  1.00 
2qrj_A 2q99_A  1.60    365  1.64    372 100.0  1.63  1.00  0.95  0.93 
2gso_A 2rh6_A  1.30    382  1.45    382 100.0  0.11  1.00  1.00  1.00 
3was_A 4kmi_A  1.50    389  1.80    381 100.0  0.18  1.00  0.98  1.00 
3o2t_A 4h3k_A  1.40    304  2.00    317 100.0  1.29  1.00  0.96  0.92 
2nz1_A 2nyz_A  2.50    371  2.60    371 100.0  0.62  1.00  0.99  0.99 
4k7j_A 4k3u_A  1.97    350  2.16    350 100.0  0.38  1.00  1.00  1.00 
1m66_A 1n1e_A  1.90    346  1.90    349 100.0  1.30  1.00  0.97  0.96 
3wwc_A 3wl5_A  1.49    335  1.60    337  99.7  0.10  1.00  1.00  0.99 
4qrv_A 3tnx_A  1.98    301  2.62    310  99.3  0.62  0.98  0.97  0.94 
3w0o_A 3tyk_A  1.50    295  1.95    295  98.3  0.33  0.98  0.99  0.99 
2v7k_A 2x66_A  1.70    344  2.09    343 100.0  0.27  1.00  1.00  1.00 
4j7q_A 4fmm_A  1.55    322  2.34    324 100.0  0.65  1.00  0.99  0.98 
4qit_A 4q4k_A  1.40    350  1.44    351  99.7  0.51  1.00  1.00  0.99 
1qaz_A 4e1y_A  1.78    351  2.10    353  99.4  0.76  0.99  0.99  0.98 
4cfp_A 4c5f_A  2.15    327  2.34    330  99.7  0.52  0.99  0.99  0.98 
1tv8_A 2fb2_A  2.20    327  2.25    327  99.1  0.24  0.99  1.00  1.00 
4xdu_A 4ig1_A  1.35    330  1.43    328  99.7  0.19  1.00  0.99  1.00 
1s1d_A 2h2n_A  1.60    317  2.30    317 100.0  0.25  1.00  1.00  1.00 
3wjp_A 2z1e_A  1.53    335  1.55    298  99.7  1.27  0.99  0.86  0.96 
2x65_A 2x5s_A  2.10    334  2.35    333 100.0  1.23  1.00  0.97  0.97 
4r8x_A 4r99_A  1.40    315  1.80    317 100.0  0.41  1.00  0.97  0.97 
2af4_C 1qzt_A  2.15    331  2.70    332 100.0  1.03  1.00  0.98  0.98 
2o2z_A 2hzb_A  2.60    310  2.80    311  99.7  0.42  1.00  0.99  0.99 
1mki_A 2osu_A  2.00    311  2.29    306 100.0  0.59  0.98  0.91  0.93 
1ptm_A 1ps6_A  1.96    329  2.25    328 100.0  0.22  1.00  1.00  1.00 
1y08_A 2avw_A  1.93    286  2.00    290  99.6  0.64  0.99  0.98  0.97 
2yxn_A 1wq3_A  1.80    322  2.00    322 100.0  0.22  1.00  1.00  1.00 
4eu0_A 4etx_A  1.70    285  2.00    300  99.3  0.78  0.99  0.98  0.93 
1zl0_A 1zrs_A  1.10    306  1.50    294  99.3  0.74  0.99  0.95  0.99 
5cm7_A 5dd7_A  1.55    305  1.70    305 100.0  0.56  1.00  0.99  0.99 
2wpv_A 3lku_A  1.99    281  2.80    286 100.0  1.08  1.00  0.96  0.95 
3o9z_A 3oa0_A  1.45    310  2.00    310 100.0  0.87  1.00  0.99  0.99 
4wnz_A 4w8w_A  2.80    237  2.80    251  99.6  0.34  1.00  1.00  0.94 
2dsk_A 3a4x_A  1.50    300  1.76    300  99.7  0.12  1.00  1.00  1.00 
1a4i_A 1dia_A  1.50    285  2.20    285 100.0  0.15  1.00  1.00  1.00 
2giv_A 4dnc_A  1.94    257  2.05    271  99.2  1.12  0.98  0.97  0.92 
1tzb_A 1x9i_A  1.16    301  1.16    300 100.0  0.14  1.00  1.00  1.00 
3g4e_A 4gnb_A  1.42    297  1.50    297 100.0  0.44  1.00  1.00  1.00 
3mpr_A 4c1r_A  1.90    282  2.10    267 100.0  0.51  1.00  0.94  0.99 
1inl_A 1jq3_A  1.50    285  1.80    295 100.0  0.13  1.00  1.00  0.97 
4ewe_A 4hlt_A  1.56    288  1.70    288  99.7  0.49  1.00  0.99  0.99 
4zev_A 4qjb_A  1.80    290  2.05    288  99.7  0.18  1.00  0.99  1.00 
1nv8_A 1sg9_A  2.20    271  2.30    274 100.0  1.62  1.00  0.96  0.95 
1omz_A 1on6_A  2.10    253  2.30    254 100.0  0.24  1.00  1.00  0.99 
3bcz_A 3bd0_A  2.10    293  3.01    293 100.0  0.24  1.00  1.00  1.00 
1o57_A 1p4a_A  2.20    270  2.22    269 100.0  1.28  1.00  0.97  0.97 
3prn_A 1bh3_A  1.90    289  2.19    289  99.3  0.20  0.99  1.00  1.00 
4qfw_A 4r4u_A  2.00    263  2.20    277 100.0  0.41  1.00  1.00  0.95 
1xru_A 1x8m_A  1.94    281  2.60    259  99.2  0.65  0.99  0.91  0.99 
2qmq_A 2xmr_A  1.70    278  2.00    281  94.2  1.02  0.94  0.97  0.96 
4fda_A 4hbg_A  2.10    243  2.27    257  98.3  1.23  0.98  0.97  0.91 
2ci1_A 2c6z_A  1.08    273  1.20    273 100.0  0.16  1.00  0.99  0.99 
3pg7_A 2d4q_A  2.19    256  2.30    257 100.0  0.90  0.98  0.98  0.98 
4gc1_A 3m7h_A  2.08    275  2.20    272 100.0  0.21  1.00  0.99  1.00 
2xoc_A 2xp0_A  1.89    213  1.98    212 100.0  0.13  1.00  0.99  1.00 
3dff_A 2xad_A  1.60    266  1.70    259  99.6  0.79  1.00  0.96  0.98 
4cru_B 4ct7_B  1.65    270  1.90    269  98.9  0.23  0.99  0.99  1.00 
3mbk_A 2h0q_A  1.35    264  1.82    261 100.0  1.25  1.00  0.96  0.97 
5evc_A 3s81_A  1.70    237  1.80    232 100.0  0.24  1.00  0.98  1.00 
4kn8_A 4ift_A  1.50    255  2.00    255  99.2  0.17  0.99  1.00  1.00 
1ny1_A 1w17_A  1.80    235  1.90    236 100.0  0.28  1.00  1.00  1.00 
5agi_A 2wfg_A  1.47    252  2.20    250  99.6  0.36  1.00  0.99  1.00 
3fss_A 3tw1_A  1.43    222  1.77    222 100.0  0.22  1.00  1.00  1.00 
1p1x_A 1jcl_A  0.99    250  1.05    252 100.0  0.22  1.00  1.00  0.99 
2g30_A 1e42_A  1.60    233  1.70    233 100.0  0.48  1.00  0.99  0.99 
3a77_A 1qwt_A  1.80    230  2.10    239 100.0  0.45  1.00  0.99  0.96 
3oqi_A 3s7t_A  1.70    222  2.81    214 100.0  0.52  1.00  0.95  0.98 
2a6z_A 2a70_A  1.00    222  1.10    222 100.0  0.17  1.00  1.00  1.00 
1tzp_A 1u10_A  1.40    240  2.40    232 100.0  0.78  1.00  0.95  0.98 
4fn7_A 4hc8_A  1.25    231  2.51    236 100.0  0.69  1.00  0.98  0.96 
3dha_A 4j5h_A  0.95    254  1.45    250  99.6  0.36  1.00  0.98  1.00 
1qq5_A 1aq6_A  1.52    245  1.95    245  99.6  0.49  1.00  1.00  1.00 
1xq6_A 2q46_A  1.80    253  1.80    253 100.0  0.24  1.00  1.00  1.00 
4k0w_A 4x55_A  1.20    234  1.94    243  99.1  0.66  0.99  0.98  0.95 
2vxn_A 1n55_A  0.82    249  0.83    249 100.0  0.10  1.00  1.00  1.00 
2erf_A 1z78_A  1.45    209  1.80    206 100.0  0.90  1.00  0.96  0.98 
3f7q_A 1qg3_A  1.75    214  2.15    195 100.0  1.39  1.00  0.87  0.95 
5crw_A 3wt1_A  1.60    242  1.85    244 100.0  1.55  1.00  0.93  0.93 
4ymh_A 4qvk_A  1.88    239  1.97    235 100.0  0.42  1.00  0.98  0.99 
3l15_A 5emv_A  2.00    193  2.00    193 100.0  0.60  1.00  0.98  0.98 
3ngy_A 2is3_A  2.20    204  3.10    203  99.5  1.20  0.96  0.93  0.94 
2zfy_A 4i6l_A  1.69    226  2.49    217  99.5  0.95  0.99  0.93  0.97 
3eeb_A 3gcd_A  2.10    205  2.35    202 100.0  0.56  1.00  0.98  0.99 
3lxz_A 3pr8_A  1.76    218  1.80    218 100.0  0.17  1.00  1.00  1.00 
2yc3_A 4nai_A  1.40    219  1.50    214  99.5  1.46  0.99  0.93  0.95 
1t72_A 1t8b_A  2.90    215  3.23    208 100.0  0.69  1.00  0.95  0.98 
1gxy_A 1og1_A  1.71    223  2.00    223 100.0  0.90  1.00  0.98  0.98 
3r2v_A 2vy6_A  1.30    192  1.95    196  97.9  0.74  0.98  0.97  0.95 
4ihu_A 4k6x_A  1.90    201  1.97    199 100.0  1.09  0.98  0.96  0.97 
1o63_A 1usy_E  2.00    203  2.52    202 100.0  1.38  1.00  0.93  0.94 
1dnl_A 1g79_A  1.80    199  2.00    199 100.0  0.65  1.00  0.99  0.99 
2icw_G 1r5i_D  2.41    213  2.60    214 100.0  1.05  1.00  0.97  0.96 
4lwl_A 4u66_A  1.60    204  2.90    204  99.5  1.10  0.99  0.96  0.96 
4h9n_C 4hga_A  1.95    205  2.80    207  99.0  1.59  0.99  0.94  0.93 
4k4o_A 4ggl_A  1.30    190  1.69    193 100.0  0.12  1.00  1.00  0.98 
2z98_A 1v4b_A  1.40    194  1.80    197 100.0  0.18  1.00  1.00  0.98 
4co9_A 4cz1_A  1.95    207  2.24    207 100.0  0.26  1.00  1.00  1.00 
4qrh_A 2j41_A  1.65    180  1.90    167 100.0  0.44  0.98  0.92  0.99 
3ih6_A 3ivl_A  2.15    180  2.20    187  95.5  0.91  0.99  0.93  0.90 
4ywq_A 4ulw_A  1.70    152  1.91    150 100.0  0.86  1.00  0.97  0.98 
1e5k_A 1fr9_A  1.35    188  1.65    185 100.0  1.07  1.00  0.94  0.96 
1s99_A 1s7h_A  1.65    186  2.20    186  98.9  0.41  0.99  0.97  0.97 
3cqv_A 2v0v_A  1.90    196  2.40    181  98.9  2.20  0.94  0.81  0.88 
3kdg_A 3gab_A  2.00    191  2.50    183 100.0  1.85  0.99  0.86  0.89 
1x6m_A 1xa8_A  2.35    196  2.40    196 100.0  0.29  1.00  1.00  1.00 
4f8y_A 3lcm_A  1.80    196  1.80    196 100.0  0.15  1.00  1.00  1.00 
1lqv_A 3jtc_A  1.60    172  1.60    172 100.0  0.10  1.00  1.00  1.00 
3ph1_A 3rqa_A  2.10    180  2.10    175 100.0  0.12  1.00  0.97  1.00 
1d7b_A 1pl3_A  1.90    185  1.90    185  99.5  0.25  0.99  1.00  1.00 
2qmc_B 3fnm_B  1.55    186  1.70    188  99.5  0.23  0.99  1.00  0.99 
2q5x_A 3tkn_C  1.90    151  3.40    147  97.9  0.77  0.98  0.92  0.95 
4kt6_B 3qb2_A  1.71    161  2.50    156 100.0  2.15  0.96  0.78  0.80 
3ajv_B 3p1z_B  1.70    180  2.80    180  99.4  0.51  0.99  0.99  0.99 
4kdd_A 1wqg_A  1.90    184  2.15    184 100.0  0.54  1.00  0.98  0.98 
1ypy_A 2i9l_I  1.51    182  3.10    173 100.0  0.89  1.00  0.93  0.97 
4p82_A 1a3c_A  1.30    180  1.60    166 100.0  0.68  0.99  0.91  0.99 
3n10_A 3n0y_A  1.60    176  1.70    176 100.0  0.46  1.00  0.99  0.99 
2zou_A 3coo_A  1.45    135  2.00    143  98.5  1.61  0.96  0.92  0.87 
1yz1_A 3ebm_A  2.00    146  2.60    147  99.3  0.66  0.99  0.96  0.95 
1zk5_A 1oio_A  1.40    172  1.70    178  99.4  0.93  0.99  0.98  0.94 
4cgx_A 4chc_A  2.70    161  2.77    162 100.0  0.49  1.00  0.99  0.98 
2ret_B 3cfi_B  2.21    159  2.58    160 100.0  1.68  0.99  0.90  0.89 
5a34_A 5bmu_B  2.60    168  2.60    166  98.2  0.77  0.98  0.97  0.98 
1h4a_X 1hk0_X  1.15    173  1.25    173  99.4  0.34  0.99  1.00  1.00 
2c9w_A 5bo4_A  1.90    153  2.90    153 100.0  0.55  1.00  0.98  0.98 
4uu3_A 3nx2_A  1.15    168  2.01    162  96.3  0.95  0.96  0.94  0.97 
2ikb_A 2is5_A  1.70    163  1.85    160  99.4  1.23  0.97  0.93  0.95 
1gvj_A 1md0_A  1.53    142  2.00    138 100.0  0.61  0.99  0.96  0.98 
4zc4_A 5c0v_A  1.86    147  2.20    148 100.0  0.92  1.00  0.97  0.97 
2j7a_C 2vr0_C  2.30    145  2.80    144 100.0  0.29  1.00  0.99  1.00 
2xws_A 1tjn_A  1.60    126  2.01    125 100.0  0.86  1.00  0.96  0.97 
4bsx_A 4c0m_A  2.23    144  2.80    140  98.6  0.27  0.99  0.97  1.00 
3bjk_A 1yli_A  1.90    140  1.95    142  99.3  1.73  0.98  0.89  0.88 
1l6p_A 3pfu_A  1.65    121  1.80    119 100.0  0.54  1.00  0.96  0.98 
1exr_A 5e1k_A  1.00    146  1.00    145 100.0  0.20  1.00  0.99  1.00 
3qir_A 3o7x_A  2.45    112  2.92    116 100.0  0.59  0.98  0.98  0.95 
2e56_A 4g8a_C  2.00    144  2.40    140 100.0  1.38  0.99  0.91  0.93 
3hhl_A 3dca_A  2.65    132  3.35    130  99.2  0.44  0.99  0.96  0.98 
4l0p_B 4m4r_B  2.26    139  3.13    141 100.0  0.60  1.00  0.98  0.97 
2lis_A 2lyn_A  1.35    131  2.07    131 100.0  1.11  1.00  0.94  0.95 
3qr7_A 3aqj_A  0.94    115  1.27    117 100.0  0.90  0.98  0.96  0.94 
1c7k_A 1kuh_A  1.00    132  1.60    132 100.0  0.13  1.00  1.00  1.00 
4jmu_A 2gol_A  2.00    105  2.20    102 100.0  0.83  0.96  0.93  0.95 
3kdf_B 1quq_A  1.98    118  2.50    121 100.0  0.69  1.00  0.97  0.95 
2ehp_A 2eiu_A  1.30    124  2.00    115 100.0  0.50  1.00  0.92  0.99 
1th8_B 1tid_B  2.40    115  2.50    119  99.1  0.59  0.99  0.98  0.95 
1wty_A 2ywa_A  2.20    116  3.20    115 100.0  0.40  1.00  0.98  0.99 
3qt2_C 3va2_A  2.55    110  2.70    107 100.0  1.05  0.96  0.93  0.95 
1dj7_A 2pu9_A  1.60    109  1.65    110 100.0  0.69  0.99  0.97  0.96 
1nyc_A 1qwx_A  1.40    111  1.50    108  98.1  1.18  0.98  0.92  0.94 
3a2e_A 4xre_A  2.38    108  2.60    108 100.0  0.34  1.00  0.99  0.99 
1d4t_A 1d1z_A  1.10    104  1.40    101 100.0  1.16  1.00  0.91  0.94 
1ofd_A 1llw_A  2.00   1491  2.70   1475 100.0  0.71  0.98  0.98  0.99 
1ih7_A 3cfo_A  2.21    897  2.60    906  99.6  1.52  1.00  0.98  0.97 
5dzc_A 5dyl_A  2.30    816  2.40    802 100.0  0.32  1.00  0.98  1.00 
4ivg_A 4ipe_A  1.75    477  2.29    588  98.9  1.92  0.96  0.94  0.77 
3kt7_A 4nhk_A  1.77    557  1.90    546 100.0  1.06  1.00  0.96  0.98 
2x6w_A 2vji_A  1.35    597  1.38    598  99.8  0.27  1.00  1.00  1.00 
4s28_A 4n7q_A  1.25    520  1.60    472 100.0  0.77  0.99  0.90  0.99 
2hhp_A 3c66_A  1.80    508  2.60    529 100.0  1.65  1.00  0.96  0.92 
3gzk_A 3rx5_A  1.80    531  1.99    530 100.0  0.44  1.00  0.99  0.99 
2xfr_A 2xgb_A  0.97    487  1.20    486 100.0  0.73  1.00  0.99  1.00 
1wvf_A 1dii_A  1.30    515  2.50    515 100.0  0.60  1.00  0.99  0.99 
4wmu_A 4wgi_A  1.55    516  1.85    513  99.8  0.40  1.00  0.99  1.00 
4xnj_A 4d2b_A  2.30    466  2.35    445 100.0  0.25  1.00  0.95  1.00 
1jy1_A 1mu7_A  1.69    439  2.00    422 100.0  0.45  1.00  0.95  0.99 
2qzs_A 2r4t_A  2.20    477  2.26    477 100.0  0.09  1.00  1.00  1.00 
2o0b_A 2bjb_A  1.15    424  1.80    422 100.0  3.56  0.80  0.81  0.81 
3pbp_A 3tkn_A  2.60    438  3.40    451 100.0  0.67  1.00  0.99  0.96 
2hox_A 1lk9_A  1.40    425  1.53    425 100.0  0.43  1.00  1.00  1.00 
3awm_A 3vm4_A  1.65    407  1.94    407 100.0  0.16  1.00  1.00  1.00 
2bb6_A 2v3n_A  2.00    414  2.73    405 100.0  0.48  1.00  0.97  1.00 
4z0g_A 4xti_A  1.25    384  1.50    373 100.0  0.16  1.00  0.97  1.00 
4wby_A 4wc0_A  1.50    372  3.10    364  98.9  1.23  0.99  0.94  0.96 
4uqd_A 4ckq_A  1.25    390  1.40    390 100.0  0.22  1.00  1.00  1.00 
2o11_A 2qhf_A  1.65    383  1.65    392 100.0  0.28  1.00  1.00  0.98 
3eb8_A 3ee1_A  2.40    334  3.01    341  97.6  1.55  0.95  0.95  0.93 
4i2d_A 1jms_A  2.30    357  2.36    360 100.0  0.78  1.00  0.99  0.98 
2fp4_B 1euc_B  2.08    393  2.10    393  99.7  2.51  0.94  0.90  0.90 
3q7m_A 3prw_A  1.65    344  1.80    355 100.0  0.32  1.00  1.00  0.97 
1p4c_A 1p5b_A  1.35    353  1.35    353 100.0  0.15  1.00  1.00  1.00 
1pe9_A 1jta_A  1.60    361  1.80    361  98.9  0.57  0.99  0.99  0.99 
3iix_A 3ciw_A  1.25    344  1.35    344 100.0  0.15  1.00  1.00  1.00 
2wb0_X 2waz_X  1.95    314  2.30    315  99.7  0.27  0.99  1.00  1.00 
1b63_A 1nhi_A  1.90    333  2.00    333 100.0  0.22  1.00  1.00  1.00 
2r7g_A 3pom_A  1.67    336  2.50    342  99.7  0.94  0.99  0.97  0.96 
2wqp_A 4ipi_A  1.75    348  1.75    351  99.4  0.19  0.99  1.00  0.99 
1bt3_A 1bug_A  2.50    336  2.70    336 100.0  0.32  1.00  1.00  1.00 
2zod_A 2zau_A  1.98    315  2.00    307  95.4  1.57  0.98  0.91  0.93 
4mfk_A 4q38_A  1.90    323  1.99    323  99.7  0.10  1.00  1.00  1.00 
1srq_A 3brw_A  2.90    330  3.40    336  99.7  1.14  1.00  0.97  0.95 
4egw_A 4ev6_A  2.50    250  3.20    315 100.0  1.89  0.97  0.92  0.74 
3gon_A 1k47_A  1.90    329  2.42    322 100.0  1.52  0.99  0.94  0.96 
2bjf_A 2rg2_A  1.67    328  1.80    327  99.7  0.59  1.00  0.99  0.99 
4edk_A 4ee1_A  2.00    321  2.02    321 100.0  0.25  1.00  1.00  1.00 
3mg1_A 4xb5_A  1.65    302  1.90    313 100.0  0.17  1.00  1.00  0.96 
3rrc_A 4nuu_A  1.95    276  1.95    282  99.3  0.44  0.99  0.99  0.97 
3nqk_A 3sot_A  2.61    305  2.80    298 100.0  0.37  1.00  0.97  1.00 
2j6v_A 3c0s_A  1.55    280  1.80    280 100.0  0.26  1.00  1.00  0.99 
5d3k_A 1kez_A  1.70    269  2.80    267 100.0  1.37  0.95  0.95  0.96 
2x55_A 4dcb_A  1.85    274  2.03    277  98.9  1.23  0.98  0.95  0.94 
1rhs_A 1boi_A  1.36    292  2.20    285 100.0  0.44  1.00  0.97  1.00 
3t7h_A 4gsj_A  1.60    280  1.70    288  97.9  0.63  0.98  0.99  0.96 
2zpt_X 2zvp_X  1.15    288  1.30    289 100.0  0.21  1.00  1.00  1.00 
3gru_A 3fyd_A  1.60    263  1.75    263 100.0  0.33  1.00  1.00  1.00 
3wro_A 4r94_A  1.48    248  1.67    248 100.0  0.09  1.00  1.00  1.00 
3w5h_A 3w2g_A  0.78    272  1.68    271 100.0  1.08  1.00  0.97  0.97 
4cxp_A 3w52_A  1.22    257  1.76    256 100.0  0.22  1.00  0.99  0.99 
2i53_A 4nst_B  1.50    254  2.20    246 100.0  1.25  1.00  0.93  0.96 
1es5_A 1j9m_A  1.40    260  1.65    257  99.2  0.17  0.99  0.99  1.00 
1vic_A 3duv_A  1.80    255  2.30    238 100.0  2.63  0.97  0.79  0.84 
4pq0_A 2gcl_A  1.65    233  2.21    230  98.7  1.28  0.98  0.93  0.95 
1zww_A 2d4c_A  2.30    199  2.40    224  99.0  2.94  0.86  0.82  0.74 
3axj_A 2qva_A  2.10    225  3.40    182  99.5  1.04  0.99  0.78  0.96 
2b5i_C 4gs7_C  2.30    191  2.35    193 100.0  0.96  1.00  0.95  0.94 
4fpp_A 4fmt_A  2.20    205  2.30    209 100.0  0.35  1.00  1.00  0.98 
2y88_A 3zs4_A  1.33    244  1.90    244  99.6  0.33  1.00  1.00  1.00 
4mzg_B 4h75_A  1.70    196  2.10    199  99.0  0.99  0.99  0.97  0.95 
4rs9_A 4yz6_A  1.95    171  1.95    175 100.0  0.32  1.00  1.00  0.97 
3oiq_A 3nws_A  2.40    183  2.50    195  98.4  0.97  0.98  0.96  0.90 
3viv_A 3bpp_A  2.25    219  2.30    216 100.0  1.11  1.00  0.96  0.97 
5deq_A 5bs6_A  1.95    214  2.35    223 100.0  2.84  0.88  0.81  0.78 
1snn_A 1pvy_A  1.55    219  1.70    219 100.0  0.12  1.00  1.00  1.00 
2e9x_D 2q9q_B  2.30    197  2.36    196  99.5  0.93  0.99  0.98  0.98 
3cjj_A 4lp4_A  1.85    219  2.40    212 100.0  1.74  1.00  0.90  0.92 
2e9x_C 2q9q_D  2.30    186  2.36    186 100.0  0.69  1.00  0.96  0.96 
3im6_A 4kek_A  1.70    175  2.15    167  98.8  0.52  0.98  0.94  0.98 
2vpa_A 2x1k_A  1.20    204  1.55    206  99.5  0.20  0.99  0.95  0.94 
4h3k_B 3o2q_B  2.00    189  2.40    189 100.0  0.17  1.00  1.00  1.00 
2vrs_A 2bsf_A  1.75    205  2.10    176 100.0  0.93  0.99  0.84  0.98 
1d4o_A 1pt9_A  1.21    177  2.42    182  99.4  0.62  0.99  0.99  0.96 
4l1j_A 4dmb_A  1.82    188  1.90    188  99.5  0.37  0.99  0.99  0.99 
2bue_A 2prb_A  1.70    179  1.80    173 100.0  0.40  1.00  0.96  0.99 
2z10_A 2z0z_A  1.77    187  2.00    194 100.0  0.28  1.00  1.00  0.96 
4ld1_A 4bxp_A  1.44    157  1.70    170 100.0  2.74  0.22  0.80  0.75 
2e9x_B 2q9q_A  2.30    175  2.36    175 100.0  0.64  1.00  0.98  0.98 
3k1y_A 3k20_A  2.50    182  2.50    181 100.0  0.40  1.00  0.99  0.99 
3agx_A 2qld_A  1.85    176  2.70    171 100.0  1.03  0.99  0.92  0.94 
1n71_A 2a4n_A  1.80    180  2.20    180 100.0  0.36  1.00  0.99  0.99 
2xol_A 2yjm_A  1.35    168  1.84    165 100.0  0.91  1.00  0.96  0.97 
3e4g_A 3dze_A  0.96    176  1.15    176 100.0  0.11  1.00  1.00  1.00 
4wbj_A 4txo_B  1.30    157  2.20    158  99.4  1.34  0.97  0.94  0.93 
4a02_A 4als_A  0.95    166  1.47    166 100.0  0.54  1.00  0.99  0.99 
4fak_A 1vh0_A  1.70    163  2.31    157  99.4  0.63  0.99  0.95  0.99 
4txr_A 4u7e_B  1.00    159  1.60    163 100.0  0.72  1.00  0.98  0.95 
4qbs_A 3a1b_A  1.80    138  2.29    148  97.8  0.89  0.98  0.97  0.90 
1am7_A 3d3d_A  2.30    150  2.60    154 100.0  1.66  1.00  0.92  0.90 
4yym_A 3uv4_A  1.50    132  1.89    125  99.2  0.89  0.99  0.91  0.96 
1ie0_A 2fqt_A  1.60    155  1.79    154 100.0  0.18  1.00  0.99  0.99 
4uey_A 1yax_A  1.90    140  2.40    153  98.6  1.60  0.99  0.91  0.83 
1w1g_A 2vki_A  1.45    144  1.80    140  99.3  0.69  0.99  0.95  0.98 
3zui_A 2cm4_A  1.71    146  1.90    145  98.6  0.68  0.99  0.97  0.98 
4mzj_A 2qac_A  1.47    142  1.70    144 100.0  0.60  1.00  0.99  0.98 
3te8_A 3lr0_A  1.70    115  1.90    102 100.0  1.11  0.98  0.84  0.95 
4tkd_A 1hh1_A  2.01    120  2.15    125  98.3  1.60  0.98  0.91  0.88 
4fcj_A 3q90_A  1.62    128  1.70    121 100.0  0.21  1.00  0.94  1.00 
3d3b_A 3imq_A  1.30    139  2.50    137  99.3  1.18  0.99  0.94  0.96 
2gm5_A 2rsl_A  2.10    122  2.30    115  94.7  1.67  0.92  0.83  0.88 
2bsj_A 2bho_A  1.83    128  2.60    110  99.1  1.85  0.99  0.78  0.90 
1tzy_A 2aro_A  1.90    106  2.10    106 100.0  0.20  1.00  1.00  1.00 
3a07_A 4p6a_A  1.19    116  1.40    114 100.0  0.32  1.00  0.98  0.99 
3agn_A 3ahw_A  0.96    114  1.03    114 100.0  1.42  0.97  0.92  0.92 
1xw3_A 3cyi_A  1.65    110  1.80    107  99.1  0.27  0.99  0.97  1.00 
4l3t_A 4rpu_A  2.03    938  2.27    951  99.7  0.18  1.00  1.00  0.98 
4bxh_A 3zge_A  2.24    929  2.49    916  99.9  0.25  1.00  0.98  1.00 
4lhd_A 4lgl_A  1.80    951  2.00    946 100.0  1.27  1.00  0.97  0.97 
3weo_A 3w37_A  1.45    827  1.70    826 100.0  0.14  1.00  1.00  1.00 
3rrx_A 3usz_A  1.90    621  2.10    622 100.0  0.13  1.00  1.00  1.00 
1w7c_A 1n9e_A  1.23    736  1.65    734  98.8  0.16  0.99  0.99  1.00 
1kmo_A 1po0_A  2.00    661  2.15    661 100.0  0.57  1.00  1.00  1.00 
2nut_A 3efo_A  2.30    708  2.70    716  99.6  1.02  1.00  0.99  0.98 
3weu_A 2ymw_A  1.93    682  2.41    679 100.0  0.51  1.00  0.99  1.00 
4y04_A 4xzy_A  1.66    687  2.70    699 100.0  1.24  1.00  0.98  0.97 
2vr5_A 2vnc_A  2.80    715  3.00    699 100.0  1.82  0.98  0.95  0.97 
5cx6_A 4xhi_A  2.10    663  2.15    663 100.0  0.22  1.00  1.00  1.00 
3ung_C 3ur3_C  2.31    548  2.40    548  99.8  1.04  1.00  0.98  0.98 
2zwa_A 2zzk_A  1.70    672  2.71    680 100.0  1.27  1.00  0.98  0.97 
3cf6_E 4mh0_E  2.20    627  2.40    627 100.0  0.21  1.00  1.00  1.00 
3ttc_A 3tsu_A  1.86    646  1.92    646 100.0  0.54  1.00  1.00  1.00 
1vg0_A 1ltx_R  2.20    481  2.70    494  98.3  1.47  0.98  0.97  0.95 
3ogz_A 3oh3_A  2.03    578  2.03    585  99.8  0.64  1.00  0.99  0.98 
4hhj_A 2j7u_A  1.79    588  1.85    573  99.5  0.79  1.00  0.97  0.99 
4wu3_A 3f41_A  2.20    590  2.30    590  99.7  0.49  1.00  1.00  1.00 
3zyy_X 4c1n_I  2.20    628  2.53    509 100.0  3.93  0.87  0.68  0.82 
4a0p_A 3s2k_A  1.90    609  2.80    610  99.5  1.07  0.99  0.99  0.98 
2hs3_A 2hru_A  2.30    602  2.80    581  99.8  1.11  1.00  0.95  0.99 
5cqg_A 3du6_A  2.30    596  2.71    596 100.0  0.59  1.00  1.00  1.00 
3mmp_F 4q7j_C  2.50    549  2.90    547  99.3  1.16  0.98  0.97  0.97 
2zux_A 2z8r_A  1.32    582  1.40    583 100.0  0.13  1.00  1.00  1.00 
4psr_A 4ni3_A  1.38    581  1.40    581 100.0  0.47  1.00  1.00  1.00 
3na5_A 3olp_A  1.70    544  1.95    543 100.0  1.11  1.00  0.98  0.98 
1gnt_A 1w9m_A  1.25    553  1.35    552 100.0  0.26  1.00  1.00  1.00 
1rqb_A 1rr2_A  1.90    471  2.00    472 100.0  0.28  1.00  1.00  1.00 
4mb4_A 4hme_A  1.48    528  2.07    528  99.8  0.98  1.00  0.99  0.99 
1u6z_A 2flo_A  1.90    498  2.20    496 100.0  0.93  1.00  0.98  0.98 
2e4t_A 2e0p_A  0.96    509  1.60    509 100.0  0.14  1.00  1.00  1.00 
4zw9_A 5c65_A  1.50    470  2.65    457  99.8  1.15  0.99  0.95  0.98 
1r7a_A 2gdv_A  1.77    503  2.00    504 100.0  0.34  1.00  1.00  1.00 
2id4_A 1r64_A  1.90    479  2.20    481 100.0  0.24  1.00  1.00  0.99 
1uhv_A 1px8_A  2.10    500  2.40    500 100.0  0.34  1.00  1.00  1.00 
2bry_A 2c4c_A  1.45    479  2.90    476 100.0  0.82  1.00  0.98  0.99 
2p3y_A 3vb9_A  1.80    461  2.10    460 100.0  0.97  1.00  0.98  0.99 
3rqt_A 4ofj_A  1.50    465  1.70    465 100.0  0.33  1.00  1.00  1.00 
3ip4_A 2f2a_A  1.90    485  2.30    485 100.0  0.44  1.00  1.00  1.00 
4wv6_A 3fey_C  1.75    426  2.20    428 100.0  1.14  0.99  0.98  0.97 
1owl_A 1qnf_A  1.80    473  1.80    475 100.0  0.39  1.00  1.00  0.99 
3ip4_B 2f2a_B  1.90    482  2.30    408 100.0  2.08  0.97  0.79  0.93 
2qxf_A 3hl8_A  1.50    433  1.55    456 100.0  0.49  1.00  1.00  0.95 
2ptr_A 3gzh_A  1.85    454  1.90    469  99.1  0.65  0.99  0.99  0.96 
2zb6_A 2rkc_A  2.60    427  2.70    399  99.5  0.80  0.98  0.93  0.99 
4wyw_A 3nky_A  1.80    479  2.28    476  99.2  0.58  0.99  0.99  0.99 
3ues_A 3mo4_A  1.60    457  1.90    455  99.6  1.28  1.00  0.97  0.98 
1b6a_A 1qzy_A  1.60    355  1.60    355  99.7  0.21  1.00  1.00  1.00 
3piu_A 1m7y_A  1.35    409  1.60    424 100.0  0.48  1.00  1.00  0.96 
4ci7_A 4d5a_A  1.40    456  1.60    406 100.0  0.99  1.00  0.88  0.99 
3v7d_B 3mks_B  2.31    450  2.60    444 100.0  0.39  1.00  0.98  1.00 
2zfn_A 2rim_A  1.90    375  2.20    374  99.7  0.62  1.00  0.99  0.99 
4cj7_A 4bql_A  3.20    426  3.34    436 100.0  0.95  1.00  0.99  0.96 
2wxy_C 2wy0_C  2.10    419  2.38    424 100.0  0.26  1.00  1.00  0.99 
4k7r_A 3pik_A  2.09    429  2.30    429 100.0  0.28  1.00  1.00  1.00 
2h9a_A 2ycl_A  1.90    383  1.95    443 100.0  1.27  1.00  0.97  0.84 
1m3y_A 1j5q_A  2.00    413  2.55    413 100.0  0.38  1.00  1.00  1.00 
1dp4_A 3a3k_A  2.00    425  2.50    425 100.0  0.19  1.00  1.00  1.00 
1vh4_A 2zu0_A  1.75    410  2.20    416  99.8  0.76  0.99  0.99  0.98 
4p0g_A 4p11_A  1.65    429  1.89    428 100.0  0.30  1.00  1.00  1.00 
1twi_A 1tuf_A  2.00    434  2.40    433  99.8  0.33  1.00  1.00  1.00 
4bwx_A 4czy_B  2.85    395  3.40    403  98.2  2.43  0.94  0.92  0.90 
3qry_A 3qsp_A  1.75    426  2.10    426 100.0  0.16  1.00  1.00  1.00 
2b9w_A 2ba9_A  1.95    423  1.95    423 100.0  0.27  1.00  1.00  1.00 
4bkr_A 3zu3_A  1.80    404  1.80    405  99.8  0.36  0.99  1.00  1.00 
4cd5_A 2vx5_A  1.10    367  1.47    367 100.0  0.19  1.00  1.00  1.00 
4m83_A 2iyf_A  1.70    393  1.70    384  99.7  0.51  1.00  0.97  1.00 
3g02_A 1qo7_A  1.50    387  1.80    385  97.7  0.35  0.98  0.99  1.00 
4rjz_A 4qsc_A  1.17    382  1.30    383 100.0  3.24  0.95  0.84  0.84 
1z6r_A 3bp8_A  2.70    382  2.85    381  99.5  2.33  0.99  0.90  0.91 
1x31_B 1vrq_B  2.15    402  2.20    402 100.0  0.15  1.00  1.00  1.00 
4p6b_A 4p87_A  1.70    386  2.00    390 100.0  0.20  1.00  1.00  0.99 
2cy7_A 2z0d_A  1.90    333  1.90    309  99.0  1.43  0.99  0.87  0.94 
2xxp_A 3tel_A  1.69    374  1.80    372  99.7  0.52  1.00  0.99  0.99 
3oti_A 3d0r_A  1.60    379  1.90    378 100.0  2.11  0.99  0.92  0.92 
2vd8_A 3ha1_A  1.47    369  1.95    385  98.9  0.31  1.00  0.99  0.95 
4zzi_A 5btr_A  2.73    335  3.20    370  98.8  2.76  0.95  0.82  0.75 
4x83_A 4x9g_A  1.90    389  3.40    390  97.4  2.16  0.97  0.92  0.92 
4xj5_A 4u0n_A  1.55    367  2.10    373  99.7  1.04  1.00  0.98  0.96 
4e70_A 4ems_A  1.61    359  1.75    358 100.0  0.18  1.00  1.00  1.00 
3hj4_A 3hiy_A  1.56    381  2.30    382 100.0  0.90  1.00  0.99  0.98 
4zp4_A 4zqd_A  2.35    261  2.87    243 100.0  0.60  1.00  0.92  0.99 
3h7c_X 1vkp_A  1.50    369  1.53    365 100.0  0.34  1.00  0.99  1.00 
4hvk_A 4r5f_A  1.43    369  1.90    369  99.7  0.17  1.00  1.00  1.00 
4h1b_A 3nyc_A  1.05    380  1.06    381 100.0  0.31  1.00  1.00  1.00 
4cc9_A 4z8l_A  2.47    307  2.60    305 100.0  0.67  1.00  0.98  0.99 
3eqx_A 3zcn_A  1.60    367  1.70    369 100.0  0.73  1.00  0.99  0.98 
5c6d_A 4wph_A  2.29    311  2.92    337 100.0  2.21  0.90  0.89  0.82 
2yvk_A 2yrf_A  2.40    349  2.70    340 100.0  0.58  1.00  0.97  0.99 
3tm4_A 3tlj_A  1.95    364  2.20    364 100.0  0.33  1.00  1.00  1.00 
2z1d_A 3vyt_B  2.07    365  2.25    368  99.7  0.90  0.99  0.99  0.98 
1rlz_A 1dhs_A  2.15    344  2.20    344 100.0  0.15  1.00  1.00  1.00 
3hgu_A 3l2k_A  1.95    350  2.80    352 100.0  0.79  1.00  0.98  0.98 
4mcw_A 4me4_A  2.03    361  2.55    361 100.0  0.27  1.00  1.00  1.00 
2ydt_A 2w5n_A  1.60    359  1.85    365  99.7  0.40  1.00  1.00  0.98 
3qel_B 3jpw_A  2.60    353  2.80    359 100.0  1.43  0.98  0.95  0.94 
2b0j_A 3daf_A  1.75    344  1.75    344  99.7  3.15  0.84  0.82  0.82 
2b5w_A 2vwg_A  1.60    357  2.00    357  99.7  0.85  1.00  0.99  0.99 
1ydy_A 1t8q_A  1.70    328  2.00    328 100.0  0.42  1.00  1.00  1.00 
3c8n_A 3b4y_A  1.90    343  1.95    331 100.0  0.79  1.00  0.95  0.98 
4dw1_A 3h9v_A  2.80    324  3.10    329  99.7  2.05  0.97  0.93  0.92 
3vy8_X 3a2s_X  2.12    341  2.20    341 100.0  0.21  1.00  1.00  1.00 
3rc1_A 3rbv_A  1.71    325  1.90    313 100.0  0.27  1.00  0.96  1.00 
5d6o_A 5d7b_A  1.80    349  3.20    349 100.0  0.25  1.00  1.00  1.00 
4omb_A 4pqj_A  1.50    298  1.86    270 100.0  0.70  1.00  0.89  0.98 
1y8q_A 3kyc_A  2.25    313  2.45    313  99.7  0.79  1.00  0.99  0.99 
1wtj_A 2cwh_A  1.55    332  1.70    332 100.0  0.54  1.00  0.99  0.99 
1y1p_A 1zze_A  1.60    342  1.80    342 100.0  0.71  1.00  0.99  0.99 
2iuy_A 2iv3_A  2.10    340  2.30    337 100.0  0.31  1.00  0.99  1.00 
5ag3_A 5a3k_A  1.90    333  2.75    335  99.7  0.94  0.98  0.98  0.98 
3rhz_A 3qkw_A  1.90    330  2.29    328  99.7  0.58  1.00  0.99  0.99 
2v05_A 2x8m_A  1.67    298  1.85    311 100.0  0.98  1.00  0.98  0.94 
3gkr_A 1ne9_A  1.60    335  1.70    335 100.0  0.38  1.00  1.00  1.00 
4j37_A 4iqm_A  1.75    299  1.80    313 100.0  1.63  0.97  0.94  0.90 
1in4_A 1j7k_A  1.60    298  1.80    299  99.7  0.29  1.00  0.99  0.99 
2gt1_A 2h1f_A  1.90    323  2.40    320 100.0  0.19  1.00  0.99  1.00 
3cet_A 3c0b_A  1.80    300  2.40    316 100.0  1.14  0.96  0.97  0.92 
4ino_A 4ls3_A  1.65    302  1.70    302  99.3  0.62  0.99  0.99  0.99 
3u52_C 2inp_C  1.95    318  2.30    318 100.0  0.28  1.00  1.00  1.00 
4lgj_A 4q3j_A  1.55    256  1.86    259  98.8  0.74  0.99  0.99  0.98 
4wlr_A 4uel_A  2.00    296  2.30    302  97.6  0.97  0.97  0.99  0.97 
2qy1_A 2qx3_A  1.90    330  2.00    330  99.4  0.16  0.99  1.00  1.00 
4jsn_C 4jt5_C  3.20    317  3.45    317 100.0  0.37  1.00  1.00  1.00 
2e5f_A 2df8_A  1.35    325  1.50    325 100.0  0.10  1.00  1.00  1.00 
3ur8_A 4gzj_A  1.26    321  1.55    315  99.7  0.48  1.00  0.98  1.00 
4ehx_A 4itl_A  1.90    315  2.09    308 100.0  2.20  1.00  0.90  0.91 
3hh2_C 2b0u_C  2.15    278  2.80    287 100.0  1.78  1.00  0.93  0.90 
4y5t_A 4zon_A  1.95    289  2.11    285 100.0  0.58  1.00  0.98  0.99 
3cij_A 2ons_A  1.07    291  1.55    314 100.0  0.50  1.00  0.99  0.92 
3cu9_A 3d5y_A  1.06    314  1.22    314  99.4  0.21  0.99  1.00  1.00 
3bgv_A 3epp_A  2.30    269  2.41    265  99.2  0.53  0.99  0.98  0.99 
3rf1_A 3rgl_A  2.20    292  2.45    292 100.0  0.24  1.00  1.00  1.00 
2h9a_B 2ycl_B  1.90    307  1.95    309 100.0  0.46  1.00  1.00  0.99 
3cg7_A 3cm6_A  2.50    296  2.60    294 100.0  0.37  1.00  0.99  1.00 
3nft_A 2izp_A  1.51    262  2.10    272 100.0  1.11  0.98  0.96  0.93 
2v8t_A 2cwl_A  0.98    302  1.65    299  99.3  0.19  0.99  0.99  1.00 
1vi9_A 1td2_A  1.96    287  2.22    287  99.7  1.36  1.00  0.97  0.97 
3olc_X 2xnk_A  2.40    280  2.60    291 100.0  0.99  0.99  0.98  0.94 
2dyo_A 3w1s_A  1.97    269  2.60    261 100.0  1.25  0.99  0.93  0.96 
3lid_A 2p7j_A  1.76    279  2.25    265 100.0  0.59  1.00  0.94  0.99 
2dqw_A 2dza_A  1.65    250  1.90    245  99.6  0.76  1.00  0.97  0.99 
2v3g_A 2cip_A  1.20    273  1.40    273  99.6  0.22  1.00  0.99  0.99 
4o1e_A 4o0q_A  1.61    271  1.92    273 100.0  0.49  1.00  0.99  0.99 
1r8j_A 4g86_A  2.03    272  2.39    282 100.0  0.76  1.00  0.99  0.95 
4n6o_A 4aw9_A  1.80    262  2.20    263 100.0  0.29  1.00  1.00  0.99 
4izu_A 3hkx_A  1.40    254  1.66    263  99.2  0.22  1.00  0.99  0.96 
3cu0_A 1kws_A  1.90    250  2.10    250 100.0  0.27  1.00  1.00  1.00 
4ndo_A 2ogx_A  1.35    245  1.60    246 100.0  0.18  1.00  1.00  0.99 
2gke_A 1gqz_A  1.35    274  1.75    274 100.0  2.45  1.00  0.88  0.88 
2q02_A 4hgx_A  2.40    272  2.60    268 100.0  0.60  1.00  0.98  0.99 
1kcm_A 1t27_A  2.00    256  2.20    269  99.6  2.74  0.93  0.87  0.83 
4cnd_A 4xbo_A  1.50    169  2.60    228  99.4  1.58  0.99  0.92  0.69 
1u5k_A 1w3s_A  2.00    242  2.40    230 100.0  1.14  0.99  0.92  0.97 
1xm3_A 1tyg_A  1.80    244  3.15    242 100.0  1.19  1.00  0.93  0.94 
2w2g_A 2wct_A  2.22    257  2.79    257 100.0  0.80  1.00  0.98  0.98 
4wx0_A 4wwz_A  1.70    256  1.80    256 100.0  0.36  1.00  1.00  1.00 
1gzh_B 5ecg_C  2.60    225  3.00    227  99.5  0.82  0.99  0.92  0.91 
4d8b_A 2uzj_A  1.06    254  1.55    249  99.6  1.05  1.00  0.96  0.98 
2gb4_A 3bgi_A  1.25    231  1.80    231 100.0  0.82  1.00  0.98  0.98 
3q9l_A 3r9i_A  2.34    257  2.60    257 100.0  0.62  1.00  0.99  0.99 
4bol_A 4bj4_A  1.70    243  1.72    246 100.0  0.67  1.00  0.99  0.98 
1twd_A 1x7i_A  1.70    234  1.70    236  99.6  0.85  1.00  0.99  0.98 
4bpz_A 4bow_A  1.13    251  1.35    248 100.0  0.13  1.00  0.99  1.00 
2f2c_A 1xo2_A  2.80    244  2.90    243 100.0  0.70  0.95  0.98  0.99 
1ztp_A 2q4k_A  2.50    228  2.50    228 100.0  0.69  1.00  0.99  0.99 
4ba1_I 3l7z_C  1.80    204  2.41    222  99.5  0.73  0.87  0.98  0.90 
1iz5_A 1ge8_A  1.80    240  2.10    238  99.2  1.33  0.99  0.94  0.95 
3ll5_A 3lkk_A  1.99    233  2.00    232 100.0  0.43  1.00  0.99  0.99 
1b5e_A 1b49_A  1.60    241  2.30    241 100.0  0.23  1.00  1.00  1.00 
2jh1_A 3f53_A  1.90    235  2.00    231 100.0  0.19  1.00  0.99  1.00 
1lvm_A 1q31_A  1.80    229  2.70    227  99.1  0.56  0.99  0.94  0.95 
3h7j_A 3h9a_A  1.87    224  2.04    225 100.0  0.48  1.00  0.99  0.99 
3tlq_A 4es4_A  1.91    236  2.90    206 100.0  1.01  1.00  0.85  0.97 
2hxr_A 3hfu_A  2.05    200  2.60    202 100.0  0.26  1.00  1.00  0.99 
3bgy_A 2qy2_A  1.65    226  2.00    224 100.0  0.71  0.99  0.97  0.98 
2wlp_A 1x36_A  2.65    187  2.70    198  99.5  0.73  0.99  0.98  0.93 
2cws_A 2zac_A  1.00    227  1.50    227  99.6  0.29  1.00  0.99  0.99 
2qm4_A 2r9a_A  2.30    232  2.50    219  98.6  1.29  0.96  0.91  0.96 
1xly_A 4wnl_A  1.95    224  2.80    227  98.6  0.72  0.97  0.96  0.95 
1k7c_A 3c1u_A  1.12    233  1.33    231  99.6  0.44  1.00  0.99  0.99 
3umh_A 4yn0_B  2.00    180  2.20    202  99.4  2.51  0.90  0.83  0.75 
1vhq_A 1oy1_A  1.65    216  2.95    221 100.0  0.28  1.00  1.00  0.97 
4o6y_A 4o79_A  1.70    210  2.00    210 100.0  0.16  1.00  1.00  1.00 
1b77_A 1b8h_A  2.10    228  3.00    228 100.0  0.35  1.00  1.00  1.00 
2olt_A 2iiu_A  2.00    214  2.28    208 100.0  0.18  1.00  0.97  1.00 
4lq6_A 4m6g_A  1.68    213  2.10    214 100.0  0.43  1.00  0.99  0.98 
4en6_A 2zoe_A  2.56    170  2.60    168 100.0  0.72  1.00  0.98  0.99 
3oci_A 3eik_A  1.90    179  1.90    178 100.0  0.13  1.00  0.99  1.00 
1oej_A 4tnn_A  1.81    187  1.95    193 100.0  1.01  1.00  0.97  0.94 
1y6k_R 1lqs_R  2.52    205  2.70    207 100.0  0.96  1.00  0.98  0.97 
2v4i_B 2vzk_B  2.20    202  2.33    213 100.0  1.13  0.99  0.97  0.92 
2bkr_A 1xt9_A  1.90    212  2.20    208  98.6  1.03  0.99  0.96  0.97 
3pnl_B 4lrz_A  2.20    211  2.32    211 100.0  0.61  1.00  0.99  0.99 
4tlf_A 3uss_A  2.14    194  2.70    196 100.0  0.64  1.00  0.99  0.98 
4ae8_A 4gah_A  1.59    167  2.30    172 100.0  0.27  1.00  0.99  0.96 
2ovj_A 3wpq_A  1.49    201  1.84    200  98.0  0.87  0.98  0.98  0.98 
4f1j_A 4hqk_A  1.73    200  2.25    200  95.0  0.51  0.95  0.99  0.99 
1x31_C 1vrq_C  2.15    195  2.20    195 100.0  0.12  1.00  1.00  1.00 
3wtd_A 4wja_A  2.35    127  2.60    128  99.2  0.65  0.99  0.97  0.97 
2q1z_B 2z2s_B  2.40    185  2.70    182 100.0  0.85  1.00  0.96  0.98 
2wqf_A 4bn6_A  1.35    189  1.46    189 100.0  0.23  1.00  1.00  1.00 
4jcw_A 4jjo_A  1.75    202  1.75    202 100.0  0.49  1.00  0.99  0.99 
2it2_A 2drv_A  1.50    189  1.60    191 100.0  0.13  1.00  0.99  0.98 
3tdu_A 4p5o_E  1.50    193  3.11    197 100.0  0.85  0.99  0.97  0.95 
3cne_A 4d1y_A  1.99    174  2.60    175 100.0  0.47  1.00  0.99  0.99 
4jnh_A 4jmr_A  2.40    171  2.90    171 100.0  0.81  1.00  0.98  0.98 
4w4k_B 2g38_B  1.95    173  2.20    173  99.4  0.64  0.99  0.99  0.99 
1y0b_A 2fxv_A  1.80    193  2.05    190 100.0  1.65  1.00  0.93  0.94 
2wee_A 2yes_A  1.65    188  1.90    183  99.5  1.08  1.00  0.94  0.97 
2nut_C 1ifq_A  2.30    135  2.40    127  99.2  0.76  0.98  0.88  0.93 
4l57_A 2i7d_A  1.08    192  1.20    193 100.0  0.30  1.00  1.00  0.99 
3rt2_A 3r6p_A  1.50    171  2.70    154 100.0  1.39  1.00  0.87  0.96 
1w33_A 5a2u_A  2.70    181  3.30    181 100.0  2.05  1.00  0.89  0.89 
4emc_A 3n4x_A  3.05    151  3.41    149 100.0  1.03  0.99  0.92  0.94 
1jh6_A 1fsi_A  1.80    181  2.50    179 100.0  1.57  0.97  0.93  0.94 
4ww7_B 4xah_A  1.67    172  2.50    176 100.0  0.70  1.00  0.96  0.94 
4cni_C 4j4l_C  2.20    171  2.30    155  98.1  1.05  0.95  0.87  0.96 
3wjt_A 1iwm_A  1.55    178  1.90    177  99.4  0.99  0.99  0.96  0.97 
2dok_A 2hww_A  1.80    170  1.80    160 100.0  1.05  1.00  0.90  0.95 
1zwy_A 1zno_A  1.90    165  2.00    165  98.8  0.99  0.97  0.95  0.95 
2yve_A 2zoy_A  1.40    175  1.90    175 100.0  0.21  1.00  1.00  1.00 
3k3c_A 3kx0_X  1.62    152  2.30    127 100.0  1.32  0.98  0.78  0.93 
4b1m_A 4azz_A  1.10    165  1.70    165 100.0  0.32  1.00  0.98  0.98 
1on0_A 1ufh_A  2.20    156  2.20    155 100.0  0.69  1.00  0.97  0.98 
2igi_A 1yta_A  1.70    180  2.20    180 100.0  1.43  1.00  0.95  0.95 
3qhb_A 3sid_A  1.20    179  1.40    177 100.0  0.49  1.00  0.98  1.00 
3fqm_A 1zh1_A  1.90    160  2.50    163 100.0  0.68  0.99  0.96  0.94 
3oad_B 3o9l_B  2.17    171  2.40    171 100.0  0.36  1.00  0.99  0.99 
2z6o_A 3evx_A  1.60    166  2.54    158 100.0  1.02  1.00  0.92  0.97 
2v8q_A 2v92_A  2.10    102  2.40    102 100.0  0.31  1.00  0.99  0.99 
4qm9_A 3eqe_A  2.30    154  2.82    156 100.0  0.38  1.00  0.99  0.98 
4ij7_A 4kyn_A  2.25    172  3.30    172 100.0  0.65  1.00  0.98  0.98 
1ut7_A 4dul_A  1.90    147  3.00    139  95.7  1.44  0.98  0.85  0.90 
1xsq_A 1yqc_A  1.60    154  1.71    160  99.4  0.74  0.99  0.98  0.95 
2gx5_A 2b18_A  1.74    157  1.80    155  99.3  2.60  0.94  0.81  0.82 
1v9y_A 1vb6_A  1.32    103  1.56    114 100.0  0.36  1.00  0.99  0.90 
2z16_A 3md2_A  2.02    153  2.20    142  97.2  0.68  0.97  0.91  0.98 
4ouh_A 2vt8_A  2.00    149  2.60    141  99.3  0.96  0.98  0.89  0.94 
3m7o_A 3t6q_C  1.65    137  1.90    139 100.0  1.28  1.00  0.95  0.94 
1yb0_A 2ar3_A  1.86    157  2.20    157  99.4  0.23  0.99  1.00  1.00 
4pz3_A 1uuh_A  1.08    150  2.20    150 100.0  0.54  1.00  0.99  0.99 
2z0x_A 2cx5_A  1.64    157  1.90    157 100.0  1.15  1.00  0.95  0.95 
4al0_A 4yl1_A  1.16    146  1.41    148 100.0  0.07  1.00  1.00  0.99 
2qjz_A 1pa7_A  1.25    121  1.45    130 100.0  0.52  1.00  0.96  0.90 
1x91_A 1x8z_A  1.50    149  2.86    151  99.3  1.50  0.99  0.81  0.80 
4gwi_A 3lei_A  1.60    144  1.90    143  99.3  0.12  0.99  0.99  0.99 
5dvw_A 2i8b_A  1.75    132  2.00    127 100.0  2.59  0.92  0.80  0.82 
1oo0_A 1rk8_B  1.85    144  1.90    127 100.0  1.11  1.00  0.84  0.95 
2e1n_A 2zfw_A  1.80    110  2.90    112 100.0  1.16  1.00  0.93  0.92 
4lqc_A 4c7m_A  2.30    129  2.57    132  96.8  1.14  0.89  0.94  0.91 
4w5x_A 4w60_A  2.00    117  2.70    117 100.0  0.55  1.00  0.98  0.98 
4xk8_D 4y28_D  2.80    141  2.80    141  97.2  0.61  0.97  0.98  0.98 
2vbu_A 2oyn_A  1.70    131  1.85    137 100.0  0.81  0.99  0.97  0.93 
4kg3_A 4k6e_A  1.70    138  2.10    144  99.3  0.36  0.99  0.99  0.95 
4lqk_A 4m0s_A  1.99    132  2.58    142  98.5  0.42  0.98  0.98  0.91 
2wlv_A 2x82_A  1.25    144  2.60    145 100.0  0.42  1.00  0.99  0.99 
4ray_A 4rb0_A  1.55    136  1.85    136 100.0  0.20  1.00  1.00  1.00 
1gp0_A 1e6f_A  1.40    133  1.75    129 100.0  0.49  1.00  0.95  0.98 
4mi8_A 3bl2_A  2.10    135  2.30    131 100.0  1.57  1.00  0.91  0.94 
3llo_A 5euw_A  1.57    132  1.81    129 100.0  0.21  1.00  0.97  1.00 
1vr7_A 1tlu_A  1.20    120  1.55    117 100.0  0.35  1.00  0.97  0.99 
1dqe_A 2p71_A  1.80    137  2.01    132 100.0  0.88  1.00  0.93  0.97 
2nwf_A 2nuk_A  1.10    141  1.20    141  99.3  0.11  0.99  1.00  1.00 
4e45_E 4drb_C  2.00    105  2.63    106 100.0  0.61  1.00  0.97  0.96 
4izx_A 4j2s_A  1.10    139  1.40    139 100.0  0.22  1.00  1.00  1.00 
4xef_A 3u3f_A  2.50    136  3.10    130  99.2  0.65  0.99  0.94  0.98 
1jpy_A 3jvf_A  2.85    121  3.30    104  99.0  1.04  1.00  0.78  0.90 
3v43_A 4lk9_A  1.47    112  1.60    126 100.0  1.53  0.96  0.91  0.82 
4pt7_A 4pql_A  2.35    131  2.44    131 100.0  1.06  1.00  0.97  0.97 
4d0e_A 4cud_A  1.61    122  1.85    122 100.0  0.18  1.00  1.00  1.00 
1oi0_A 1r5x_A  1.50    108  2.30    103  98.0  1.04  0.98  0.90  0.94 
1ow4_A 1org_A  1.60    120  1.70    118 100.0  0.68  1.00  0.97  0.99 
1xwv_A 2f08_A  1.83    129  2.20    129  96.9  1.21  0.97  0.93  0.93 
2gkg_A 2nt4_A  1.00    122  1.02    126  99.2  0.55  0.99  0.98  0.95 
2ovs_A 3e3c_A  1.90    118  2.50    118 100.0  0.21  1.00  1.00  1.00 
1h03_P 1uot_P  1.70    125  3.00    125 100.0  2.03  1.00  0.84  0.84 
1gef_A 1ipi_A  2.00    120  2.16    114 100.0  1.09  0.96  0.90  0.94 
3c1q_A 2vma_A  1.70    115  1.90    122 100.0  0.55  0.99  0.98  0.93 
3zxn_A 2vy9_A  1.90    117  2.30    115  99.1  0.38  0.99  0.97  0.98 
3fso_A 3fq4_A  1.41    109  1.49    109 100.0  0.08  1.00  1.00  1.00 
3ee7_A 1qz8_A  2.60    106  2.70    111  99.1  1.66  0.98  0.90  0.87 
3u52_E 2inp_E  1.95    118  2.30    118 100.0  0.29  1.00  0.99  0.99 
2xod_A 2x2o_A  0.96    118  1.13    117  97.4  0.16  0.97  0.99  1.00 
3qy2_A 4lpa_A  2.59    105  2.90    112  99.0  0.85  0.99  0.91  0.85 
2p8i_A 2nyh_A  1.40    117  1.70    116 100.0  0.40  1.00  0.98  0.99 
1n8v_A 1kx9_A  1.39    101  1.65    108 100.0  2.02  0.95  0.81  0.76 
2nml_A 1wz7_A  1.55    100  2.10    102 100.0  1.41  0.98  0.91  0.90 
4mzc_A 4hjm_A  0.95    106  1.55    106 100.0  0.08  1.00  1.00  1.00 
3s51_A 3s4w_A  3.30   1134  3.41   1206  99.9  3.62  0.97  0.91  0.86 
1z5h_A 1z1w_A  2.30    780  2.70    780 100.0  1.84  0.99  0.97  0.97 
2xij_A 3bic_A  1.95    710  2.60    715 100.0  0.86  1.00  0.99  0.98 
4lix_A 3pya_A  1.55    677  2.25    688  99.9  0.29  1.00  1.00  0.98 
3wkx_A 3wrg_A  2.00    657  2.23    658 100.0  0.64  0.99  0.99  0.99 
4gzk_A 4ieg_A  1.69    650  2.10    649 100.0  0.52  1.00  1.00  1.00 
1zsq_A 1zvr_A  1.82    513  1.98    514 100.0  0.46  1.00  1.00  1.00 
2z63_A 4g8a_A  2.00    570  2.40    601  90.2  2.53  0.90  0.93  0.89 
2qyu_A 2qza_A  2.10    620  2.80    617 100.0  3.68  0.84  0.86  0.86 
2gk6_A 2gjk_A  2.40    602  2.60    614  99.8  3.06  0.97  0.89  0.88 
1h7b_A 1hk8_A  2.45    534  2.45    561 100.0  0.31  1.00  1.00  0.95 
2o7i_A 3i5o_A  1.50    582  1.50    582 100.0  0.26  1.00  1.00  1.00 
3aj7_A 3axi_A  1.30    586  1.40    586  99.8  0.07  1.00  1.00  1.00 
4akf_A 4kyi_A  2.90    561  3.08    530 100.0  2.21  0.98  0.90  0.95 
4u0r_A 4u1g_A  2.30    288  3.10    288 100.0  1.38  0.98  0.96  0.96 
5cxb_A 5em2_B  2.10    465  2.67    460 100.0  1.64  0.94  0.95  0.96 
2xhn_A 3njx_A  1.52    508  1.94    508  99.6  0.10  1.00  1.00  1.00 
3s79_A 3eqm_A  2.75    452  2.90    452 100.0  0.18  1.00  1.00  1.00 
2d5b_A 1woy_A  1.80    500  2.00    500 100.0  1.91  0.96  0.97  0.97 
4n4j_A 4rwm_A  1.80    497  1.80    497 100.0  0.23  1.00  1.00  1.00 
2uyt_A 2cgl_A  1.55    479  1.88    479 100.0  0.14  1.00  1.00  1.00 
2j1d_G 2z6e_A  2.25    396  2.80    388 100.0  1.63  1.00  0.94  0.96 
5a3t_A 5a1f_A  1.90    454  2.10    450  99.8  0.87  1.00  0.98  0.99 
3wfd_B 3o0r_B  2.30    449  2.70    449 100.0  0.28  1.00  1.00  1.00 
1nth_A 1l2q_A  1.55    457  1.70    457 100.0  0.10  1.00  1.00  1.00 
1lqt_A 2c7g_A  1.05    452  1.80    453  99.8  0.54  1.00  1.00  0.99 
2bf6_A 2vk5_A  0.97    449  0.97    449 100.0  0.12  1.00  1.00  1.00 
3vkw_A 3wry_C  1.90    440  2.30    434 100.0  3.06  0.85  0.83  0.84 
2oit_A 3fmo_A  1.65    434  2.51    421 100.0  0.68  1.00  0.96  0.99 
5cec_A 3v39_A  1.36    401  1.45    402  99.8  0.91  1.00  0.99  0.99 
1qwo_A 1skb_A  1.50    434  1.58    435 100.0  0.14  1.00  1.00  1.00 
4g22_A 4g0b_A  1.70    417  3.00    421  99.8  1.24  1.00  0.98  0.97 
1cvr_A 4ief_B  2.00    432  2.30    422  96.9  0.99  0.97  0.97  0.99 
4ytb_A 5ak7_A  1.40    422  1.46    419  99.5  0.62  0.99  0.99  0.99 
3mqd_A 3u0f_A  1.25    407  1.25    407 100.0  0.09  1.00  1.00  1.00 
3szy_A 3t01_A  1.35    413  1.60    413 100.0  0.24  1.00  1.00  1.00 
4a2a_A 1e4f_T  1.80    372  1.90    378 100.0  1.73  1.00  0.95  0.93 
4mew_A 4i5l_B  1.99    348  2.43    356  99.1  2.30  1.00  0.90  0.88 
3qtm_A 3msv_A  2.15    328  2.18    352  98.8  0.81  1.00  0.98  0.91 
3om0_A 3qlu_A  1.40    369  2.91    372 100.0  1.64  1.00  0.96  0.95 
3dyt_A 2raj_A  2.08    355  2.45    382 100.0  1.58  1.00  0.95  0.89 
5cxb_B 5em2_A  2.10    352  2.67    357 100.0  0.74  1.00  0.99  0.98 
5e97_A 5e8m_A  1.63    385  1.75    385 100.0  0.32  1.00  1.00  1.00 
3iu0_A 1iu4_A  1.90    354  2.40    331  99.4  1.06  1.00  0.92  0.99 
4f1v_A 2q9t_A  0.88    372  1.43    374 100.0  0.21  1.00  1.00  0.99 
4z9p_A 4zta_A  1.79    293  2.40    340  99.3  1.63  0.98  0.87  0.75 
1szw_A 1sb7_A  2.00    334  2.20    342 100.0  0.39  1.00  1.00  0.97 
3ikw_A 3ilr_A  1.30    373  1.50    364 100.0  0.32  1.00  0.97  1.00 
3nhe_A 3v6c_A  1.26    337  1.70    327 100.0  1.00  0.99  0.95  0.98 
2blf_A 2c9x_A  1.80    373  1.80    373  99.7  0.32  1.00  1.00  1.00 
3tvy_A 3tw0_A  2.00    365  2.00    361  99.4  1.41  0.96  0.96  0.97 
3zuz_A 3uah_A  1.50    315  1.60    312  99.0  0.66  0.99  0.98  0.99 
3mmy_A 4owr_A  1.65    354  3.15    331 100.0  0.39  1.00  0.93  1.00 
4qpm_A 4r8q_A  2.20    329  2.31    332  99.7  0.66  0.99  0.99  0.98 
4g5h_A 3w1v_A  1.88    346  2.10    347 100.0  0.38  1.00  1.00  0.99 
2c3f_A 3eka_A  1.81    322  3.10    332  99.7  0.71  1.00  0.99  0.96 
1ka1_A 1k9z_A  1.30    354  1.50    354 100.0  0.30  1.00  1.00  1.00 
1qlg_A 1cvm_A  2.20    353  2.40    353 100.0  0.16  1.00  1.00  1.00 
4lf0_A 4kzf_A  1.10    340  1.85    339  99.7  0.20  1.00  1.00  1.00 
2q7d_A 2qb5_A  1.60    337  1.80    338 100.0  0.30  1.00  1.00  1.00 
1jce_A 2wus_A  2.10    333  2.90    335 100.0  1.61  1.00  0.95  0.95 
4cd8_A 3civ_A  1.47    313  1.90    316 100.0  0.34  1.00  1.00  0.99 
4jb1_A 4jay_A  2.10    337  2.23    338 100.0  0.80  1.00  0.99  0.98 
3i1a_A 3i0o_A  1.70    328  2.40    329 100.0  2.58  0.93  0.89  0.89 
4mp8_A 4m54_A  1.85    334  2.36    310 100.0  0.38  1.00  0.93  1.00 
4mob_A 3b7k_A  2.40    319  2.70    267 100.0  1.07  0.96  0.81  0.97 
4kmo_B 5bv1_B  2.60    265  2.90    297 100.0  1.06  1.00  0.93  0.83 
2hhc_A 2hlh_A  1.54    291  1.95    286 100.0  0.52  1.00  0.98  0.99 
3u65_A 4di4_B  1.40    314  2.71    300  99.7  0.87  1.00  0.94  0.98 
3ee4_A 4ac8_A  1.90    289  2.75    311 100.0  0.53  1.00  0.99  0.92 
4hdo_A 4dxa_B  1.67    310  1.95    302  99.7  0.66  1.00  0.97  0.99 
3kcp_A 4fl4_C  1.94    303  2.80    308 100.0  2.24  1.00  0.90  0.88 
1yon_A 1yjq_A  1.95    292  2.09    293 100.0  0.40  1.00  1.00  0.99 
1eg2_A 1nw6_A  1.75    270  1.94    271  99.6  0.12  1.00  1.00  1.00 
3tjm_A 2px6_A  1.48    275  2.30    253  98.8  0.54  0.98  0.90  0.98 
1t6c_A 2j4r_A  1.53    306  2.71    300  99.7  0.81  0.99  0.96  0.98 
1gtk_A 1pda_A  1.66    294  1.76    296  99.3  0.29  0.99  0.98  0.97 
3slt_A 2qom_A  2.46    305  2.66    265 100.0  1.54  1.00  0.81  0.93 
2y7l_A 2ylh_A  1.49    312  1.70    311  99.4  1.25  0.99  0.93  0.93 
4ccw_A 2r11_A  1.75    285  1.96    283  97.9  0.62  0.98  0.98  0.99 
4myv_A 3w9e_C  1.80    176  2.30    229 100.0  1.34  1.00  0.95  0.74 
3h7i_A 3h8j_A  1.50    302  1.80    297  99.7  0.23  1.00  0.98  1.00 
4di9_A 4d8l_A  1.35    293  2.00    294  99.7  1.06  1.00  0.98  0.98 
2ehz_A 2ei1_A  1.35    299  1.52    293 100.0  0.39  1.00  0.98  1.00 
3u64_A 4di4_A  2.30    271  2.71    273 100.0  0.53  1.00  0.99  0.99 
2w39_A 2cl2_A  1.10    298  1.35    298 100.0  0.19  1.00  1.00  1.00 
4wm8_A 5bno_A  2.00    281  2.15    286 100.0  0.45  1.00  1.00  0.98 
2ov8_A 4eec_A  2.58    241  2.70    253  99.6  0.77  1.00  0.98  0.94 
1fs0_G 3oaa_G  2.10    219  3.26    284 100.0  1.66  1.00  0.96  0.74 
3uan_A 1vkj_A  1.84    256  2.50    258 100.0  0.51  1.00  0.99  0.98 
1zar_A 1tqm_A  1.75    267  1.99    269 100.0  0.30  1.00  1.00  0.99 
5c12_A 5c2d_A  1.52    230  1.59    227 100.0  0.66  1.00  0.98  0.99 
1qqf_A 1qsj_A  1.45    276  1.90    276 100.0  0.34  1.00  0.99  0.99 
4lor_A 4lmf_A  2.50    276  2.92    276 100.0  0.74  1.00  0.99  0.99 
4yxp_A 5bqk_A  1.92    268  2.00    267  99.3  0.88  0.99  0.98  0.98 
2pa8_D 2pmz_D  1.76    264  3.40    264 100.0  1.92  1.00  0.92  0.92 
1gv9_A 1r1z_A  1.46    223  2.40    247  99.6  1.00  0.99  0.97  0.88 
2rbk_A 2rav_A  1.00    261  1.07    261  99.6  0.41  1.00  1.00  1.00 
1qg8_A 1h7l_A  1.50    238  1.98    239 100.0  0.34  1.00  1.00  0.99 
1z9t_A 1xaf_A  1.54    240  2.01    242  98.3  0.44  0.98  0.99  0.99 
4pxy_A 4jqs_A  1.50    244  2.30    245 100.0  0.24  1.00  1.00  0.99 
5doc_A 5d5n_B  1.94    197  2.44    222 100.0  0.98  1.00  0.94  0.84 
4wm8_B 5bno_B  2.00    238  2.15    237 100.0  0.07  1.00  1.00  1.00 
4wm8_C 5bno_C  2.00    247  2.15    247 100.0  0.34  1.00  1.00  1.00 
4w8q_A 3fy3_A  1.43    234  1.80    234 100.0  0.31  1.00  1.00  1.00 
1vyb_A 2v0s_A  1.80    236  1.80    229  97.8  0.36  0.98  0.97  1.00 
2r31_A 2zd2_A  1.00    236  1.80    234  99.6  0.82  0.99  0.97  0.98 
3q18_A 3qag_A  1.70    236  2.00    238 100.0  0.52  1.00  0.99  0.98 
2dho_A 2icj_A  1.60    215  1.70    219  99.5  1.10  0.99  0.98  0.96 
1g8a_A 1pry_A  1.40    227  1.97    226  94.7  0.97  0.95  0.98  0.98 
3oru_A 3siy_A  1.11    231  1.35    231 100.0  1.10  1.00  0.97  0.97 
2fl7_A 4kui_A  1.85    183  1.85    201 100.0  0.46  1.00  0.99  0.90 
4m0q_A 4u2x_A  1.92    222  3.15    216 100.0  1.35  1.00  0.93  0.96 
4n9j_A 4n7v_A  2.60    222  2.76    222 100.0  1.14  1.00  0.97  0.97 
4esu_A 4ert_A  1.59    183  1.95    182  99.5  0.33  0.99  0.99  1.00 
1i39_A 3p83_D  1.95    200  3.05    213 100.0  0.73  1.00  0.98  0.92 
1olr_A 1uu6_A  1.20    223  1.40    223 100.0  0.17  1.00  1.00  1.00 
2i2o_A 4jhk_A  1.92    211  2.51    212 100.0  0.57  1.00  0.99  0.99 
4adn_A 4e4b_A  1.65    213  2.80    213 100.0  1.48  1.00  0.95  0.95 
3b21_A 4ip3_A  2.01    192  2.30    192  99.5  0.97  0.99  0.97  0.97 
1vjg_A 1z8h_A  2.01    201  2.02    202 100.0  0.70  1.00  0.99  0.98 
4uxu_A 4d01_A  1.71    210  1.79    212 100.0  0.91  0.99  0.97  0.96 
4pgr_A 4tkq_A  1.95    207  2.80    207 100.0  0.10  1.00  1.00  1.00 
2qtq_A 2rha_A  1.85    204  2.10    203 100.0  2.02  1.00  0.89  0.90 
3oa8_B 3ocd_B  1.77    180  2.25    180 100.0  0.64  1.00  0.99  0.99 
2fby_A 2fc0_A  2.00    196  2.00    196 100.0  0.44  1.00  0.99  0.99 
3els_A 2jkd_A  1.80    145  2.50    150 100.0  0.65  1.00  0.98  0.96 
4ekf_A 4pid_A  0.98    191  1.59    204  99.5  1.74  0.93  0.93  0.87 
4dxt_A 3unp_A  2.22    198  2.39    193  99.5  0.66  0.91  0.96  0.99 
2w15_A 1nd1_A  1.05    201  1.93    201  99.5  0.58  0.99  0.99  0.99 
1fi2_A 2et1_A  1.60    201  1.60    201 100.0  0.17  1.00  1.00  1.00 
2fp7_B 2ggv_B  1.68    147  1.80    169  96.6  1.06  0.97  0.96  0.84 
2gui_A 1j54_A  1.60    176  1.70    174 100.0  0.21  1.00  0.99  1.00 
1ivn_A 1jrl_A  1.90    179  1.95    178  99.4  0.55  0.99  0.99  0.99 
2dwk_A 2cxf_A  2.00    162  3.07    167 100.0  0.96  1.00  0.92  0.90 
1iwl_A 3ksn_A  1.65    177  1.65    177 100.0  1.71  1.00  0.92  0.92 
4jem_A 4ohr_A  1.55    157  1.80    158 100.0  0.44  1.00  0.99  0.99 
4xax_A 3mlq_A  2.40    184  2.91    186 100.0  1.41  1.00  0.94  0.93 
1beh_A 2qyq_A  1.75    184  1.95    186 100.0  0.39  1.00  0.99  0.98 
4w78_A 4wnb_A  1.54    169  1.76    169 100.0  0.46  1.00  0.97  0.97 
4nyh_A 4jmj_A  1.20    182  2.38    181  99.4  0.44  0.99  0.97  0.98 
4x2h_B 4wp5_B  1.80    175  2.90    171  99.4  0.94  0.98  0.94  0.96 
3lx3_A 3lze_A  1.55    163  1.90    163  99.4  0.21  0.99  1.00  1.00 
4llo_A 4f8a_A  2.00    173  2.20    146 100.0  1.19  0.98  0.81  0.95 
4cih_A 2xl4_A  2.22    146  2.30    147  97.9  0.44  0.98  0.99  0.98 
3rls_A 3fk3_A  1.70    152  2.30    140 100.0  1.91  1.00  0.82  0.88 
2wh6_A 4oyd_A  1.50    157  1.80    156 100.0  1.02  0.97  0.95  0.96 
2x5y_A 4x52_A  1.05    171  2.08    171  98.8  0.65  0.97  0.98  0.98 
3cb0_A 4ira_A  1.60    166  2.20    162 100.0  0.99  1.00  0.94  0.96 
3nfq_A 3o8z_A  1.85    147  2.15    152 100.0  1.54  0.99  0.94  0.91 
3n8i_A 4z9a_A  1.50    154  2.10    154 100.0  0.55  1.00  0.99  0.99 
1f35_A 1job_A  2.30    162  2.40    162 100.0  0.35  1.00  0.99  0.99 
4m91_A 4m8g_A  1.10    153  2.00    139  99.3  0.79  0.92  0.90  0.98 
3ct5_A 3csr_A  1.37    159  1.80    159 100.0  0.26  1.00  1.00  1.00 
4irf_A 4iod_A  1.65    145  1.80    147 100.0  0.49  0.99  0.98  0.97 
2yfu_A 2yb7_A  1.65    140  1.70    140 100.0  0.12  1.00  1.00  1.00 
2e9x_A 2eho_B  2.30    144  3.00    145  99.3  0.76  0.99  0.98  0.97 
2nsz_A 2ion_A  1.15    129  1.57    129 100.0  0.11  1.00  1.00  1.00 
3flg_A 3qkj_A  1.80    135  2.04    130 100.0  0.68  1.00  0.93  0.97 
4pdc_E 4ffe_X  1.99    150  2.25    150  98.7  1.01  0.99  0.96  0.96 
4in0_A 3gix_A  1.33    141  1.33    141 100.0  0.03  1.00  1.00  1.00 
3mf8_A 2flt_A  2.01    117  2.10    117  99.1  0.17  0.99  1.00  1.00 
4p0z_A 4pm3_A  1.35    117  1.80    112 100.0  0.21  1.00  0.95  1.00 
3eer_A 3i07_A  1.45    140  1.50    145 100.0  0.51  1.00  0.99  0.95 
3s4e_A 4d3p_A  1.26    144  1.27    147  99.3  0.25  0.99  0.99  0.97 
3wfd_C 3o0r_C  2.30    142  2.70    142 100.0  0.25  1.00  1.00  1.00 
3ub2_A 4lqd_A  2.40    125  2.45    123  98.3  0.47  0.98  0.94  0.96 
2jby_A 2o42_A  2.41    127  2.91    138 100.0  1.24  0.99  0.92  0.85 
2jli_A 2w0r_A  1.13    100  1.55    122  98.0  1.14  0.98  0.87  0.72 
3umn_A 3jt0_A  2.00    118  2.39    107 100.0  0.82  1.00  0.88  0.96 
3bfq_G 3jwn_G  1.34    132  2.69    144 100.0  0.50  1.00  0.99  0.91 
4wee_A 3f04_A  0.89    135  1.35    136 100.0  0.18  1.00  1.00  0.99 
1vet_A 3cpt_A  1.90    122  1.90    119  97.5  1.22  0.97  0.92  0.94 
1t3y_A 1vfq_A  1.15    131  1.90    132 100.0  0.84  0.98  0.96  0.95 
4c2m_K 4c3i_K  2.80    101  3.00    103 100.0  0.41  1.00  0.99  0.97 
2j6a_A 4qtt_A  1.70    136  2.00    132 100.0  1.02  1.00  0.91  0.94 
2zs0_A 2zfo_A  1.60    140  1.95    140 100.0  1.00  1.00  0.97  0.97 
1pko_A 3csp_A  1.45    124  1.70    121  98.3  1.12  0.98  0.93  0.95 
4pj2_A 3od9_A  1.24    121  1.41    122 100.0  0.61  1.00  0.98  0.97 
2y78_A 4dz2_A  0.91    122  2.00    113  98.2  0.64  0.98  0.91  0.99 
3obl_A 3s5v_A  1.20    132  1.55    132 100.0  0.58  1.00  0.98  0.98 
4nbp_A 4lmd_A  1.31    129  1.50    128 100.0  0.20  1.00  0.99  1.00 
1vet_B 3cpt_B  1.90    118  1.90    116  99.1  1.20  0.99  0.94  0.96 
4qyb_A 4pup_A  2.10    115  2.75    112 100.0  0.61  0.99  0.93  0.95 
2ek5_A 2du9_A  2.20    115  2.28    116 100.0  1.76  1.00  0.85  0.85 
4w78_B 4wnb_B  1.54    126  1.76    125 100.0  0.27  1.00  0.99  1.00 
3ma2_B 2j0t_D  2.05    117  2.54    124  97.4  0.96  0.97  0.96  0.91 
1xrk_A 2zhp_A  1.50    120  1.60    120  96.7  0.56  0.97  0.99  0.99 
4c2m_I 4c3i_I  2.80    124  3.00    124 100.0  1.49  0.96  0.90  0.90 
4max_A 4l2m_A  1.44    123  2.25    123 100.0  2.52  0.94  0.80  0.80 
1p9y_A 1oms_A  2.15    117  2.30    115  99.1  1.72  0.98  0.89  0.91 
5e56_A 1dqt_A  1.50    116  2.00    117 100.0  1.22  1.00  0.94  0.93 
1ygt_A 2pg1_E  1.70    104  2.80    104 100.0  1.26  1.00  0.90  0.90 
3ne5_A 4dnt_A  2.90   1028  3.10   1031  99.9  0.27  1.00  1.00  1.00 
4pa0_A 4p7h_A  2.25    974  3.20    971  99.7  1.16  0.99  0.97  0.98 
3m62_A 2qiz_A  2.40    955  2.56    943  99.8  1.89  0.97  0.95  0.97 
1c7s_A 1qba_A  1.80    858  1.85    858  99.7  0.39  1.00  1.00  1.00 
1pj5_A 3gsi_A  1.61    827  2.00    827  99.9  0.21  1.00  1.00  1.00 
2xsg_A 4aq0_A  2.00    765  2.09    765 100.0  0.09  1.00  1.00  1.00 
4are_A 2y3u_A  2.19    678  2.55    679 100.0  0.36  1.00  1.00  0.99 
2xau_A 3kx2_A  1.90    745  2.20    755 100.0  0.32  0.98  1.00  0.99 
3ott_A 3va6_A  2.30    737  2.80    747  99.5  0.39  1.00  1.00  0.99 
3aml_A 3vu2_A  1.70    693  2.23    692  99.9  1.05  1.00  0.99  0.99 
2nut_B 3egd_B  2.30    729  2.70    731  99.9  0.27  1.00  1.00  1.00 
3fed_A 3ff3_A  1.29    690  1.37    689 100.0  0.12  1.00  1.00  1.00 
3f6k_A 4po7_A  2.00    657  2.66    658  99.8  0.82  1.00  0.98  0.98 
3ig5_A 3lvv_A  2.10    671  2.20    672 100.0  0.16  1.00  1.00  1.00 
4yj1_A 4yix_A  2.05    600  2.60    579  99.7  0.78  1.00  0.96  0.99 
4l6x_A 4l0g_A  1.70    627  2.00    627 100.0  0.24  1.00  1.00  1.00 
4wzi_A 4x0f_A  2.58    412  3.22    411 100.0  0.47  1.00  0.98  0.98 
3grl_A 3gq2_A  2.00    601  2.18    614 100.0  1.56  0.99  0.97  0.95 
1lla_A 1nol_A  2.18    600  2.40    607 100.0  0.22  1.00  1.00  0.99 
3hrz_A 3frp_A  2.20    614  2.61    602 100.0  0.55  1.00  0.98  1.00 
3w1b_A 3w5o_A  2.40    589  2.84    577 100.0  1.16  1.00  0.96  0.98 
1epu_A 1fvh_A  2.40    546  2.80    546 100.0  1.20  0.97  0.98  0.98 
3qvp_A 1cf3_A  1.20    581  1.90    581 100.0  0.39  1.00  1.00  1.00 
4dmv_A 3ss1_A  1.50    537  2.20    537 100.0  1.51  1.00  0.97  0.97 
2f48_A 1kzh_A  2.11    551  2.55    550 100.0  0.47  1.00  1.00  1.00 
3au4_A 3pzd_A  1.90    524  2.50    498  99.4  1.90  0.97  0.90  0.95 
3l0q_A 3gg4_A  1.61    541  2.00    537 100.0  0.25  1.00  0.99  1.00 
4k3j_B 4o3t_B  2.80    499  2.99    499  99.8  2.03  0.96  0.93  0.93 
3ljk_A 3q7i_A  1.48    543  1.54    541 100.0  0.61  1.00  0.99  0.99 
3cuz_A 3cv2_A  1.04    529  1.40    523 100.0  0.78  1.00  0.98  0.99 
3pqs_A 4o49_A  2.10    504  2.50    500  99.8  0.39  1.00  0.99  1.00 
3v5r_A 3v2u_C  2.10    499  2.10    516 100.0  3.37  0.91  0.86  0.83 
4b0t_A 4bjr_A  2.16    470  2.80    500  99.6  1.58  1.00  0.89  0.84 
3fip_A 2vqi_A  3.15    436  3.20    477  99.1  1.01  0.99  0.98  0.90 
3ilw_A 3ifz_A  1.60    464  2.70    487 100.0  1.48  1.00  0.96  0.91 
1dbg_A 1ofl_A  1.70    481  1.70    480  99.8  0.27  1.00  1.00  1.00 
1gwe_A 1hbz_A  0.88    498  1.50    498  99.8  0.18  1.00  1.00  1.00 
3b6h_A 2iag_A  1.62    469  2.15    471 100.0  0.78  1.00  0.99  0.99 
4wxp_A 3rvb_A  2.08    445  2.20    443  98.9  0.32  0.99  0.99  1.00 
4idh_A 4iee_A  1.69    451  1.89    452 100.0  0.27  1.00  1.00  0.99 
2ga9_D 3owg_A  2.30    445  2.86    457 100.0  0.88  1.00  0.99  0.96 
3qne_A 3qo8_A  2.00    441  2.00    441  99.8  0.44  0.99  0.99  0.99 
1wd3_A 2d44_A  1.75    482  2.30    482  99.8  0.21  1.00  1.00  1.00 
2xry_A 4cdn_A  1.50    458  1.90    463 100.0  1.16  0.96  0.97  0.96 
4plp_A 4tvb_A  1.49    475  1.69    475 100.0  0.49  1.00  1.00  1.00 
4l2h_A 4epp_A  1.46    436  1.95    439  99.8  0.39  0.99  1.00  0.99 
3drw_A 1u2x_A  1.90    460  2.00    450  99.8  0.58  1.00  0.97  0.99 
3wnz_A 3wo0_A  1.90    465  2.00    465 100.0  0.27  1.00  1.00  1.00 
4qdi_A 4ziy_A  1.80    457  1.85    446  99.5  0.82  0.99  0.96  0.98 
4ylf_B 4yry_B  2.30    468  2.40    468 100.0  0.68  1.00  0.99  0.99 
4n75_A 4c4v_A  2.60    379  3.00    445  98.9  1.08  0.98  0.93  0.80 
4zeo_A 5dbo_A  2.55    270  3.00    315 100.0  1.02  1.00  0.97  0.84 
3zm6_A 2am1_A  1.84    454  2.50    454 100.0  0.56  1.00  1.00  1.00 
3guu_A 2veo_A  2.10    431  2.20    430  99.1  0.34  0.99  1.00  1.00 
4znm_A 4zxw_A  2.00    442  2.19    443 100.0  0.38  1.00  1.00  1.00 
2rkv_A 3b2s_A  1.60    443  1.92    448 100.0  0.17  1.00  0.99  0.98 
4x4w_A 1ou5_A  1.90    398  3.40    344  99.4  1.39  0.95  0.81  0.94 
3irp_X 3is0_X  1.50    418  1.75    392 100.0  1.67  0.96  0.90  0.96 
1b0z_A 1c7q_A  2.30    442  2.30    442 100.0  0.22  1.00  1.00  1.00 
1ux5_A 1y64_B  2.50    411  3.05    411 100.0  1.35  0.99  0.85  0.85 
2y27_A 2y4n_A  1.60    425  1.92    426 100.0  0.71  1.00  0.99  0.98 
3nrs_A 3n2a_A  1.80    401  1.90    406  99.7  0.59  1.00  0.99  0.98 
4m9d_A 4m0g_A  1.82    423  2.15    421 100.0  1.94  1.00  0.92  0.92 
2bas_A 2w27_A  2.61    402  2.80    401 100.0  0.51  1.00  0.99  1.00 
3bzm_A 2eua_A  1.95    429  2.50    428 100.0  0.92  1.00  0.98  0.99 
4ohx_A 4oi2_A  1.98    399  2.60    398 100.0  0.61  1.00  0.99  0.99 
2puz_A 2gok_A  1.83    404  1.87    404 100.0  0.20  1.00  1.00  1.00 
2yw2_A 2yya_A  1.80    423  2.40    423 100.0  0.58  1.00  0.99  0.99 
4w4t_A 4u7w_A  1.84    390  1.90    390  99.7  0.60  1.00  0.99  0.99 
4ja8_A 1lwd_A  1.55    416  1.85    413  96.8  3.21  0.95  0.86  0.87 
4hpq_C 4p1w_C  3.06    396  3.20    399  99.2  1.17  0.96  0.98  0.97 
4eoz_B 4ap2_B  2.40    302  2.80    359 100.0  1.08  1.00  0.98  0.83 
4xfj_A 4u7j_A  1.55    395  1.75    396 100.0  0.39  1.00  0.99  0.99 
3kd8_A 3idd_A  2.60    367  2.80    364  99.7  0.95  1.00  0.97  0.98 
2hy7_A 3cv3_A  1.90    373  2.25    369  99.7  0.42  1.00  0.99  1.00 
5c1z_A 5c23_A  1.79    384  2.37    384  99.7  0.58  1.00  0.99  0.99 
1zee_A 2nwb_A  2.31    363  2.40    379 100.0  0.71  1.00  0.99  0.95 
4mpt_A 4q6w_A  1.75    374  1.84    376 100.0  0.54  1.00  0.99  0.99 
2oln_A 3hzl_A  1.15    385  1.55    394  99.7  1.71  1.00  0.95  0.93 
2pw0_A 2pvz_A  1.57    386  1.97    386 100.0  0.76  1.00  0.99  0.98 
2qdf_A 2qcz_A  2.20    318  2.70    310 100.0  1.18  1.00  0.94  0.97 
2wfp_A 3h1w_A  1.67    389  1.94    390 100.0  0.19  1.00  1.00  0.99 
3m31_A 1rp4_A  1.85    357  2.20    374  99.2  0.61  0.99  0.99  0.95 
4dq6_A 4dgt_A  1.50    388  1.55    387 100.0  0.27  1.00  1.00  1.00 
4yy8_A 4zgc_A  1.81    373  2.50    372 100.0  0.26  1.00  0.99  1.00 
4fkz_A 1o6c_A  1.69    384  2.90    356 100.0  2.71  0.87  0.79  0.85 
3gnf_B 3gf5_A  2.10    365  2.50    378 100.0  1.34  0.98  0.97  0.93 
1qo0_A 1qnl_A  2.25    373  2.70    368  99.7  1.04  1.00  0.97  0.98 
3ulq_A 4i9e_A  2.30    376  2.40    383 100.0  1.87  1.00  0.94  0.93 
2ztj_A 3a9i_A  1.80    312  1.80    347  98.4  1.72  0.99  0.93  0.84 
3c3r_A 2oew_A  2.02    357  2.55    358 100.0  0.73  1.00  0.99  0.99 
3hrz_C 3frp_B  2.20    362  2.61    343 100.0  3.01  0.87  0.81  0.85 
4uwm_A 5aec_A  1.90    362  1.93    364 100.0  0.41  1.00  0.99  0.99 
3cbl_A 3bkb_A  1.75    356  1.78    373  99.7  1.04  1.00  0.97  0.93 
4auk_A 4atn_A  1.90    355  1.95    356  99.7  0.78  1.00  0.99  0.99 
1o2d_A 1vhd_A  1.30    359  1.60    361  99.7  0.49  1.00  1.00  0.99 
4lv5_A 3q60_A  1.70    350  1.72    350 100.0  0.81  1.00  0.98  0.98 
2nyd_A 3lnl_A  2.00    300  2.00    307  99.7  0.26  1.00  1.00  0.98 
4l9p_A 4mbg_A  1.45    335  1.74    335 100.0  0.18  1.00  1.00  1.00 
1lc5_A 1lkc_A  1.46    355  1.80    355 100.0  0.66  1.00  0.98  0.98 
1yrt_A 1zot_A  2.10    351  2.20    351 100.0  0.41  1.00  1.00  1.00 
1px5_A 4rwq_A  1.74    327  3.10    346 100.0  0.95  1.00  0.98  0.93 
1jl0_A 1msv_A  1.50    310  1.75    319  99.0  0.52  0.99  0.99  0.96 
3tbd_A 3zyg_A  1.80    331  2.20    322 100.0  1.04  1.00  0.96  0.98 
1fcq_A 2j88_A  1.60    314  2.60    319 100.0  0.78  1.00  0.99  0.97 
1x7d_A 1u7h_A  1.60    340  1.80    341 100.0  0.08  1.00  1.00  1.00 
3m84_A 3qty_A  1.70    348  1.80    348 100.0  1.23  1.00  0.97  0.97 
4gqb_B 4x60_B  2.06    303  2.35    310 100.0  0.41  0.99  0.99  0.97 
2foz_A 2g4k_A  1.60    339  1.82    339  99.7  0.28  1.00  1.00  1.00 
4yl8_A 1ef1_A  1.50    296  1.90    294  99.7  1.11  0.99  0.96  0.97 
1jx6_A 1zhh_A  1.50    338  1.94    344 100.0  2.98  0.84  0.84  0.83 
3b4n_A 3b8y_A  1.45    314  2.30    304  99.7  0.54  0.99  0.96  0.99 
2xyq_A 3r24_A  2.00    287  2.00    292 100.0  0.62  0.99  0.99  0.97 
3rui_A 3vh3_A  1.91    328  2.00    320  99.4  1.10  0.99  0.96  0.99 
4xzz_A 4y4v_A  2.03    316  2.04    315 100.0  0.15  1.00  1.00  1.00 
1y3t_A 2h0v_A  2.40    330  2.60    335  99.4  0.78  0.92  0.98  0.97 
4bfa_A 3w9z_A  1.65    317  2.10    290  99.7  0.57  0.98  0.91  0.99 
3k2o_A 3ld8_A  1.75    335  2.70    334 100.0  1.08  1.00  0.97  0.98 
2pig_A 2f9c_A  2.38    310  2.80    320  99.7  0.47  1.00  0.99  0.96 
1sz2_A 1q18_A  2.20    319  2.36    320 100.0  1.81  0.99  0.93  0.93 
4chi_A 4uug_A  1.27    320  1.60    321 100.0  0.26  1.00  1.00  1.00 
1xku_A 1xec_A  2.15    305  2.30    305 100.0  0.34  1.00  1.00  1.00 
2q4a_A 1y0z_A  2.39    321  2.40    321 100.0  0.39  1.00  1.00  1.00 
4i1f_A 4bm9_A  1.58    306  2.25    301  99.7  3.19  0.93  0.80  0.81 
1qlw_A 2wkw_A  1.09    318  2.03    315 100.0  0.43  1.00  0.99  1.00 
2xm5_A 2xlq_A  1.85    311  2.22    316  99.7  0.26  1.00  0.99  0.98 
3pms_A 1pgs_A  1.57    312  1.80    311  98.1  0.49  0.98  0.99  1.00 
1rm6_B 1sb3_B  1.60    323  2.20    323 100.0  0.13  1.00  1.00  1.00 
4psw_A 1bob_A  2.10    316  2.30    306 100.0  1.17  1.00  0.94  0.97 
3ie7_A 3hic_A  1.60    309  2.02    306 100.0  0.78  1.00  0.97  0.98 
4nv0_A 4nwi_A  1.65    299  2.05    298 100.0  0.33  1.00  0.99  1.00 
3t5v_A 4trq_A  2.90    299  3.10    299 100.0  0.77  1.00  0.99  0.99 
4rlz_A 4rm0_A  1.19    306  2.00    307 100.0  0.58  1.00  0.99  0.99 
2q4z_A 2gu2_A  1.80    307  1.80    307 100.0  0.39  1.00  1.00  1.00 
2dpl_A 3a4i_A  1.43    287  1.79    286 100.0  0.31  1.00  0.99  1.00 
1zdy_A 1zb6_A  1.44    301  1.95    301 100.0  0.29  1.00  1.00  1.00 
3wyn_A 3vis_A  1.68    260  1.76    261 100.0  0.18  1.00  1.00  1.00 
1h1n_A 1gzj_A  1.12    305  1.62    304  98.7  0.22  0.99  1.00  1.00 
4ydr_A 5avo_A  1.60    304  1.80    299  99.7  0.27  1.00  0.98  1.00 
3dxl_A 3dy9_A  1.30    299  1.70    298 100.0  0.31  1.00  0.99  1.00 
4rk4_A 4wxe_A  1.32    270  1.50    278 100.0  1.03  1.00  0.98  0.95 
3jyo_A 2nlo_A  1.00    282  1.64    281 100.0  0.48  1.00  0.99  0.99 
1m6y_A 1n2x_A  1.90    293  1.90    287 100.0  0.53  1.00  0.97  0.99 
3t9w_A 3ta4_D  1.50    270  2.35    273 100.0  0.42  1.00  1.00  0.98 
4d4z_A 4d50_A  1.70    288  1.70    290 100.0  0.74  0.99  0.99  0.98 
2pmi_B 2pk9_B  2.90    213  2.91    214 100.0  0.30  1.00  1.00  0.99 
3md7_A 3qh8_A  1.27    270  1.60    272 100.0  0.12  1.00  1.00  0.99 
3h8v_A 3guc_A  2.00    231  2.25    242 100.0  0.21  1.00  0.99  0.95 
4kvg_B 3tca_A  1.65    246  2.35    246  99.6  0.71  1.00  0.99  0.99 
1qex_A 1s2e_A  2.30    288  2.30    288 100.0  0.55  1.00  0.94  0.94 
1gvn_B 3q8x_B  1.95    273  2.70    272 100.0  0.25  1.00  0.99  0.99 
4gxb_A 4tkn_A  1.80    263  3.00    256 100.0  1.20  1.00  0.94  0.96 
3uue_A 4zre_A  1.45    279  2.00    279  99.6  0.40  1.00  1.00  1.00 
3wsc_A 3at7_A  1.99    251  2.10    251 100.0  0.48  1.00  0.99  0.99 
3c5n_A 2fim_A  1.80    231  1.90    224  99.6  0.51  1.00  0.96  0.99 
4ylf_A 4yry_A  2.30    276  2.40    276 100.0  1.02  1.00  0.98  0.98 
3hv8_A 4ag0_A  1.45    242  2.30    250 100.0  1.26  1.00  0.97  0.94 
5dly_A 4kvz_A  1.50    266  1.75    269 100.0  1.34  1.00  0.97  0.96 
2og4_A 4ilg_C  2.00    249  2.10    245 100.0  0.98  1.00  0.96  0.98 
4kt6_A 3pnt_A  1.71    254  2.80    250  98.8  0.55  0.99  0.98  0.99 
4onw_A 4op4_A  1.65    265  1.65    263 100.0  0.37  1.00  0.99  1.00 
4z3t_A 4ayn_A  1.62    249  2.06    125  99.2  0.83  0.97  0.48  0.94 
4hi0_B 3sf5_B  2.35    255  2.50    261 100.0  0.58  1.00  0.99  0.97 
3def_A 3bb4_A  1.96    244  2.85    240  99.2  0.57  0.99  0.97  0.99 
2z4u_A 2qes_A  1.10    261  1.24    261 100.0  0.16  1.00  1.00  1.00 
4p8i_A 4pa5_A  1.85    242  1.86    242 100.0  0.18  1.00  1.00  1.00 
2wr8_A 1wu8_A  1.77    258  2.60    256 100.0  0.73  1.00  0.97  0.98 
1zvt_A 4mn4_A  1.70    245  2.30    246 100.0  1.07  1.00  0.97  0.96 
5byk_A 4mub_A  1.28    253  1.75    256 100.0  0.13  1.00  1.00  0.99 
3oii_A 2v3j_A  1.85    216  2.00    217 100.0  0.45  1.00  0.98  0.97 
4a29_A 4pa8_A  1.10    247  1.20    236  93.6  1.16  0.94  0.92  0.96 
4cru_A 4ct7_A  1.65    242  1.90    237  98.3  0.59  0.98  0.97  0.99 
2vqp_A 4v23_A  1.60    255  1.70    255  99.2  0.47  0.99  0.99  0.99 
1vhy_A 1nxz_A  1.90    241  2.00    246  99.2  0.71  0.99  0.99  0.97 
4i9x_A 4jm0_A  2.10    187  3.25    175  98.8  0.92  0.99  0.90  0.96 
3md9_A 3nu1_A  1.50    253  2.50    254 100.0  1.30  1.00  0.96  0.95 
2bh1_A 1w97_L  2.40    238  2.70    230 100.0  0.88  0.95  0.94  0.98 
2bu3_A 2btw_A  1.40    200  2.00    210 100.0  0.53  1.00  0.99  0.94 
3pa8_A 3pee_A  2.00    245  2.10    244 100.0  0.28  1.00  0.99  1.00 
3gne_A 3a0n_A  1.20    243  1.45    242 100.0  0.26  1.00  0.99  1.00 
3hrz_B 3frp_G  2.20    233  2.61    215 100.0  0.93  0.98  0.90  0.97 
3l2b_A 3l31_A  2.27    233  2.30    234 100.0  1.11  1.00  0.96  0.96 
2wje_A 3qy8_A  1.90    244  2.00    243 100.0  0.27  1.00  0.99  1.00 
4bq6_D 4ui2_D  2.30    148  3.15    156 100.0  0.66  1.00  0.98  0.93 
1zat_A 2hkl_A  2.40    248  2.60    248  99.6  0.40  1.00  1.00  1.00 
2zos_A 1wzc_A  1.70    238  1.90    234 100.0  0.82  1.00  0.97  0.98 
2nxv_A 2qgi_A  1.10    249  1.65    248 100.0  0.15  1.00  1.00  1.00 
4olt_A 4qwp_A  1.59    236  1.70    237  99.6  0.40  1.00  1.00  0.99 
3m4i_A 3ig0_A  1.95    190  2.10    185 100.0  0.31  1.00  0.97  1.00 
3kmh_A 3mpb_A  1.58    219  1.91    226 100.0  0.11  1.00  1.00  0.97 
4e9j_A 4ec5_A  2.03    217  2.20    218  99.5  0.26  0.99  1.00  0.99 
3ed5_A 3i76_A  1.72    232  2.00    223 100.0  0.41  1.00  0.96  0.99 
3eto_A 3l95_X  2.00    232  2.19    230 100.0  1.48  0.99  0.93  0.94 
1hw1_A 1h9g_A  1.50    226  2.10    223 100.0  1.67  1.00  0.92  0.93 
1sqs_A 2oys_A  1.50    232  2.00    230 100.0  0.81  1.00  0.98  0.98 
2hje_A 1zhh_B  1.70    210  1.94    208  99.5  0.74  0.99  0.97  0.98 
3zbo_A 1t06_A  1.58    236  1.90    235 100.0  0.58  1.00  0.99  0.99 
1va0_A 1v9a_A  1.97    221  2.00    219 100.0  0.44  1.00  0.98  0.99 
3fx3_A 3h3z_A  2.20    218  2.35    226 100.0  0.40  1.00  0.99  0.96 
1qb7_A 1qcc_A  1.50    236  1.98    236 100.0  0.25  1.00  1.00  1.00 
2jfr_A 2v06_A  0.83    234  1.05    234 100.0  0.41  1.00  1.00  1.00 
2yhc_A 3q5m_A  1.80    209  2.60    210  99.5  1.28  0.99  0.91  0.91 
1l6r_A 1kyt_A  1.40    225  1.70    225 100.0  0.13  1.00  1.00  1.00 
2yyv_A 2yzo_A  1.65    223  1.85    223 100.0  0.30  1.00  1.00  1.00 
3dgs_A 3knq_A  1.90    186  2.13    189  96.7  0.69  0.97  0.96  0.95 
5brl_A 1jss_A  2.00    210  2.20    199  98.5  1.00  0.96  0.92  0.97 
3toc_A 3v7f_A  2.20    210  2.90    217 100.0  0.24  1.00  1.00  0.97 
2hl9_A 2hkp_A  1.90    217  2.10    218 100.0  0.43  0.99  0.99  0.98 
2f2g_A 2q4x_A  2.10    215  2.10    215 100.0  0.51  1.00  0.99  0.99 
2i74_A 2g9f_A  1.75    180  1.90    180 100.0  0.37  1.00  0.99  0.99 
3r6d_A 4hng_A  1.25    215  1.50    217 100.0  0.76  0.97  0.98  0.97 
2wz1_A 3uvj_B  1.63    197  2.08    196  99.0  0.46  0.99  0.98  0.98 
4zil_A 4nxi_A  1.51    210  1.70    194 100.0  1.56  0.97  0.85  0.93 
2b5i_B 4gs7_B  2.30    196  2.35    192  99.5  0.61  1.00  0.97  0.99 
3ea6_A 2ntt_A  0.92    215  1.56    217  99.1  0.29  0.99  1.00  0.99 
3ano_A 3wo5_A  1.89    158  2.79    158  99.4  0.24  0.99  1.00  1.00 
4qpt_A 3tyt_A  1.35    215  1.60    204 100.0  0.99  1.00  0.92  0.97 
4oki_A 1pqw_A  1.50    181  2.66    183  99.4  0.34  0.99  1.00  0.98 
1bqu_A 1pvh_A  2.00    208  2.50    201 100.0  0.75  0.99  0.94  0.97 
2a33_A 2q4o_A  1.95    175  1.95    175 100.0  0.52  1.00  0.99  0.99 
2vns_A 2vq3_A  2.00    180  2.00    181 100.0  0.95  1.00  0.99  0.98 
3ne0_A 3pbc_A  1.00    208  1.38    208 100.0  0.29  1.00  1.00  1.00 
4wve_A 3tiq_A  1.60    214  1.87    210  92.4  2.04  0.92  0.87  0.89 
2eng_A 1hd5_A  1.50    206  1.66    205  98.5  0.35  0.98  1.00  1.00 
2p6w_A 2p72_A  1.60    206  2.00    199 100.0  0.32  1.00  0.96  1.00 
2w1j_A 2wts_A  1.24    195  1.30    197  99.5  0.32  0.99  1.00  0.99 
3toj_A 4x8n_A  2.07    196  2.10    176  99.4  0.34  0.99  0.89  1.00 
1qcs_A 1qdn_A  1.90    195  2.30    189 100.0  1.13  1.00  0.93  0.96 
3ltj_A 4jw2_B  1.80    191  1.90    190 100.0  0.89  1.00  0.96  0.97 
4iv1_A 5d8a_A  2.10    191  2.40    190 100.0  0.10  1.00  0.99  1.00 
1sxr_A 1s2j_A  1.56    173  2.20    169 100.0  0.49  1.00  0.97  0.99 
2hra_A 2hsm_A  1.90    180  3.00    178 100.0  1.08  1.00  0.96  0.97 
2z8l_A 1m4v_A  1.65    192  1.90    196 100.0  0.89  1.00  0.95  0.94 
3q1p_A 3q4i_A  1.80    201  2.50    204 100.0  0.24  1.00  1.00  0.98 
3rlo_A 3b6y_A  1.80    196  2.35    185 100.0  0.84  1.00  0.92  0.98 
4xba_A 3sp4_A  1.50    199  1.80    202 100.0  1.33  1.00  0.97  0.96 
3hy3_A 3hxt_A  1.80    196  1.90    195 100.0  0.36  1.00  0.99  0.99 
3mxo_A 3o0t_A  1.70    188  1.90    193 100.0  0.79  0.99  0.98  0.96 
2vq5_A 2vne_A  2.09    173  2.72    173 100.0  0.32  1.00  0.98  0.98 
1pvm_A 2qh1_A  1.50    178  2.00    179 100.0  0.12  1.00  1.00  0.99 
4g6d_B 4g94_B  2.00    198  2.00    198 100.0  0.00  1.00  1.00  1.00 
2rj2_A 2e33_A  1.70    185  2.70    175  98.9  1.05  0.98  0.92  0.97 
4dlh_A 4fj4_A  1.90    177  2.10    176 100.0  0.48  1.00  0.97  0.98 
4glq_A 3vv4_A  1.77    149  2.00    153  99.3  2.37  0.99  0.88  0.86 
3frq_A 3g56_A  1.76    185  2.10    180 100.0  1.08  0.99  0.93  0.95 
3l9q_A 3q36_A  1.70    171  2.50    178  98.8  1.97  0.90  0.86  0.83 
4kwa_A 4nel_A  1.80    193  2.05    189 100.0  0.73  1.00  0.96  0.98 
1iam_A 1ic1_A  2.10    185  3.00    190  98.4  1.06  0.98  0.97  0.95 
1pxv_A 1y4h_A  1.80    183  1.93    173  99.4  0.50  0.99  0.94  0.99 
4c1w_A 4zxk_A  1.84    188  1.84    188 100.0  0.47  1.00  0.99  0.99 
1o3x_A 1nwm_X  2.10    112  2.40    105 100.0  1.24  0.96  0.85  0.90 
3kta_A 1xew_X  1.63    164  2.00    147 100.0  1.69  0.92  0.81  0.90 
2vty_A 4d2m_A  2.10    144  2.10    135  99.2  2.03  0.98  0.80  0.85 
3l00_A 3kzz_A  1.70    156  1.89    158 100.0  0.43  1.00  0.99  0.98 
2f5j_A 2aql_A  2.20    157  2.30    158  99.4  0.70  0.99  0.98  0.97 
5dd8_A 2fbk_A  2.05    156  2.30    156  99.4  0.49  0.99  0.99  0.99 
3bwz_A 1zv9_A  1.20    171  1.28    172 100.0  0.84  1.00  0.96  0.95 
1f5m_A 3ko6_A  1.90    176  2.55    176 100.0  0.41  1.00  0.99  0.99 
1oh4_A 1of3_A  1.35    174  2.00    176 100.0  0.71  1.00  0.97  0.96 
2ia1_A 3i0t_A  1.59    169  2.27    170 100.0  0.15  1.00  1.00  0.99 
4un1_B 4czd_B  1.97    159  2.23    159 100.0  0.92  1.00  0.98  0.98 
2d4u_A 3atp_A  1.95    167  2.50    151 100.0  1.12  1.00  0.85  0.94 
4n7c_A 3ebk_A  1.75    174  1.90    165 100.0  0.51  0.99  0.94  0.99 
4p0t_A 4wau_A  1.49    148  2.20    154 100.0  0.60  1.00  0.99  0.95 
2ej8_A 2ela_A  1.84    133  2.00    131 100.0  1.11  0.99  0.93  0.94 
1np6_A 1p9n_A  1.90    158  2.80    162 100.0  0.88  0.99  0.96  0.94 
3kb2_A 2axp_A  2.20    171  2.50    172 100.0  0.81  1.00  0.98  0.97 
3tvq_A 2rer_A  1.67    152  1.90    155 100.0  0.41  1.00  0.99  0.97 
3kta_B 1xew_Y  1.63    171  2.00    160 100.0  1.67  0.98  0.85  0.90 
2yg2_A 2wew_A  1.70    163  1.95    170 100.0  1.31  0.94  0.95  0.91 
3jyb_A 2xbz_A  2.04    138  2.65    132 100.0  1.52  0.99  0.88  0.92 
4dq9_A 2qv8_A  1.59    149  2.00    144 100.0  0.71  1.00  0.93  0.96 
2zca_A 4h7a_A  1.80    156  2.60    156 100.0  0.51  1.00  0.99  0.99 
4dui_A 4lnu_D  1.16    164  2.19    157  99.4  1.27  1.00  0.91  0.94 
1od3_A 1o8s_A  1.00    132  1.15    132 100.0  0.13  1.00  1.00  1.00 
3cz6_A 3owt_A  1.85    151  2.00    148 100.0  0.92  1.00  0.95  0.97 
1nyk_A 3fou_A  1.31    156  2.10    156 100.0  0.33  1.00  1.00  1.00 
3da0_A 3d8m_A  1.65    132  3.35    149 100.0  0.43  1.00  0.99  0.88 
4apo_A 4aif_A  1.90    142  2.01    144 100.0  0.45  1.00  0.99  0.98 
4ihz_A 4ii0_A  1.50    163  1.75    163 100.0  0.46  1.00  0.99  0.99 
1vjl_A 1sj5_A  1.90    143  2.80    143  99.3  0.40  0.99  0.99  0.99 
1wkq_A 1tiy_A  1.17    158  2.50    157 100.0  1.03  1.00  0.94  0.95 
3cxk_A 3cez_A  1.70    131  2.10    130 100.0  0.16  1.00  0.99  1.00 
4yg0_A 4yfz_A  1.28    164  1.50    162 100.0  0.64  1.00  0.97  0.98 
3fh3_A 3fgg_A  2.10    146  2.30    147  96.6  2.12  0.82  0.85  0.85 
3urr_A 4gqx_A  1.40    152  3.00    151  99.3  0.90  0.99  0.98  0.98 
2wmm_A 4mn4_C  2.30    162  2.30    159  98.1  0.94  0.98  0.95  0.96 
4wh5_A 4fo1_A  1.82    158  2.15    158 100.0  0.79  1.00  0.98  0.98 
1rm6_C 1sb3_C  1.60    157  2.20    161 100.0  0.74  1.00  0.99  0.97 
4zeq_A 2vm6_A  1.80    149  2.20    144 100.0  1.17  0.99  0.92  0.95 
1ntv_A 1nu2_A  1.50    152  1.90    152 100.0  0.16  1.00  1.00  1.00 
4agk_A 4uon_A  1.81    152  1.81    154 100.0  0.52  1.00  0.95  0.94 
3ii2_A 3ild_A  2.00    150  3.10    148  99.3  0.67  0.99  0.97  0.98 
2fbl_A 3typ_A  1.90    144  1.90    146 100.0  0.13  1.00  0.99  0.98 
4xk8_F 3lw5_F  2.80    151  3.30    154  98.7  2.34  0.95  0.84  0.83 
2qiy_A 1zx2_A  1.69    134  2.10    130 100.0  0.85  1.00  0.89  0.92 
1zkr_A 2ejn_A  1.64    146  1.64    146 100.0  0.57  1.00  0.99  0.99 
1xri_A 2q47_A  3.30    151  3.30    151 100.0  0.65  1.00  0.98  0.98 
5c79_A 5c6r_A  1.60    104  1.80    110 100.0  1.31  1.00  0.94  0.89 
1nb0_A 1p4m_A  1.70    147  1.80    147 100.0  0.14  1.00  1.00  1.00 
1v96_A 1ye5_A  1.75    146  2.00    142 100.0  0.53  0.98  0.95  0.97 
1yvi_A 2q4f_A  2.00    140  2.00    140 100.0  0.59  1.00  0.99  0.99 
3o0g_D 1h4l_D  1.95    149  2.65    147 100.0  0.59  1.00  0.97  0.99 
3f08_A 3cnw_A  2.20    137  2.48    142  96.4  0.57  0.96  0.98  0.95 
3rkc_A 4plj_A  1.79    147  2.30    148 100.0  0.53  1.00  0.99  0.99 
4ra9_B 4nje_B  2.05    128  2.50    127 100.0  0.29  1.00  0.99  1.00 
2v0u_A 2v1b_A  1.40    146  1.55    144 100.0  0.27  1.00  0.98  1.00 
1x99_A 1xi0_A  1.40    145  2.00    143  97.9  0.33  0.98  0.98  0.99 
1vmh_A 1xbf_A  1.31    129  2.00    131 100.0  0.43  1.00  0.99  0.98 
4nbx_A 2f6e_A  1.75    143  1.85    125  99.2  1.43  0.97  0.78  0.88 
4a6q_A 4a8x_C  1.50    143  1.90    125 100.0  1.12  0.99  0.83  0.95 
1z1a_A 1zbx_B  2.50    117  2.50    120  99.1  0.85  0.98  0.95  0.93 
2v8f_A 2vk3_A  1.10    138  1.70    142  96.4  0.79  0.96  0.97  0.94 
1kq6_A 1o7k_A  1.18    140  2.00    124 100.0  1.36  0.95  0.82  0.92 
2ar5_A 2red_A  1.80    117  2.10    114 100.0  0.30  1.00  0.97  0.99 
4rbr_A 4q77_A  1.70    131  1.77    125 100.0  0.37  1.00  0.93  0.98 
1nu0_A 1nmn_A  1.60    131  2.30    120  98.3  0.89  0.98  0.89  0.97 
2ov7_A 2oum_A  2.30    134  2.55    129 100.0  1.26  1.00  0.91  0.95 
4dgf_A 3oir_A  1.60    122  1.85    122 100.0  0.11  1.00  1.00  1.00 
4afm_A 4aek_A  1.25    127  1.75    127 100.0  0.35  1.00  0.99  0.99 
2xw6_A 2x8w_A  1.08    130  1.95    125 100.0  1.44  0.98  0.91  0.95 
3rpj_A 4q11_A  1.90    126  1.95    126 100.0  0.57  0.99  0.97  0.97 
1y5h_A 1xkf_A  1.50    123  1.90    120 100.0  0.72  1.00  0.95  0.97 
2f5g_A 2f4f_A  1.70    130  1.80    130 100.0  0.40  1.00  0.99  0.99 
2e8e_A 2egt_A  1.70    132  2.00    132 100.0  0.41  1.00  0.99  0.99 
1elr_A 3esk_A  1.90    128  2.05    128 100.0  0.21  1.00  1.00  1.00 
3ct6_A 3cr3_C  1.10    130  2.10    121 100.0  0.61  1.00  0.91  0.98 
3iqc_A 3k1i_A  2.70    119  2.70    106 100.0  0.78  1.00  0.86  0.96 
4xpx_A 4xq1_A  1.03    130  1.40    131  99.2  0.14  0.99  1.00  0.99 
1nep_A 2hka_A  1.70    130  1.81    130 100.0  0.76  1.00  0.97  0.97 
4mv2_A 4q29_A  1.35    121  1.35    121 100.0  0.23  1.00  1.00  1.00 
1p5t_A 1uef_A  2.35    107  2.50    105 100.0  1.30  1.00  0.94  0.96 
2frh_A 2fnp_A  2.50    127  2.60    122  99.2  1.31  0.98  0.90  0.94 
4zgm_A 3c5t_A  1.80    100  2.10    104 100.0  0.94  1.00  0.96  0.92 
3k63_A 3jvc_A  2.49    120  2.69    116 100.0  0.55  1.00  0.95  0.98 
2fj8_A 1c2a_A  1.19    120  1.90    120 100.0  0.31  1.00  0.99  0.99 
2qhq_A 2qm2_A  1.76    115  2.09    118 100.0  0.47  1.00  0.97  0.94 
3e8o_A 4npo_A  1.40    102  1.47    102 100.0  0.50  1.00  0.99  0.99 
1gu2_A 1oae_A  1.19    124  1.95    124 100.0  0.32  1.00  0.99  0.99 
4c9y_A 4ca0_A  2.01    123  2.26    119 100.0  0.60  1.00  0.94  0.97 
4a0e_A 4d9v_A  2.04    108  2.52    107 100.0  0.28  1.00  0.99  1.00 
1vjh_A 2q3q_A  2.10    120  2.10    120 100.0  0.37  1.00  0.99  0.99 
2ab1_A 2q4q_A  2.59    122  2.59    122 100.0  0.40  1.00  0.99  0.99 
4s3o_B 2h0d_B  2.00    105  2.50    100 100.0  1.29  0.96  0.85  0.89 
1xbi_A 3paf_A  1.45    118  1.70    117  95.7  0.46  0.96  0.98  0.99 
3wuz_A 4nfb_A  1.30    120  1.60    120  99.2  0.42  0.99  0.99  0.99 
2cbo_A 4jw3_A  1.70    115  2.60    111 100.0  0.80  1.00  0.93  0.96 
3lui_A 3fog_A  1.80    104  2.80    102  98.0  0.64  0.98  0.96  0.98 
3aj4_A 3via_A  1.00    112  1.75    112 100.0  1.10  1.00  0.96  0.96 
2qzt_A 3bdq_A  1.70    108  2.00    108 100.0  0.20  1.00  1.00  1.00 
4g9s_B 4dxz_A  0.95    111  1.25    111  98.2  0.70  0.98  0.97  0.97 
4j2c_A 1lvf_A  1.80    108  2.10    106  96.2  1.23  0.96  0.90  0.91 
1lyq_A 1ix2_A  1.50    101  1.55    102 100.0  0.95  1.00  0.93  0.92 
4u4j_A 4u59_A  2.90   1538  3.09   1537  99.8  0.46  1.00  1.00  1.00 
4pjw_A 4pk7_A  2.85    905  2.95    903  99.8  0.62  1.00  0.99  0.99 
4cvu_A 4uoj_A  1.90    913  2.50    917 100.0  0.20  1.00  1.00  1.00 
2hnh_A 2hqa_A  2.30    910  2.60    910 100.0  1.45  1.00  0.98  0.98 
4ba0_A 4b9y_A  1.85    781  1.90    780 100.0  0.10  1.00  1.00  1.00 
3bzc_A 2oce_A  2.27    730  3.10    729 100.0  3.68  0.88  0.88  0.88 
3a0o_A 3afl_A  2.11    764  2.99    766  99.9  1.66  1.00  0.97  0.97 
1u04_A 1z26_A  2.25    713  2.50    716 100.0  0.45  1.00  0.99  0.99 
2b0t_A 3mbc_A  1.75    735  1.90    735 100.0  0.39  1.00  1.00  1.00 
4rpe_A 4g32_A  1.60    658  1.75    630  99.7  0.79  1.00  0.95  0.99 
4gmo_A 5aff_A  2.10    556  3.40    568  99.6  2.20  0.97  0.91  0.89 
1olz_A 3ol2_A  2.00    622  2.99    614 100.0  1.07  1.00  0.98  0.99 
4ry3_A 4rid_A  2.80    593  3.30    615  99.0  2.51  0.95  0.93  0.89 
2zws_A 2zxc_A  1.40    630  2.20    643 100.0  1.11  1.00  0.98  0.96 
4tnd_A 4wnk_A  1.80    529  2.42    499  96.6  2.83  0.96  0.85  0.89 
4pw2_A 4pxq_A  1.90    510  2.20    516 100.0  0.99  1.00  0.99  0.98 
3b0x_A 3au2_A  1.36    575  1.40    575  99.8  0.10  1.00  1.00  1.00 
3edy_A 3ee6_A  1.85    544  2.35    529 100.0  0.89  1.00  0.96  0.99 
3n98_A 3n8t_A  1.87    550  2.40    550 100.0  0.31  1.00  1.00  1.00 
2i0k_A 1i19_A  1.60    536  1.70    541  99.8  0.41  1.00  1.00  0.99 
3iii_A 3ib3_A  1.95    556  2.05    551 100.0  0.30  1.00  0.99  1.00 
4yc4_A 4pla_A  2.58    486  2.77    483 100.0  0.32  1.00  0.99  1.00 
5c56_A 2ylm_A  2.69    528  2.70    529 100.0  3.25  1.00  0.87  0.87 
1zr6_A 3hsu_A  1.55    479  1.69    475  99.8  0.24  1.00  0.99  1.00 
3pxl_A 3fpx_A  1.20    499  1.80    499  99.8  0.26  1.00  1.00  1.00 
2fba_A 2f6d_A  1.10    492  1.60    492 100.0  0.47  1.00  1.00  1.00 
2hc9_A 2hb6_A  1.85    489  2.00    489 100.0  0.13  1.00  1.00  1.00 
1qe3_A 1c7j_A  1.50    467  1.60    485  98.5  0.84  0.98  0.99  0.95 
3vny_A 3vo0_A  1.50    466  1.90    466 100.0  0.18  1.00  1.00  1.00 
5cr6_D 4qqq_A  1.98    467  2.50    483  99.4  3.85  0.97  0.84  0.81 
3me5_A 3lx6_A  1.75    414  2.29    368  99.7  1.15  0.96  0.85  0.95 
5cez_G 4tvp_G  3.03    452  3.10    453  99.8  0.91  0.97  0.98  0.98 
2vch_A 2vg8_A  1.45    463  1.75    466  99.8  0.33  1.00  1.00  0.99 
2obd_A 4ews_A  2.10    472  2.59    472 100.0  0.72  1.00  0.99  0.99 
2b4v_A 2b56_A  1.80    437  1.97    444 100.0  0.50  0.99  1.00  0.98 
4z0v_A 4z2b_A  1.78    434  1.80    449  99.8  0.86  1.00  0.99  0.95 
4la5_A 3v1x_A  1.85    319  1.96    311 100.0  0.58  1.00  0.97  0.99 
4u98_A 4wzy_A  1.15    451  1.71    451 100.0  0.27  1.00  1.00  1.00 
3b55_A 2rad_A  2.30    408  2.75    403 100.0  0.75  0.99  0.98  0.99 
1d5t_A 1lv0_A  1.04    433  2.00    433  99.8  0.71  1.00  0.99  0.99 
3axb_A 3vqr_A  1.92    428  2.01    425 100.0  1.15  1.00  0.97  0.98 
3gk7_A 3qdq_A  1.85    447  2.60    447 100.0  0.63  1.00  0.99  0.99 
4kp1_A 4nqy_A  1.80    423  2.60    409 100.0  1.61  0.99  0.93  0.96 
4oel_A 3pdf_A  1.40    281  1.85    351  99.6  0.35  1.00  0.99  0.80 
3bs0_A 3brz_A  2.60    414  3.20    404 100.0  0.89  1.00  0.95  0.97 
4kk7_A 3x3m_A  1.68    385  1.90    397 100.0  0.72  1.00  0.99  0.96 
3vl1_A 3acp_A  1.60    416  2.00    417  99.8  1.59  0.99  0.97  0.97 
4zkq_A 4zlt_A  1.90    388  3.00    376  98.9  1.32  0.99  0.94  0.97 
3ghm_A 3vn4_A  2.60    369  2.80    375  99.5  0.41  0.99  1.00  0.98 
3cmq_A 3teg_A  2.20    405  2.20    405 100.0  0.23  1.00  1.00  1.00 
4mm2_A 4lim_A  1.60    396  1.63    381 100.0  1.19  1.00  0.93  0.97 
3h1d_A 3g1n_A  1.89    382  2.60    374  98.4  2.36  0.96  0.86  0.88 
3eki_A 3e78_A  1.60    365  1.90    365 100.0  0.26  1.00  1.00  1.00 
4zp0_A 4zow_A  2.00    392  2.45    391 100.0  0.71  1.00  0.99  0.99 
1wth_D 1k28_D  2.80    361  2.90    364 100.0  0.89  0.99  0.98  0.97 
3qc5_X 4i8e_X  1.40    352  1.90    359 100.0  2.63  0.89  0.88  0.86 
3gni_B 2wtk_B  2.35    304  2.65    311  99.3  0.87  0.96  0.93  0.90 
3mmi_A 4ll6_A  2.30    326  2.30    346  99.4  0.94  0.97  0.96  0.91 
4kl0_A 4p5f_A  1.60    350  2.10    355 100.0  0.51  1.00  0.99  0.98 
4a8j_A 4ejs_A  2.10    277  2.61    223 100.0  0.75  0.97  0.79  0.98 
2d8l_A 2gh4_A  1.70    363  1.90    363  99.7  0.19  1.00  1.00  1.00 
4xpz_A 4xq0_A  1.45    364  1.85    363 100.0  0.19  1.00  1.00  1.00 
3gqv_A 3b6z_A  1.74    352  1.88    352  99.7  0.78  1.00  0.98  0.98 
4ow5_A 4x27_A  1.90    307  2.40    307 100.0  0.23  1.00  1.00  1.00 
4u1e_I 3zwl_B  2.00    330  2.20    339  99.7  0.83  1.00  0.99  0.96 
5dz2_A 5dw7_A  2.11    322  3.20    309  99.7  1.38  0.98  0.92  0.96 
3oyv_A 3n8u_A  1.25    355  1.44    352 100.0  1.20  0.98  0.95  0.95 
1o59_A 1sg3_A  2.40    318  2.60    317 100.0  0.44  1.00  0.99  0.99 
1x3z_A 3esw_A  2.80    320  3.40    332 100.0  0.93  1.00  0.98  0.94 
2eqa_A 3aje_A  1.80    330  1.80    329  99.7  0.38  1.00  0.99  0.99 
3bh7_B 2bx6_A  1.90    314  2.10    311 100.0  0.71  0.99  0.97  0.98 
2oex_A 2ojq_A  2.58    342  2.87    343  99.7  1.95  0.97  0.93  0.93 
2cz9_A 2dej_A  1.50    346  1.50    346 100.0  0.27  1.00  1.00  1.00 
2ist_A 1qyu_A  1.86    321  2.00    250 100.0  1.44  1.00  0.75  0.96 
4yfc_B 4yh6_A  2.70    322  3.00    313 100.0  1.75  1.00  0.92  0.94 
2okt_A 3h70_A  1.30    342  1.60    342 100.0  0.15  1.00  1.00  1.00 
4xdz_A 4xeh_A  1.15    328  1.39    327 100.0  2.34  1.00  0.90  0.91 
2z72_A 2zbm_A  1.10    338  1.50    331  99.4  0.27  0.99  0.98  1.00 
3k3f_A 3m6e_A  2.30    332  2.65    333  99.7  0.20  1.00  1.00  1.00 
4exv_A 4av9_A  3.00    311  3.00    320  99.7  0.45  0.99  0.99  0.96 
1k5c_A 1kcd_A  0.96    333  1.15    333 100.0  0.21  1.00  1.00  1.00 
4x33_B 4d4q_A  1.45    324  2.40    329  99.7  0.84  1.00  0.98  0.97 
2p51_A 3g0z_A  1.40    255  2.00    252 100.0  0.43  1.00  0.98  0.99 
1al3_A 4gwo_A  1.80    237  2.39    239  93.7  1.07  0.94  0.97  0.97 
3im1_A 3hib_A  1.65    325  2.00    310 100.0  0.52  0.99  0.94  0.99 
3ksx_A 3e4r_A  1.70    289  2.01    291 100.0  0.31  1.00  1.00  0.99 
3qt2_A 3va2_C  2.55    307  2.70    307  98.0  1.04  0.98  0.98  0.98 
4b60_A 4b5z_A  1.83    300  2.20    310 100.0  1.33  1.00  0.97  0.94 
4euo_A 4eq7_A  1.28    313  1.91    320 100.0  2.53  1.00  0.88  0.86 
3lo8_A 1jb9_A  1.05    302  1.70    307 100.0  0.30  1.00  1.00  0.98 
3vh8_G 3wuw_G  1.80    281  2.00    281 100.0  0.35  1.00  1.00  1.00 
3n3u_A 4itr_A  1.85    291  2.30    299  99.7  0.85  1.00  0.98  0.96 
3q1x_A 3p1b_A  1.59    267  1.77    266 100.0  0.26  1.00  0.99  0.99 
4p5x_A 4p60_A  2.26    267  2.40    239 100.0  1.59  1.00  0.80  0.89 
1g9r_A 1ga8_A  2.00    278  2.00    278 100.0  0.16  1.00  1.00  1.00 
3lye_A 3m0j_A  1.30    285  1.55    297 100.0  0.33  1.00  1.00  0.96 
3ws7_A 3w6z_A  1.18    293  1.44    296  99.7  0.14  1.00  1.00  0.99 
1m93_B 1f0c_A  1.65    245  2.26    297  97.6  0.49  0.98  0.99  0.82 
2bln_A 1yrw_A  1.20    298  1.70    291 100.0  0.65  1.00  0.97  0.99 
3rlg_A 4rw5_A  1.60    278  1.64    278 100.0  0.13  1.00  1.00  1.00 
4hsa_C 3jvf_C  3.15    272  3.30    270  99.3  1.02  0.99  0.97  0.97 
2wnf_A 2wml_A  1.25    272  1.90    276  99.6  0.30  0.99  1.00  0.98 
4m1u_A 1r4p_A  1.56    281  1.77    281 100.0  0.32  1.00  1.00  1.00 
3pev_B 3rrm_B  2.50    295  2.90    295  99.7  0.35  1.00  1.00  1.00 
1u5h_A 1z6k_A  1.65    223  2.30    223  97.8  0.29  0.98  1.00  1.00 
3a5f_A 3ird_A  1.19    290  2.23    291 100.0  0.24  1.00  1.00  1.00 
3zn6_A 3zmn_A  1.53    221  2.26    228  99.5  0.89  1.00  0.98  0.95 
1vpy_A 1ztv_A  2.52    251  3.10    279 100.0  1.32  0.98  0.97  0.87 
3ljx_A 3p3q_A  2.30    252  2.40    240  98.3  1.41  0.94  0.89  0.93 
4e4w_A 4fmn_A  2.50    261  2.69    265 100.0  0.15  1.00  1.00  0.98 
4hno_A 2x7v_A  0.92    285  2.30    286 100.0  0.23  1.00  1.00  1.00 
4gc3_A 4gyf_A  1.32    263  1.65    263 100.0  0.29  1.00  1.00  1.00 
4u9u_A 4uaj_A  1.55    279  2.70    280 100.0  0.46  1.00  0.99  0.99 
1sr4_B 2f2f_B  2.00    258  2.40    261  97.7  0.89  0.98  0.99  0.98 
3a1j_C 3g65_B  2.50    263  2.90    261 100.0  0.88  1.00  0.97  0.98 
3h74_A 3hyo_A  1.30    278  1.85    273 100.0  0.30  1.00  0.98  1.00 
3nuq_A 3opx_A  1.70    268  1.70    247  98.8  2.56  0.98  0.83  0.89 
3i6y_A 3s8y_A  1.75    278  2.10    277 100.0  0.33  1.00  0.99  1.00 
4a8j_C 4ejs_C  2.10    263  2.61    271 100.0  1.35  1.00  0.96  0.93 
4w4o_C 4x4m_E  1.80    259  3.48    259 100.0  2.45  0.93  0.86  0.86 
1ei9_A 1exw_A  2.25    279  2.40    279 100.0  0.22  1.00  1.00  1.00 
3zoj_A 2w2e_A  0.88    263  1.15    263 100.0  0.21  1.00  1.00  1.00 
4jeh_B 3c98_B  2.50    221  2.60    230 100.0  0.53  1.00  0.99  0.95 
4phr_A 4pfx_A  1.34    277  1.66    277  99.3  0.26  0.99  1.00  1.00 
4xxx_A 4xwp_A  1.50    249  1.82    236 100.0  0.33  1.00  0.94  1.00 
2o8l_A 1qy6_A  1.50    216  1.90    216 100.0  0.61  1.00  0.99  0.99 
3ajd_A 3a4t_A  1.27    254  2.30    258 100.0  1.22  1.00  0.96  0.95 
4a8j_B 4ejs_B  2.10    220  2.61    221 100.0  1.18  1.00  0.94  0.94 
2iwa_A 2faw_A  1.60    254  1.70    250 100.0  0.74  1.00  0.97  0.98 
4o8s_A 4ok0_A  2.10    232  2.17    225  98.7  0.96  0.98  0.95  0.98 
4z3u_B 5e8c_A  2.71    252  2.90    238  98.7  0.89  0.93  0.91  0.96 
4h8e_A 4u82_A  1.30    235  1.66    236 100.0  0.12  1.00  1.00  1.00 
3vu9_A 4eq6_B  1.75    215  1.80    210  99.5  0.41  1.00  0.95  0.97 
1rz2_A 2oqz_A  1.60    214  1.60    214  99.1  0.45  0.99  0.99  0.99 
3frh_A 3b89_A  1.20    241  2.60    240 100.0  0.94  1.00  0.96  0.97 
2xgr_A 2xh3_A  1.70    197  2.49    179  98.3  0.46  0.99  0.88  0.97 
4je3_A 4it3_A  2.28    244  2.50    219 100.0  1.70  1.00  0.85  0.94 
2evr_A 2fg0_A  1.60    222  1.79    222 100.0  0.35  1.00  1.00  1.00 
2pqx_A 2ea1_A  1.42    245  1.80    245 100.0  0.60  1.00  0.99  0.99 
4e4w_B 4fmn_B  2.50    213  2.69    213 100.0  0.46  1.00  0.98  0.98 
4q68_A 4h4j_A  1.07    235  1.15    237 100.0  0.17  1.00  1.00  0.99 
4hh3_C 4heh_A  1.75    217  2.05    213 100.0  1.00  0.99  0.96  0.97 
3bi7_A 2pb7_A  1.70    194  1.90    197 100.0  0.77  0.99  0.96  0.95 
4uwx_A 2f31_A  1.65    234  2.10    228 100.0  0.58  1.00  0.96  0.99 
4y1w_A 4yc0_A  1.40    217  1.50    222 100.0  0.79  0.99  0.98  0.96 
4zqx_A 4s1l_A  1.46    237  1.75    236 100.0  0.05  1.00  1.00  1.00 
1z72_A 2a6b_A  1.45    216  1.70    219 100.0  0.46  1.00  0.99  0.98 
2a1k_A 2atq_B  2.00    215  3.20    210 100.0  2.16  0.92  0.86  0.88 
1j1t_A 4q8l_A  2.00    228  2.10    227  99.6  0.48  1.00  0.99  0.99 
2jk9_A 3f2o_A  1.79    202  2.05    203 100.0  0.94  1.00  0.97  0.97 
2g7e_A 2vnd_A  1.60    207  1.70    207  99.5  0.19  0.99  1.00  1.00 
1xd3_A 1uch_A  1.45    229  1.80    206 100.0  1.13  0.99  0.88  0.98 
3zud_A 2yet_A  1.25    227  1.50    226 100.0  0.22  1.00  0.99  1.00 
4mda_A 2f7t_A  1.70    200  2.25    204 100.0  0.25  1.00  1.00  0.98 
3edu_A 3f57_A  2.10    191  2.90    190  97.8  1.34  0.95  0.89  0.90 
2b5l_C 2hye_B  2.85    174  3.10    180 100.0  1.10  1.00  0.97  0.94 
1y14_A 4bbr_D  2.30    133  3.40    178 100.0  0.78  0.99  0.97  0.73 
3nbi_A 4cgy_B  2.00    193  2.85    205  94.3  1.40  0.98  0.86  0.81 
3rpe_A 4s24_A  1.10    197  1.70    192 100.0  0.82  1.00  0.96  0.98 
3sxy_A 3fms_A  1.65    201  2.20    209  98.5  1.93  0.90  0.90  0.87 
2oml_A 2olw_A  1.20    181  1.60    179 100.0  0.92  1.00  0.96  0.97 
2wwx_B 3jz9_A  1.50    200  1.80    197  98.5  0.98  0.98  0.95  0.97 
1ro2_A 1rni_A  1.60    210  1.85    210  98.6  1.07  0.99  0.97  0.97 
3bqo_A 3l82_A  2.00    202  2.40    203 100.0  1.11  0.99  0.94  0.94 
3vu9_B 4eq6_A  1.75    191  1.80    192 100.0  0.45  1.00  0.99  0.98 
1hh8_A 1wm5_A  1.80    192  1.95    205  99.5  0.58  0.99  0.99  0.93 
4x2h_A 4wp5_A  1.80    192  2.90    199 100.0  1.64  0.94  0.92  0.88 
1v77_A 2czv_A  1.80    202  2.00    208 100.0  0.47  1.00  0.99  0.96 
3by4_A 3c0r_A  1.55    172  2.31    175 100.0  0.63  1.00  0.98  0.97 
4q5e_A 4bvu_A  1.87    168  2.70    171 100.0  0.74  1.00  0.98  0.96 
2fsu_A 4xb6_B  1.70    170  1.70    192  99.4  0.93  0.99  0.96  0.85 
1mvl_A 1e20_A  2.00    173  2.02    185 100.0  0.24  1.00  1.00  0.93 
2c2u_A 2f7n_A  1.10    178  2.00    176 100.0  0.35  1.00  0.98  1.00 
5e1l_A 5fo3_A  2.15    173  2.90    168  99.4  0.66  1.00  0.95  0.98 
3a2z_A 3a30_A  1.50    190  2.20    179 100.0  0.24  1.00  0.94  1.00 
1l3k_A 1up1_A  1.10    163  1.90    170 100.0  0.20  1.00  1.00  0.96 
1rut_X 2dfy_C  1.30    157  1.65    158 100.0  0.15  1.00  1.00  0.99 
3v8o_A 4mgx_A  2.80    193  3.16    181 100.0  0.82  0.99  0.92  0.98 
1rtt_A 1x77_A  1.28    174  2.70    174 100.0  0.65  1.00  0.98  0.98 
5cv0_A 5cuz_A  1.90    170  2.31    158 100.0  0.53  0.99  0.92  0.99 
2cx0_A 1zs7_A  1.80    184  1.85    187 100.0  0.32  1.00  1.00  0.98 
1shu_X 1t6b_Y  1.50    181  2.50    170 100.0  0.59  0.95  0.93  0.99 
3gfp_A 3pev_A  1.80    180  2.50    178  99.4  1.42  0.94  0.90  0.91 
1koe_A 1dy0_A  1.50    172  2.20    180 100.0  0.42  1.00  0.99  0.95 
2vok_A 3zo0_B  1.30    186  1.99    180  99.4  0.48  0.99  0.96  0.99 
3l4q_C 3mtt_A  2.30    163  3.30    163  98.8  2.34  0.99  0.83  0.83 
4l8p_A 4n3v_A  1.60    168  1.89    167 100.0  1.57  0.97  0.94  0.95 
3bci_A 3bd2_A  1.81    165  1.81    164  99.4  0.14  0.99  0.99  1.00 
1kxo_A 1lke_A  1.80    165  1.90    157 100.0  0.65  1.00  0.92  0.97 
3vor_A 3s0t_A  0.90    182  1.26    180 100.0  0.77  1.00  0.97  0.98 
4z3u_A 5e8c_B  2.71    168  2.90    168  99.4  0.48  0.99  0.99  0.99 
3ga4_A 3g9b_A  1.30    156  1.96    148  99.3  1.00  1.00  0.93  0.98 
3r9z_A 3n1h_A  1.75    154  2.20    161  99.3  0.86  0.99  0.96  0.92 
2wvi_A 3si5_A  1.80    160  2.20    152 100.0  1.06  0.93  0.87  0.91 
3my2_A 4b54_A  2.20    126  2.80    125  99.2  0.63  0.99  0.96  0.97 
2a19_A 1q46_A  2.50    165  2.86    174  99.4  0.96  0.98  0.98  0.93 
2xg5_B 2j2z_B  2.00    147  2.30    150 100.0  0.20  1.00  1.00  0.98 
3loi_A 3lzz_A  2.10    161  2.50    161 100.0  0.51  1.00  0.99  0.99 
1y14_B 4bbr_G  2.30    154  3.40    171 100.0  0.88  1.00  0.97  0.87 
3v46_A 4dm4_A  1.55    160  2.19    159 100.0  1.08  1.00  0.95  0.96 
2fg1_A 2afc_A  1.25    157  2.50    153 100.0  0.58  1.00  0.96  0.99 
4nyq_A 5epq_A  1.20    153  1.75    153  96.1  0.16  0.96  1.00  1.00 
2iaf_A 2iqq_A  2.05    140  2.66    145 100.0  0.39  1.00  0.99  0.96 
4a3z_A 4a6o_A  1.55    136  2.80    144 100.0  0.45  1.00  0.99  0.94 
4e9e_A 3iho_A  1.90    140  2.70    138 100.0  0.30  1.00  0.98  1.00 
4boe_A 4bqu_A  2.24    154  2.36    152 100.0  1.21  0.96  0.94  0.96 
4w9z_A 4txv_B  1.30    138  2.00    142  98.6  2.09  0.91  0.89  0.87 
1eyh_A 1h0a_A  1.56    144  1.70    158 100.0  1.84  1.00  0.92  0.85 
2q3t_A 1vk5_A  1.60    121  1.60    121 100.0  0.29  1.00  0.99  0.99 
3mxn_A 3nbh_A  1.55    151  2.00    150 100.0  0.68  1.00  0.98  0.98 
4wfv_A 1bj7_A  1.40    153  1.80    150 100.0  0.43  1.00  0.97  0.99 
2ihd_A 2ode_B  1.70    127  1.90    131 100.0  0.49  1.00  0.99  0.96 
3rx9_A 4y7o_C  1.35    130  2.24    123 100.0  0.48  1.00  0.93  0.98 
3pvh_A 3pw9_A  1.60    153  2.10    153 100.0  0.20  1.00  1.00  1.00 
3mxn_B 3nbh_B  1.55    131  2.00    131 100.0  0.36  1.00  0.99  0.99 
3sxu_A 1em8_A  1.85    146  2.10    147 100.0  0.30  1.00  1.00  0.99 
2ehg_A 3aly_A  1.60    149  1.66    141 100.0  0.56  1.00  0.93  0.98 
3oao_A 2x3o_A  2.72    140  2.90    135 100.0  1.55  0.98  0.88  0.91 
3bs2_A 3bu1_A  1.15    146  1.40    144  99.3  0.09  0.99  0.99  1.00 
1h97_A 1kfr_A  1.17    147  1.85    147  98.6  0.86  0.99  0.97  0.97 
2jdc_A 2bsw_A  1.60    145  1.63    145 100.0  0.09  1.00  1.00  1.00 
2w47_A 2w1w_A  1.40    135  1.55    130 100.0  0.70  1.00  0.94  0.97 
4c92_A 4m75_A  2.30    130  2.95    139 100.0  2.04  0.98  0.86  0.80 
4dad_A 4dn6_A  2.50    134  2.80    126  95.2  0.99  0.95  0.90  0.96 
2hd9_A 2zbn_A  1.35    145  2.00    143 100.0  0.52  1.00  0.98  0.99 
2d59_A 2e6u_X  1.65    141  1.80    142 100.0  0.81  1.00  0.96  0.96 
2jk1_A 2vuh_B  2.10    138  2.50    135  99.3  1.48  0.99  0.89  0.91 
3sxu_B 1em8_B  1.85    102  2.10    110 100.0  0.54  1.00  0.98  0.91 
4cry_B 4cs0_B  1.61    127  2.10    127 100.0  0.26  1.00  1.00  1.00 
1z3e_A 3ihq_A  1.50    119  1.90    115  99.1  1.03  0.99  0.92  0.95 
1ijy_A 4f0a_A  1.35    122  3.25    118  97.5  0.96  0.97  0.94  0.97 
2y9m_B 4bwf_B  2.60    117  3.23    117  99.1  0.32  1.00  0.98  0.98 
3cnu_A 3bn8_A  1.90    110  2.11    116  98.2  1.21  0.97  0.94  0.89 
2a0b_A 1bdj_B  1.57    118  2.68    117 100.0  0.54  1.00  0.98  0.98 
2h8e_A 1q8r_A  1.20    120  1.90    118  99.2  1.09  0.99  0.93  0.94 
4pkl_A 5czg_A  1.25    110  1.45    115  96.4  0.87  0.96  0.96  0.92 
2mhr_A 1a7d_A  1.30    118  1.80    118 100.0  0.24  1.00  1.00  1.00 
3p4h_A 3ta7_A  1.10    118  1.48    118 100.0  0.19  1.00  1.00  1.00 
3aon_B 3vr4_H  2.00    101  2.17    102 100.0  1.05  1.00  0.94  0.93 
1o5e_L 1p57_A  1.75    110  1.75    110 100.0  0.12  1.00  1.00  1.00 
1i4j_A 1bxe_A  1.80    110  1.90    110  99.1  1.69  0.89  0.90  0.90 
1fo0_B 1nam_B  2.50    112  2.70    113 100.0  0.81  1.00  0.97  0.96 
2brf_A 2w3o_A  1.40    100  1.85    100  99.0  0.51  0.99  0.97  0.97 
3t4n_B 3tdh_B  2.30    104  2.30    104 100.0  0.31  1.00  0.99  0.99 
4pbd_A 4pck_A  1.68    102  2.40    106  99.0  0.50  0.99  0.92  0.88 
1nrv_A 3m7f_A  1.65    100  2.00    107 100.0  0.54  1.00  0.98  0.92 
1ew4_A 2p1x_A  1.40    106  1.42    106 100.0  0.80  1.00  0.97  0.97 
3nrf_A 3sb3_A  1.50    102  1.83    101 100.0  0.66  1.00  0.96  0.97 
1kcq_A 4s10_C  1.65    104  2.61    101  98.0  0.63  0.98  0.96  0.98 
4j32_B 4hff_B  1.80    101  2.40    100 100.0  0.16  1.00  0.99  1.00 
5dca_A 4bgd_A  2.80   1948  3.10   1707 100.0  1.17  1.00  0.87  0.99 
1muk_A 1mwh_A  2.50   1256  2.50   1256 100.0  0.19  1.00  1.00  1.00 
3tg7_A 1p30_A  1.57    889  2.50    891  99.9  0.34  1.00  1.00  0.99 
4fvm_A 4b08_A  2.30    829  2.67    827  99.9  0.58  1.00  0.99  1.00 
4ys0_A 3jux_A  1.90    814  3.10    813 100.0  2.03  0.98  0.95  0.95 
3ml1_A 3o5a_A  1.60    799  1.72    791 100.0  0.17  1.00  0.99  1.00 
4wjw_B 4yg8_B  2.59    673  2.75    673 100.0  0.54  1.00  1.00  1.00 
4cgy_A 4cht_A  2.85    619  3.25    619 100.0  0.21  1.00  1.00  1.00 
1pjr_A 1qhg_A  2.50    623  2.50    622 100.0  0.28  1.00  1.00  1.00 
3pvc_A 3sgl_A  2.31    635  2.70    630 100.0  0.37  1.00  0.99  1.00 
2o36_A 1s4b_P  1.95    654  2.00    654  99.7  0.18  1.00  1.00  1.00 
1nr0_A 1pev_A  1.70    610  2.00    610 100.0  0.77  1.00  0.99  0.99 
2ewf_A 4wl5_A  1.84    587  3.15    594  99.8  1.38  1.00  0.98  0.97 
2uxw_A 3b96_A  1.45    567  1.91    554  99.6  0.12  1.00  0.98  1.00 
1w99_A 4moa_A  1.75    558  2.00    602  99.8  0.78  1.00  0.99  0.92 
3wqb_A 3hjr_A  1.41    597  1.65    593  99.8  0.52  1.00  0.99  1.00 
2veq_A 2quq_A  2.49    520  2.80    517  99.4  0.72  1.00  0.97  0.98 
4gax_A 4fjq_A  1.99    525  2.00    521  98.3  0.71  0.98  0.99  0.99 
3fbx_A 3fgw_A  2.40    519  2.80    529 100.0  0.35  1.00  1.00  0.98 
4cid_A 2qpt_A  3.00    497  3.10    476 100.0  0.56  0.99  0.95  1.00 
4q7f_A 3qfk_A  1.98    510  2.05    510 100.0  0.32  1.00  1.00  1.00 
4ofz_A 5e0o_A  3.00    418  3.00    418 100.0  0.66  1.00  0.99  0.99 
4fca_A 5ev7_A  2.06    482  2.35    482  99.8  0.45  1.00  1.00  1.00 
4ov8_A 4oej_A  2.15    465  2.20    464  99.4  0.46  0.97  0.99  0.99 
3fot_A 3fp0_A  1.75    507  1.90    511 100.0  0.36  1.00  1.00  0.99 
3sc7_X 3rwk_X  1.50    493  2.10    493 100.0  0.23  1.00  1.00  1.00 
2wsw_A 4m8j_A  2.29    508  3.29    495  99.8  0.36  1.00  0.97  1.00 
3u0r_A 3v6a_A  2.50    425  2.60    424  99.8  0.32  1.00  1.00  1.00 
3e9k_A 2hzp_A  1.70    445  2.00    446 100.0  0.15  1.00  1.00  1.00 
2jln_A 4d1a_A  2.85    464  3.40    456 100.0  1.27  1.00  0.97  0.98 
4mzy_A 2f7f_A  1.95    486  2.00    482 100.0  0.42  1.00  0.99  1.00 
1pby_A 1jju_A  1.70    489  2.05    489 100.0  0.28  1.00  1.00  1.00 
5c86_A 5c92_A  1.51    482  2.10    481 100.0  0.34  1.00  1.00  1.00 
4i6m_A 3wee_B  2.80    399  3.10    409  99.5  1.27  0.99  0.92  0.90 
2pz1_A 2dx1_A  2.25    408  2.36    385 100.0  0.56  0.97  0.93  0.99 
3pt1_A 5by0_A  1.77    464  1.80    465 100.0  0.18  1.00  1.00  1.00 
4xfm_A 4xgj_A  1.55    400  1.90    400 100.0  0.23  1.00  1.00  1.00 
5c6p_A 4hum_A  3.00    459  3.49    459 100.0  1.40  0.90  0.97  0.97 
4cit_A 4usz_A  1.80    409  2.00    415 100.0  0.35  1.00  1.00  0.98 
1tvl_A 1yw1_A  2.10    390  2.81    393 100.0  0.44  0.99  0.99  0.99 
5aio_A 5aem_A  3.15    415  3.40    407 100.0  2.16  0.91  0.90  0.92 
5aww_Y 2zjs_Y  2.72    424  3.20    415 100.0  1.88  0.99  0.94  0.96 
3h6j_A 2w38_A  1.60    438  1.90    432  99.3  0.28  0.99  0.98  1.00 
3hr6_A 3htl_X  1.60    420  1.80    422  99.8  0.53  1.00  1.00  0.99 
4m51_A 3v7p_A  1.08    402  1.35    409  99.8  0.27  1.00  1.00  0.98 
4p40_A 4p3z_A  1.20    285  1.77    288  99.6  1.37  1.00  0.95  0.94 
2g5d_A 2g6g_A  1.95    382  2.20    405 100.0  1.24  1.00  0.97  0.92 
5bv7_A 4xwg_A  2.45    377  2.65    369  98.4  1.62  0.99  0.93  0.95 
3pme_A 4f83_A  1.56    415  1.70    413 100.0  0.82  1.00  0.98  0.98 
1xmb_A 2q43_A  2.00    375  2.00    375 100.0  0.37  1.00  1.00  1.00 
1fkm_A 2g77_A  1.90    322  2.26    331  99.7  0.97  1.00  0.98  0.96 
4rpm_A 4ro5_A  1.40    395  1.60    390 100.0  0.53  1.00  0.98  0.99 
2j4o_A 2pom_A  2.25    356  2.27    355 100.0  0.48  1.00  1.00  1.00 
2q8k_A 2v6c_A  1.60    354  2.50    353  98.6  0.44  0.99  0.99  0.99 
3szv_A 2y0k_A  1.45    364  2.29    364  98.9  0.42  0.99  0.98  0.98 
3u28_A 3uai_A  1.90    335  3.06    357 100.0  1.20  1.00  0.95  0.89 
3ov6_A 4ono_A  2.50    376  2.71    374 100.0  0.37  1.00  0.99  1.00 
4ic4_A 4inq_A  1.50    372  2.20    372 100.0  0.76  1.00  0.99  0.99 
1kvk_A 2r42_A  2.40    378  2.40    383 100.0  0.46  0.97  0.99  0.98 
1dyk_A 1okq_A  2.00    374  2.80    374  99.5  0.42  0.99  1.00  1.00 
3isq_A 5ec3_A  1.75    376  2.10    376 100.0  0.15  1.00  1.00  1.00 
1xip_A 3rrm_C  2.50    367  2.90    370 100.0  0.58  1.00  0.99  0.99 
3av0_A 3auz_A  3.10    369  3.21    316 100.0  1.35  0.99  0.82  0.96 
3sg0_A 4dqd_A  1.20    361  1.60    361 100.0  0.20  1.00  1.00  1.00 
2b78_A 3ldf_A  2.00    376  2.23    380 100.0  0.86  0.99  0.99  0.98 
3r1m_A 1umg_A  1.50    356  1.80    359  99.1  1.52  0.98  0.94  0.94 
3nnb_A 3nfv_A  1.60    381  1.95    382 100.0  0.19  1.00  1.00  0.99 
1n93_X 1pp1_X  1.76    335  1.90    335 100.0  0.15  1.00  1.00  1.00 
4y0x_A 4y12_A  1.74    322  1.90    322 100.0  0.13  1.00  1.00  1.00 
2iw1_A 2iv7_A  1.50    370  1.60    370 100.0  0.16  1.00  1.00  1.00 
1iuq_A 1k30_A  1.55    357  1.90    363 100.0  0.98  1.00  0.98  0.96 
1xfi_A 2q40_A  1.70    343  1.70    343 100.0  0.40  1.00  1.00  1.00 
4b87_A 5ahr_A  2.16    335  2.19    330  99.4  1.18  0.99  0.96  0.97 
3eoj_A 4bcl_A  1.30    359  1.90    350  99.7  0.32  1.00  0.98  1.00 
4gew_A 4f1i_A  2.35    324  2.50    328 100.0  0.24  1.00  1.00  0.99 
2w18_A 3eu7_A  1.90    306  2.20    312 100.0  0.69  1.00  0.98  0.96 
2woy_A 2wqs_A  1.50    333  1.70    333 100.0  1.10  1.00  0.98  0.98 
4q6b_A 4mlc_A  1.67    335  2.71    336 100.0  0.84  1.00  0.98  0.98 
4cdp_A 1u9t_A  1.45    333  2.16    327  98.8  1.37  0.98  0.94  0.95 
3rju_A 3ozh_A  1.50    351  1.91    351 100.0  0.23  1.00  1.00  1.00 
4py9_A 3w5w_A  2.25    340  2.95    340 100.0  0.45  1.00  1.00  1.00 
1ib2_A 1m8z_A  1.90    322  1.90    339 100.0  0.20  0.99  1.00  0.95 
4l2i_A 4kpu_A  1.45    338  1.60    338 100.0  0.21  1.00  1.00  1.00 
4y9t_A 5br1_A  1.80    321  1.85    320 100.0  0.76  1.00  0.99  0.99 
1vly_A 1nrk_A  1.30    323  2.80    325 100.0  1.25  1.00  0.98  0.97 
2r75_1 2r6r_1  1.40    323  1.70    323 100.0  0.21  1.00  1.00  1.00 
3cxb_A 3hw2_A  2.60    302  3.30    308 100.0  0.62  0.98  0.99  0.97 
1fob_A 1fhl_A  1.80    334  2.30    334 100.0  0.22  1.00  1.00  1.00 
3mk4_A 3ajb_A  2.42    285  2.50    293  98.9  1.36  0.99  0.93  0.91 
4n1i_A 4n2r_A  1.00    312  1.20    306 100.0  0.73  1.00  0.97  0.99 
2ddx_A 3vpl_A  0.86    324  1.20    324 100.0  0.48  1.00  1.00  1.00 
3ug9_A 4yzi_A  2.30    280  2.50    289  99.3  0.69  0.99  0.99  0.95 
2o0a_A 4etp_B  1.60    270  2.30    287  96.5  1.03  0.96  0.93  0.87 
2ozt_A 3h7v_A  1.42    321  1.70    320 100.0  0.32  1.00  0.99  1.00 
3fvz_A 3fw0_A  2.35    329  2.52    329 100.0  0.66  1.00  0.99  0.99 
1qhw_A 1qfc_A  2.20    300  2.70    287 100.0  0.71  0.96  0.93  0.97 
4g3n_A 3uc1_A  1.40    302  1.65    300  99.3  1.00  0.99  0.97  0.98 
3tcq_A 4ld8_A  1.60    239  1.83    235  99.6  0.82  1.00  0.97  0.99 
1r4x_A 1pzd_A  1.90    273  2.31    271  95.2  1.10  0.95  0.97  0.97 
3jxp_A 1xto_A  2.20    304  2.80    304  99.7  0.62  0.99  0.99  0.99 
1edz_A 1ee9_A  2.80    317  3.00    317 100.0  0.33  1.00  1.00  1.00 
1w9y_A 1wa6_X  2.10    299  2.55    298 100.0  0.28  1.00  1.00  1.00 
4wy2_A 3olq_A  1.80    308  1.82    306 100.0  0.41  1.00  0.98  0.99 
1tjy_A 1tm2_A  1.30    316  1.90    314 100.0  2.33  0.97  0.89  0.89 
4peu_A 4phb_A  1.80    250  2.18    248 100.0  0.31  1.00  0.99  1.00 
4nmi_A 3emr_A  1.78    280  1.85    279 100.0  0.21  1.00  0.99  1.00 
3hsl_X 3i2m_X  2.80    287  2.81    288  99.0  0.87  0.99  0.99  0.98 
3wj1_A 4p9n_A  1.50    304  1.80    304  99.3  0.22  0.99  1.00  1.00 
4oq2_A 4oky_C  2.35    297  2.90    283 100.0  0.73  1.00  0.93  0.98 
2vdj_A 2ghr_A  2.00    268  2.40    269  99.6  0.32  1.00  1.00  0.99 
1nzj_A 4a91_A  1.50    273  1.75    290 100.0  1.00  1.00  0.98  0.93 
3s88_I 3ve0_I  3.35    249  3.35    245  98.4  1.06  0.90  0.96  0.97 
1okc_A 2c3e_A  2.20    292  2.80    293 100.0  0.96  1.00  0.98  0.98 
1hq0_A 1hzg_A  1.83    295  1.86    295  99.7  0.18  1.00  1.00  1.00 
4c69_X 3emn_X  2.28    283  2.30    283 100.0  0.37  1.00  1.00  1.00 
4ylm_X 3eat_X  2.05    274  2.50    278 100.0  0.26  1.00  1.00  0.98 
4trk_A 4tzj_A  1.75    242  2.85    242  94.6  0.77  0.98  0.96  0.96 
1q33_A 1qvj_A  1.81    292  1.91    292 100.0  0.51  1.00  0.99  0.99 
3f0z_A 3f10_A  2.20    285  2.30    292  99.6  0.87  1.00  0.98  0.96 
2opw_A 3obz_A  1.90    286  2.15    290 100.0  0.30  1.00  1.00  0.98 
1t6l_A 1yyp_A  1.85    249  2.50    249 100.0  1.19  0.96  0.95  0.95 
2huo_A 3bxd_A  2.00    258  2.00    258 100.0  0.21  1.00  1.00  1.00 
2v4u_A 2vkt_A  2.30    266  2.50    252 100.0  0.39  1.00  0.94  0.99 
4pws_A 4ol4_A  2.15    176  2.80    177 100.0  0.32  1.00  1.00  0.99 
3sbm_A 3rgi_A  1.35    281  1.51    282 100.0  0.29  1.00  1.00  0.99 
4ne4_A 4nd9_A  1.73    281  2.30    280 100.0  0.17  1.00  1.00  1.00 
3oc7_A 4knp_A  1.50    251  1.90    251  98.4  0.64  0.98  0.98  0.98 
2q12_A 2z0n_A  1.79    242  1.95    235 100.0  0.30  1.00  0.97  1.00 
3kh5_A 3lfz_A  2.10    278  2.20    280 100.0  0.24  1.00  1.00  0.99 
3giw_A 3go4_A  1.45    262  1.80    262 100.0  0.22  1.00  1.00  1.00 
1af7_A 1bc5_A  2.00    274  2.20    269 100.0  1.14  1.00  0.95  0.97 
2be4_A 2q4u_A  2.10    270  2.10    270 100.0  0.81  1.00  0.98  0.98 
2czl_A 3a3u_A  1.55    269  1.65    270 100.0  0.14  1.00  1.00  1.00 
4ate_A 3ilf_A  1.10    256  1.80    257  98.0  0.31  0.98  1.00  0.99 
3css_A 3ch7_A  1.70    264  2.29    266 100.0  0.29  1.00  1.00  0.99 
3khi_A 3dl1_A  1.95    223  2.20    210 100.0  0.70  1.00  0.93  0.99 
2cbz_A 4c3z_A  1.50    231  2.10    231 100.0  0.58  1.00  0.99  0.99 
1mml_A 1nnd_A  1.80    251  2.30    251  99.6  1.21  1.00  0.96  0.96 
2xwp_A 1qgo_A  1.90    257  2.40    257 100.0  1.09  1.00  0.97  0.97 
1xwy_A 4p5u_A  2.00    260  2.00    262 100.0  1.01  1.00  0.98  0.97 
1yqg_A 2ag8_A  1.90    263  2.10    263 100.0  0.14  1.00  1.00  1.00 
4l2i_B 4kpu_B  1.45    263  1.60    263 100.0  0.16  1.00  1.00  1.00 
4xsj_A 5bz6_A  1.80    253  2.75    253  99.6  1.95  1.00  0.91  0.91 
1yns_A 1zs9_A  1.70    254  1.70    253 100.0  0.23  1.00  0.99  1.00 
4fbj_A 3gqj_A  1.60    250  1.85    248  99.6  0.86  1.00  0.97  0.98 
2c4x_A 2c26_A  2.00    250  2.10    250 100.0  0.87  1.00  0.98  0.98 
3c5w_A 4lac_A  2.80    228  2.82    229  97.4  0.75  0.97  0.98  0.98 
2qdx_A 3crz_A  1.55    257  1.90    257 100.0  0.43  1.00  0.99  0.99 
1j5p_A 1h2h_A  1.90    235  2.60    233 100.0  0.30  1.00  0.99  1.00 
2vdf_A 1k24_A  1.95    225  2.03    249  99.6  2.09  1.00  0.87  0.79 
1jkg_B 1jn5_B  1.90    180  2.80    182  99.4  0.26  1.00  1.00  0.99 
2qk1_A 4u3j_C  1.70    247  2.81    241 100.0  0.72  1.00  0.96  0.98 
5a9p_A 4otv_A  1.48    248  1.70    248  99.6  0.07  1.00  1.00  1.00 
2amy_A 2q4r_A  2.09    240  2.09    240 100.0  0.46  1.00  0.99  0.99 
3c8f_A 3cb8_A  2.25    245  2.77    244 100.0  1.43  1.00  0.96  0.97 
4atm_A 3sog_A  1.78    221  2.30    197  99.5  0.86  0.96  0.87  0.98 
4x8q_A 3l9t_A  1.73    207  2.21    201  99.0  0.36  0.99  0.97  1.00 
2xwt_C 3g04_C  1.90    234  2.55    228 100.0  0.50  1.00  0.97  0.99 
3exm_A 3cbt_A  1.65    210  1.70    210 100.0  0.52  1.00  0.99  0.99 
4bl7_A 4bvy_A  1.89    208  1.99    211  99.0  0.52  0.99  0.99  0.98 
1qr0_A 4mrt_A  1.90    228  2.00    225 100.0  1.88  0.97  0.87  0.88 
1wyw_A 2d07_A  2.10    216  2.10    215 100.0  1.26  0.99  0.94  0.94 
4au1_A 4fdv_A  1.45    208  1.68    208 100.0  0.12  1.00  1.00  1.00 
4b8v_A 4b9h_A  1.59    189  2.10    189 100.0  0.23  1.00  1.00  1.00 
1i1n_A 1kr5_A  1.50    224  2.10    218 100.0  0.29  1.00  0.97  1.00 
3tg2_A 3tb4_A  1.10    205  1.35    205  99.5  0.58  0.99  0.99  0.99 
4fqe_A 4pr7_A  1.93    170  2.10    171 100.0  0.41  1.00  0.99  0.99 
2nnu_A 1dto_A  1.59    201  1.90    200  99.5  0.62  0.99  0.98  0.98 
3vqj_A 3vrk_A  1.20    214  1.33    212 100.0  0.13  1.00  0.99  1.00 
4cbe_A 4bg0_A  1.83    209  2.10    205 100.0  0.18  1.00  0.98  1.00 
5c50_A 4wzg_A  1.63    198  1.90    210 100.0  1.46  1.00  0.95  0.89 
1zxu_A 2q4m_A  1.70    162  1.70    162 100.0  0.43  1.00  0.99  0.99 
4kx4_A 4ksm_A  1.60    217  2.40    216  98.6  1.16  0.99  0.98  0.98 
3syy_A 3sz4_A  1.90    194  2.59    195  99.5  0.43  1.00  0.99  0.99 
5a4a_A 5cd9_A  1.70    208  2.10    209  99.0  0.33  0.99  1.00  0.99 
3d9a_H 3hfm_H  1.20    210  3.00    215  99.0  1.60  0.98  0.93  0.90 
5bq1_A 4rxy_A  1.60    209  1.90    209  99.5  0.34  0.99  1.00  1.00 
1sdi_A 1qz4_A  1.65    213  2.00    213 100.0  0.43  1.00  0.99  0.99 
2wbn_A 2wc9_A  1.90    178  2.50    177 100.0  0.41  1.00  0.99  0.99 
2haf_A 2aj2_A  2.88    185  3.21    187 100.0  0.79  1.00  0.98  0.97 
1wl8_A 2d7j_A  1.45    186  1.89    188 100.0  0.55  1.00  0.99  0.98 
3ein_A 3mak_A  1.13    207  1.80    208 100.0  0.19  1.00  1.00  0.99 
3c0t_A 4h63_R  2.40    201  3.40    201 100.0  0.89  1.00  0.97  0.97 
2gs5_A 2hrx_A  1.50    193  1.90    191 100.0  0.75  0.97  0.95  0.96 
3wh1_A 4ij4_A  1.00    203  1.58    203 100.0  0.06  1.00  1.00  1.00 
1s8n_A 1sd5_A  1.48    190  1.68    188 100.0  0.35  1.00  0.99  1.00 
3c9q_A 4w79_A  1.50    195  1.50    202 100.0  0.10  1.00  1.00  0.97 
3shg_A 3zcb_A  1.50    198  1.94    185  99.5  0.24  1.00  0.93  1.00 
4igi_A 4ihk_A  1.20    197  1.20    193  99.5  0.63  0.99  0.96  0.98 
1am2_A 4oz6_A  2.20    181  2.79    171  97.0  0.60  0.97  0.91  0.96 
1ywm_A 2o0i_1  1.86    180  3.10    180  99.4  0.27  0.99  1.00  1.00 
3wis_A 4mwg_A  1.90    180  2.20    174 100.0  0.32  1.00  0.96  1.00 
4byz_A 4bz0_A  1.55    194  1.76    176 100.0  0.80  1.00  0.89  0.98 
4nxy_A 4u5y_A  1.45    176  1.93    165  99.4  0.81  0.99  0.92  0.98 
1sqw_A 1t5y_A  1.90    176  2.50    170 100.0  0.44  1.00  0.96  0.99 
2vez_A 2vxk_A  1.45    165  1.80    165 100.0  0.14  1.00  1.00  1.00 
3rx6_A 4dvd_A  2.04    187  3.00    187  98.4  0.20  0.98  1.00  1.00 
4o7k_A 4ovb_A  1.75    190  2.03    188 100.0  0.23  1.00  0.99  1.00 
2cvb_A 2ywo_A  1.80    187  1.90    188 100.0  0.18  1.00  1.00  0.99 
2bba_A 2hle_A  1.65    185  2.05    188 100.0  1.48  1.00  0.94  0.93 
1lg7_A 4owr_C  1.96    163  3.15    176  98.8  0.91  0.99  0.97  0.90 
2uwn_A 2v8e_A  2.35    187  2.50    187 100.0  0.18  1.00  1.00  1.00 
4fhr_A 2hp7_A  1.93    182  2.00    179  99.4  0.69  0.99  0.96  0.98 
4g9s_A 3mgw_A  0.95    187  1.75    181  99.4  0.96  0.99  0.94  0.97 
3key_A 3k10_A  2.10    175  2.50    170 100.0  0.51  0.99  0.96  0.99 
1vgj_A 1vdx_A  1.94    184  2.40    184 100.0  1.01  1.00  0.97  0.97 
4dvc_A 1bed_A  1.20    184  2.00    181  98.9  0.63  0.99  0.97  0.99 
4u3s_B 4wi0_B  1.64    156  1.93    156  98.7  0.43  0.99  0.99  0.99 
2qg8_A 2bdd_A  2.00    137  2.28    127  98.4  0.30  0.98  0.92  0.99 
1im5_A 1ilw_A  1.65    179  2.05    179 100.0  0.22  1.00  1.00  1.00 
3ejf_A 3eke_A  1.60    166  2.10    171 100.0  1.08  1.00  0.96  0.93 
4qlp_A 4o6g_A  1.10    175  1.55    174 100.0  1.00  1.00  0.96  0.97 
4c0n_A 4c44_A  1.77    150  2.65    150 100.0  0.29  1.00  0.99  0.99 
5d5n_A 5dob_B  2.44    162  2.47    165  99.4  1.11  0.98  0.93  0.92 
1x6o_A 1xtd_A  1.60    143  2.70    149  95.8  0.38  0.96  0.99  0.95 
4exo_A 2qhk_A  1.90    146  1.91    148 100.0  0.09  1.00  1.00  0.99 
3gp6_A 1thq_A  1.40    155  1.90    147 100.0  1.67  1.00  0.87  0.92 
2zyc_A 3k3t_A  1.74    156  1.75    152  99.3  0.32  0.99  0.97  1.00 
2wp7_A 3ebq_A  1.90    159  1.90    144  97.2  0.49  0.97  0.90  0.99 
2v1m_A 2wgr_A  1.00    162  1.70    163 100.0  0.37  1.00  0.99  0.99 
4zot_A 2go2_A  1.40    163  1.87    163 100.0  0.16  1.00  1.00  1.00 
3s88_J 3ve0_J  3.35    106  3.35    105 100.0  0.93  1.00  0.95  0.96 
4xwj_A 2p7v_A  2.10    153  2.60    151  99.3  0.76  0.99  0.92  0.93 
2h30_A 2fy6_A  1.60    151  1.90    143  95.8  0.54  0.96  0.93  0.99 
4hvy_A 3gg6_A  1.46    135  2.10    144  98.5  0.90  0.98  0.97  0.91 
1mxi_A 1j85_A  1.70    156  2.00    156 100.0  0.34  1.00  0.99  0.99 
2hx0_A 2nmu_A  1.55    138  1.80    137 100.0  0.45  1.00  0.99  0.99 
4aiw_A 1smb_A  1.50    150  1.55    147 100.0  0.47  1.00  0.97  0.99 
1vkk_A 4jd2_H  1.35    137  3.08    138 100.0  0.97  1.00  0.95  0.95 
2bk9_A 2g3h_A  1.20    153  1.40    153  99.3  0.75  0.99  0.98  0.98 
3iey_B 3if0_X  2.11    152  2.20    149 100.0  0.58  1.00  0.97  0.98 
3vwc_A 3n0k_A  1.50    146  1.80    150 100.0  0.10  1.00  1.00  0.97 
4qpw_A 4mgs_A  1.14    142  1.80    141 100.0  0.33  1.00  0.99  0.99 
1vyk_A 1nze_A  1.49    129  1.95    112 100.0  0.49  1.00  0.86  0.99 
2d74_B 2dcu_B  2.80    137  3.40    137 100.0  0.17  1.00  1.00  1.00 
4eo7_A 4dom_A  1.45    143  1.80    134  98.5  0.63  1.00  0.91  0.97 
3qzb_A 2amu_A  1.10    132  2.00    132 100.0  0.45  1.00  0.99  0.99 
4gf3_A 1ttw_A  1.90    123  2.38    118  99.2  0.79  1.00  0.92  0.96 
3zja_A 3zk0_A  1.48    114  1.70    117 100.0  0.43  1.00  0.99  0.96 
2ejx_A 3w9k_A  1.79    134  1.80    135 100.0  0.26  1.00  1.00  0.99 
2r18_A 2z7j_A  2.30    129  2.40    125 100.0  1.23  1.00  0.92  0.95 
3ml1_B 3o5a_B  1.60    109  1.72    108 100.0  0.60  1.00  0.97  0.98 
3r87_A 4i45_A  1.05    132  1.40    129 100.0  1.59  1.00  0.88  0.90 
2hnf_A 2ho0_A  1.80    130  2.50    128  99.2  0.39  0.99  0.98  0.99 
3b64_A 3fwu_A  1.03    112  1.80    113 100.0  0.23  1.00  1.00  0.99 
1w0n_A 1ux7_A  0.80    120  1.50    120 100.0  0.97  1.00  0.96  0.97 
3o8v_A 3kuf_A  2.50    102  2.70    108 100.0  1.21  1.00  0.95  0.90 
2ibl_A 1ox3_A  1.32    108  2.00    108 100.0  0.31  1.00  0.99  0.99 
4osn_A 4ot1_A  1.76    110  2.11    113  98.2  1.09  0.97  0.95  0.93 
3me0_B 2wmp_B  2.03    128  2.30    123  99.2  1.43  0.97  0.90  0.93 
3q2b_A 2xf1_A  1.60    120  1.96    122 100.0  1.41  0.98  0.94  0.92 
2yh5_A 3sns_A  1.25    121  1.50    120 100.0  0.96  0.99  0.95  0.96 
3bwu_D 1ze3_D  1.76    121  1.84    116 100.0  0.53  1.00  0.91  0.95 
2cxy_A 2eh9_A  1.60    114  2.00    110 100.0  1.23  1.00  0.88  0.91 
3wdn_A 3klr_A  0.86    125  0.88    125 100.0  0.12  1.00  1.00  1.00 
4tkc_A 4pdt_A  1.29    118  1.40    119 100.0  0.27  1.00  1.00  0.99 
1tuv_A 1r6y_A  1.70    103  2.20    103 100.0  0.25  1.00  1.00  1.00 
3mwz_A 3lh4_A  1.52    115  1.80    115  96.5  0.59  0.96  0.98  0.98 
1wpa_A 3g7c_A  1.50    107  2.00    109  99.1  0.24  0.99  1.00  0.98 
1mg4_A 1mfw_A  1.50    101  1.60    106  99.0  0.31  0.99  0.99  0.95 
4lx3_A 4qfq_A  1.50    101  2.04    101 100.0  0.50  0.99  0.96  0.96 
1bkr_A 1aa2_A  1.10    108  2.00    108 100.0  0.21  1.00  1.00  1.00 
2fhz_A 2dfx_I  1.15    106  1.90    106 100.0  0.19  1.00  1.00  1.00 
3cx2_A 2v6h_A  1.30    107  1.55    104 100.0  0.07  1.00  0.97  1.00 
1v74_A 1tfo_A  2.00    107  2.30    103 100.0  0.29  1.00  0.96  0.99 
3dqy_A 4emj_B  1.20    105  2.40    106 100.0  0.56  1.00  0.98  0.97 
3kf6_B 3k0x_A  1.65    105  1.70    100 100.0  1.20  1.00  0.89  0.94 
3iwh_A 3mzz_A  2.00    102  2.00    103 100.0  0.11  1.00  1.00  0.99 
